# Supplementary material for: Transcriptome and genome sequencing elucidates the molecular basis for the high yield and good quality of the hybrid rice variety Chuanyou6203
Source: Sci Rep. 2020 Nov 17;10:19935. doi: 10.1038/s41598-020-76762-3 (PMC7673993; doi:10.1038/s41598-020-76762-3)
Supplement: Supplementary file 11 — Supplementary Table S2. [file 41598_2020_76762_MOESM11_ESM.xlsx]

## Sheet: Table S2
Transcriptome and genome sequencing elucidates the molecular basis for the high yield and good quality of the hybrid rice variety Chuanyou6203 Juansheng Ren1*, Fan Zhang2*, Fangyuan Gao1, Lihua Zeng3，Xianjun Lu1, Xiuqin Zhao2, Jianqun Lv1, Xiangwen Su1, Liping Liu1, Mingli Dai1, Jianlong Xu2, Guangjun Ren1** 1Crop Research Institute, Sichuan Academy of Agricultural Sciences, Chengdu, 610066, P.R.…
Table S2. Summary of different SNP/InDel between CH3203 and C106B
#Chr	GeneID	Cloned gene	Enriched DEGs	Funation	Funation	Pos	Start	End	Ref	Mut	Quality	Sample
Chr1	LOC_Os01g01280	OsTLP27		-	Insertion	UTR3	135535	135535	-	T	516.3	C106B
Chr1	LOC_Os01g01620			-	Insertion	UTR3	309583	309583	-	TA	441.26	C106B
Chr1	LOC_Os01g01660	OsIRL		synonymous SNV		exon1	327676	327676	C	G	225
Chr1	LOC_Os01g01670			nonframeshift insertion		exon1	332053	332053	-	ACGGAG	222
Chr1	LOC_Os01g01670			nonframeshift insertion		exon1	332067	332067	-	GGAGGC	225
Chr1	LOC_Os01g01670			nonframeshift insertion		exon1	332061	332061	-	CGAGGC	219
Chr1	LOC_Os01g01670			nonframeshift insertion		exon1	332067	332067	-	GGCGGC	217
Chr1	LOC_Os01g01680			nonsynonymous SNV		exon1	332832	332832	T	C	225
Chr1	LOC_Os01g01680			nonframeshift deletion		exon1	333072	333083	CATCCGCACTGC	-	225
Chr1	LOC_Os01g01680			nonframeshift deletion		exon1	333073	333084	ATCCGCACTGCT	-	30.4183
Chr1	LOC_Os01g01680			nonframeshift deletion		exon1	333279	333287	TGTGCTGCT	-	221
Chr1	LOC_Os01g01680			nonframeshift deletion		exon1	333286	333294	CTGATGCTG	-	225
Chr1	LOC_Os01g01680			nonframeshift deletion		exon1	333292	333300	CTGATGATG	-	30.4183
Chr1	LOC_Os01g01680			nonframeshift deletion		exon1	333538	333555	TGGCGGTGGCGGCGGCGG	-	225
Chr1	LOC_Os01g01680			synonymous SNV		exon1	333538	333538	T	A	94
Chr1	LOC_Os01g01680			stopgain		exon1	333611	333611	-	ACT	34.9975
Chr1	LOC_Os01g01680			nonframeshift insertion		exon1	333621	333621	-	CTC	225
Chr1	LOC_Os01g01680			nonframeshift insertion		exon1	333616	333616	-	CCC	219
Chr1	LOC_Os01g01689			nonsynonymous SNV		exon2	336044	336044	G	A	225
Chr1	LOC_Os01g01689			synonymous SNV		exon12	340569	340569	C	T	225
Chr1	LOC_Os01g01689			nonsynonymous SNV		exon25	349360	349360	G	A	225
Chr1	LOC_Os01g01689			synonymous SNV		exon25	349377	349377	G	A	225
Chr1	LOC_Os01g01689			synonymous SNV		exon32	353030	353030	C	T	225
Chr1	LOC_Os01g01689			nonsynonymous SNV		exon33	353617	353617	A	G	225
Chr1	LOC_Os01g01689			frameshift deletion		exon40	356276	356277	CT	-	225
Chr1	LOC_Os01g01689			nonsynonymous SNV		exon41	356556	356556	T	C	225
Chr1	LOC_Os01g01689			synonymous SNV		exon59	364352	364352	A	G	225
Chr1	LOC_Os01g01689			synonymous SNV		exon62	365261	365261	T	C	225
Chr1	LOC_Os01g01689			synonymous SNV		exon68	368075	368075	A	G	225
Chr1	LOC_Os01g01689			stopgain		exon78	370760	370760	C	A	225
Chr1	LOC_Os01g01689			frameshift insertion		exon78	370788	370788	-	GCTT	225
Chr1	LOC_Os01g01689			frameshift insertion		exon78	370788	370788	-	G	53
Chr1	LOC_Os01g01689			-	Deletion	UTR3	371036	371036	T	-	496.17	C106B
Chr1	LOC_Os01g01710	OsDXR		synonymous SNV		exon12	375130	375130	G	A	225
Chr1	LOC_Os01g01710	OsDXR		nonsynonymous SNV		exon10	376675	376675	C	T	228
Chr1	LOC_Os01g01780			synonymous SNV		exon1	412722	412722	C	G	225
Chr1	LOC_Os01g01780			synonymous SNV		exon1	412746	412746	A	G	225
Chr1	LOC_Os01g01780			nonframeshift deletion		exon1	412838	412840	ACA	-	225
Chr1	LOC_Os01g01780			nonsynonymous SNV		exon1	412852	412852	C	G	225
Chr1	LOC_Os01g01780			nonframeshift insertion		exon1	412872	412872	-	TCGCTCTCTCCCGCC	225
Chr1	LOC_Os01g01780			nonsynonymous SNV		exon3	413426	413426	C	A	225
Chr1	LOC_Os01g01780			nonsynonymous SNV		exon4	413552	413552	T	A	225
Chr1	LOC_Os01g01780			synonymous SNV		exon4	413599	413599	A	G	225
Chr1	LOC_Os01g01780			nonsynonymous SNV		exon5	413709	413709	A	G	225
Chr1	LOC_Os01g01780			synonymous SNV		exon5	413810	413810	A	T	225
Chr1	LOC_Os01g01780			synonymous SNV		exon6	414463	414463	T	C	225
Chr1	LOC_Os01g01780			synonymous SNV		exon6	414505	414505	G	A	225
Chr1	LOC_Os01g01780			nonsynonymous SNV		exon6	414605	414605	A	G	225
Chr1	LOC_Os01g01780			nonsynonymous SNV		exon7	414833	414833	T	A	225
Chr1	LOC_Os01g01780			synonymous SNV		exon7	414904	414904	T	C	225
Chr1	LOC_Os01g01780			synonymous SNV		exon7	414928	414928	T	A	225
Chr1	LOC_Os01g01780			synonymous SNV		exon7	415057	415057	T	C	225
Chr1	LOC_Os01g01780			nonsynonymous SNV		exon7	415130	415130	A	G	225
Chr1	LOC_Os01g01780			synonymous SNV		exon7	415132	415132	T	C	225
Chr1	LOC_Os01g01780			nonsynonymous SNV		exon7	415271	415271	C	T	225
Chr1	LOC_Os01g01780			synonymous SNV		exon7	415282	415282	T	C	225
Chr1	LOC_Os01g01780			nonsynonymous SNV		exon7	415302	415302	C	T	225
Chr1	LOC_Os01g01780			synonymous SNV		exon7	415321	415321	A	G	225
Chr1	LOC_Os01g01780			nonsynonymous SNV		exon7	415341	415341	C	A	225
Chr1	LOC_Os01g01780			synonymous SNV		exon7	415396	415396	G	A	225
Chr1	LOC_Os01g01780			synonymous SNV		exon7	415405	415405	T	A	225
Chr1	LOC_Os01g01780			synonymous SNV		exon7	415432	415432	C	T	225
Chr1	LOC_Os01g01780			nonsynonymous SNV		exon7	415487	415487	A	T	225
Chr1	LOC_Os01g01780			-	Deletion	intronic	413981	413981	T	-	856.16	C106B
Chr1	LOC_Os01g01870			synonymous SNV		exon1	478633	478633	C	A	225
Chr1	LOC_Os01g01870			-	Deletion	intronic	479056	479056	A	-	1047.16	C106B
Chr1	LOC_Os01g02000	OsPHO1;1		nonframeshift deletion		exon2	538253	538261	ACGACGGCG	-	217
Chr1	LOC_Os01g02000	OsPHO1;1		nonframeshift deletion		exon2	538266	538274	CGGCGGCGA	-	225
Chr1	LOC_Os01g02000	OsPHO1;1		nonsynonymous SNV		exon3	539985	539985	C	G	225
Chr1	LOC_Os01g02000	OsPHO1;1		nonsynonymous SNV		exon4	540359	540359	T	G	225
Chr1	LOC_Os01g02040			nonsynonymous SNV		exon2	555916	555916	C	T	225
Chr1	LOC_Os01g02040			synonymous SNV		exon1	556376	556376	C	T	225
Chr1	LOC_Os01g02040			nonsynonymous SNV		exon1	556630	556630	A	G	225
Chr1	LOC_Os01g02040			synonymous SNV		exon1	556775	556775	C	T	225
Chr1	LOC_Os01g02050			synonymous SNV		exon20	562397	562397	A	G	225
Chr1	LOC_Os01g02050			nonsynonymous SNV		exon20	562564	562564	T	C	225
Chr1	LOC_Os01g02050			synonymous SNV		exon20	562730	562730	G	C	225
Chr1	LOC_Os01g02050			nonsynonymous SNV		exon13	566268	566268	C	T	225
Chr1	LOC_Os01g02060			nonsynonymous SNV		exon3	577189	577189	C	T	225
Chr1	LOC_Os01g02060			synonymous SNV		exon1	579264	579264	C	T	225
Chr1	LOC_Os01g02080			synonymous SNV		exon2	586682	586682	C	T	174
Chr1	LOC_Os01g02080			synonymous SNV		exon1	586965	586965	T	G	225
Chr1	LOC_Os01g02080			nonsynonymous SNV		exon1	586976	586976	C	G	225
Chr1	LOC_Os01g02080			synonymous SNV		exon1	587223	587223	C	G	225
Chr1	LOC_Os01g02080			synonymous SNV		exon1	587433	587433	G	C	225
Chr1	LOC_Os01g02080			nonframeshift insertion		exon1	587504	587504	-	TGCAGC	225
Chr1	LOC_Os01g02080			synonymous SNV		exon1	587532	587532	T	C	225
Chr1	LOC_Os01g02080			synonymous SNV		exon1	587559	587559	A	C	225
Chr1	LOC_Os01g02080			synonymous SNV		exon1	587580	587580	A	G	225
Chr1	LOC_Os01g02080			nonsynonymous SNV		exon1	587669	587669	G	T	195
Chr1	LOC_Os01g02080			nonsynonymous SNV		exon1	587710	587710	A	C	194
Chr1	LOC_Os01g02170			synonymous SNV		exon1	637856	637856	T	G	225
Chr1	LOC_Os01g02170			synonymous SNV		exon1	637982	637982	A	G	225
Chr1	LOC_Os01g02170			synonymous SNV		exon1	638003	638003	A	G	225
Chr1	LOC_Os01g02170			synonymous SNV		exon1	638054	638054	T	C	225
Chr1	LOC_Os01g02170			synonymous SNV		exon1	638057	638057	C	A	228
Chr1	LOC_Os01g02170			synonymous SNV		exon1	638072	638072	T	C	225
Chr1	LOC_Os01g02170			synonymous SNV		exon1	638084	638084	T	C	225
Chr1	LOC_Os01g02170			synonymous SNV		exon1	638099	638099	T	C	225
Chr1	LOC_Os01g02170			synonymous SNV		exon1	638129	638129	C	T	225
Chr1	LOC_Os01g02170			synonymous SNV		exon1	638159	638159	C	T	225
Chr1	LOC_Os01g02170			nonsynonymous SNV		exon1	638371	638371	T	C	225
Chr1	LOC_Os01g02170			nonsynonymous SNV		exon1	638412	638412	C	A	225
Chr1	LOC_Os01g02170			synonymous SNV		exon1	638423	638423	C	G	225
Chr1	LOC_Os01g02170			nonsynonymous SNV		exon1	638480	638480	C	G	225
Chr1	LOC_Os01g02170			synonymous SNV		exon1	638510	638510	A	C	225
Chr1	LOC_Os01g02170			synonymous SNV		exon1	638576	638576	A	G	225
Chr1	LOC_Os01g02170			synonymous SNV		exon1	638615	638615	G	C	225
Chr1	LOC_Os01g02170			nonsynonymous SNV		exon1	638635	638635	A	C	225
Chr1	LOC_Os01g02170			synonymous SNV		exon1	638645	638645	G	T	228
Chr1	LOC_Os01g02170			synonymous SNV		exon1	638654	638654	T	C	225
Chr1	LOC_Os01g02170			nonsynonymous SNV		exon1	638752	638752	T	C	225
Chr1	LOC_Os01g02170			nonsynonymous SNV		exon1	638848	638848	G	T	225
Chr1	LOC_Os01g02170			nonframeshift deletion		exon1	638902	638910	TCGCCGCGA	-	219
Chr1	LOC_Os01g02170			nonframeshift deletion		exon1	638904	638912	GCCGCGACG	-	219
Chr1	LOC_Os01g02334			synonymous SNV		exon1	741575	741575	T	G	225
Chr1	LOC_Os01g02334			-	Insertion	UTR3	738357	738357	-	AA	943.17	C106B
Chr1	LOC_Os01g02334			-	Deletion	UTR3	738445	738449	CTGCA	-	925.21	C106B
Chr1	LOC_Os01g02334			-	Deletion	intronic	738602	738603	AG	-	1218.16	C106B
Chr1	LOC_Os01g02334			-	Deletion	intronic	738881	738883	CTT	-	1397.16	C106B
Chr1	LOC_Os01g02334			nonsynonymous SNV	SNP	exonic	741630	741630	C	G	759.2	C106B
Chr1	LOC_Os01g02350			synonymous SNV		exon3	742943	742943	G	A	225
Chr1	LOC_Os01g02350			nonsynonymous SNV		exon3	743047	743047	T	G	225
Chr1	LOC_Os01g02350			nonsynonymous SNV		exon3	743051	743051	A	G	225
Chr1	LOC_Os01g02350			synonymous SNV		exon3	743199	743199	G	A	225
Chr1	LOC_Os01g02350			nonsynonymous SNV		exon3	743201	743201	T	C	228
Chr1	LOC_Os01g02350			synonymous SNV		exon3	743211	743211	A	G	225
Chr1	LOC_Os01g02350			synonymous SNV		exon3	743247	743247	T	C	225
Chr1	LOC_Os01g02350			nonsynonymous SNV		exon3	743281	743281	A	G	225
Chr1	LOC_Os01g02350			synonymous SNV		exon3	743382	743382	A	G	225
Chr1	LOC_Os01g02350			synonymous SNV		exon3	743409	743409	A	G	225
Chr1	LOC_Os01g02350			synonymous SNV		exon3	743721	743721	T	C	225
Chr1	LOC_Os01g02350			synonymous SNV		exon3	743778	743778	G	T	225
Chr1	LOC_Os01g02350			synonymous SNV		exon3	743838	743838	G	A	225
Chr1	LOC_Os01g02350			synonymous SNV		exon3	743865	743865	C	T	225
Chr1	LOC_Os01g02350			nonsynonymous SNV		exon2	744106	744106	T	C	225
Chr1	LOC_Os01g02350			synonymous SNV		exon2	744272	744272	A	G	225
Chr1	LOC_Os01g02350			nonsynonymous SNV		exon1	744475	744475	T	C	225
Chr1	LOC_Os01g02350			synonymous SNV		exon1	744494	744494	T	G	225
Chr1	LOC_Os01g02350			nonsynonymous SNV		exon1	744496	744496	T	G	225
Chr1	LOC_Os01g02350			nonsynonymous SNV		exon1	744503	744503	A	T	225
Chr1	LOC_Os01g02350			nonsynonymous SNV		exon1	744577	744577	A	T	225
Chr1	LOC_Os01g02350			nonsynonymous SNV		exon1	744627	744627	C	T	225
Chr1	LOC_Os01g02350			nonsynonymous SNV		exon1	744645	744645	G	A	68
Chr1	LOC_Os01g02350			nonsynonymous SNV		exon1	744656	744656	T	C	225
Chr1	LOC_Os01g02350			nonsynonymous SNV		exon1	744666	744666	C	A	225
Chr1	LOC_Os01g02350			nonsynonymous SNV		exon1	744673	744673	C	T	225
Chr1	LOC_Os01g02350			synonymous SNV		exon1	744695	744695	G	A	225
Chr1	LOC_Os01g02350			nonsynonymous SNV		exon1	744729	744729	T	C	225
Chr1	LOC_Os01g02350			nonsynonymous SNV		exon1	744764	744764	C	A	225
Chr1	LOC_Os01g02350			nonframeshift deletion		exon1	744779	744784	TCCAGG	-	225
Chr1	LOC_Os01g02350			nonsynonymous SNV		exon1	744774	744774	C	A	94
Chr1	LOC_Os01g02350			nonsynonymous SNV		exon1	744793	744793	C	T	228
Chr1	LOC_Os01g02350			nonsynonymous SNV		exon1	744829	744829	C	T	228
Chr1	LOC_Os01g02350			nonsynonymous SNV		exon1	744837	744837	A	T	225
Chr1	LOC_Os01g02350			synonymous SNV		exon1	744887	744887	T	C	225
Chr1	LOC_Os01g02350			-	Insertion	UTR3	742584	742584	-	CT	856.17	C106B
Chr1	LOC_Os01g02350			-	Insertion	UTR3	742817	742817	-	TGTTTACAACAATATGTAG	4209.16	C106B
Chr1	LOC_Os01g02350			nonsynonymous SNV	SNP	exonic	742996	742996	C	T	603.27	C106B
Chr1	LOC_Os01g02350			nonsynonymous SNV	SNP	exonic	743282	743282	T	C	665.21	C106B
Chr1	LOC_Os01g02350			nonsynonymous SNV	SNP	exonic	743351	743351	T	C	652.27	C106B
Chr1	LOC_Os01g02350			nonsynonymous SNV	SNP	exonic	743365	743365	C	T	914.2	C106B
Chr1	LOC_Os01g02350			nonsynonymous SNV	SNP	exonic	743539	743539	A	G	860.2	C106B
Chr1	LOC_Os01g02350			nonsynonymous SNV	SNP	exonic	743607	743607	A	T	781.2	C106B
Chr1	LOC_Os01g02350			nonsynonymous SNV	SNP	exonic	743720	743720	A	C	746.21	C106B
Chr1	LOC_Os01g02350			nonsynonymous SNV	SNP	exonic	743875	743875	T	C	1045.2	C106B
Chr1	LOC_Os01g02350			nonsynonymous SNV	SNP	exonic	744168	744168	C	T	1317.2	C106B
Chr1	LOC_Os01g02350			nonsynonymous SNV	SNP	exonic	744226	744226	C	T	1116.2	C106B
Chr1	LOC_Os01g02350			nonsynonymous SNV	SNP	exonic	744263	744263	G	C	853.2	C106B
Chr1	LOC_Os01g02350			nonsynonymous SNV	SNP	exonic	744831	744831	G	A	1137.2	C106B
Chr1	LOC_Os01g02350			nonsynonymous SNV	SNP	exonic	744983	744983	T	G	1272.2	C106B
Chr1	LOC_Os01g02370			nonsynonymous SNV		exon1	754248	754248	T	C	151
Chr1	LOC_Os01g02370			nonsynonymous SNV		exon1	754252	754252	T	G	210
Chr1	LOC_Os01g02370			synonymous SNV		exon1	754280	754280	G	A	209
Chr1	LOC_Os01g02370			frameshift deletion		exon1	754302	754311	GGATGTAGCC	-	28.4205
Chr1	LOC_Os01g02370			nonsynonymous SNV		exon1	754324	754324	C	A	27.4222
Chr1	LOC_Os01g02370			nonsynonymous SNV		exon1	754330	754330	T	A	225
Chr1	LOC_Os01g02370			synonymous SNV		exon1	754349	754349	A	G	225
Chr1	LOC_Os01g02370			nonsynonymous SNV		exon1	754366	754366	T	G	225
Chr1	LOC_Os01g02370			nonsynonymous SNV		exon1	754371	754371	T	G	225
Chr1	LOC_Os01g02370			nonsynonymous SNV		exon1	754375	754375	T	C	225
Chr1	LOC_Os01g02370			nonsynonymous SNV		exon1	754380	754380	A	G	225
Chr1	LOC_Os01g02370			synonymous SNV		exon1	754406	754406	T	G	211
Chr1	LOC_Os01g02370			nonsynonymous SNV		exon1	754413	754413	C	T	205
Chr1	LOC_Os01g02370			nonsynonymous SNV		exon1	754416	754416	T	G	210
Chr1	LOC_Os01g02370			synonymous SNV		exon1	754423	754423	G	A	209
Chr1	LOC_Os01g02370			synonymous SNV		exon1	754430	754430	G	C	156
Chr1	LOC_Os01g02370			nonsynonymous SNV		exon1	754436	754436	A	C	36.4154
Chr1	LOC_Os01g02370			nonsynonymous SNV		exon1	754437	754437	C	A	36.4154
Chr1	LOC_Os01g02370			nonsynonymous SNV		exon1	754444	754444	T	C	160
Chr1	LOC_Os01g02370			nonframeshift insertion		exon1	754444	754444	-	GTACAC	119
Chr1	LOC_Os01g02370			nonsynonymous SNV		exon1	754464	754464	C	A	204
Chr1	LOC_Os01g02370			nonsynonymous SNV		exon1	754552	754552	C	A	225
Chr1	LOC_Os01g02370			nonsynonymous SNV		exon1	754558	754558	T	A	225
Chr1	LOC_Os01g02370			nonframeshift insertion		exon1	754561	754561	-	TTT	22.4139
Chr1	LOC_Os01g02370			nonframeshift insertion		exon1	754565	754565	-	TAA	97
Chr1	LOC_Os01g02370			nonsynonymous SNV		exon1	754569	754569	G	A	225
Chr1	LOC_Os01g02370			nonframeshift insertion		exon1	754595	754595	-	GTA	225
Chr1	LOC_Os01g02370			synonymous SNV		exon1	754658	754658	T	G	225
Chr1	LOC_Os01g02370			synonymous SNV		exon1	754706	754706	A	G	225
Chr1	LOC_Os01g02370			nonsynonymous SNV		exon1	754779	754779	G	A	209
Chr1	LOC_Os01g02370			nonsynonymous SNV		exon1	754818	754818	T	G	205
Chr1	LOC_Os01g02370			synonymous SNV		exon1	754820	754820	A	G	151
Chr1	LOC_Os01g02370			nonsynonymous SNV		exon1	754828	754828	G	T	114
Chr1	LOC_Os01g02370			nonsynonymous SNV		exon1	754864	754864	G	T	155
Chr1	LOC_Os01g02370			nonsynonymous SNV		exon1	754872	754872	A	T	110
Chr1	LOC_Os01g02370			stopgain		exon1	754883	754883	G	T	121
Chr1	LOC_Os01g02370			nonsynonymous SNV		exon1	754884	754884	C	T	124
Chr1	LOC_Os01g02370			frameshift insertion	Insertion	exonic	753130	753130	-	GATTGCAGTGATG	3096.16	C106B
Chr1	LOC_Os01g02370			-	Deletion	intronic	753405	753408	TCAG	-	311.98	C106B
Chr1	LOC_Os01g02370			nonframeshift insertion	Insertion	exonic	754594	754594	-	AGT	837.23	C106B
Chr1	LOC_Os01g02370			nonsynonymous SNV	SNP	exonic	753024	753024	T	G	654.21	C106B
Chr1	LOC_Os01g02370			nonsynonymous SNV	SNP	exonic	753059	753059	A	G	654.21	C106B
Chr1	LOC_Os01g02370			nonsynonymous SNV	SNP	exonic	753109	753109	T	G	980.2	C106B
Chr1	LOC_Os01g02370			nonsynonymous SNV	SNP	exonic	753255	753255	G	C	691.21	C106B
Chr1	LOC_Os01g02370			nonsynonymous SNV	SNP	exonic	753272	753272	G	A	372.37	C106B
Chr1	LOC_Os01g02370			nonsynonymous SNV	SNP	exonic	754240	754240	C	A	200.75	C106B
Chr1	LOC_Os01g02370			nonsynonymous SNV	SNP	exonic	754687	754687	C	T	560.22	C106B
Chr1	LOC_Os01g02390			nonsynonymous SNV		exon5	767444	767444	G	C	222
Chr1	LOC_Os01g02390			synonymous SNV		exon5	767454	767454	C	T	225
Chr1	LOC_Os01g02390			nonsynonymous SNV		exon5	767508	767508	T	A	61
Chr1	LOC_Os01g02390			synonymous SNV		exon5	767535	767535	C	T	76
Chr1	LOC_Os01g02390			synonymous SNV		exon5	767543	767543	G	T	99
Chr1	LOC_Os01g02390			synonymous SNV		exon3	767573	767573	G	A	50
Chr1	LOC_Os01g02390			nonsynonymous SNV		exon3	767641	767641	A	G	222
Chr1	LOC_Os01g02390			synonymous SNV		exon4	767655	767655	C	T	222
Chr1	LOC_Os01g02390			synonymous SNV		exon4	767706	767706	C	A	222
Chr1	LOC_Os01g02390			nonsynonymous SNV		exon4	767713	767713	T	C	222
Chr1	LOC_Os01g02390			synonymous SNV		exon4	767769	767769	A	G	221
Chr1	LOC_Os01g02390			synonymous SNV		exon4	767787	767787	T	C	206
Chr1	LOC_Os01g02390			synonymous SNV		exon4	767796	767796	G	A	222
Chr1	LOC_Os01g02390			synonymous SNV		exon4	767799	767799	A	G	113
Chr1	LOC_Os01g02390			synonymous SNV		exon4	767844	767844	C	T	222
Chr1	LOC_Os01g02390			synonymous SNV		exon4	767846	767846	T	G	222
Chr1	LOC_Os01g02390			synonymous SNV		exon4	767847	767847	T	C	222
Chr1	LOC_Os01g02390			synonymous SNV		exon4	767892	767892	G	A	222
Chr1	LOC_Os01g02390			synonymous SNV		exon4	767928	767928	G	A	194
Chr1	LOC_Os01g02390			synonymous SNV		exon4	767964	767964	G	A	211
Chr1	LOC_Os01g02390			synonymous SNV		exon4	767988	767988	T	C	222
Chr1	LOC_Os01g02390			synonymous SNV		exon4	767997	767997	A	G	222
Chr1	LOC_Os01g02390			nonsynonymous SNV		exon4	768014	768014	C	A	189
Chr1	LOC_Os01g02390			synonymous SNV		exon4	768039	768039	T	C	222
Chr1	LOC_Os01g02390			synonymous SNV		exon4	768048	768048	T	G	222
Chr1	LOC_Os01g02390			nonsynonymous SNV		exon4	768062	768062	T	C	222
Chr1	LOC_Os01g02390			synonymous SNV		exon4	768087	768087	A	G	222
Chr1	LOC_Os01g02390			synonymous SNV		exon4	768093	768093	T	C	177
Chr1	LOC_Os01g02390			nonsynonymous SNV		exon4	768128	768128	G	T	222
Chr1	LOC_Os01g02390			nonsynonymous SNV		exon4	768131	768131	C	T	43.1969
Chr1	LOC_Os01g02390			nonsynonymous SNV		exon4	768167	768167	C	T	148
Chr1	LOC_Os01g02390			synonymous SNV		exon4	768183	768183	A	G	135
Chr1	LOC_Os01g02390			synonymous SNV		exon4	768207	768207	C	T	222
Chr1	LOC_Os01g02390			synonymous SNV		exon4	768225	768225	G	A	222
Chr1	LOC_Os01g02390			nonsynonymous SNV		exon4	768227	768227	C	A	222
Chr1	LOC_Os01g02390			synonymous SNV		exon4	768228	768228	A	G	222
Chr1	LOC_Os01g02390			nonsynonymous SNV		exon4	768232	768232	T	C	222
Chr1	LOC_Os01g02390			synonymous SNV		exon4	768246	768246	A	G	222
Chr1	LOC_Os01g02390			synonymous SNV		exon4	768447	768447	G	T	222
Chr1	LOC_Os01g02390			synonymous SNV		exon4	768450	768450	G	A	222
Chr1	LOC_Os01g02390			synonymous SNV		exon4	768456	768456	T	C	222
Chr1	LOC_Os01g02390			synonymous SNV		exon4	768459	768459	T	C	222
Chr1	LOC_Os01g02390			nonframeshift insertion		exon3	768627	768627	-	ATTGGAACT	222
Chr1	LOC_Os01g02390			nonsynonymous SNV		exon3	768646	768646	G	A	222
Chr1	LOC_Os01g02390			frameshift deletion		exon2	768906	768940	GACAGTGCCAGGCATTCTTTGAAGTTCCACCCACT	-	222
Chr1	LOC_Os01g02390			nonsynonymous SNV		exon2	769113	769113	G	A	222
Chr1	LOC_Os01g02390			nonsynonymous SNV		exon1	769254	769254	T	C	205
Chr1	LOC_Os01g02390			nonsynonymous SNV		exon1	769255	769255	G	A	193
Chr1	LOC_Os01g02390			nonsynonymous SNV		exon1	769272	769272	C	T	106
Chr1	LOC_Os01g02390			nonsynonymous SNV		exon1	769277	769277	A	C	114
Chr1	LOC_Os01g02390			synonymous SNV		exon1	769280	769280	A	G	110
Chr1	LOC_Os01g02390			nonsynonymous SNV		exon1	769292	769292	G	T	107
Chr1	LOC_Os01g02390			nonsynonymous SNV		exon1	769480	769480	G	A	98
Chr1	LOC_Os01g02390			nonsynonymous SNV		exon1	769492	769492	A	G	221
Chr1	LOC_Os01g02390			frameshift insertion	Insertion	exonic	769447	769447	-	TT	876.19	C106B
Chr1	LOC_Os01g02390			nonsynonymous SNV	SNP	exonic	767435	767435	C	T	779.2	C106B
Chr1	LOC_Os01g02390			nonsynonymous SNV	SNP	exonic	767707	767707	C	T	1042.2	C106B
Chr1	LOC_Os01g02390			nonsynonymous SNV	SNP	exonic	768466	768466	G	A	923.2	C106B
Chr1	LOC_Os01g02390			nonsynonymous SNV	SNP	exonic	768628	768628	G	A	771.2	C106B
Chr1	LOC_Os01g02400			synonymous SNV		exon1	770636	770636	T	C	222
Chr1	LOC_Os01g02400			nonsynonymous SNV		exon1	770949	770949	T	C	222
Chr1	LOC_Os01g02400			synonymous SNV		exon1	771029	771029	T	C	222
Chr1	LOC_Os01g02400			nonsynonymous SNV		exon1	771045	771045	T	A	222
Chr1	LOC_Os01g02400			nonsynonymous SNV		exon1	771049	771049	A	G	222
Chr1	LOC_Os01g02400			nonsynonymous SNV		exon1	771117	771117	A	T	50
Chr1	LOC_Os01g02400			nonsynonymous SNV		exon2	772647	772647	G	A	54
Chr1	LOC_Os01g02400			synonymous SNV		exon2	772651	772651	A	G	57
Chr1	LOC_Os01g02400			nonsynonymous SNV		exon2	772662	772662	A	G	60
Chr1	LOC_Os01g02400			nonsynonymous SNV		exon2	772931	772931	C	T	21.4151
Chr1	LOC_Os01g02400			synonymous SNV		exon2	772972	772972	A	T	60
Chr1	LOC_Os01g02400			synonymous SNV		exon2	773491	773491	G	A	75
Chr1	LOC_Os01g02400			synonymous SNV		exon2	773500	773500	C	G	122
Chr1	LOC_Os01g02400			synonymous SNV		exon2	773509	773509	C	A	111
Chr1	LOC_Os01g02400			synonymous SNV		exon2	773515	773515	A	T	77
Chr1	LOC_Os01g02400			nonsynonymous SNV		exon2	773522	773522	C	G	112
Chr1	LOC_Os01g02400			nonsynonymous SNV		exon2	773530	773530	A	T	123
Chr1	LOC_Os01g02400			nonsynonymous SNV		exon2	773535	773535	T	C	118
Chr1	LOC_Os01g02400			nonsynonymous SNV		exon2	773539	773539	T	G	120
Chr1	LOC_Os01g02400			-	Deletion	UTR5	771490	771490	T	-	1155.16	C106B
Chr1	LOC_Os01g02400			-	Deletion	UTR5	772262	772262	A	-	694.23	C106B
Chr1	LOC_Os01g02400			-	Insertion	UTR3	773654	773654	-	TATGCT	816.33	C106B
Chr1	LOC_Os01g02400			nonsynonymous SNV	SNP	exonic	770758	770758	T	C	813.26	C106B
Chr1	LOC_Os01g02400			nonsynonymous SNV	SNP	exonic	770784	770784	G	A	1384.2	C106B
Chr1	LOC_Os01g02400			nonsynonymous SNV	SNP	exonic	770841	770841	G	C	1285.2	C106B
Chr1	LOC_Os01g02400			nonsynonymous SNV	SNP	exonic	770883	770883	G	A	969.2	C106B
Chr1	LOC_Os01g02400			nonsynonymous SNV	SNP	exonic	770908	770908	C	T	661.21	C106B
Chr1	LOC_Os01g02400			nonsynonymous SNV	SNP	exonic	770913	770913	C	A	729.2	C106B
Chr1	LOC_Os01g02400			nonsynonymous SNV	SNP	exonic	770958	770958	A	G	1202.2	C106B
Chr1	LOC_Os01g02400			nonsynonymous SNV	SNP	exonic	771089	771089	C	G	1298.2	C106B
Chr1	LOC_Os01g02400			nonsynonymous SNV	SNP	exonic	772348	772348	G	A	1115.2	C106B
Chr1	LOC_Os01g02400			nonsynonymous SNV	SNP	exonic	773472	773472	C	T	831.2	C106B
Chr1	LOC_Os01g02430			nonsynonymous SNV		exon2	786432	786432	G	C	225
Chr1	LOC_Os01g02430			synonymous SNV		exon2	786826	786826	A	C	225
Chr1	LOC_Os01g02430			synonymous SNV		exon2	787245	787245	G	A	225
Chr1	LOC_Os01g02430			nonsynonymous SNV		exon2	787308	787308	T	C	225
Chr1	LOC_Os01g02430			nonsynonymous SNV		exon1	788467	788467	C	G	225
Chr1	LOC_Os01g02430			nonsynonymous SNV		exon1	788570	788570	G	T	225
Chr1	LOC_Os01g02490			nonsynonymous SNV		exon5	804321	804321	T	C	83
Chr1	LOC_Os01g02490			-	Deletion	UTR5	805994	806000	GTTGTGA	-	1641.23	C106B
Chr1	LOC_Os01g02490			-	Insertion	UTR5	806204	806204	-	T	440.17	C106B
Chr1	LOC_Os01g02490			nonsynonymous SNV	SNP	exonic	805902	805902	G	C	1058.2	C106B
Chr1	LOC_Os01g02560			synonymous SNV		exon1	843557	843557	A	G	222
Chr1	LOC_Os01g02560			synonymous SNV		exon1	843602	843602	C	T	183
Chr1	LOC_Os01g02560			nonsynonymous SNV		exon1	843606	843606	T	G	183
Chr1	LOC_Os01g02560			nonsynonymous SNV		exon1	843607	843607	C	T	166
Chr1	LOC_Os01g02560			synonymous SNV		exon1	843611	843611	C	T	171
Chr1	LOC_Os01g02560			nonsynonymous SNV		exon1	843612	843612	A	G	185
Chr1	LOC_Os01g02560			nonsynonymous SNV		exon1	843639	843639	A	G	222
Chr1	LOC_Os01g02560			synonymous SNV		exon1	843644	843644	T	C	222
Chr1	LOC_Os01g02560			synonymous SNV		exon1	843647	843647	C	T	222
Chr1	LOC_Os01g02560			nonsynonymous SNV		exon1	843656	843656	C	G	222
Chr1	LOC_Os01g02560			synonymous SNV		exon1	843698	843698	G	A	222
Chr1	LOC_Os01g02560			synonymous SNV		exon1	843704	843704	G	A	222
Chr1	LOC_Os01g02560			nonsynonymous SNV		exon1	843714	843714	C	T	222
Chr1	LOC_Os01g02560			nonsynonymous SNV		exon1	843817	843817	G	C	222
Chr1	LOC_Os01g02560			synonymous SNV		exon1	844154	844154	A	T	225
Chr1	LOC_Os01g02560			synonymous SNV		exon1	844223	844223	C	T	225
Chr1	LOC_Os01g02560			synonymous SNV		exon1	844301	844301	T	C	225
Chr1	LOC_Os01g02560			nonsynonymous SNV		exon1	844303	844303	G	A	225
Chr1	LOC_Os01g02560			synonymous SNV		exon1	844304	844304	G	T	225
Chr1	LOC_Os01g02560			nonsynonymous SNV		exon1	844306	844306	G	A	225
Chr1	LOC_Os01g02560			nonsynonymous SNV		exon2	845978	845978	C	T	154
Chr1	LOC_Os01g02560			nonsynonymous SNV		exon3	846228	846228	A	G	222
Chr1	LOC_Os01g02560			synonymous SNV		exon3	846248	846248	C	A	225
Chr1	LOC_Os01g02560			nonsynonymous SNV		exon3	846250	846250	C	T	225
Chr1	LOC_Os01g02560			synonymous SNV		exon3	846254	846254	A	G	225
Chr1	LOC_Os01g02560			nonsynonymous SNV		exon3	846255	846255	T	C	225
Chr1	LOC_Os01g02560			synonymous SNV		exon3	846323	846323	A	T	225
Chr1	LOC_Os01g02560			synonymous SNV		exon3	846338	846338	G	A	225
Chr1	LOC_Os01g02560			synonymous SNV		exon3	846377	846377	A	G	225
Chr1	LOC_Os01g02560			synonymous SNV		exon3	846425	846425	C	T	225
Chr1	LOC_Os01g02560			synonymous SNV		exon3	846431	846431	T	C	225
Chr1	LOC_Os01g02560			nonsynonymous SNV		exon3	846667	846667	T	A	222
Chr1	LOC_Os01g02560			nonsynonymous SNV		exon3	846675	846675	A	G	225
Chr1	LOC_Os01g02560			nonsynonymous SNV		exon3	846677	846677	G	C	225
Chr1	LOC_Os01g02560			nonsynonymous SNV		exon3	846689	846689	T	A	225
Chr1	LOC_Os01g02560			synonymous SNV		exon3	846827	846827	A	G	222
Chr1	LOC_Os01g02560			synonymous SNV		exon3	846836	846836	C	T	225
Chr1	LOC_Os01g02560			synonymous SNV		exon3	846881	846881	G	A	225
Chr1	LOC_Os01g02560			synonymous SNV		exon3	846887	846887	T	C	225
Chr1	LOC_Os01g02560			synonymous SNV		exon3	846899	846899	A	T	225
Chr1	LOC_Os01g02560			nonsynonymous SNV		exon3	847073	847073	A	T	225
Chr1	LOC_Os01g02560			nonsynonymous SNV		exon3	847084	847084	A	C	228
Chr1	LOC_Os01g02560			synonymous SNV		exon3	847097	847097	A	T	225
Chr1	LOC_Os01g02560			synonymous SNV		exon3	847100	847100	A	G	225
Chr1	LOC_Os01g02560			nonsynonymous SNV		exon3	847101	847101	G	C	225
Chr1	LOC_Os01g02560			nonsynonymous SNV		exon3	847114	847114	C	T	225
Chr1	LOC_Os01g02560			synonymous SNV		exon3	847118	847118	T	G	225
Chr1	LOC_Os01g02560			synonymous SNV		exon3	847148	847148	C	T	225
Chr1	LOC_Os01g02560			synonymous SNV		exon3	847163	847163	A	G	225
Chr1	LOC_Os01g02560			-	Deletion	intronic	845495	845495	T	-	464.21	C106B
Chr1	LOC_Os01g02560			-	Deletion	intronic	845908	845908	C	-	852.18	C106B
Chr1	LOC_Os01g02560			-	Deletion	intronic	846189	846189	A	-	516.21	C106B
Chr1	LOC_Os01g02560			nonsynonymous SNV	SNP	exonic	843604	843604	C	A	1154.2	C106B
Chr1	LOC_Os01g02560			nonsynonymous SNV	SNP	exonic	844045	844045	A	G	1174.2	C106B
Chr1	LOC_Os01g02560			nonsynonymous SNV	SNP	exonic	844089	844089	A	G	793.2	C106B
Chr1	LOC_Os01g02560			nonsynonymous SNV	SNP	exonic	844120	844120	A	T	616.22	C106B
Chr1	LOC_Os01g02560			nonsynonymous SNV	SNP	exonic	844233	844233	A	G	797.2	C106B
Chr1	LOC_Os01g02560			nonsynonymous SNV	SNP	exonic	844243	844243	G	A	710.2	C106B
Chr1	LOC_Os01g02560			nonsynonymous SNV	SNP	exonic	844251	844251	T	G	686.21	C106B
Chr1	LOC_Os01g02560			nonsynonymous SNV	SNP	exonic	845967	845967	C	T	1472.2	C106B
Chr1	LOC_Os01g02560			nonsynonymous SNV	SNP	exonic	846238	846238	T	C	248.61	C106B
Chr1	LOC_Os01g02560			nonsynonymous SNV	SNP	exonic	846282	846282	A	G	630.46	C106B
Chr1	LOC_Os01g02560			nonsynonymous SNV	SNP	exonic	846343	846343	T	C	920.21	C106B
Chr1	LOC_Os01g02560			nonsynonymous SNV	SNP	exonic	846375	846375	A	G	504.27	C106B
Chr1	LOC_Os01g02560			nonsynonymous SNV	SNP	exonic	846459	846459	G	A	1182.2	C106B
Chr1	LOC_Os01g02560			nonsynonymous SNV	SNP	exonic	846999	846999	G	T	846.2	C106B
Chr1	LOC_Os01g02560			nonsynonymous SNV	SNP	exonic	847008	847008	G	A	696.21	C106B
Chr1	LOC_Os01g02560			nonsynonymous SNV	SNP	exonic	847016	847016	C	A	670.21	C106B
Chr1	LOC_Os01g02560			nonsynonymous SNV	SNP	exonic	847165	847165	C	A	382.37	C106B
Chr1	LOC_Os01g02560			nonsynonymous SNV	SNP	exonic	847220	847220	A	T	949.2	C106B
Chr1	LOC_Os01g02570			synonymous SNV		exon3	852789	852789	G	A	222
Chr1	LOC_Os01g02570			synonymous SNV		exon3	853095	853095	A	G	222
Chr1	LOC_Os01g02570			nonsynonymous SNV		exon3	853222	853222	G	A	222
Chr1	LOC_Os01g02570			nonsynonymous SNV		exon2	853599	853599	C	T	222
Chr1	LOC_Os01g02570			nonsynonymous SNV		exon2	853621	853621	C	T	222
Chr1	LOC_Os01g02570			nonsynonymous SNV		exon2	853631	853631	A	C	222
Chr1	LOC_Os01g02570			nonsynonymous SNV		exon2	853645	853645	A	G	222
Chr1	LOC_Os01g02570			nonsynonymous SNV		exon2	853654	853654	T	C	222
Chr1	LOC_Os01g02570			synonymous SNV		exon1	853873	853873	G	A	222
Chr1	LOC_Os01g02570			nonframeshift deletion		exon1	853886	853891	CGCGGA	-	222
Chr1	LOC_Os01g02570			nonsynonymous SNV		exon1	853980	853980	G	A	222
Chr1	LOC_Os01g02570			nonsynonymous SNV		exon1	854031	854031	G	C	222
Chr1	LOC_Os01g02570			synonymous SNV		exon1	854086	854086	G	A	222
Chr1	LOC_Os01g02570			nonsynonymous SNV		exon1	854162	854162	C	G	222
Chr1	LOC_Os01g02570			nonsynonymous SNV		exon1	854226	854226	G	A	222
Chr1	LOC_Os01g02570			stopgain		exon1	854371	854371	G	T	222
Chr1	LOC_Os01g02570			nonsynonymous SNV		exon1	854372	854372	T	A	222
Chr1	LOC_Os01g02570			nonsynonymous SNV		exon1	854408	854408	C	T	222
Chr1	LOC_Os01g02570			nonsynonymous SNV		exon1	854429	854429	C	T	222
Chr1	LOC_Os01g02570			nonsynonymous SNV		exon1	854463	854463	T	C	222
Chr1	LOC_Os01g02570			synonymous SNV		exon1	854473	854473	T	C	222
Chr1	LOC_Os01g02570			synonymous SNV		exon1	854482	854482	A	G	222
Chr1	LOC_Os01g02570			synonymous SNV		exon1	854524	854524	A	G	222
Chr1	LOC_Os01g02570			nonframeshift insertion	Insertion	exonic	853963	853963	-	CTC	1073.23	C106B
Chr1	LOC_Os01g02570			nonsynonymous SNV	SNP	exonic	853109	853109	C	T	992.2	C106B
Chr1	LOC_Os01g02570			nonsynonymous SNV	SNP	exonic	853679	853679	T	A	597.27	C106B
Chr1	LOC_Os01g02570			nonsynonymous SNV	SNP	exonic	853689	853689	A	C	808.21	C106B
Chr1	LOC_Os01g02570			nonsynonymous SNV	SNP	exonic	853733	853733	G	A	1347.2	C106B
Chr1	LOC_Os01g02570			nonsynonymous SNV	SNP	exonic	853739	853739	C	T	1349.2	C106B
Chr1	LOC_Os01g02570			nonsynonymous SNV	SNP	exonic	853861	853861	G	C	603.23	C106B
Chr1	LOC_Os01g02570			nonsynonymous SNV	SNP	exonic	853979	853979	A	G	1028.21	C106B
Chr1	LOC_Os01g02570			nonsynonymous SNV	SNP	exonic	854178	854178	T	A	1232.2	C106B
Chr1	LOC_Os01g02570			nonsynonymous SNV	SNP	exonic	854234	854234	T	C	943.2	C106B
Chr1	LOC_Os01g02570			nonsynonymous SNV	SNP	exonic	854288	854288	C	T	923.2	C106B
Chr1	LOC_Os01g02570			nonsynonymous SNV	SNP	exonic	854301	854301	T	C	965.2	C106B
Chr1	LOC_Os01g02570			nonsynonymous SNV	SNP	exonic	854438	854438	T	C	441.28	C106B
Chr1	LOC_Os01g02600			nonsynonymous SNV		exon1	866572	866572	T	A	178
Chr1	LOC_Os01g02600			nonsynonymous SNV		exon1	866576	866576	A	G	174
Chr1	LOC_Os01g02600			synonymous SNV		exon3	868007	868007	C	A	225
Chr1	LOC_Os01g02600			synonymous SNV		exon3	868166	868166	A	G	166
Chr1	LOC_Os01g02600			nonsynonymous SNV		exon3	868168	868168	G	A	172
Chr1	LOC_Os01g02600			nonsynonymous SNV		exon3	868183	868183	A	G	182
Chr1	LOC_Os01g02600			nonsynonymous SNV		exon3	868228	868228	T	C	219
Chr1	LOC_Os01g02600			synonymous SNV		exon3	868349	868349	C	A	225
Chr1	LOC_Os01g02600			synonymous SNV		exon3	868370	868370	G	A	225
Chr1	LOC_Os01g02600			nonsynonymous SNV		exon3	868452	868452	C	T	169
Chr1	LOC_Os01g02600			synonymous SNV		exon3	868454	868454	T	C	186
Chr1	LOC_Os01g02600			synonymous SNV		exon3	868493	868493	C	T	58
Chr1	LOC_Os01g02600			nonsynonymous SNV		exon3	868790	868790	A	C	225
Chr1	LOC_Os01g02600			synonymous SNV		exon3	868847	868847	T	A	161
Chr1	LOC_Os01g02600			nonsynonymous SNV		exon3	868850	868850	G	C	170
Chr1	LOC_Os01g02600			nonsynonymous SNV		exon3	868873	868873	C	A	32.4168
Chr1	LOC_Os01g02600			nonsynonymous SNV		exon3	869043	869043	C	G	95
Chr1	LOC_Os01g02600			nonsynonymous SNV		exon3	869051	869051	A	T	111
Chr1	LOC_Os01g02600			nonsynonymous SNV		exon3	869056	869056	T	C	144
Chr1	LOC_Os01g02600			nonsynonymous SNV		exon3	869060	869060	T	G	155
Chr1	LOC_Os01g02600			nonsynonymous SNV	SNP	exonic	868375	868375	C	A	1078.2	C106B
Chr1	LOC_Os01g02700			nonframeshift insertion		exon3	921294	921294	-	CTC	225
Chr1	LOC_Os01g02700			synonymous SNV		exon3	921661	921661	C	T	225
Chr1	LOC_Os01g02700			nonsynonymous SNV		exon3	921663	921663	C	T	225
Chr1	LOC_Os01g02700			synonymous SNV		exon3	922048	922048	G	C	225
Chr1	LOC_Os01g02700			nonsynonymous SNV		exon1	923093	923093	G	A	225
Chr1	LOC_Os01g02700			nonsynonymous SNV		exon1	923563	923563	C	T	225
Chr1	LOC_Os01g02700			nonframeshift insertion	Insertion	exonic	921291	921291	-	CTC	1069.23	C106B
Chr1	LOC_Os01g02700			frameshift insertion	Insertion	exonic	921349	921349	-	TCCAG	1760.16	C106B
Chr1	LOC_Os01g02700			nonsynonymous SNV	SNP	exonic	921281	921281	T	C	807.21	C106B
Chr1	LOC_Os01g02700			nonsynonymous SNV	SNP	exonic	921658	921658	C	A	756.2	C106B
Chr1	LOC_Os01g02700			nonsynonymous SNV	SNP	exonic	922027	922027	T	C	856.2	C106B
Chr1	LOC_Os01g02700			nonsynonymous SNV	SNP	exonic	922226	922226	T	A	1288.2	C106B
Chr1	LOC_Os01g02700			nonsynonymous SNV	SNP	exonic	922627	922627	T	C	972.21	C106B
Chr1	LOC_Os01g02700			nonsynonymous SNV	SNP	exonic	922674	922674	T	C	1277.2	C106B
Chr1	LOC_Os01g02700			nonsynonymous SNV	SNP	exonic	923088	923088	G	C	1089.2	C106B
Chr1	LOC_Os01g02710			nonsynonymous SNV	SNP	exonic	924986	924986	T	A	1357.2	C106B
Chr1	LOC_Os01g02710			nonsynonymous SNV	SNP	exonic	925152	925152	A	T	1140.2	C106B
Chr1	LOC_Os01g02730			nonsynonymous SNV		exon3	935671	935671	G	T	225
Chr1	LOC_Os01g02730			nonsynonymous SNV		exon3	935779	935779	C	T	225
Chr1	LOC_Os01g02730			synonymous SNV		exon3	935850	935850	G	A	184
Chr1	LOC_Os01g02730			synonymous SNV		exon3	935871	935871	T	C	188
Chr1	LOC_Os01g02730			nonsynonymous SNV		exon3	935908	935908	G	A	190
Chr1	LOC_Os01g02730			synonymous SNV		exon3	935988	935988	A	G	189
Chr1	LOC_Os01g02730			synonymous SNV		exon3	935994	935994	A	G	188
Chr1	LOC_Os01g02730			synonymous SNV		exon3	935997	935997	C	A	187
Chr1	LOC_Os01g02730			synonymous SNV		exon3	936060	936060	C	T	185
Chr1	LOC_Os01g02730			nonsynonymous SNV		exon3	936062	936062	C	T	187
Chr1	LOC_Os01g02730			synonymous SNV		exon3	936063	936063	T	C	188
Chr1	LOC_Os01g02730			synonymous SNV		exon3	936075	936075	A	G	182
Chr1	LOC_Os01g02730			synonymous SNV		exon3	936078	936078	G	A	181
Chr1	LOC_Os01g02730			synonymous SNV		exon3	936087	936087	G	C	188
Chr1	LOC_Os01g02730			synonymous SNV		exon3	936099	936099	A	G	186
Chr1	LOC_Os01g02730			synonymous SNV		exon3	936102	936102	T	C	185
Chr1	LOC_Os01g02730			synonymous SNV		exon3	936120	936120	A	G	144
Chr1	LOC_Os01g02730			synonymous SNV		exon3	936123	936123	G	A	225
Chr1	LOC_Os01g02730			synonymous SNV		exon3	936126	936126	A	G	148
Chr1	LOC_Os01g02730			synonymous SNV		exon3	936132	936132	G	T	225
Chr1	LOC_Os01g02730			synonymous SNV		exon3	936141	936141	T	C	125
Chr1	LOC_Os01g02730			synonymous SNV		exon3	936171	936171	G	A	213
Chr1	LOC_Os01g02730			synonymous SNV		exon3	936174	936174	A	C	209
Chr1	LOC_Os01g02730			synonymous SNV		exon3	936192	936192	C	T	188
Chr1	LOC_Os01g02730			synonymous SNV		exon3	936207	936207	G	A	187
Chr1	LOC_Os01g02730			synonymous SNV		exon3	936221	936221	G	A	187
Chr1	LOC_Os01g02730			nonsynonymous SNV		exon3	936281	936281	A	T	192
Chr1	LOC_Os01g02730			nonsynonymous SNV		exon3	936289	936289	A	G	196
Chr1	LOC_Os01g02730			synonymous SNV		exon3	936381	936381	C	T	188
Chr1	LOC_Os01g02730			synonymous SNV		exon3	936441	936441	G	A	225
Chr1	LOC_Os01g02730			nonsynonymous SNV		exon3	936451	936451	G	C	225
Chr1	LOC_Os01g02730			synonymous SNV		exon3	936534	936534	T	G	43.048
Chr1	LOC_Os01g02730			synonymous SNV		exon3	936537	936537	T	C	32.8978
Chr1	LOC_Os01g02730			synonymous SNV		exon3	936543	936543	G	A	35.9262
Chr1	LOC_Os01g02730			synonymous SNV		exon3	936564	936564	T	C	72
Chr1	LOC_Os01g02730			nonsynonymous SNV		exon3	936592	936592	A	G	108
Chr1	LOC_Os01g02730			synonymous SNV		exon3	936594	936594	T	C	104
Chr1	LOC_Os01g02730			nonsynonymous SNV		exon3	936616	936616	T	C	100
Chr1	LOC_Os01g02730			synonymous SNV		exon3	936618	936618	G	A	222
Chr1	LOC_Os01g02730			synonymous SNV		exon3	936621	936621	A	G	110
Chr1	LOC_Os01g02730			synonymous SNV		exon3	936636	936636	A	G	117
Chr1	LOC_Os01g02730			synonymous SNV		exon3	936642	936642	T	C	116
Chr1	LOC_Os01g02730			nonsynonymous SNV		exon3	936697	936697	G	A	101
Chr1	LOC_Os01g02730			nonsynonymous SNV		exon3	936704	936704	T	G	91
Chr1	LOC_Os01g02730			frameshift deletion		exon2	936870	936927	ATAGAGCTTGATGATAACGATGGCAGATACTATGATAACCATAAGTGTCATAAACTTT	-	58
Chr1	LOC_Os01g02730			nonsynonymous SNV		exon2	936870	936870	A	G	225
Chr1	LOC_Os01g02730			nonsynonymous SNV		exon2	936969	936969	T	C	34.4309
Chr1	LOC_Os01g02730			synonymous SNV		exon2	936970	936970	A	G	31.4856
Chr1	LOC_Os01g02730			nonsynonymous SNV		exon2	936972	936972	G	A	31.1605
Chr1	LOC_Os01g02730			nonsynonymous SNV		exon2	936975	936975	T	A	22.9667
Chr1	LOC_Os01g02730			nonsynonymous SNV		exon2	936979	936979	A	T	28.0745
Chr1	LOC_Os01g02730			nonsynonymous SNV		exon2	936995	936995	G	A	42.49
Chr1	LOC_Os01g02730			nonsynonymous SNV		exon2	937001	937001	C	T	31.0548
Chr1	LOC_Os01g02730			nonsynonymous SNV		exon2	937007	937007	A	G	192
Chr1	LOC_Os01g02730			synonymous SNV		exon2	937015	937015	G	A	36.1029
Chr1	LOC_Os01g02730			nonsynonymous SNV		exon2	937017	937017	G	T	41.2689
Chr1	LOC_Os01g02730			nonsynonymous SNV		exon2	937020	937020	T	C	41.3194
Chr1	LOC_Os01g02730			synonymous SNV		exon2	937027	937027	C	T	35.0555
Chr1	LOC_Os01g02730			nonsynonymous SNV		exon2	937029	937029	G	T	24.7772
Chr1	LOC_Os01g02730			synonymous SNV		exon2	937039	937039	G	A	155
Chr1	LOC_Os01g02730			nonsynonymous SNV		exon2	937053	937053	C	T	150
Chr1	LOC_Os01g02730			nonsynonymous SNV		exon2	937061	937061	G	C	149
Chr1	LOC_Os01g02730			synonymous SNV		exon2	937072	937072	G	A	143
Chr1	LOC_Os01g02730			synonymous SNV		exon2	937075	937075	G	A	149
Chr1	LOC_Os01g02730			nonsynonymous SNV		exon2	937077	937077	T	A	146
Chr1	LOC_Os01g02730			nonsynonymous SNV		exon2	937084	937084	C	A	149
Chr1	LOC_Os01g02730			nonsynonymous SNV		exon2	937087	937087	G	T	153
Chr1	LOC_Os01g02730			nonsynonymous SNV		exon1	938024	938024	C	G	225
Chr1	LOC_Os01g02730			synonymous SNV		exon1	938086	938086	A	G	36.2172
Chr1	LOC_Os01g02730			nonsynonymous SNV		exon1	938151	938151	C	T	221
Chr1	LOC_Os01g02730			synonymous SNV		exon1	938179	938179	A	G	225
Chr1	LOC_Os01g02730			synonymous SNV		exon1	938227	938227	A	G	132
Chr1	LOC_Os01g02730			nonsynonymous SNV		exon1	938229	938229	C	G	129
Chr1	LOC_Os01g02730			synonymous SNV		exon1	938233	938233	A	G	128
Chr1	LOC_Os01g02730			nonsynonymous SNV		exon1	938235	938235	A	G	122
Chr1	LOC_Os01g02730			nonsynonymous SNV		exon1	938240	938240	G	A	133
Chr1	LOC_Os01g02730			nonsynonymous SNV		exon1	938264	938264	C	T	111
Chr1	LOC_Os01g02730			nonsynonymous SNV		exon1	938265	938265	T	C	123
Chr1	LOC_Os01g02730			synonymous SNV		exon1	938284	938284	T	A	83
Chr1	LOC_Os01g02730			synonymous SNV		exon1	938287	938287	T	C	90
Chr1	LOC_Os01g02730			synonymous SNV		exon1	938347	938347	G	A	225
Chr1	LOC_Os01g02730			nonsynonymous SNV		exon1	938351	938351	C	T	219
Chr1	LOC_Os01g02730			-	Deletion	intronic	937178	937181	AAAC	-	309.98	C106B
Chr1	LOC_Os01g02730			nonframeshift deletion	Deletion	exonic	937958	937960	GTA	-	261.98	C106B
Chr1	LOC_Os01g02730			nonframeshift deletion	Deletion	exonic	938337	938351	TAATACTACTGCTAC	-	2998.19	C106B
Chr1	LOC_Os01g02730			nonsynonymous SNV	SNP	exonic	935807	935807	G	A	705.23	C106B
Chr1	LOC_Os01g02730			nonsynonymous SNV	SNP	exonic	935828	935828	C	T	644.33	C106B
Chr1	LOC_Os01g02730			nonsynonymous SNV	SNP	exonic	935852	935852	C	T	775.26	C106B
Chr1	LOC_Os01g02730			nonsynonymous SNV	SNP	exonic	937883	937883	C	T	554.24	C106B
Chr1	LOC_Os01g02730			nonsynonymous SNV	SNP	exonic	937966	937966	G	C	167.02	C106B
Chr1	LOC_Os01g02730			nonsynonymous SNV	SNP	exonic	938040	938040	T	A	866.2	C106B
Chr1	LOC_Os01g02730			nonsynonymous SNV	SNP	exonic	938070	938070	C	T	758.2	C106B
Chr1	LOC_Os01g02730			nonsynonymous SNV	SNP	exonic	938087	938087	C	G	895.99	C106B
Chr1	LOC_Os01g02730			nonsynonymous SNV	SNP	exonic	938186	938186	G	A	743.2	C106B
Chr1	LOC_Os01g02730			nonsynonymous SNV	SNP	exonic	938306	938306	G	C	1097.2	C106B
Chr1	LOC_Os01g02750			nonsynonymous SNV		exon1	954175	954175	T	C	21.2367
Chr1	LOC_Os01g02750			nonsynonymous SNV		exon2	955217	955217	A	G	159
Chr1	LOC_Os01g02750			synonymous SNV		exon3	955577	955577	G	A	222
Chr1	LOC_Os01g02750			nonsynonymous SNV		exon3	955606	955606	T	C	222
Chr1	LOC_Os01g02750			nonsynonymous SNV		exon3	955609	955609	T	C	222
Chr1	LOC_Os01g02750			synonymous SNV		exon3	955610	955610	A	G	225
Chr1	LOC_Os01g02750			nonsynonymous SNV		exon3	955615	955615	T	C	222
Chr1	LOC_Os01g02750			synonymous SNV		exon3	955622	955622	T	C	222
Chr1	LOC_Os01g02750			synonymous SNV		exon3	955628	955628	T	G	222
Chr1	LOC_Os01g02750			nonsynonymous SNV		exon3	955636	955636	A	G	222
Chr1	LOC_Os01g02750			nonsynonymous SNV		exon3	955639	955639	C	A	222
Chr1	LOC_Os01g02750			synonymous SNV		exon3	955661	955661	C	T	222
Chr1	LOC_Os01g02750			nonsynonymous SNV		exon3	955662	955662	A	T	222
Chr1	LOC_Os01g02750			synonymous SNV		exon3	955682	955682	C	A	222
Chr1	LOC_Os01g02750			synonymous SNV		exon3	955730	955730	G	A	222
Chr1	LOC_Os01g02750			synonymous SNV		exon3	955733	955733	G	A	222
Chr1	LOC_Os01g02750			synonymous SNV		exon3	955745	955745	A	G	222
Chr1	LOC_Os01g02750			synonymous SNV		exon3	955748	955748	G	A	222
Chr1	LOC_Os01g02750			nonsynonymous SNV		exon3	955761	955761	G	C	222
Chr1	LOC_Os01g02750			synonymous SNV		exon3	955766	955766	A	G	222
Chr1	LOC_Os01g02750			synonymous SNV		exon3	955772	955772	A	C	193
Chr1	LOC_Os01g02750			synonymous SNV		exon3	955772	955772	A	T	193
Chr1	LOC_Os01g02750			synonymous SNV		exon3	955808	955808	T	C	222
Chr1	LOC_Os01g02750			synonymous SNV		exon3	955826	955826	C	T	152
Chr1	LOC_Os01g02750			synonymous SNV		exon3	955892	955892	A	G	27.8538
Chr1	LOC_Os01g02750			synonymous SNV		exon3	955898	955898	T	C	132
Chr1	LOC_Os01g02750			synonymous SNV		exon3	955934	955934	A	T	192
Chr1	LOC_Os01g02750			synonymous SNV		exon3	955934	955934	A	C	192
Chr1	LOC_Os01g02750			synonymous SNV		exon3	955955	955955	C	A	171
Chr1	LOC_Os01g02750			synonymous SNV		exon3	955973	955973	C	T	222
Chr1	LOC_Os01g02750			synonymous SNV		exon3	955976	955976	T	C	222
Chr1	LOC_Os01g02750			synonymous SNV		exon3	955991	955991	A	G	222
Chr1	LOC_Os01g02750			synonymous SNV		exon3	956000	956000	T	C	222
Chr1	LOC_Os01g02750			synonymous SNV		exon3	956009	956009	T	C	222
Chr1	LOC_Os01g02750			nonsynonymous SNV		exon3	956013	956013	A	G	222
Chr1	LOC_Os01g02750			nonsynonymous SNV		exon3	956025	956025	G	C	222
Chr1	LOC_Os01g02750			nonsynonymous SNV		exon3	956041	956041	G	A	222
Chr1	LOC_Os01g02750			synonymous SNV		exon3	956066	956066	C	G	222
Chr1	LOC_Os01g02750			synonymous SNV		exon3	956123	956123	T	C	222
Chr1	LOC_Os01g02750			synonymous SNV		exon3	956132	956132	A	G	222
Chr1	LOC_Os01g02750			synonymous SNV		exon3	956138	956138	C	T	222
Chr1	LOC_Os01g02750			synonymous SNV		exon3	956150	956150	G	A	222
Chr1	LOC_Os01g02750			synonymous SNV		exon3	956165	956165	C	T	140
Chr1	LOC_Os01g02750			synonymous SNV		exon3	956171	956171	G	A	127
Chr1	LOC_Os01g02750			synonymous SNV		exon3	956333	956333	A	G	38.998
Chr1	LOC_Os01g02750			synonymous SNV		exon3	956345	956345	C	T	53
Chr1	LOC_Os01g02750			synonymous SNV		exon3	956348	956348	T	C	69
Chr1	LOC_Os01g02750			nonsynonymous SNV		exon3	956353	956353	G	A	69
Chr1	LOC_Os01g02750			synonymous SNV		exon3	956360	956360	T	C	103
Chr1	LOC_Os01g02750			nonsynonymous SNV		exon3	956367	956367	C	A	132
Chr1	LOC_Os01g02750			synonymous SNV		exon3	956393	956393	T	G	118
Chr1	LOC_Os01g02750			synonymous SNV		exon3	956402	956402	A	G	123
Chr1	LOC_Os01g02750			nonsynonymous SNV		exon3	956443	956443	A	C	129
Chr1	LOC_Os01g02750			nonsynonymous SNV		exon3	956476	956476	A	C	111
Chr1	LOC_Os01g02750			synonymous SNV		exon3	956495	956495	C	T	101
Chr1	LOC_Os01g02750			synonymous SNV		exon3	956507	956507	A	T	45.5249
Chr1	LOC_Os01g02750			-	Deletion	intronic	955070	955071	CA	-	346.43	C106B
Chr1	LOC_Os01g02750			-	Insertion	intronic	955366	955366	-	GT	612.21	C106B
Chr1	LOC_Os01g02750			-	Insertion	intronic	955464	955464	-	C	601.29	C106B
Chr1	LOC_Os01g02750			-	Insertion	intronic	955519	955519	-	T	753.29	C106B
Chr1	LOC_Os01g02750			stopgain	SNP	exonic	954113	954113	C	A	672.21	C106B
Chr1	LOC_Os01g02750			nonsynonymous SNV	SNP	exonic	954157	954157	C	T	1126.2	C106B
Chr1	LOC_Os01g02750			nonsynonymous SNV	SNP	exonic	955581	955581	A	G	972.2	C106B
Chr1	LOC_Os01g02750			nonsynonymous SNV	SNP	exonic	955860	955860	G	A	157.35	C106B
Chr1	LOC_Os01g02750			nonsynonymous SNV	SNP	exonic	955970	955970	A	G	906.2	C106B
Chr1	LOC_Os01g02750			nonsynonymous SNV	SNP	exonic	956408	956408	T	G	1262.2	C106B
Chr1	LOC_Os01g02750			nonsynonymous SNV	SNP	exonic	956434	956434	G	A	1367.2	C106B
Chr1	LOC_Os01g02750			nonsynonymous SNV	SNP	exonic	956441	956441	G	T	1293.2	C106B
Chr1	LOC_Os01g02760			synonymous SNV		exon5	957922	957922	G	A	225
Chr1	LOC_Os01g02760			nonframeshift insertion		exon5	957951	957951	-	GTC	225
Chr1	LOC_Os01g02760			nonframeshift insertion		exon5	957943	957943	-	ACG	157
Chr1	LOC_Os01g02760			nonframeshift insertion		exon5	957944	957944	-	GGT	162
Chr1	LOC_Os01g02760			synonymous SNV		exon5	957997	957997	A	G	183
Chr1	LOC_Os01g02760			synonymous SNV		exon5	958012	958012	G	A	178
Chr1	LOC_Os01g02760			synonymous SNV		exon5	958051	958051	C	T	178
Chr1	LOC_Os01g02760			nonsynonymous SNV		exon5	958062	958062	C	T	179
Chr1	LOC_Os01g02760			synonymous SNV		exon5	958063	958063	A	G	176
Chr1	LOC_Os01g02760			nonsynonymous SNV		exon5	958064	958064	C	G	177
Chr1	LOC_Os01g02760			synonymous SNV		exon5	958183	958183	A	G	181
Chr1	LOC_Os01g02760			synonymous SNV		exon4	958581	958581	A	G	119
Chr1	LOC_Os01g02760			synonymous SNV		exon4	958590	958590	G	A	121
Chr1	LOC_Os01g02760			nonsynonymous SNV		exon4	958594	958594	G	A	123
Chr1	LOC_Os01g02760			synonymous SNV		exon4	958626	958626	A	G	168
Chr1	LOC_Os01g02760			synonymous SNV		exon4	958635	958635	G	A	180
Chr1	LOC_Os01g02760			nonsynonymous SNV		exon4	958657	958657	C	T	123
Chr1	LOC_Os01g02760			synonymous SNV		exon3	958855	958855	G	C	192
Chr1	LOC_Os01g02760			synonymous SNV		exon3	958867	958867	A	G	97
Chr1	LOC_Os01g02760			synonymous SNV		exon3	958870	958870	T	C	189
Chr1	LOC_Os01g02760			synonymous SNV		exon3	958888	958888	A	G	118
Chr1	LOC_Os01g02760			synonymous SNV		exon3	958891	958891	G	A	191
Chr1	LOC_Os01g02760			synonymous SNV		exon3	958894	958894	A	G	194
Chr1	LOC_Os01g02760			nonsynonymous SNV		exon3	958921	958921	A	T	152
Chr1	LOC_Os01g02760			synonymous SNV		exon3	958933	958933	G	A	143
Chr1	LOC_Os01g02760			synonymous SNV		exon3	958936	958936	G	A	151
Chr1	LOC_Os01g02760			synonymous SNV		exon3	958966	958966	C	T	198
Chr1	LOC_Os01g02760			synonymous SNV		exon3	958978	958978	T	C	199
Chr1	LOC_Os01g02760			synonymous SNV		exon3	959020	959020	G	A	98
Chr1	LOC_Os01g02760			nonsynonymous SNV		exon3	959048	959048	C	G	135
Chr1	LOC_Os01g02760			nonsynonymous SNV		exon3	959058	959058	G	A	192
Chr1	LOC_Os01g02760			synonymous SNV		exon3	959086	959086	T	C	194
Chr1	LOC_Os01g02760			nonsynonymous SNV		exon3	959096	959096	T	A	228
Chr1	LOC_Os01g02760			nonsynonymous SNV		exon3	959130	959130	T	A	225
Chr1	LOC_Os01g02760			synonymous SNV		exon3	959140	959140	G	A	228
Chr1	LOC_Os01g02760			nonsynonymous SNV		exon3	959147	959147	C	T	228
Chr1	LOC_Os01g02760			synonymous SNV		exon3	959167	959167	G	A	228
Chr1	LOC_Os01g02760			synonymous SNV		exon3	959188	959188	T	C	225
Chr1	LOC_Os01g02760			synonymous SNV		exon3	959209	959209	G	A	219
Chr1	LOC_Os01g02760			synonymous SNV		exon3	959257	959257	A	G	65
Chr1	LOC_Os01g02760			synonymous SNV		exon3	959278	959278	A	G	97
Chr1	LOC_Os01g02760			synonymous SNV		exon3	959305	959305	T	C	106
Chr1	LOC_Os01g02760			synonymous SNV		exon3	959311	959311	G	A	93
Chr1	LOC_Os01g02760			synonymous SNV		exon3	959323	959323	T	G	225
Chr1	LOC_Os01g02760			synonymous SNV		exon3	959332	959332	T	C	93
Chr1	LOC_Os01g02760			synonymous SNV		exon3	959338	959338	A	G	225
Chr1	LOC_Os01g02760			synonymous SNV		exon3	959344	959344	T	A	74
Chr1	LOC_Os01g02760			synonymous SNV		exon3	959353	959353	A	G	50
Chr1	LOC_Os01g02760			nonsynonymous SNV		exon3	959354	959354	A	T	53
Chr1	LOC_Os01g02760			nonsynonymous SNV		exon3	959360	959360	A	G	38.0745
Chr1	LOC_Os01g02760			synonymous SNV		exon3	959377	959377	C	T	24.7612
Chr1	LOC_Os01g02760			synonymous SNV		exon3	959383	959383	T	C	20.7761
Chr1	LOC_Os01g02760			nonsynonymous SNV		exon2	959666	959666	A	T	225
Chr1	LOC_Os01g02760			nonsynonymous SNV		exon2	959667	959667	C	G	225
Chr1	LOC_Os01g02760			synonymous SNV		exon2	959693	959693	A	G	225
Chr1	LOC_Os01g02760			nonsynonymous SNV		exon2	959694	959694	T	C	225
Chr1	LOC_Os01g02760			nonsynonymous SNV		exon1	959912	959912	C	G	225
Chr1	LOC_Os01g02760			nonsynonymous SNV		exon1	960065	960065	A	G	225
Chr1	LOC_Os01g02760			synonymous SNV		exon1	960075	960075	G	A	225
Chr1	LOC_Os01g02760			nonsynonymous SNV		exon1	960193	960193	T	C	225
Chr1	LOC_Os01g02760			nonsynonymous SNV		exon1	960196	960196	C	T	225
Chr1	LOC_Os01g02760			nonsynonymous SNV		exon1	960245	960245	T	C	225
Chr1	LOC_Os01g02760			nonsynonymous SNV		exon1	960295	960295	C	A	225
Chr1	LOC_Os01g02760			synonymous SNV		exon1	960366	960366	C	A	225
Chr1	LOC_Os01g02760			nonsynonymous SNV		exon1	960433	960433	T	C	225
Chr1	LOC_Os01g02760			nonsynonymous SNV		exon1	960474	960474	C	A	225
Chr1	LOC_Os01g02760			nonsynonymous SNV		exon1	960476	960476	G	C	225
Chr1	LOC_Os01g02760			synonymous SNV		exon1	960477	960477	A	G	225
Chr1	LOC_Os01g02760			synonymous SNV		exon1	960480	960480	T	C	225
Chr1	LOC_Os01g02760			nonsynonymous SNV		exon1	960491	960491	C	G	225
Chr1	LOC_Os01g02760			synonymous SNV		exon1	960492	960492	A	G	225
Chr1	LOC_Os01g02760			nonsynonymous SNV	SNP	exonic	959027	959027	T	A	482.71	C106B
Chr1	LOC_Os01g02760			nonsynonymous SNV	SNP	exonic	959106	959106	T	C	449.25	C106B
Chr1	LOC_Os01g02760			nonsynonymous SNV	SNP	exonic	959253	959253	G	C	542.24	C106B
Chr1	LOC_Os01g02860			nonsynonymous SNV		exon12	1002477	1002477	C	G	225
Chr1	LOC_Os01g02860			synonymous SNV		exon12	1002891	1002891	G	A	225
Chr1	LOC_Os01g02860			nonsynonymous SNV		exon12	1003066	1003066	T	G	225
Chr1	LOC_Os01g02860			synonymous SNV		exon12	1003197	1003197	G	A	225
Chr1	LOC_Os01g02860			synonymous SNV		exon9	1003782	1003782	T	C	225
Chr1	LOC_Os01g02860			nonsynonymous SNV		exon7	1004415	1004415	C	T	225
Chr1	LOC_Os01g02860			synonymous SNV		exon7	1004497	1004497	C	T	225
Chr1	LOC_Os01g02860			nonframeshift insertion		exon7	1004546	1004546	-	AAG	225
Chr1	LOC_Os01g02860			nonframeshift insertion		exon7	1004546	1004546	-	AGG	228
Chr1	LOC_Os01g02860			nonframeshift insertion		exon7	1004546	1004546	-	AAT	228
Chr1	LOC_Os01g02860			synonymous SNV		exon7	1004926	1004926	G	A	228
Chr1	LOC_Os01g02860			synonymous SNV		exon7	1005097	1005097	C	T	225
Chr1	LOC_Os01g02860			synonymous SNV		exon6	1005623	1005623	G	A	225
Chr1	LOC_Os01g02860			synonymous SNV		exon3	1006457	1006457	C	T	225
Chr1	LOC_Os01g02860			synonymous SNV		exon3	1006478	1006478	A	T	225
Chr1	LOC_Os01g02860			synonymous SNV		exon3	1006487	1006487	A	G	225
Chr1	LOC_Os01g02860			synonymous SNV		exon2	1006608	1006608	G	A	225
Chr1	LOC_Os01g02860			synonymous SNV		exon2	1006611	1006611	T	C	225
Chr1	LOC_Os01g02860			frameshift deletion		exon1	1006841	1006841	C	-	225
Chr1	LOC_Os01g02860			synonymous SNV		exon1	1006958	1006958	G	T	225
Chr1	LOC_Os01g02860			synonymous SNV		exon1	1007000	1007000	A	G	225
Chr1	LOC_Os01g02860			synonymous SNV		exon1	1007042	1007042	A	T	225
Chr1	LOC_Os01g02860			-	Insertion	intronic	1003448	1003448	-	A	1152.16	C106B
Chr1	LOC_Os01g02860			-	Deletion	intronic	1003562	1003565	AAGC	-	1448.16	C106B
Chr1	LOC_Os01g02860			-	Deletion	intronic	1003573	1003574	AT	-	1184.16	C106B
Chr1	LOC_Os01g02860			nonframeshift insertion	Insertion	exonic	1004539	1004539	-	GAA	1385.17	C106B
Chr1	LOC_Os01g02860			-	Insertion	intronic	1006204	1006204	-	A	334.31	C106B
Chr1	LOC_Os01g02860			-	Insertion	splicing	1006652	1006652	-	TGCA	1387.19	C106B
Chr1	LOC_Os01g02860			-	Deletion	splicing	1006839	1006839	C	-	736.17	C106B
Chr1	LOC_Os01g02860			nonsynonymous SNV	SNP	exonic	1002481	1002481	C	T	977.2	C106B
Chr1	LOC_Os01g02860			nonsynonymous SNV	SNP	exonic	1002629	1002629	G	T	848.2	C106B
Chr1	LOC_Os01g02860			nonsynonymous SNV	SNP	exonic	1002893	1002893	C	T	897.2	C106B
Chr1	LOC_Os01g02860			nonsynonymous SNV	SNP	exonic	1002911	1002911	T	G	1054.2	C106B
Chr1	LOC_Os01g02860			nonsynonymous SNV	SNP	exonic	1002939	1002939	A	C	1000.2	C106B
Chr1	LOC_Os01g02860			nonsynonymous SNV	SNP	exonic	1003049	1003049	T	C	1114.2	C106B
Chr1	LOC_Os01g02860			nonsynonymous SNV	SNP	exonic	1003064	1003064	T	C	887.2	C106B
Chr1	LOC_Os01g02860			nonsynonymous SNV	SNP	exonic	1003105	1003105	T	C	657.33	C106B
Chr1	LOC_Os01g02860			nonsynonymous SNV	SNP	exonic	1003142	1003142	C	A	624.33	C106B
Chr1	LOC_Os01g02860			nonsynonymous SNV	SNP	exonic	1003145	1003145	T	C	653.27	C106B
Chr1	LOC_Os01g02860			nonsynonymous SNV	SNP	exonic	1003182	1003182	C	G	590.24	C106B
Chr1	LOC_Os01g02860			nonsynonymous SNV	SNP	exonic	1003187	1003187	G	A	499.27	C106B
Chr1	LOC_Os01g02860			nonsynonymous SNV	SNP	exonic	1004477	1004477	T	C	844.21	C106B
Chr1	LOC_Os01g02860			nonsynonymous SNV	SNP	exonic	1004485	1004485	A	T	1013.2	C106B
Chr1	LOC_Os01g02860			nonsynonymous SNV	SNP	exonic	1004600	1004600	G	T	985.2	C106B
Chr1	LOC_Os01g02860			nonsynonymous SNV	SNP	exonic	1004660	1004660	T	C	934.2	C106B
Chr1	LOC_Os01g02860			nonsynonymous SNV	SNP	exonic	1004772	1004772	A	G	862.21	C106B
Chr1	LOC_Os01g02860			nonsynonymous SNV	SNP	exonic	1004864	1004864	C	T	1044.2	C106B
Chr1	LOC_Os01g02860			nonsynonymous SNV	SNP	exonic	1005105	1005105	T	G	1007.2	C106B
Chr1	LOC_Os01g02860			nonsynonymous SNV	SNP	exonic	1006449	1006449	C	T	1186.2	C106B
Chr1	LOC_Os01g02860			nonsynonymous SNV	SNP	exonic	1006645	1006645	T	C	846.23	C106B
Chr1	LOC_Os01g02860			nonsynonymous SNV	SNP	exonic	1006845	1006845	C	T	655.21	C106B
Chr1	LOC_Os01g02860			nonsynonymous SNV	SNP	exonic	1006881	1006881	T	C	615.27	C106B
Chr1	LOC_Os01g02860			nonsynonymous SNV	SNP	exonic	1006960	1006960	G	C	693.2	C106B
Chr1	LOC_Os01g02870			synonymous SNV		exon1	1010403	1010403	G	A	225
Chr1	LOC_Os01g02870			nonsynonymous SNV		exon1	1010428	1010428	G	A	225
Chr1	LOC_Os01g02870			synonymous SNV		exon4	1011155	1011155	A	C	225
Chr1	LOC_Os01g02870			nonframeshift deletion		exon7	1012019	1012021	AAC	-	80
Chr1	LOC_Os01g02870			synonymous SNV		exon7	1012021	1012021	C	T	20.4535
Chr1	LOC_Os01g02870			nonframeshift insertion		exon7	1012052	1012052	-	GAG	71
Chr1	LOC_Os01g02870			synonymous SNV		exon7	1012078	1012078	A	G	225
Chr1	LOC_Os01g02870			-	Insertion	intronic	1011355	1011355	-	TGGCTAAT	1014.26	C106B
Chr1	LOC_Os01g02870			-	Deletion	intronic	1011642	1011643	AA	-	1170.16	C106B
Chr1	LOC_Os01g02870			-	Deletion	intronic	1011652	1011652	A	-	940.16	C106B
Chr1	LOC_Os01g02870			nonframeshift deletion	Deletion	exonic	1012013	1012015	AAC	-	819.18	C106B
Chr1	LOC_Os01g02870			-	Insertion	UTR3	1012146	1012146	-	GCTG	1925.16	C106B
Chr1	LOC_Os01g02870			-	Insertion	UTR3	1012194	1012194	-	AT	1025.16	C106B
Chr1	LOC_Os01g02870			-	Insertion	UTR3	1012218	1012218	-	T	898.16	C106B
Chr1	LOC_Os01g02870			nonsynonymous SNV	SNP	exonic	1010510	1010510	T	C	1367.2	C106B
Chr1	LOC_Os01g02900			synonymous SNV		exon5	1058345	1058345	G	A	225
Chr1	LOC_Os01g02900			nonsynonymous SNV		exon5	1058346	1058346	C	A	225
Chr1	LOC_Os01g02900			-	Deletion	intronic	1059540	1059545	GAAGAA	-	762.68	C106B
Chr1	LOC_Os01g02900			-	Deletion	UTR5	1059743	1059745	CTT	-	785.18	C106B
Chr1	LOC_Os01g02900			nonsynonymous SNV	SNP	exonic	1058193	1058193	A	G	819.2	C106B
Chr1	LOC_Os01g02900			nonsynonymous SNV	SNP	exonic	1059696	1059696	G	C	864.2	C106B
Chr1	LOC_Os01g02940			-	Deletion	UTR3	1089880	1089880	C	-	1129.16	C106B
Chr1	LOC_Os01g02940			-	Deletion	intronic	1091978	1091988	CACAAGGAAAA	-	1850.19	C106B
Chr1	LOC_Os01g02940			-	Deletion	intronic	1092391	1092394	TTTT	-	628.26	C106B
Chr1	LOC_Os01g02940			-	Insertion	intronic	1093045	1093045	-	TAG	1925.16	C106B
Chr1	LOC_Os01g02940			-	Deletion	intronic	1093068	1093070	GAG	-	1085.16	C106B
Chr1	LOC_Os01g02940			-	Deletion	intronic	1093092	1093092	G	-	1102.16	C106B
Chr1	LOC_Os01g02940			nonframeshift insertion	Insertion	exonic	1093233	1093233	-	TGG	337.57	C106B
Chr1	LOC_Os01g02940			-	Insertion	UTR5	1093308	1093308	-	TA	740.29	C106B
Chr1	LOC_Os01g02940			-	Deletion	UTR5	1093423	1093423	G	-	465.46	C106B
Chr1	LOC_Os01g02940			-	Deletion	UTR5	1093427	1093427	A	-	492.43	C106B
Chr1	LOC_Os01g02940			-	Deletion	UTR5	1093470	1093492	GATGGCTGAGGTGGGGGGAGCTA	-	2236.36	C106B
Chr1	LOC_Os01g02940			nonsynonymous SNV	SNP	exonic	1092220	1092220	T	C	839.21	C106B
Chr1	LOC_Os01g02940			nonsynonymous SNV	SNP	exonic	1092222	1092222	G	A	855.2	C106B
Chr1	LOC_Os01g02940			nonsynonymous SNV	SNP	exonic	1092421	1092421	A	C	911.2	C106B
Chr1	LOC_Os01g02940			nonsynonymous SNV	SNP	exonic	1092553	1092553	T	C	163.35	C106B
Chr1	LOC_Os01g02960			nonsynonymous SNV		exon1	1104142	1104142	A	C	225
Chr1	LOC_Os01g02960			nonsynonymous SNV		exon1	1104986	1104986	G	A	225
Chr1	LOC_Os01g02960			nonsynonymous SNV		exon1	1105112	1105112	G	T	225
Chr1	LOC_Os01g03040			nonsynonymous SNV		exon4	1160513	1160513	T	C	225
Chr1	LOC_Os01g03040			nonsynonymous SNV		exon1	1164520	1164520	A	G	225
Chr1	LOC_Os01g03070			synonymous SNV		exon8	1176090	1176090	T	C	225
Chr1	LOC_Os01g03070			nonsynonymous SNV		exon7	1176410	1176410	A	G	225
Chr1	LOC_Os01g03070			synonymous SNV		exon4	1177415	1177415	G	A	225
Chr1	LOC_Os01g03510	OsAIP1		-	Deletion	intronic	1414364	1414364	G	-	981.16	C106B
Chr1	LOC_Os01g03510	OsAIP1		-	Deletion	intronic	1414405	1414405	C	-	680.16	C106B
Chr1	LOC_Os01g03510	OsAIP1		-	Deletion	intronic	1415852	1415859	AAAGAACA	-	2442.17	C106B
Chr1	LOC_Os01g03510	OsAIP1		nonsynonymous SNV	SNP	exonic	1416606	1416606	T	C	1382.2	C106B
Chr1	LOC_Os01g03570			nonframeshift insertion	Insertion	exonic	1447258	1447258	-	CCA	407.41	C106B
Chr1	LOC_Os01g03570			nonsynonymous SNV	SNP	exonic	1447386	1447386	G	C	511.23	C106B
Chr1	LOC_Os01g03650	OsNAP6		-	Insertion	intronic	1504654	1504654	-	CGA	1450.16	C106B
Chr1	LOC_Os01g03650	OsNAP6		-	Insertion	intronic	1505003	1505003	-	C	411.26	C106B
Chr1	LOC_Os01g03650	OsNAP6		-	Deletion	intronic	1505237	1505237	T	-	1303.16	C106B
Chr1	LOC_Os01g03650	OsNAP6		-	Deletion	intronic	1505278	1505278	A	-	942.16	C106B
Chr1	LOC_Os01g03650	OsNAP6		-	Insertion	intronic	1505685	1505685	-	CT	1706.16	C106B
Chr1	LOC_Os01g03650	OsNAP6		-	Deletion	intronic	1505837	1505837	A	-	1161.16	C106B
Chr1	LOC_Os01g03650	OsNAP6		-	Insertion	intronic	1505908	1505908	-	C	598.18	C106B
Chr1	LOC_Os01g03650	OsNAP6		-	Deletion	intronic	1505988	1505990	ACA	-	357.22	C106B
Chr1	LOC_Os01g03650	OsNAP6		-	Deletion	intronic	1506241	1506243	CTT	-	618.44	C106B
Chr1	LOC_Os01g03650	OsNAP6		nonsynonymous SNV	SNP	exonic	1505486	1505486	G	A	385.47	C106B
Chr1	LOC_Os01g03650	OsNAP6		nonsynonymous SNV	SNP	exonic	1505588	1505588	C	T	806.2	C106B
Chr1	LOC_Os01g03650	OsNAP6		nonsynonymous SNV	SNP	exonic	1507369	1507369	C	A	637.23	C106B
Chr1	LOC_Os01g03650	OsNAP6		nonsynonymous SNV	SNP	exonic	1507556	1507556	A	G	471.25	C106B
Chr1	LOC_Os01g03650	OsNAP6		nonsynonymous SNV	SNP	exonic	1507889	1507889	A	G	274.47	C106B
Chr1	LOC_Os01g03660			-	Insertion	UTR5	1508261	1508261	-	GCCGTCGCC	1460.42	C106B
Chr1	LOC_Os01g03660			-	Deletion	intronic	1510031	1510031	T	-	837.16	C106B
Chr1	LOC_Os01g03660			-	Deletion	intronic	1511473	1511473	A	-	1562.16	C106B
Chr1	LOC_Os01g03660			nonsynonymous SNV	SNP	exonic	1510227	1510227	G	T	1200.2	C106B
Chr1	LOC_Os01g03660			nonsynonymous SNV	SNP	exonic	1510625	1510625	A	G	1145.2	C106B
Chr1	LOC_Os01g03690			-	Insertion	UTR5	1518330	1518330	-	CGTGTGCAC	2779.16	C106B
Chr1	LOC_Os01g03690			-	Deletion	UTR5	1518885	1518886	CT	-	400.24	C106B
Chr1	LOC_Os01g03690			-	Deletion	UTR5	1519501	1519501	T	-	680.16	C106B
Chr1	LOC_Os01g03690			-	Deletion	UTR5	1520172	1520172	A	-	544.17	C106B
Chr1	LOC_Os01g03690			-	Deletion	intronic	1521024	1521024	T	-	854.16	C106B
Chr1	LOC_Os01g03710			-	Insertion	intronic	1535011	1535011	-	T	612.16	C106B
Chr1	LOC_Os01g03710			-	Insertion	intronic	1535807	1535807	-	A	418.7	C106B
Chr1	LOC_Os01g03710			-	Deletion	intronic	1535954	1535956	ACA	-	1951.16	C106B
Chr1	LOC_Os01g03710			-	Deletion	intronic	1536713	1536714	AC	-	728.23	C106B
Chr1	LOC_Os01g03710			-	Insertion	intronic	1537978	1537978	-	A	1406.16	C106B
Chr1	LOC_Os01g03710			nonsynonymous SNV	SNP	exonic	1537267	1537267	G	A	1033.2	C106B
Chr1	LOC_Os01g03710			nonsynonymous SNV	SNP	exonic	1539076	1539076	T	C	981.2	C106B
Chr1	LOC_Os01g03810			synonymous SNV		exon1	1598198	1598198	T	C	225
Chr1	LOC_Os01g03810			synonymous SNV		exon1	1598219	1598219	T	C	225
Chr1	LOC_Os01g03810			synonymous SNV		exon1	1598234	1598234	G	T	225
Chr1	LOC_Os01g03810			nonsynonymous SNV	SNP	exonic	1598133	1598133	T	G	218.62	C106B
Chr1	LOC_Os01g03820			synonymous SNV		exon3	1599138	1599138	G	T	225
Chr1	LOC_Os01g03820			synonymous SNV		exon7	1600379	1600379	A	G	225
Chr1	LOC_Os01g03820			nonsynonymous SNV		exon10	1602005	1602005	T	C	225
Chr1	LOC_Os01g03820			synonymous SNV		exon12	1603456	1603456	A	G	225
Chr1	LOC_Os01g03820			-	Deletion	UTR5	1598996	1598996	T	-	380.59	C106B
Chr1	LOC_Os01g03820			-	Insertion	intronic	1599617	1599617	-	T	231.4	C106B
Chr1	LOC_Os01g03820			-	Deletion	intronic	1600105	1600105	T	-	310.38	C106B
Chr1	LOC_Os01g03820			-	Insertion	intronic	1601127	1601127	-	ATTGTT	512.22	C106B
Chr1	LOC_Os01g03870			synonymous SNV		exon4	1642592	1642592	T	A	225
Chr1	LOC_Os01g03870			nonframeshift deletion		exon2	1643389	1643403	GGCGGCGGCGGCGGC	-	225
Chr1	LOC_Os01g03870			synonymous SNV		exon2	1643566	1643566	A	G	225
Chr1	LOC_Os01g03870			nonsynonymous SNV		exon1	1643857	1643857	G	T	225
Chr1	LOC_Os01g03870			synonymous SNV		exon1	1643936	1643936	C	A	225
Chr1	LOC_Os01g03870			nonsynonymous SNV		exon1	1643985	1643985	C	A	225
Chr1	LOC_Os01g03870			nonsynonymous SNV	SNP	exonic	1643206	1643206	T	G	194.62	C106B
Chr1	LOC_Os01g03870			nonsynonymous SNV	SNP	exonic	1643207	1643207	G	T	186.62	C106B
Chr1	LOC_Os01g03940	NRR		nonframeshift insertion		exon1	1685791	1685791	-	AGGTGGTGGCGT	228
Chr1	LOC_Os01g03940	NRR		nonframeshift insertion		exon1	1685800	1685800	-	CGTCCGTGGTGG	225
Chr1	LOC_Os01g03940	NRR		nonframeshift insertion		exon1	1685795	1685795	-	AGTGGCGTCCGA	218
Chr1	LOC_Os01g03950			nonsynonymous SNV		exon2	1699226	1699226	C	A	225
Chr1	LOC_Os01g03950			synonymous SNV		exon3	1701427	1701427	T	C	225
Chr1	LOC_Os01g03950			synonymous SNV		exon3	1701520	1701520	T	C	225
Chr1	LOC_Os01g04120			synonymous SNV		exon3	1802647	1802647	T	C	225
Chr1	LOC_Os01g04120			nonsynonymous SNV	SNP	exonic	1803041	1803041	C	T	146.02	C106B
Chr1	LOC_Os01g04280			nonsynonymous SNV		exon4	1903530	1903530	G	A	225
Chr1	LOC_Os01g04280			synonymous SNV		exon4	1903838	1903838	A	C	228
Chr1	LOC_Os01g04280			nonsynonymous SNV	SNP	exonic	1903735	1903735	T	C	869.2	C106B
Chr1	LOC_Os01g04350			synonymous SNV		exon1	1941176	1941176	T	C	225
Chr1	LOC_Os01g04350			synonymous SNV		exon1	1941211	1941211	T	C	225
Chr1	LOC_Os01g04350			-	Insertion	UTR5	1941107	1941107	-	A	1400.16	C106B
Chr1	LOC_Os01g04350			-	Deletion	UTR3	1941677	1941680	ACAG	-	1276.29	C106B
Chr1	LOC_Os01g04350			-	Insertion	UTR3	1941820	1941820	-	TAG	1901.16	C106B
Chr1	LOC_Os01g04350			nonsynonymous SNV	SNP	exonic	1941529	1941529	G	A	387.42	C106B
Chr1	LOC_Os01g04350			nonsynonymous SNV	SNP	exonic	1941618	1941618	T	C	731.23	C106B
Chr1	LOC_Os01g04360	OsHSP16.9C		synonymous SNV		exon1	1944598	1944598	T	G	225
Chr1	LOC_Os01g04360	OsHSP16.9C		synonymous SNV		exon1	1944737	1944737	G	C	225
Chr1	LOC_Os01g04360	OsHSP16.9C		synonymous SNV		exon1	1944881	1944881	A	G	225
Chr1	LOC_Os01g04360	OsHSP16.9C		nonsynonymous SNV	SNP	exonic	1944509	1944509	C	A	767.21	C106B
Chr1	LOC_Os01g04360	OsHSP16.9C		nonsynonymous SNV	SNP	exonic	1944853	1944853	A	G	668.23	C106B
Chr1	LOC_Os01g04370	Oshsp16.9		synonymous SNV		exon1	1949068	1949068	A	G	225
Chr1	LOC_Os01g04370	Oshsp16.9		synonymous SNV		exon1	1949130	1949130	T	G	225
Chr1	LOC_Os01g04370	Oshsp16.9		synonymous SNV		exon1	1949212	1949212	G	C	225
Chr1	LOC_Os01g04390			synonymous SNV		exon1	1955435	1955435	C	A	225
Chr1	LOC_Os01g04390			synonymous SNV		exon1	1955443	1955443	G	T	225
Chr1	LOC_Os01g04390			synonymous SNV		exon1	1955684	1955684	G	A	225
Chr1	LOC_Os01g04409			synonymous SNV		exon4	1958206	1958206	C	T	225
Chr1	LOC_Os01g04409			synonymous SNV		exon4	1958824	1958824	G	A	225
Chr1	LOC_Os01g04409			synonymous SNV		exon4	1958950	1958950	A	G	225
Chr1	LOC_Os01g04409			synonymous SNV		exon3	1959253	1959253	C	G	225
Chr1	LOC_Os01g04409			synonymous SNV		exon3	1959301	1959301	T	G	225
Chr1	LOC_Os01g04409			nonsynonymous SNV		exon3	1959456	1959456	T	C	225
Chr1	LOC_Os01g04409			nonsynonymous SNV		exon2	1959593	1959593	C	T	225
Chr1	LOC_Os01g04409			nonsynonymous SNV		exon2	1959601	1959601	T	C	225
Chr1	LOC_Os01g04409			synonymous SNV		exon1	1966717	1966717	T	G	225
Chr1	LOC_Os01g04409			nonsynonymous SNV		exon1	1966719	1966719	T	C	225
Chr1	LOC_Os01g04409			nonsynonymous SNV		exon1	1966791	1966791	T	G	225
Chr1	LOC_Os01g04409			nonsynonymous SNV		exon1	1966804	1966804	A	C	225
Chr1	LOC_Os01g04409			synonymous SNV		exon1	1966807	1966807	A	G	225
Chr1	LOC_Os01g04409			nonsynonymous SNV		exon1	1966820	1966820	A	C	225
Chr1	LOC_Os01g04409			nonsynonymous SNV		exon1	1966934	1966934	C	A	225
Chr1	LOC_Os01g04409			nonsynonymous SNV		exon1	1967114	1967114	T	G	225
Chr1	LOC_Os01g04409			synonymous SNV		exon1	1967131	1967131	A	G	225
Chr1	LOC_Os01g04409			synonymous SNV		exon1	1967137	1967137	A	G	225
Chr1	LOC_Os01g04409			nonsynonymous SNV		exon1	1967154	1967154	G	T	134
Chr1	LOC_Os01g04409			nonsynonymous SNV		exon1	1967193	1967193	T	C	85
Chr1	LOC_Os01g04409			nonsynonymous SNV		exon1	1967205	1967205	G	C	225
Chr1	LOC_Os01g04409			nonsynonymous SNV		exon1	1967267	1967267	C	G	225
Chr1	LOC_Os01g04409			synonymous SNV		exon1	1967269	1967269	G	A	225
Chr1	LOC_Os01g04409			-	Insertion	intronic	1963692	1963692	-	G	527.73	C106B
Chr1	LOC_Os01g04409			-	Insertion	intronic	1963698	1963698	-	A	491.73	C106B
Chr1	LOC_Os01g04409			-	Deletion	intronic	1963871	1963879	TTAACCCTC	-	565.87	C106B
Chr1	LOC_Os01g04409			-	Deletion	intronic	1964101	1964106	TAATAT	-	506.8	C106B
Chr1	LOC_Os01g04409			-	Insertion	intronic	1964584	1964584	-	TT	411.38	C106B
Chr1	LOC_Os01g04409			-	Deletion	intronic	1965023	1965023	T	-	695.18	C106B
Chr1	LOC_Os01g04409			-	Deletion	intronic	1965080	1965081	TT	-	369.5	C106B
Chr1	LOC_Os01g04409			-	Insertion	intronic	1965237	1965237	-	T	627.17	C106B
Chr1	LOC_Os01g04409			-	Insertion	intronic	1965326	1965326	-	T	712.16	C106B
Chr1	LOC_Os01g04409			-	Insertion	intronic	1965717	1965717	-	C	898.16	C106B
Chr1	LOC_Os01g04409			-	Insertion	intronic	1965789	1965789	-	A	548.18	C106B
Chr1	LOC_Os01g04409			-	Insertion	intronic	1965931	1965931	-	A	431.31	C106B
Chr1	LOC_Os01g04409			-	Insertion	intronic	1966248	1966248	-	CAAA	775.67	C106B
Chr1	LOC_Os01g04409			nonframeshift deletion	Deletion	exonic	1967181	1967189	ACTGGTTGA	-	513.87	C106B
Chr1	LOC_Os01g04409			nonsynonymous SNV	SNP	exonic	1958189	1958189	C	T	920.23	C106B
Chr1	LOC_Os01g04409			nonsynonymous SNV	SNP	exonic	1958311	1958311	C	A	643.21	C106B
Chr1	LOC_Os01g04409			nonsynonymous SNV	SNP	exonic	1959362	1959362	T	C	188.62	C106B
Chr1	LOC_Os01g04409			nonsynonymous SNV	SNP	exonic	1959416	1959416	G	A	108.19	C106B
Chr1	LOC_Os01g04409			nonsynonymous SNV	SNP	exonic	1966548	1966548	G	C	123.19	C106B
Chr1	LOC_Os01g04409			nonsynonymous SNV	SNP	exonic	1966634	1966634	C	G	511.33	C106B
Chr1	LOC_Os01g04409			nonsynonymous SNV	SNP	exonic	1966637	1966637	C	G	519.46	C106B
Chr1	LOC_Os01g04409			nonsynonymous SNV	SNP	exonic	1966860	1966860	A	G	840.2	C106B
Chr1	LOC_Os01g04409			nonsynonymous SNV	SNP	exonic	1967153	1967153	A	G	94.28	C106B
Chr1	LOC_Os01g04409			nonsynonymous SNV	SNP	exonic	1967156	1967156	G	A	90.28	C106B
Chr1	LOC_Os01g04409			nonsynonymous SNV	SNP	exonic	1967190	1967190	A	G	213.26	C106B
Chr1	LOC_Os01g04409			nonsynonymous SNV	SNP	exonic	1967319	1967319	G	A	310.45	C106B
Chr1	LOC_Os01g04580			synonymous SNV		exon1	2054141	2054141	A	C	225
Chr1	LOC_Os01g04580			synonymous SNV		exon1	2054288	2054288	T	C	225
Chr1	LOC_Os01g04580			nonsynonymous SNV		exon2	2055836	2055836	G	A	225
Chr1	LOC_Os01g04580			nonframeshift insertion		exon3	2056559	2056559	-	AGGCGGAGG	225
Chr1	LOC_Os01g04580			nonframeshift insertion		exon3	2056550	2056550	-	CGGCGGAGG	220
Chr1	LOC_Os01g04580			nonframeshift insertion		exon3	2056551	2056551	-	CGCGGAGGA	217
Chr1	LOC_Os01g04580			nonframeshift insertion		exon3	2056556	2056556	-	GGGGGGCGG	218
Chr1	LOC_Os01g04580			nonframeshift insertion		exon3	2056559	2056559	-	ACGCGGACG	220
Chr1	LOC_Os01g04580			nonframeshift deletion	Deletion	exonic	2054023	2054034	GCACCAGCAGCA	-	703.77	C106B
Chr1	LOC_Os01g04580			-	Deletion	intronic	2054940	2054940	A	-	1018.16	C106B
Chr1	LOC_Os01g04580			nonsynonymous SNV	SNP	exonic	2053752	2053752	C	T	172.35	C106B
Chr1	LOC_Os01g04580			nonsynonymous SNV	SNP	exonic	2053755	2053755	C	T	234.26	C106B
Chr1	LOC_Os01g04580			nonsynonymous SNV	SNP	exonic	2053896	2053896	G	T	272.57	C106B
Chr1	LOC_Os01g04580			nonsynonymous SNV	SNP	exonic	2053966	2053966	C	G	264.49	C106B
Chr1	LOC_Os01g04580			nonsynonymous SNV	SNP	exonic	2053999	2053999	G	A	322.44	C106B
Chr1	LOC_Os01g04580			nonsynonymous SNV	SNP	exonic	2054040	2054040	C	G	144.81	C106B
Chr1	LOC_Os01g04580			nonsynonymous SNV	SNP	exonic	2054082	2054082	A	C	195.63	C106B
Chr1	LOC_Os01g04580			nonsynonymous SNV	SNP	exonic	2054228	2054228	G	T	283.52	C106B
Chr1	LOC_Os01g04580			nonsynonymous SNV	SNP	exonic	2056094	2056094	G	A	479.42	C106B
Chr1	LOC_Os01g04590			-	Deletion	UTR3	2061994	2061996	TTT	-	360.41	C106B
Chr1	LOC_Os01g04590			-	Deletion	UTR3	2062005	2062009	TTTTG	-	439.7	C106B
Chr1	LOC_Os01g04590			nonsynonymous SNV	SNP	exonic	2061536	2061536	T	C	951.2	C106B
Chr1	LOC_Os01g04600			nonsynonymous SNV		exon7	2064578	2064578	C	T	225
Chr1	LOC_Os01g04600			nonsynonymous SNV	SNP	exonic	2065057	2065057	T	G	781.42	C106B
Chr1	LOC_Os01g04630			nonsynonymous SNV		exon3	2076448	2076448	C	T	225
Chr1	LOC_Os01g04630			synonymous SNV		exon1	2077418	2077418	G	A	225
Chr1	LOC_Os01g04630			synonymous SNV		exon1	2077586	2077586	C	A	225
Chr1	LOC_Os01g04630			-	Deletion	intronic	2075711	2075711	A	-	575.38	C106B
Chr1	LOC_Os01g04630			-	Insertion	intronic	2076904	2076904	-	T	250.49	C106B
Chr1	LOC_Os01g04630			nonsynonymous SNV	SNP	exonic	2075969	2075969	C	T	522.42	C106B
Chr1	LOC_Os01g04650			nonframeshift deletion		exon2	2085693	2085695	AGC	-	225
Chr1	LOC_Os01g04650			synonymous SNV		exon2	2085693	2085693	A	G	39.8015
Chr1	LOC_Os01g04650			nonframeshift deletion		exon2	2085712	2085714	GCA	-	225
Chr1	LOC_Os01g04650			synonymous SNV		exon2	2085708	2085708	A	G	39.4149
Chr1	LOC_Os01g04650			nonsynonymous SNV		exon1	2086391	2086391	A	C	225
Chr1	LOC_Os01g04650			-	Deletion	UTR3	2084130	2084130	T	-	807.16	C106B
Chr1	LOC_Os01g04650			nonframeshift deletion	Deletion	exonic	2085691	2085693	GCA	-	914.17	C106B
Chr1	LOC_Os01g04650			nonsynonymous SNV	SNP	exonic	2085284	2085284	C	T	293.44	C106B
Chr1	LOC_Os01g04670			nonsynonymous SNV		exon1	2102491	2102491	T	C	225
Chr1	LOC_Os01g04670			-	Deletion	UTR3	2102180	2102181	TG	-	295.48	C106B
Chr1	LOC_Os01g04710			nonsynonymous SNV		exon1	2120529	2120529	C	A	225
Chr1	LOC_Os01g04710			nonframeshift deletion		exon1	2120545	2120553	TCTCCTCCT	-	225
Chr1	LOC_Os01g04710			nonframeshift deletion		exon1	2120558	2120566	CTCCTCCTC	-	225
Chr1	LOC_Os01g04710			nonsynonymous SNV		exon1	2120574	2120574	C	T	228
Chr1	LOC_Os01g04710			synonymous SNV		exon1	2120581	2120581	A	G	225
Chr1	LOC_Os01g04710			synonymous SNV		exon1	2120674	2120674	A	G	225
Chr1	LOC_Os01g04710			nonsynonymous SNV		exon1	2120688	2120688	T	C	225
Chr1	LOC_Os01g04710			synonymous SNV		exon1	2120695	2120695	C	G	225
Chr1	LOC_Os01g04710			nonframeshift deletion		exon1	2120715	2120717	CCG	-	225
Chr1	LOC_Os01g04710			nonsynonymous SNV		exon1	2120732	2120732	G	A	225
Chr1	LOC_Os01g04710			synonymous SNV		exon1	2120764	2120764	C	T	225
Chr1	LOC_Os01g04710			synonymous SNV		exon1	2120821	2120821	C	G	225
Chr1	LOC_Os01g04710			synonymous SNV		exon1	2120833	2120833	A	C	225
Chr1	LOC_Os01g04710			synonymous SNV		exon1	2120845	2120845	T	C	225
Chr1	LOC_Os01g04710			synonymous SNV		exon1	2120866	2120866	C	G	225
Chr1	LOC_Os01g04710			synonymous SNV		exon1	2120908	2120908	C	T	228
Chr1	LOC_Os01g04710			synonymous SNV		exon1	2120998	2120998	T	G	225
Chr1	LOC_Os01g04710			synonymous SNV		exon1	2121040	2121040	C	T	225
Chr1	LOC_Os01g04710			synonymous SNV		exon1	2121346	2121346	A	C	225
Chr1	LOC_Os01g04710			synonymous SNV		exon1	2121373	2121373	G	C	225
Chr1	LOC_Os01g04710			synonymous SNV		exon1	2121385	2121385	G	C	225
Chr1	LOC_Os01g04710			synonymous SNV		exon1	2121391	2121391	G	T	225
Chr1	LOC_Os01g04710			synonymous SNV		exon1	2121412	2121412	G	C	225
Chr1	LOC_Os01g04710			synonymous SNV		exon1	2121415	2121415	A	T	225
Chr1	LOC_Os01g04710			synonymous SNV		exon1	2121574	2121574	G	C	225
Chr1	LOC_Os01g04710			nonsynonymous SNV		exon1	2121587	2121587	C	A	225
Chr1	LOC_Os01g04710			nonsynonymous SNV		exon1	2121641	2121641	A	G	225
Chr1	LOC_Os01g04710			synonymous SNV		exon1	2121772	2121772	G	C	225
Chr1	LOC_Os01g04710			synonymous SNV		exon1	2121859	2121859	C	G	225
Chr1	LOC_Os01g04710			nonsynonymous SNV		exon1	2122019	2122019	A	T	225
Chr1	LOC_Os01g04730			synonymous SNV		exon1	2137891	2137891	A	C	225
Chr1	LOC_Os01g04730			synonymous SNV		exon1	2138058	2138058	G	C	225
Chr1	LOC_Os01g04730			synonymous SNV		exon1	2138082	2138082	T	C	225
Chr1	LOC_Os01g04730			synonymous SNV		exon1	2138268	2138268	C	T	225
Chr1	LOC_Os01g04860			nonframeshift deletion		exon1	2245788	2245799	AGCCGCCGCCGC	-	225
Chr1	LOC_Os01g04860			synonymous SNV		exon1	2245788	2245788	A	C	200
Chr1	LOC_Os01g04860			synonymous SNV		exon3	2246189	2246189	A	C	196
Chr1	LOC_Os01g04860			nonsynonymous SNV		exon3	2246226	2246226	C	T	200
Chr1	LOC_Os01g04860			nonsynonymous SNV		exon3	2246233	2246233	C	T	198
Chr1	LOC_Os01g04860			synonymous SNV		exon3	2246234	2246234	G	A	198
Chr1	LOC_Os01g04860			nonframeshift deletion		exon3	2246256	2246258	AAA	-	195
Chr1	LOC_Os01g04860			nonsynonymous SNV		exon3	2246264	2246264	A	T	195
Chr1	LOC_Os01g04860			synonymous SNV		exon5	2247329	2247329	T	C	225
Chr1	LOC_Os01g04860			synonymous SNV		exon6	2247796	2247796	A	G	225
Chr1	LOC_Os01g04860			synonymous SNV		exon6	2247805	2247805	A	C	225
Chr1	LOC_Os01g04860			synonymous SNV		exon11	2248937	2248937	C	T	225
Chr1	LOC_Os01g04860			-	Deletion	intronic	2249719	2249721	AAC	-	684.38	C106B
Chr1	LOC_Os01g04860			-	Deletion	UTR3	2250521	2250532	TCCAAAATCAAC	-	2385.17	C106B
Chr1	LOC_Os01g04860			nonsynonymous SNV	SNP	exonic	2245813	2245813	A	C	570.23	C106B
Chr1	LOC_Os01g04880			nonframeshift deletion		exon1	2261766	2261771	GGACGG	-	117
Chr1	LOC_Os01g04880			nonframeshift deletion		exon1	2261774	2261776	GCG	-	121
Chr1	LOC_Os01g04880			synonymous SNV		exon1	2261796	2261796	G	C	225
Chr1	LOC_Os01g04880			synonymous SNV		exon1	2261871	2261871	C	G	225
Chr1	LOC_Os01g04880			synonymous SNV		exon1	2261880	2261880	C	T	225
Chr1	LOC_Os01g04880			synonymous SNV		exon1	2261949	2261949	T	G	225
Chr1	LOC_Os01g04880			nonframeshift insertion		exon1	2261971	2261971	-	CGC	225
Chr1	LOC_Os01g04880			nonframeshift insertion		exon1	2261970	2261970	-	GCG	228
Chr1	LOC_Os01g04880			nonframeshift insertion		exon1	2261972	2261972	-	GCG	228
Chr1	LOC_Os01g04880			synonymous SNV		exon2	2262199	2262199	C	T	225
Chr1	LOC_Os01g04880			synonymous SNV		exon2	2262208	2262208	T	C	225
Chr1	LOC_Os01g04880			synonymous SNV		exon4	2264448	2264448	G	T	225
Chr1	LOC_Os01g04880			synonymous SNV		exon4	2264496	2264496	A	G	225
Chr1	LOC_Os01g04880			synonymous SNV		exon4	2265303	2265303	C	T	225
Chr1	LOC_Os01g04880			synonymous SNV		exon4	2265327	2265327	C	T	225
Chr1	LOC_Os01g04880			synonymous SNV		exon4	2265333	2265333	A	T	225
Chr1	LOC_Os01g04880			synonymous SNV		exon4	2265375	2265375	T	C	225
Chr1	LOC_Os01g04880			-	Deletion	UTR5	2261715	2261716	GG	-	309.57	C106B
Chr1	LOC_Os01g04880			-	Insertion	intronic	2262293	2262293	-	TG	1320.16	C106B
Chr1	LOC_Os01g04880			-	Deletion	intronic	2262608	2262608	G	-	1037.16	C106B
Chr1	LOC_Os01g04880			-	Deletion	intronic	2264077	2264088	ATTATGTCGGAC	-	3885.16	C106B
Chr1	LOC_Os01g04880			-	Insertion	intronic	2265402	2265402	-	T	1407.16	C106B
Chr1	LOC_Os01g04880			nonsynonymous SNV	SNP	exonic	2263808	2263808	T	C	840.2	C106B
Chr1	LOC_Os01g04880			nonsynonymous SNV	SNP	exonic	2264601	2264601	A	G	955.2	C106B
Chr1	LOC_Os01g04880			nonsynonymous SNV	SNP	exonic	2264617	2264617	A	G	847.2	C106B
Chr1	LOC_Os01g04880			nonsynonymous SNV	SNP	exonic	2264619	2264619	C	T	806.2	C106B
Chr1	LOC_Os01g04880			nonsynonymous SNV	SNP	exonic	2264783	2264783	G	A	750.21	C106B
Chr1	LOC_Os01g04880			nonsynonymous SNV	SNP	exonic	2264836	2264836	A	T	547.24	C106B
Chr1	LOC_Os01g04880			stopgain	SNP	exonic	2264852	2264852	C	T	517.24	C106B
Chr1	LOC_Os01g04880			nonsynonymous SNV	SNP	exonic	2264854	2264854	G	A	486.24	C106B
Chr1	LOC_Os01g04900			synonymous SNV		exon10	2267965	2267965	G	A	225
Chr1	LOC_Os01g04900			synonymous SNV		exon10	2268040	2268040	G	A	225
Chr1	LOC_Os01g04900			synonymous SNV		exon7	2269049	2269049	C	T	225
Chr1	LOC_Os01g04900			nonframeshift deletion		exon1	2270957	2270959	AGC	-	225
Chr1	LOC_Os01g04900			-	Deletion	intronic	2268182	2268182	A	-	1127.16	C106B
Chr1	LOC_Os01g04900			-	Insertion	intronic	2270228	2270228	-	A	1038.16	C106B
Chr1	LOC_Os01g04900			nonframeshift deletion	Deletion	exonic	2270955	2270957	GCA	-	848.23	C106B
Chr1	LOC_Os01g04900			nonsynonymous SNV	SNP	exonic	2270164	2270164	C	A	1370.2	C106B
Chr1	LOC_Os01g04950	OsPTR7|OsNPF8.1		-	Deletion	intronic	2292587	2292587	T	-	666.17	C106B
Chr1	LOC_Os01g04950	OsPTR7|OsNPF8.1		-	Deletion	intronic	2292740	2292740	C	-	564.2	C106B
Chr1	LOC_Os01g04950	OsPTR7|OsNPF8.1		-	Deletion	intronic	2293099	2293100	GT	-	944.16	C106B
Chr1	LOC_Os01g04950	OsPTR7|OsNPF8.1		-	Deletion	intronic	2294341	2294343	AAA	-	1110.16	C106B
Chr1	LOC_Os01g04950	OsPTR7|OsNPF8.1		-	Deletion	UTR5	2294541	2294541	A	-	278.39	C106B
Chr1	LOC_Os01g04950	OsPTR7|OsNPF8.1		-	Deletion	UTR5	2295594	2295594	A	-	1255.16	C106B
Chr1	LOC_Os01g04950	OsPTR7|OsNPF8.1		-	Deletion	UTR5	2296015	2296016	GA	-	1498.16	C106B
Chr1	LOC_Os01g04950	OsPTR7|OsNPF8.1		nonsynonymous SNV	SNP	exonic	2296719	2296719	T	C	649.21	C106B
Chr1	LOC_Os01g04950	OsPTR7|OsNPF8.1		nonsynonymous SNV	SNP	exonic	2296920	2296920	C	T	889.2	C106B
Chr1	LOC_Os01g04950	OsPTR7|OsNPF8.1		nonsynonymous SNV	SNP	exonic	2297331	2297331	C	T	511.43	C106B
Chr1	LOC_Os01g04950	OsPTR7|OsNPF8.1		stopgain	SNP	exonic	2297568	2297568	C	T	939.2	C106B
Chr1	LOC_Os01g05010			synonymous SNV		exon2	2358365	2358365	G	A	225
Chr1	LOC_Os01g05010			-	Insertion	intronic	2359787	2359787	-	CACACAATCT	2448.17	C106B
Chr1	LOC_Os01g05010			nonsynonymous SNV	SNP	exonic	2360280	2360280	G	A	156.67	C106B
Chr1	LOC_Os01g05060			synonymous SNV		exon2	2375066	2375066	A	G	225
Chr1	LOC_Os01g05060			nonframeshift insertion		exon1	2376676	2376676	-	TGGTGGCGGCGG	225
Chr1	LOC_Os01g05060			nonsynonymous SNV		exon1	2376677	2376677	C	T	228
Chr1	LOC_Os01g05060			nonframeshift insertion		exon1	2376692	2376692	-	CGCGGCGGCGGC	221
Chr1	LOC_Os01g05060			nonframeshift insertion		exon1	2376697	2376697	-	GGGCGGCGGCGG	217
Chr1	LOC_Os01g05060			-	Insertion	intronic	2375993	2375993	-	AAA	1326.16	C106B
Chr1	LOC_Os01g05060			-	Deletion	UTR5	2376740	2376741	AA	-	1632.16	C106B
Chr1	LOC_Os01g05060			nonsynonymous SNV	SNP	exonic	2376680	2376680	T	C	476.19	C106B
Chr1	LOC_Os01g05080			synonymous SNV		exon6	2383824	2383824	T	C	189
Chr1	LOC_Os01g05080			synonymous SNV		exon3	2384808	2384808	A	G	225
Chr1	LOC_Os01g05080			synonymous SNV		exon2	2385004	2385004	A	G	225
Chr1	LOC_Os01g05080			synonymous SNV		exon2	2385007	2385007	T	A	225
Chr1	LOC_Os01g05080			-	Insertion	UTR3	2383683	2383683	-	TACAGTGTAC	1527.38	C106B
Chr1	LOC_Os01g05080			-	Insertion	intronic	2384159	2384159	-	GAAATTGTTCTT	1170.4	C106B
Chr1	LOC_Os01g05080			-	Deletion	intronic	2385105	2385105	T	-	566.38	C106B
Chr1	LOC_Os01g05080			nonsynonymous SNV	SNP	exonic	2384773	2384773	T	C	733.42	C106B
Chr1	LOC_Os01g05090			synonymous SNV		exon6	2387838	2387838	A	T	225
Chr1	LOC_Os01g05090			synonymous SNV		exon6	2387859	2387859	T	C	225
Chr1	LOC_Os01g05090			nonsynonymous SNV		exon6	2387866	2387866	T	C	225
Chr1	LOC_Os01g05090			-	Deletion	intronic	2386617	2386623	ATCAGGT	-	1798.19	C106B
Chr1	LOC_Os01g05090			-	Deletion	UTR3	2388539	2388539	G	-	1020.38	C106B
Chr1	LOC_Os01g05090			stopgain	SNP	exonic	2387066	2387066	G	T	461.42	C106B
Chr1	LOC_Os01g05090			nonsynonymous SNV	SNP	exonic	2387986	2387986	T	C	335.44	C106B
Chr1	LOC_Os01g05090			nonsynonymous SNV	SNP	exonic	2388005	2388005	T	C	498.42	C106B
Chr1	LOC_Os01g05130			synonymous SNV		exon2	2403571	2403571	G	A	225
Chr1	LOC_Os01g05130			nonframeshift deletion		exon2	2403618	2403620	CGG	-	225
Chr1	LOC_Os01g05130			nonsynonymous SNV		exon2	2403618	2403618	C	A	27.4222
Chr1	LOC_Os01g05130			synonymous SNV		exon5	2405603	2405603	C	G	225
Chr1	LOC_Os01g05130			synonymous SNV		exon5	2405618	2405618	T	C	225
Chr1	LOC_Os01g05130			-	Insertion	intronic	2404209	2404209	-	TTTATACTATA	1999.73	C106B
Chr1	LOC_Os01g05130			-	Deletion	intronic	2404367	2404369	TTG	-	929.98	C106B
Chr1	LOC_Os01g05130			nonsynonymous SNV	SNP	exonic	2403674	2403674	G	A	47.89	C106B
Chr1	LOC_Os01g05130			nonsynonymous SNV	SNP	exonic	2404445	2404445	G	A	543.42	C106B
Chr1	LOC_Os01g05140			frameshift insertion		exon1	2406558	2406558	-	GA	225
Chr1	LOC_Os01g05140			synonymous SNV		exon1	2406599	2406599	G	T	225
Chr1	LOC_Os01g05140			synonymous SNV		exon2	2407794	2407794	G	A	225
Chr1	LOC_Os01g05140			-	Deletion	UTR5	2406519	2406524	CGGCGG	-	630.43	C106B
Chr1	LOC_Os01g05140			nonsynonymous SNV	SNP	exonic	2406568	2406568	C	T	242.67	C106B
Chr1	LOC_Os01g05430			synonymous SNV		exon2	2568293	2568293	T	C	225
Chr1	LOC_Os01g05430			synonymous SNV		exon3	2568642	2568642	G	A	225
Chr1	LOC_Os01g05430			nonsynonymous SNV		exon3	2568707	2568707	A	G	225
Chr1	LOC_Os01g05470			synonymous SNV		exon6	2580046	2580046	A	G	222
Chr1	LOC_Os01g05470			synonymous SNV		exon6	2580076	2580076	A	G	222
Chr1	LOC_Os01g05470			nonsynonymous SNV		exon6	2580111	2580111	G	C	222
Chr1	LOC_Os01g05470			synonymous SNV		exon5	2580252	2580252	G	A	222
Chr1	LOC_Os01g05470			nonsynonymous SNV		exon5	2580295	2580295	T	C	222
Chr1	LOC_Os01g05470			nonsynonymous SNV		exon5	2580324	2580324	C	A	222
Chr1	LOC_Os01g05470			synonymous SNV		exon5	2580327	2580327	C	T	222
Chr1	LOC_Os01g05470			synonymous SNV		exon5	2580336	2580336	G	A	222
Chr1	LOC_Os01g05470			synonymous SNV		exon5	2580342	2580342	A	G	225
Chr1	LOC_Os01g05470			synonymous SNV		exon5	2580345	2580345	G	A	222
Chr1	LOC_Os01g05470			synonymous SNV		exon5	2580357	2580357	G	A	222
Chr1	LOC_Os01g05470			nonsynonymous SNV		exon5	2580373	2580373	G	T	222
Chr1	LOC_Os01g05470			nonsynonymous SNV		exon5	2580376	2580376	T	G	222
Chr1	LOC_Os01g05470			synonymous SNV		exon5	2580396	2580396	A	G	222
Chr1	LOC_Os01g05470			nonsynonymous SNV		exon5	2580444	2580444	G	T	200
Chr1	LOC_Os01g05470			nonsynonymous SNV		exon5	2580446	2580446	C	T	192
Chr1	LOC_Os01g05470			nonsynonymous SNV		exon4	2580584	2580584	A	G	63
Chr1	LOC_Os01g05470			synonymous SNV		exon4	2580634	2580634	C	T	98
Chr1	LOC_Os01g05470			nonsynonymous SNV		exon4	2580677	2580677	T	C	110
Chr1	LOC_Os01g05470			nonsynonymous SNV		exon4	2580678	2580678	G	A	111
Chr1	LOC_Os01g05470			nonsynonymous SNV		exon4	2580686	2580686	C	A	97
Chr1	LOC_Os01g05470			synonymous SNV		exon4	2580730	2580730	G	A	225
Chr1	LOC_Os01g05470			synonymous SNV		exon4	2580745	2580745	C	T	225
Chr1	LOC_Os01g05470			synonymous SNV		exon2	2581387	2581387	C	T	225
Chr1	LOC_Os01g05470			synonymous SNV		exon1	2582406	2582406	G	C	225
Chr1	LOC_Os01g05470			synonymous SNV		exon1	2582514	2582514	C	T	225
Chr1	LOC_Os01g05470			synonymous SNV		exon1	2582517	2582517	T	C	225
Chr1	LOC_Os01g05470			synonymous SNV		exon1	2582544	2582544	T	A	225
Chr1	LOC_Os01g05470			synonymous SNV		exon1	2582559	2582559	C	G	225
Chr1	LOC_Os01g05470			synonymous SNV		exon1	2582574	2582574	A	G	225
Chr1	LOC_Os01g05470			synonymous SNV		exon1	2582595	2582595	G	A	225
Chr1	LOC_Os01g05470			synonymous SNV		exon1	2582745	2582745	C	T	225
Chr1	LOC_Os01g05470			synonymous SNV		exon1	2582748	2582748	A	G	225
Chr1	LOC_Os01g05470			synonymous SNV		exon1	2582775	2582775	G	A	228
Chr1	LOC_Os01g05470			synonymous SNV		exon1	2582825	2582825	A	G	225
Chr1	LOC_Os01g05470			nonsynonymous SNV		exon1	2582953	2582953	G	A	225
Chr1	LOC_Os01g05470			nonsynonymous SNV		exon1	2582959	2582959	A	G	225
Chr1	LOC_Os01g05470			synonymous SNV		exon1	2582961	2582961	A	C	225
Chr1	LOC_Os01g05470			synonymous SNV		exon1	2582991	2582991	G	A	225
Chr1	LOC_Os01g05470			synonymous SNV		exon1	2583024	2583024	A	G	225
Chr1	LOC_Os01g05470			synonymous SNV		exon1	2583177	2583177	A	G	225
Chr1	LOC_Os01g05470			synonymous SNV		exon1	2583306	2583306	G	A	225
Chr1	LOC_Os01g05470			synonymous SNV		exon1	2583381	2583381	T	G	225
Chr1	LOC_Os01g05470			-	Deletion	UTR3	2579667	2579667	T	-	411.26	C106B
Chr1	LOC_Os01g05470			-	Insertion	UTR3	2579683	2579683	-	T	720.18	C106B
Chr1	LOC_Os01g05470			-	Insertion	intronic	2580210	2580210	-	A	818.17	C106B
Chr1	LOC_Os01g05470			-	Insertion	intronic	2580941	2580941	-	AAAA	622.43	C106B
Chr1	LOC_Os01g05470			-	Deletion	intronic	2581456	2581459	AATG	-	2151.16	C106B
Chr1	LOC_Os01g05470			nonsynonymous SNV	SNP	exonic	2581292	2581292	C	T	1344.2	C106B
Chr1	LOC_Os01g05470			nonsynonymous SNV	SNP	exonic	2582408	2582408	G	A	808.2	C106B
Chr1	LOC_Os01g05470			nonsynonymous SNV	SNP	exonic	2582646	2582646	G	T	754.26	C106B
Chr1	LOC_Os01g05470			nonsynonymous SNV	SNP	exonic	2582655	2582655	A	C	739.21	C106B
Chr1	LOC_Os01g05470			nonsynonymous SNV	SNP	exonic	2582941	2582941	C	T	487.27	C106B
Chr1	LOC_Os01g05470			nonsynonymous SNV	SNP	exonic	2582989	2582989	T	C	203.87	C106B
Chr1	LOC_Os01g05470			nonsynonymous SNV	SNP	exonic	2583023	2583023	C	T	370.48	C106B
Chr1	LOC_Os01g05470			nonsynonymous SNV	SNP	exonic	2583040	2583040	A	C	557.24	C106B
Chr1	LOC_Os01g05470			nonsynonymous SNV	SNP	exonic	2583461	2583461	A	C	680.21	C106B
Chr1	LOC_Os01g05530			nonframeshift deletion		exon1	2632767	2632769	GGA	-	225
Chr1	LOC_Os01g05530			nonframeshift deletion	Deletion	exonic	2632759	2632761	GAG	-	390.43	C106B
Chr1	LOC_Os01g05530			-	Insertion	intronic	2634832	2634832	-	TTTT	460.28	C106B
Chr1	LOC_Os01g05530			stopgain	SNP	exonic	2636503	2636503	C	T	1423.2	C106B
Chr1	LOC_Os01g05530			nonsynonymous SNV	SNP	exonic	2636601	2636601	A	C	823.2	C106B
Chr1	LOC_Os01g05530			nonsynonymous SNV	SNP	exonic	2636746	2636746	G	T	1069.2	C106B
Chr1	LOC_Os01g05530			nonsynonymous SNV	SNP	exonic	2636773	2636773	A	G	831.21	C106B
Chr1	LOC_Os01g05530			nonsynonymous SNV	SNP	exonic	2637313	2637313	G	A	1080.2	C106B
Chr1	LOC_Os01g05540			nonsynonymous SNV		exon1	2643773	2643773	C	T	225
Chr1	LOC_Os01g05540			synonymous SNV		exon1	2644098	2644098	G	A	225
Chr1	LOC_Os01g05540			nonsynonymous SNV		exon1	2644325	2644325	C	T	225
Chr1	LOC_Os01g05540			-	Insertion	intronic	2643057	2643057	-	A	345.38	C106B
Chr1	LOC_Os01g05540			nonsynonymous SNV	SNP	exonic	2643523	2643523	T	C	1018.2	C106B
Chr1	LOC_Os01g05540			nonsynonymous SNV	SNP	exonic	2643781	2643781	A	G	615.22	C106B
Chr1	LOC_Os01g05540			nonsynonymous SNV	SNP	exonic	2643914	2643914	G	T	398.42	C106B
Chr1	LOC_Os01g05540			nonsynonymous SNV	SNP	exonic	2644543	2644543	G	T	115.53	C106B
Chr1	LOC_Os01g05620	Pit		nonsynonymous SNV		exon1	2682831	2682831	T	C	225
Chr1	LOC_Os01g05620	Pit		nonsynonymous SNV		exon1	2683065	2683065	C	A	228
Chr1	LOC_Os01g05620	Pit		nonsynonymous SNV		exon1	2684973	2684973	C	A	225
Chr1	LOC_Os01g05620	Pit		nonframeshift deletion	Deletion	exonic	2684439	2684441	TAC	-	279.58	C106B
Chr1	LOC_Os01g05620	Pit		nonsynonymous SNV	SNP	exonic	2682093	2682093	G	C	457.42	C106B
Chr1	LOC_Os01g05620	Pit		nonsynonymous SNV	SNP	exonic	2682181	2682181	C	A	82.81	C106B
Chr1	LOC_Os01g05620	Pit		nonsynonymous SNV	SNP	exonic	2682348	2682348	C	A	459.33	C106B
Chr1	LOC_Os01g05620	Pit		nonsynonymous SNV	SNP	exonic	2682392	2682392	T	C	384.43	C106B
Chr1	LOC_Os01g05620	Pit		nonsynonymous SNV	SNP	exonic	2682399	2682399	G	T	353.43	C106B
Chr1	LOC_Os01g05620	Pit		nonsynonymous SNV	SNP	exonic	2682552	2682552	C	T	75.81	C106B
Chr1	LOC_Os01g05620	Pit		nonsynonymous SNV	SNP	exonic	2682609	2682609	T	G	782.42	C106B
Chr1	LOC_Os01g05620	Pit		nonsynonymous SNV	SNP	exonic	2682923	2682923	G	A	119.17	C106B
Chr1	LOC_Os01g05620	Pit		nonsynonymous SNV	SNP	exonic	2683050	2683050	C	A	446.42	C106B
Chr1	LOC_Os01g05620	Pit		nonsynonymous SNV	SNP	exonic	2683053	2683053	C	T	388.42	C106B
Chr1	LOC_Os01g05620	Pit		nonsynonymous SNV	SNP	exonic	2683090	2683090	C	A	66.81	C106B
Chr1	LOC_Os01g05620	Pit		nonsynonymous SNV	SNP	exonic	2683127	2683127	T	G	116.17	C106B
Chr1	LOC_Os01g05620	Pit		nonsynonymous SNV	SNP	exonic	2683259	2683259	C	G	197.62	C106B
Chr1	LOC_Os01g05620	Pit		nonsynonymous SNV	SNP	exonic	2683293	2683293	C	T	70.81	C106B
Chr1	LOC_Os01g05620	Pit		nonsynonymous SNV	SNP	exonic	2683382	2683382	C	G	79.81	C106B
Chr1	LOC_Os01g05620	Pit		nonsynonymous SNV	SNP	exonic	2683491	2683491	T	A	81.81	C106B
Chr1	LOC_Os01g05620	Pit		nonsynonymous SNV	SNP	exonic	2684426	2684426	C	T	169.62	C106B
Chr1	LOC_Os01g05620	Pit		nonsynonymous SNV	SNP	exonic	2684461	2684461	G	C	1013.21	C106B
Chr1	LOC_Os01g05620	Pit		nonsynonymous SNV	SNP	exonic	2684489	2684489	T	C	406.42	C106B
Chr1	LOC_Os01g05620	Pit		nonsynonymous SNV	SNP	exonic	2684562	2684562	C	G	917.2	C106B
Chr1	LOC_Os01g05620	Pit		nonsynonymous SNV	SNP	exonic	2684728	2684728	C	A	1215.42	C106B
Chr1	LOC_Os01g05620	Pit		nonsynonymous SNV	SNP	exonic	2684846	2684846	T	C	450.42	C106B
Chr1	LOC_Os01g05650	MT2A		-	Deletion	intronic	2693876	2693879	TGAC	-	1448.16	C106B
Chr1	LOC_Os01g05650	MT2A		-	Deletion	intronic	2693917	2693917	A	-	355.48	C106B
Chr1	LOC_Os01g05650	MT2A		-	Insertion	intronic	2694080	2694080	-	CA	1847.16	C106B
Chr1	LOC_Os01g05650	MT2A		-	Deletion	intronic	2694105	2694105	T	-	1276.16	C106B
Chr1	LOC_Os01g05650	MT2A		-	Deletion	intronic	2694390	2694390	A	-	941.16	C106B
Chr1	LOC_Os01g05650	MT2A		-	Deletion	intronic	2694648	2694670	CCAAAACAAATCCCAAGGAGAGG	-	4163.29	C106B
Chr1	LOC_Os01g05730			stopgain		exon3	2735527	2735527	C	T	136
Chr1	LOC_Os01g05730			synonymous SNV		exon3	2735548	2735548	C	T	65
Chr1	LOC_Os01g05730			nonsynonymous SNV		exon3	2735577	2735577	A	C	147
Chr1	LOC_Os01g05730			synonymous SNV		exon3	2735581	2735581	G	A	143
Chr1	LOC_Os01g05730			nonsynonymous SNV		exon3	2735591	2735591	G	C	139
Chr1	LOC_Os01g05730			synonymous SNV		exon3	2735626	2735626	A	G	142
Chr1	LOC_Os01g05730			nonsynonymous SNV		exon3	2735708	2735708	G	A	73
Chr1	LOC_Os01g05730			synonymous SNV		exon3	2735719	2735719	T	C	60
Chr1	LOC_Os01g05730			nonsynonymous SNV		exon3	2735742	2735742	C	T	36.6008
Chr1	LOC_Os01g05730			nonsynonymous SNV		exon3	2735778	2735778	T	C	75
Chr1	LOC_Os01g05730			nonsynonymous SNV		exon3	2735793	2735793	C	T	56
Chr1	LOC_Os01g05730			nonsynonymous SNV		exon3	2735822	2735822	A	C	107
Chr1	LOC_Os01g05730			nonsynonymous SNV		exon3	2735837	2735837	C	T	132
Chr1	LOC_Os01g05730			nonsynonymous SNV		exon3	2735880	2735880	G	A	221
Chr1	LOC_Os01g05730			nonframeshift deletion		exon3	2735954	2735962	GTAGGACGT	-	222
Chr1	LOC_Os01g05730			synonymous SNV		exon3	2735977	2735977	T	C	222
Chr1	LOC_Os01g05730			stopgain		exon3	2735979	2735979	G	A	222
Chr1	LOC_Os01g05730			nonsynonymous SNV		exon3	2736027	2736027	G	T	222
Chr1	LOC_Os01g05730			nonframeshift deletion		exon3	2736133	2736135	AAA	-	107
Chr1	LOC_Os01g05730			stopgain		exon3	2736162	2736162	G	A	56
Chr1	LOC_Os01g05730			nonsynonymous SNV		exon3	2736180	2736180	G	T	222
Chr1	LOC_Os01g05730			synonymous SNV		exon3	2736268	2736268	G	A	172
Chr1	LOC_Os01g05730			nonsynonymous SNV		exon3	2736296	2736296	C	G	180
Chr1	LOC_Os01g05730			nonsynonymous SNV		exon3	2736349	2736349	T	G	124
Chr1	LOC_Os01g05730			nonsynonymous SNV		exon3	2736360	2736360	C	T	74
Chr1	LOC_Os01g05730			synonymous SNV		exon3	2736486	2736486	A	G	36.4154
Chr1	LOC_Os01g05730			frameshift deletion		exon3	2736508	2736508	G	-	21.6685
Chr1	LOC_Os01g05730			synonymous SNV		exon3	2736576	2736576	A	G	132
Chr1	LOC_Os01g05810			nonsynonymous SNV		exon1	2777196	2777196	T	C	104
Chr1	LOC_Os01g05810			synonymous SNV		exon1	2777206	2777206	C	G	144
Chr1	LOC_Os01g05810			nonsynonymous SNV		exon1	2777253	2777253	A	G	184
Chr1	LOC_Os01g05810			nonsynonymous SNV		exon1	2777277	2777277	T	C	188
Chr1	LOC_Os01g05810			nonframeshift insertion		exon1	2777298	2777298	-	CGG	225
Chr1	LOC_Os01g05810			synonymous SNV		exon1	2777363	2777363	A	C	153
Chr1	LOC_Os01g05810			nonsynonymous SNV		exon1	2777385	2777385	C	T	124
Chr1	LOC_Os01g05810			nonsynonymous SNV		exon2	2779265	2779265	G	A	225
Chr1	LOC_Os01g05810			synonymous SNV		exon2	2779321	2779321	G	A	225
Chr1	LOC_Os01g05810			synonymous SNV		exon2	2779354	2779354	A	G	225
Chr1	LOC_Os01g05810			synonymous SNV		exon2	2779423	2779423	C	A	225
Chr1	LOC_Os01g05810			nonsynonymous SNV		exon2	2779614	2779614	T	C	225
Chr1	LOC_Os01g05810			synonymous SNV		exon2	2779681	2779681	T	C	225
Chr1	LOC_Os01g05810			synonymous SNV		exon2	2779699	2779699	G	A	225
Chr1	LOC_Os01g05810			nonsynonymous SNV		exon2	2779706	2779706	A	T	225
Chr1	LOC_Os01g05810			synonymous SNV		exon2	2779720	2779720	A	G	225
Chr1	LOC_Os01g05810			synonymous SNV		exon3	2779926	2779926	C	A	225
Chr1	LOC_Os01g05810			nonsynonymous SNV		exon3	2779964	2779964	A	T	225
Chr1	LOC_Os01g05810			synonymous SNV		exon4	2780171	2780171	C	G	225
Chr1	LOC_Os01g05810			nonsynonymous SNV		exon4	2780268	2780268	C	G	225
Chr1	LOC_Os01g05810			synonymous SNV		exon4	2780333	2780333	G	T	225
Chr1	LOC_Os01g05810			synonymous SNV		exon4	2780396	2780396	A	C	225
Chr1	LOC_Os01g05810			synonymous SNV		exon5	2780486	2780486	C	T	191
Chr1	LOC_Os01g05810			synonymous SNV		exon5	2780519	2780519	C	A	190
Chr1	LOC_Os01g05810			nonsynonymous SNV		exon5	2780538	2780538	A	G	194
Chr1	LOC_Os01g05810			nonsynonymous SNV		exon5	2780544	2780544	G	A	180
Chr1	LOC_Os01g05810			synonymous SNV		exon5	2780564	2780564	T	C	197
Chr1	LOC_Os01g05810			synonymous SNV		exon5	2780609	2780609	A	G	193
Chr1	LOC_Os01g05810			synonymous SNV		exon6	2781066	2781066	G	A	221
Chr1	LOC_Os01g05810			synonymous SNV		exon6	2781069	2781069	C	T	210
Chr1	LOC_Os01g05810			nonsynonymous SNV		exon6	2781071	2781071	T	A	224
Chr1	LOC_Os01g05810			nonsynonymous SNV		exon6	2781101	2781101	G	A	210
Chr1	LOC_Os01g05810			nonsynonymous SNV		exon6	2781235	2781235	G	A	187
Chr1	LOC_Os01g05810			synonymous SNV		exon6	2781243	2781243	T	C	194
Chr1	LOC_Os01g05810			synonymous SNV		exon6	2781300	2781300	G	C	194
Chr1	LOC_Os01g05810			synonymous SNV		exon6	2781324	2781324	A	G	225
Chr1	LOC_Os01g05810			-	Deletion	intronic	2777615	2777615	A	-	267.31	C106B
Chr1	LOC_Os01g05810			-	Deletion	intronic	2778195	2778195	T	-	387.38	C106B
Chr1	LOC_Os01g05810			-	Insertion	intronic	2778614	2778614	-	A	798.16	C106B
Chr1	LOC_Os01g05810			-	Insertion	intronic	2778944	2778944	-	T	460.38	C106B
Chr1	LOC_Os01g05810			-	Insertion	intronic	2779174	2779174	-	C	591.38	C106B
Chr1	LOC_Os01g05810			-	Insertion	intronic	2780833	2780833	-	G	494.38	C106B
Chr1	LOC_Os01g05810			-	Deletion	UTR3	2781608	2781608	T	-	508.38	C106B
Chr1	LOC_Os01g05820			synonymous SNV		exon1	2783266	2783266	T	C	112
Chr1	LOC_Os01g05820			nonsynonymous SNV		exon1	2783286	2783286	T	G	225
Chr1	LOC_Os01g05820			nonsynonymous SNV		exon1	2783331	2783331	A	T	225
Chr1	LOC_Os01g05820			nonsynonymous SNV		exon1	2783333	2783333	C	G	225
Chr1	LOC_Os01g05820			nonsynonymous SNV		exon1	2783334	2783334	T	C	225
Chr1	LOC_Os01g05820			synonymous SNV		exon1	2783392	2783392	A	G	225
Chr1	LOC_Os01g05820			nonsynonymous SNV		exon1	2783555	2783555	G	C	45.4146
Chr1	LOC_Os01g05820			nonsynonymous SNV		exon1	2783568	2783568	C	A	55
Chr1	LOC_Os01g05820			nonsynonymous SNV		exon1	2783603	2783603	G	A	70
Chr1	LOC_Os01g05820			nonsynonymous SNV		exon1	2783604	2783604	C	A	63
Chr1	LOC_Os01g05820			synonymous SNV		exon3	2788195	2788195	C	G	225
Chr1	LOC_Os01g05820			synonymous SNV		exon3	2788282	2788282	G	A	225
Chr1	LOC_Os01g05820			synonymous SNV		exon3	2788561	2788561	C	G	225
Chr1	LOC_Os01g05820			synonymous SNV		exon3	2788657	2788657	G	A	225
Chr1	LOC_Os01g05820			synonymous SNV		exon3	2788663	2788663	G	T	225
Chr1	LOC_Os01g05820			nonsynonymous SNV		exon4	2788795	2788795	A	G	225
Chr1	LOC_Os01g05820			nonsynonymous SNV		exon4	2788912	2788912	A	G	225
Chr1	LOC_Os01g05820			synonymous SNV		exon4	2788929	2788929	G	C	225
Chr1	LOC_Os01g05820			nonsynonymous SNV		exon5	2789193	2789193	A	T	225
Chr1	LOC_Os01g05820			synonymous SNV		exon6	2789487	2789487	A	G	190
Chr1	LOC_Os01g05820			synonymous SNV		exon6	2789532	2789532	A	C	193
Chr1	LOC_Os01g05820			-	Insertion	intronic	2785051	2785051	-	C	637.38	C106B
Chr1	LOC_Os01g05820			-	Deletion	intronic	2785423	2785423	T	-	910.16	C106B
Chr1	LOC_Os01g05820			-	Insertion	intronic	2785737	2785737	-	T	515.17	C106B
Chr1	LOC_Os01g05820			-	Deletion	intronic	2786213	2786213	C	-	458.19	C106B
Chr1	LOC_Os01g05820			-	Deletion	intronic	2786363	2786364	AT	-	441.74	C106B
Chr1	LOC_Os01g05820			-	Insertion	intronic	2789734	2789734	-	A	612.18	C106B
Chr1	LOC_Os01g05820			-	Deletion	intronic	2790118	2790118	A	-	940.16	C106B
Chr1	LOC_Os01g05820			-	Insertion	intronic	2790179	2790179	-	AGCTG	1855.16	C106B
Chr1	LOC_Os01g05820			nonsynonymous SNV	SNP	exonic	2788572	2788572	A	C	727.23	C106B
Chr1	LOC_Os01g05840			synonymous SNV		exon3	2801957	2801957	C	A	228
Chr1	LOC_Os01g05840			synonymous SNV		exon3	2801969	2801969	C	T	225
Chr1	LOC_Os01g05840			synonymous SNV		exon3	2801975	2801975	G	A	225
Chr1	LOC_Os01g05840			synonymous SNV		exon3	2801984	2801984	T	G	225
Chr1	LOC_Os01g05840			synonymous SNV		exon3	2802059	2802059	T	A	225
Chr1	LOC_Os01g05840			synonymous SNV		exon5	2802442	2802442	T	C	225
Chr1	LOC_Os01g05840			synonymous SNV		exon5	2802484	2802484	A	G	225
Chr1	LOC_Os01g05840			synonymous SNV		exon5	2802562	2802562	T	C	225
Chr1	LOC_Os01g05840			synonymous SNV		exon6	2802658	2802658	C	T	225
Chr1	LOC_Os01g05840			synonymous SNV		exon6	2802706	2802706	C	T	225
Chr1	LOC_Os01g05840			synonymous SNV		exon9	2803408	2803408	T	C	225
Chr1	LOC_Os01g05840			synonymous SNV		exon9	2803414	2803414	G	A	225
Chr1	LOC_Os01g05840			-	Deletion	intronic	2801615	2801619	GTCTT	-	1358.38	C106B
Chr1	LOC_Os01g05840			-	Deletion	intronic	2801871	2801871	A	-	770.38	C106B
Chr1	LOC_Os01g05840			-	Insertion	intronic	2802200	2802200	-	ATT	987.38	C106B
Chr1	LOC_Os01g05840			-	Deletion	intronic	2802815	2802815	T	-	456.38	C106B
Chr1	LOC_Os01g05840			-	Insertion	intronic	2802823	2802823	-	A	518.38	C106B
Chr1	LOC_Os01g05840			-	Insertion	intronic	2803093	2803093	-	A	376.38	C106B
Chr1	LOC_Os01g05840			-	Deletion	intronic	2803192	2803194	TTC	-	918.16	C106B
Chr1	LOC_Os01g05840			-	Deletion	intronic	2803198	2803199	TT	-	1119.16	C106B
Chr1	LOC_Os01g05840			-	Deletion	UTR3	2803525	2803525	T	-	566.38	C106B
Chr1	LOC_Os01g05840			-	Deletion	UTR3	2803649	2803650	TG	-	747.38	C106B
Chr1	LOC_Os01g05840			nonsynonymous SNV	SNP	exonic	2801934	2801934	A	C	640.42	C106B
Chr1	LOC_Os01g05840			nonsynonymous SNV	SNP	exonic	2802904	2802904	A	G	563.42	C106B
Chr1	LOC_Os01g05840			nonsynonymous SNV	SNP	exonic	2803458	2803458	C	T	314.44	C106B
Chr1	LOC_Os01g05860			nonsynonymous SNV		exon1	2805653	2805653	G	C	152
Chr1	LOC_Os01g05860			nonsynonymous SNV		exon1	2805664	2805664	A	G	170
Chr1	LOC_Os01g05860			synonymous SNV		exon1	2805678	2805678	C	G	161
Chr1	LOC_Os01g05860			nonsynonymous SNV		exon2	2805913	2805913	A	C	225
Chr1	LOC_Os01g05860			synonymous SNV		exon2	2805957	2805957	T	A	225
Chr1	LOC_Os01g05860			nonsynonymous SNV		exon2	2805971	2805971	T	A	225
Chr1	LOC_Os01g05860			nonsynonymous SNV		exon2	2805975	2805975	G	C	225
Chr1	LOC_Os01g05860			synonymous SNV		exon2	2805981	2805981	C	T	225
Chr1	LOC_Os01g05860			nonsynonymous SNV		exon2	2805994	2805994	T	C	225
Chr1	LOC_Os01g05860			nonsynonymous SNV		exon2	2806015	2806015	A	G	225
Chr1	LOC_Os01g05860			synonymous SNV		exon2	2806020	2806020	C	G	225
Chr1	LOC_Os01g05860			nonsynonymous SNV		exon2	2806036	2806036	G	C	225
Chr1	LOC_Os01g05860			synonymous SNV		exon2	2806041	2806041	A	G	225
Chr1	LOC_Os01g05860			synonymous SNV		exon2	2806161	2806161	A	G	225
Chr1	LOC_Os01g05860			synonymous SNV		exon2	2806263	2806263	G	T	225
Chr1	LOC_Os01g05860			synonymous SNV		exon2	2806344	2806344	A	G	225
Chr1	LOC_Os01g05860			synonymous SNV		exon2	2806347	2806347	A	G	225
Chr1	LOC_Os01g05860			synonymous SNV		exon2	2806365	2806365	T	C	225
Chr1	LOC_Os01g05860			synonymous SNV		exon2	2806503	2806503	T	C	225
Chr1	LOC_Os01g05860			synonymous SNV		exon2	2806506	2806506	A	G	225
Chr1	LOC_Os01g05860			synonymous SNV		exon2	2806521	2806521	G	A	225
Chr1	LOC_Os01g05860			synonymous SNV		exon2	2806656	2806656	C	T	225
Chr1	LOC_Os01g05860			synonymous SNV		exon2	2806668	2806668	T	G	225
Chr1	LOC_Os01g05860			synonymous SNV		exon2	2806713	2806713	C	A	225
Chr1	LOC_Os01g05860			synonymous SNV		exon2	2806737	2806737	T	G	225
Chr1	LOC_Os01g05860			synonymous SNV		exon2	2806740	2806740	A	C	225
Chr1	LOC_Os01g05860			synonymous SNV		exon2	2806749	2806749	C	T	225
Chr1	LOC_Os01g05860			synonymous SNV		exon2	2806821	2806821	T	C	225
Chr1	LOC_Os01g05860			synonymous SNV		exon2	2807070	2807070	T	A	225
Chr1	LOC_Os01g05860			synonymous SNV		exon2	2807262	2807262	C	T	225
Chr1	LOC_Os01g05860			nonframeshift insertion		exon2	2807389	2807389	-	AAC	225
Chr1	LOC_Os01g05860			nonframeshift insertion		exon2	2807390	2807390	-	ACC	225
Chr1	LOC_Os01g05860			nonframeshift insertion		exon2	2807389	2807389	-	ACC	225
Chr1	LOC_Os01g05860			synonymous SNV		exon2	2807413	2807413	T	C	225
Chr1	LOC_Os01g05860			-	Insertion	intronic	2805881	2805881	-	T	438.39	C106B
Chr1	LOC_Os01g05860			nonframeshift insertion	Insertion	exonic	2807386	2807386	-	AAC	1262.16	C106B
Chr1	LOC_Os01g05860			nonsynonymous SNV	SNP	exonic	2806067	2806067	C	T	167.81	C106B
Chr1	LOC_Os01g05860			nonsynonymous SNV	SNP	exonic	2806165	2806165	G	T	488.42	C106B
Chr1	LOC_Os01g05860			nonsynonymous SNV	SNP	exonic	2806366	2806366	G	A	228.53	C106B
Chr1	LOC_Os01g05860			nonsynonymous SNV	SNP	exonic	2806387	2806387	G	A	82.81	C106B
Chr1	LOC_Os01g05860			nonsynonymous SNV	SNP	exonic	2807264	2807264	A	G	539.42	C106B
Chr1	LOC_Os01g05870			nonsynonymous SNV		exon2	2811353	2811353	T	G	192
Chr1	LOC_Os01g05870			nonframeshift deletion		exon2	2811376	2811390	CTGTCCGTCTTCATG	-	225
Chr1	LOC_Os01g05870			synonymous SNV		exon2	2811591	2811591	C	G	225
Chr1	LOC_Os01g05870			synonymous SNV		exon2	2811603	2811603	G	C	225
Chr1	LOC_Os01g05870			synonymous SNV		exon2	2811636	2811636	G	A	225
Chr1	LOC_Os01g05870			synonymous SNV		exon2	2811651	2811651	T	C	225
Chr1	LOC_Os01g05870			nonsynonymous SNV		exon2	2811652	2811652	G	A	225
Chr1	LOC_Os01g05870			nonsynonymous SNV		exon2	2811662	2811662	A	T	225
Chr1	LOC_Os01g05870			stopgain		exon2	2811663	2811663	C	G	225
Chr1	LOC_Os01g05870			synonymous SNV		exon2	2811672	2811672	G	T	225
Chr1	LOC_Os01g05870			nonsynonymous SNV		exon2	2811680	2811680	G	C	225
Chr1	LOC_Os01g05870			synonymous SNV		exon2	2811699	2811699	T	G	225
Chr1	LOC_Os01g05870			nonsynonymous SNV		exon2	2811701	2811701	A	G	225
Chr1	LOC_Os01g05870			nonsynonymous SNV		exon2	2811702	2811702	G	C	225
Chr1	LOC_Os01g05870			nonsynonymous SNV		exon2	2811707	2811707	A	G	225
Chr1	LOC_Os01g05870			synonymous SNV		exon2	2811708	2811708	C	T	225
Chr1	LOC_Os01g05870			synonymous SNV		exon2	2811717	2811717	G	A	225
Chr1	LOC_Os01g05870			nonsynonymous SNV		exon2	2811718	2811718	G	A	225
Chr1	LOC_Os01g05870			nonsynonymous SNV		exon2	2811719	2811719	A	C	225
Chr1	LOC_Os01g05870			nonsynonymous SNV		exon2	2811725	2811725	A	T	225
Chr1	LOC_Os01g05870			synonymous SNV		exon2	2811726	2811726	C	T	225
Chr1	LOC_Os01g05870			synonymous SNV		exon2	2811729	2811729	A	G	225
Chr1	LOC_Os01g05870			nonsynonymous SNV		exon2	2811760	2811760	A	G	225
Chr1	LOC_Os01g05870			synonymous SNV		exon2	2811765	2811765	T	C	225
Chr1	LOC_Os01g05870			synonymous SNV		exon2	2811771	2811771	A	C	225
Chr1	LOC_Os01g05870			nonsynonymous SNV		exon2	2811790	2811790	T	A	225
Chr1	LOC_Os01g05870			stopgain		exon2	2811792	2811792	C	G	225
Chr1	LOC_Os01g05870			nonsynonymous SNV		exon2	2811797	2811797	C	T	228
Chr1	LOC_Os01g05870			nonsynonymous SNV		exon2	2811817	2811817	G	A	225
Chr1	LOC_Os01g05870			nonsynonymous SNV		exon2	2811823	2811823	C	A	225
Chr1	LOC_Os01g05870			synonymous SNV		exon2	2811831	2811831	T	C	225
Chr1	LOC_Os01g05870			nonsynonymous SNV		exon2	2811832	2811832	T	G	225
Chr1	LOC_Os01g05870			synonymous SNV		exon2	2811834	2811834	G	T	225
Chr1	LOC_Os01g05870			synonymous SNV		exon2	2811906	2811906	A	G	225
Chr1	LOC_Os01g05870			synonymous SNV		exon2	2811921	2811921	T	C	225
Chr1	LOC_Os01g05870			nonsynonymous SNV		exon2	2811938	2811938	A	T	225
Chr1	LOC_Os01g05870			stopgain		exon2	2811939	2811939	C	A	225
Chr1	LOC_Os01g05870			nonsynonymous SNV		exon2	2811944	2811944	G	A	225
Chr1	LOC_Os01g05870			nonsynonymous SNV		exon2	2812009	2812009	T	C	225
Chr1	LOC_Os01g05870			nonsynonymous SNV		exon2	2812010	2812010	A	T	225
Chr1	LOC_Os01g05870			nonsynonymous SNV		exon2	2812013	2812013	T	C	225
Chr1	LOC_Os01g05870			nonsynonymous SNV		exon2	2812015	2812015	C	A	225
Chr1	LOC_Os01g05870			synonymous SNV		exon2	2812017	2812017	C	A	228
Chr1	LOC_Os01g05870			synonymous SNV		exon2	2812041	2812041	T	C	225
Chr1	LOC_Os01g05870			nonsynonymous SNV		exon2	2812082	2812082	T	A	225
Chr1	LOC_Os01g05870			nonsynonymous SNV		exon2	2812085	2812085	G	T	225
Chr1	LOC_Os01g05870			synonymous SNV		exon2	2812086	2812086	G	C	225
Chr1	LOC_Os01g05870			synonymous SNV		exon2	2812092	2812092	T	C	225
Chr1	LOC_Os01g05870			stopgain		exon2	2812105	2812105	A	T	225
Chr1	LOC_Os01g05870			nonsynonymous SNV		exon2	2812107	2812107	G	T	225
Chr1	LOC_Os01g05870			nonsynonymous SNV		exon2	2812111	2812111	G	A	225
Chr1	LOC_Os01g05870			nonsynonymous SNV		exon2	2812118	2812118	G	C	225
Chr1	LOC_Os01g05870			nonsynonymous SNV		exon2	2812126	2812126	A	G	225
Chr1	LOC_Os01g05870			nonsynonymous SNV		exon2	2812136	2812136	A	G	225
Chr1	LOC_Os01g05870			nonsynonymous SNV		exon2	2812144	2812144	T	C	225
Chr1	LOC_Os01g05870			synonymous SNV		exon2	2812146	2812146	T	C	225
Chr1	LOC_Os01g05870			nonsynonymous SNV		exon2	2812150	2812150	C	A	225
Chr1	LOC_Os01g05870			nonsynonymous SNV		exon2	2812151	2812151	A	G	225
Chr1	LOC_Os01g05870			synonymous SNV		exon2	2812153	2812153	T	C	225
Chr1	LOC_Os01g05870			synonymous SNV		exon2	2812155	2812155	A	G	225
Chr1	LOC_Os01g05870			nonsynonymous SNV		exon2	2812160	2812160	C	A	225
Chr1	LOC_Os01g05870			synonymous SNV		exon2	2812164	2812164	C	T	225
Chr1	LOC_Os01g05870			nonsynonymous SNV		exon2	2812166	2812166	C	G	225
Chr1	LOC_Os01g05870			nonsynonymous SNV		exon2	2812181	2812181	A	G	225
Chr1	LOC_Os01g05870			synonymous SNV		exon2	2812200	2812200	C	T	225
Chr1	LOC_Os01g05870			nonsynonymous SNV		exon2	2812210	2812210	T	A	225
Chr1	LOC_Os01g05870			synonymous SNV		exon2	2812230	2812230	G	A	225
Chr1	LOC_Os01g05870			synonymous SNV		exon2	2812242	2812242	A	G	225
Chr1	LOC_Os01g05870			nonsynonymous SNV		exon2	2812246	2812246	A	G	225
Chr1	LOC_Os01g05870			nonsynonymous SNV		exon2	2812247	2812247	T	A	225
Chr1	LOC_Os01g05870			nonsynonymous SNV		exon2	2812248	2812248	G	A	225
Chr1	LOC_Os01g05870			synonymous SNV		exon2	2812251	2812251	C	T	225
Chr1	LOC_Os01g05870			synonymous SNV		exon2	2812263	2812263	G	C	225
Chr1	LOC_Os01g05870			nonsynonymous SNV		exon2	2812365	2812365	G	T	225
Chr1	LOC_Os01g05870			nonsynonymous SNV		exon2	2812372	2812372	A	G	225
Chr1	LOC_Os01g05870			synonymous SNV		exon2	2812374	2812374	A	G	225
Chr1	LOC_Os01g05870			nonsynonymous SNV		exon2	2812391	2812391	A	T	225
Chr1	LOC_Os01g05870			nonsynonymous SNV		exon2	2812394	2812394	T	C	225
Chr1	LOC_Os01g05870			nonsynonymous SNV		exon2	2812400	2812400	T	C	225
Chr1	LOC_Os01g05870			synonymous SNV		exon2	2812413	2812413	C	T	225
Chr1	LOC_Os01g05870			synonymous SNV		exon2	2812422	2812422	T	A	225
Chr1	LOC_Os01g05870			synonymous SNV		exon2	2812443	2812443	C	T	225
Chr1	LOC_Os01g05870			nonsynonymous SNV		exon2	2812445	2812445	C	T	225
Chr1	LOC_Os01g05870			nonsynonymous SNV		exon2	2812457	2812457	A	C	225
Chr1	LOC_Os01g05870			synonymous SNV		exon2	2812662	2812662	A	G	225
Chr1	LOC_Os01g05870			synonymous SNV		exon2	2812671	2812671	T	C	228
Chr1	LOC_Os01g05870			synonymous SNV		exon2	2812725	2812725	A	G	225
Chr1	LOC_Os01g05870			synonymous SNV		exon2	2812815	2812815	G	A	225
Chr1	LOC_Os01g05870			synonymous SNV		exon2	2812980	2812980	T	G	225
Chr1	LOC_Os01g05870			synonymous SNV		exon2	2813160	2813160	A	T	225
Chr1	LOC_Os01g05870			synonymous SNV		exon2	2813217	2813217	G	T	225
Chr1	LOC_Os01g05870			synonymous SNV		exon2	2813745	2813745	T	C	225
Chr1	LOC_Os01g05870			synonymous SNV		exon2	2814090	2814090	T	C	225
Chr1	LOC_Os01g05870			synonymous SNV		exon3	2814325	2814325	C	A	225
Chr1	LOC_Os01g05870			synonymous SNV		exon3	2814430	2814430	A	G	225
Chr1	LOC_Os01g05870			synonymous SNV		exon3	2814442	2814442	A	G	225
Chr1	LOC_Os01g05870			synonymous SNV		exon3	2814610	2814610	A	G	225
Chr1	LOC_Os01g05870			-	Deletion	UTR5	2810819	2810820	GT	-	295.87	C106B
Chr1	LOC_Os01g05870			-	Insertion	intronic	2814198	2814198	-	CTG	758.43	C106B
Chr1	LOC_Os01g05870			nonsynonymous SNV	SNP	exonic	2811467	2811467	T	C	271.47	C106B
Chr1	LOC_Os01g05870			nonsynonymous SNV	SNP	exonic	2811857	2811857	A	G	165.81	C106B
Chr1	LOC_Os01g05870			nonsynonymous SNV	SNP	exonic	2812274	2812274	A	G	125.17	C106B
Chr1	LOC_Os01g05870			nonsynonymous SNV	SNP	exonic	2812276	2812276	A	G	108.17	C106B
Chr1	LOC_Os01g05870			nonsynonymous SNV	SNP	exonic	2812316	2812316	G	C	116.17	C106B
Chr1	LOC_Os01g05870			nonsynonymous SNV	SNP	exonic	2812344	2812344	A	G	76.81	C106B
Chr1	LOC_Os01g05870			nonsynonymous SNV	SNP	exonic	2812469	2812469	A	C	152.83	C106B
Chr1	LOC_Os01g05870			nonsynonymous SNV	SNP	exonic	2812627	2812627	A	T	404.52	C106B
Chr1	LOC_Os01g05870			nonsynonymous SNV	SNP	exonic	2812744	2812744	A	G	330.44	C106B
Chr1	LOC_Os01g05870			nonsynonymous SNV	SNP	exonic	2812909	2812909	A	G	351.43	C106B
Chr1	LOC_Os01g05870			nonsynonymous SNV	SNP	exonic	2813027	2813027	G	A	635.42	C106B
Chr1	LOC_Os01g05870			nonsynonymous SNV	SNP	exonic	2813330	2813330	T	C	395.42	C106B
Chr1	LOC_Os01g05870			nonsynonymous SNV	SNP	exonic	2813348	2813348	G	T	494.42	C106B
Chr1	LOC_Os01g05870			nonsynonymous SNV	SNP	exonic	2813447	2813447	G	A	672.42	C106B
Chr1	LOC_Os01g05870			nonsynonymous SNV	SNP	exonic	2813569	2813569	C	A	521.62	C106B
Chr1	LOC_Os01g05870			nonsynonymous SNV	SNP	exonic	2813605	2813605	A	G	752.43	C106B
Chr1	LOC_Os01g05870			nonsynonymous SNV	SNP	exonic	2813626	2813626	G	A	784.42	C106B
Chr1	LOC_Os01g05870			nonsynonymous SNV	SNP	exonic	2813657	2813657	G	A	589.42	C106B
Chr1	LOC_Os01g05870			nonsynonymous SNV	SNP	exonic	2813680	2813680	C	G	475.42	C106B
Chr1	LOC_Os01g05870			nonsynonymous SNV	SNP	exonic	2813694	2813694	C	G	233.52	C106B
Chr1	LOC_Os01g05870			nonsynonymous SNV	SNP	exonic	2813852	2813852	C	T	568.42	C106B
Chr1	LOC_Os01g05870			nonsynonymous SNV	SNP	exonic	2814498	2814498	A	G	291.47	C106B
Chr1	LOC_Os01g05870			nonsynonymous SNV	SNP	exonic	2814561	2814561	T	A	464.52	C106B
Chr1	LOC_Os01g05890			synonymous SNV		exon1	2817740	2817740	C	T	190
Chr1	LOC_Os01g05890			synonymous SNV		exon1	2817839	2817839	A	G	192
Chr1	LOC_Os01g05890			nonframeshift insertion		exon1	2818142	2818142	-	GCTGTG	225
Chr1	LOC_Os01g05890			nonframeshift insertion		exon1	2818142	2818142	-	GCTTTG	225
Chr1	LOC_Os01g05890			nonframeshift insertion		exon1	2818142	2818142	-	GCGGTC	41.4148
Chr1	LOC_Os01g05890			frameshift insertion		exon1	2818186	2818186	-	CCTCTCGG	225
Chr1	LOC_Os01g05890			nonframeshift insertion		exon1	2818420	2818420	-	CGC	28.4067
Chr1	LOC_Os01g05890			nonframeshift insertion		exon1	2818423	2818423	-	GGC	225
Chr1	LOC_Os01g05890			nonframeshift insertion		exon1	2818423	2818423	-	GGG	228
Chr1	LOC_Os01g05890			synonymous SNV		exon1	2818535	2818535	G	T	225
Chr1	LOC_Os01g05890			synonymous SNV		exon1	2818571	2818571	G	A	225
Chr1	LOC_Os01g05890			frameshift insertion		exon1	2818654	2818654	-	AG	225
Chr1	LOC_Os01g05890			synonymous SNV		exon1	2818700	2818700	G	A	225
Chr1	LOC_Os01g05890			synonymous SNV		exon1	2818775	2818775	G	A	225
Chr1	LOC_Os01g05890			synonymous SNV		exon1	2818778	2818778	A	G	225
Chr1	LOC_Os01g05890			nonframeshift insertion		exon1	2818793	2818793	-	AGCCAGCGGCGG	225
Chr1	LOC_Os01g05890			synonymous SNV		exon1	2818799	2818799	T	C	225
Chr1	LOC_Os01g05890			frameshift deletion	Deletion	exonic	2817642	2817650	TCAATTAAT	-	396.77	C106B
Chr1	LOC_Os01g05890			nonframeshift insertion	Insertion	exonic	2818133	2818133	-	GTGGCT	712.39	C106B
Chr1	LOC_Os01g05890			frameshift deletion	Deletion	exonic	2818163	2818164	CT	-	311.49	C106B
Chr1	LOC_Os01g05890			nonframeshift insertion	Insertion	exonic	2818421	2818421	-	GCG	236.77	C106B
Chr1	LOC_Os01g05890			frameshift insertion	Insertion	exonic	2818653	2818653	-	GA	436.4	C106B
Chr1	LOC_Os01g05890			nonsynonymous SNV	SNP	exonic	2817898	2817898	T	G	249.52	C106B
Chr1	LOC_Os01g05890			nonsynonymous SNV	SNP	exonic	2818087	2818087	C	G	219.52	C106B
Chr1	LOC_Os01g05890			nonsynonymous SNV	SNP	exonic	2818395	2818395	A	G	200.62	C106B
Chr1	LOC_Os01g05890			nonsynonymous SNV	SNP	exonic	2818411	2818411	A	C	165.81	C106B
Chr1	LOC_Os01g05890			nonsynonymous SNV	SNP	exonic	2818527	2818527	T	C	567.42	C106B
Chr1	LOC_Os01g05890			nonsynonymous SNV	SNP	exonic	2818590	2818590	A	G	182.67	C106B
Chr1	LOC_Os01g06000			synonymous SNV		exon1	2866631	2866631	C	T	225
Chr1	LOC_Os01g06000			synonymous SNV		exon1	2866652	2866652	A	G	225
Chr1	LOC_Os01g06000			synonymous SNV		exon1	2866865	2866865	T	C	225
Chr1	LOC_Os01g06000			-	Insertion	UTR3	2862687	2862687	-	GA	853.18	C106B
Chr1	LOC_Os01g06000			frameshift deletion	Deletion	exonic	2862744	2862780	GCCTTGAACTTGAGGACAGCAAGTCTTTTTCTATTGA	-	1991.98	C106B
Chr1	LOC_Os01g06000			-	Deletion	intronic	2863671	2863672	AA	-	491.23	C106B
Chr1	LOC_Os01g06000			-	Insertion	intronic	2864256	2864256	-	A	532.8	C106B
Chr1	LOC_Os01g06000			-	Insertion	intronic	2864276	2864276	-	A	508.23	C106B
Chr1	LOC_Os01g06000			nonsynonymous SNV	SNP	exonic	2864930	2864930	G	T	1079.21	C106B
Chr1	LOC_Os01g06000			nonsynonymous SNV	SNP	exonic	2865232	2865232	C	T	614.42	C106B
Chr1	LOC_Os01g06000			nonsynonymous SNV	SNP	exonic	2865494	2865494	G	T	946.2	C106B
Chr1	LOC_Os01g06000			nonsynonymous SNV	SNP	exonic	2865888	2865888	C	G	882.2	C106B
Chr1	LOC_Os01g06000			nonsynonymous SNV	SNP	exonic	2865889	2865889	A	C	919.2	C106B
Chr1	LOC_Os01g06000			nonsynonymous SNV	SNP	exonic	2866957	2866957	A	C	871.21	C106B
Chr1	LOC_Os01g06000			nonsynonymous SNV	SNP	exonic	2867179	2867179	C	A	515.22	C106B
Chr1	LOC_Os01g06000			nonsynonymous SNV	SNP	exonic	2867203	2867203	G	A	680.23	C106B
Chr1	LOC_Os01g06010			synonymous SNV		exon1	2872217	2872217	C	G	225
Chr1	LOC_Os01g06010			synonymous SNV		exon1	2872355	2872355	T	C	225
Chr1	LOC_Os01g06010			synonymous SNV		exon1	2872598	2872598	T	C	225
Chr1	LOC_Os01g06010			synonymous SNV		exon1	2872631	2872631	T	C	225
Chr1	LOC_Os01g06010			synonymous SNV		exon1	2872634	2872634	G	C	225
Chr1	LOC_Os01g06010			-	Insertion	UTR3	2872664	2872664	-	CTTCTCGTT	1129.33	C106B
Chr1	LOC_Os01g06010			-	Deletion	UTR3	2872831	2872836	ATGATG	-	1043.21	C106B
Chr1	LOC_Os01g06050			frameshift insertion		exon1	2893596	2893596	-	AGCA	50
Chr1	LOC_Os01g06050			frameshift insertion		exon1	2893601	2893601	-	GCAG	225
Chr1	LOC_Os01g06050			frameshift insertion		exon1	2893601	2893601	-	GCAC	228
Chr1	LOC_Os01g06050			synonymous SNV		exon1	2893636	2893636	T	C	225
Chr1	LOC_Os01g06050			synonymous SNV		exon1	2893795	2893795	T	C	225
Chr1	LOC_Os01g06050			synonymous SNV		exon1	2894323	2894323	A	G	225
Chr1	LOC_Os01g06050			-	Deletion	UTR3	2893258	2893273	GCAACTTTTGACGCGA	-	1723.36	C106B
Chr1	LOC_Os01g06050			frameshift insertion	Insertion	exonic	2893597	2893597	-	GCAG	958.23	C106B
Chr1	LOC_Os01g06050			nonsynonymous SNV	SNP	exonic	2893296	2893296	T	C	611.22	C106B
Chr1	LOC_Os01g06050			nonsynonymous SNV	SNP	exonic	2893889	2893889	G	A	995.2	C106B
Chr1	LOC_Os01g06050			nonsynonymous SNV	SNP	exonic	2894028	2894028	T	C	399.3	C106B
Chr1	LOC_Os01g06050			nonsynonymous SNV	SNP	exonic	2894159	2894159	C	T	1069.2	C106B
Chr1	LOC_Os01g06050			nonsynonymous SNV	SNP	exonic	2894534	2894534	A	G	1023.2	C106B
Chr1	LOC_Os01g06050			nonsynonymous SNV	SNP	exonic	2894567	2894567	A	T	791.2	C106B
Chr1	LOC_Os01g06050			nonsynonymous SNV	SNP	exonic	2894577	2894577	G	A	695.2	C106B
Chr1	LOC_Os01g06140			-	Deletion	intronic	2926194	2926194	T	-	448.2	C106B
Chr1	LOC_Os01g06140			-	Deletion	intronic	2926800	2926800	A	-	673.16	C106B
Chr1	LOC_Os01g06140			-	Insertion	UTR3	2928451	2928451	-	CA	643.16	C106B
Chr1	LOC_Os01g06140			-	Insertion	UTR3	2928453	2928453	-	C	733.57	C106B
Chr1	LOC_Os01g06140			nonsynonymous SNV	SNP	exonic	2927510	2927510	G	A	1204.2	C106B
Chr1	LOC_Os01g06140			nonsynonymous SNV	SNP	exonic	2927781	2927781	A	T	955.2	C106B
Chr1	LOC_Os01g06140			nonsynonymous SNV	SNP	exonic	2927858	2927858	C	G	997.21	C106B
Chr1	LOC_Os01g06150			synonymous SNV		exon3	2932723	2932723	C	T	225
Chr1	LOC_Os01g06150			-	Deletion	intronic	2931426	2931427	TA	-	801.16	C106B
Chr1	LOC_Os01g06150			-	Insertion	intronic	2932577	2932577	-	A	435.18	C106B
Chr1	LOC_Os01g06150			nonsynonymous SNV	SNP	exonic	2932006	2932006	A	C	620.21	C106B
Chr1	LOC_Os01g06240			synonymous SNV		exon1	2963250	2963250	A	G	225
Chr1	LOC_Os01g06240			synonymous SNV		exon1	2963331	2963331	G	A	225
Chr1	LOC_Os01g06240			synonymous SNV		exon1	2963427	2963427	C	T	225
Chr1	LOC_Os01g06240			nonsynonymous SNV	SNP	exonic	2962665	2962665	C	A	530.27	C106B
Chr1	LOC_Os01g06240			nonsynonymous SNV	SNP	exonic	2963410	2963410	G	A	977.2	C106B
Chr1	LOC_Os01g06240			nonsynonymous SNV	SNP	exonic	2963434	2963434	G	A	908.2	C106B
Chr1	LOC_Os01g06240			nonsynonymous SNV	SNP	exonic	2964449	2964449	G	A	1025.2	C106B
Chr1	LOC_Os01g06280			nonframeshift deletion		exon3	2983731	2983733	ACG	-	228
Chr1	LOC_Os01g06280			nonframeshift deletion		exon3	2983734	2983736	GCG	-	228
Chr1	LOC_Os01g06280			synonymous SNV		exon3	2983769	2983769	G	C	225
Chr1	LOC_Os01g06280			synonymous SNV		exon3	2983790	2983790	C	G	225
Chr1	LOC_Os01g06280			synonymous SNV		exon3	2983850	2983850	C	A	225
Chr1	LOC_Os01g06280			synonymous SNV		exon3	2983958	2983958	G	A	225
Chr1	LOC_Os01g06280			nonsynonymous SNV		exon3	2984058	2984058	G	A	82
Chr1	LOC_Os01g06280			nonsynonymous SNV		exon3	2984059	2984059	G	A	96
Chr1	LOC_Os01g06280			nonsynonymous SNV		exon3	2984080	2984080	C	T	225
Chr1	LOC_Os01g06280			synonymous SNV		exon3	2984081	2984081	G	C	225
Chr1	LOC_Os01g06280			nonsynonymous SNV		exon3	2984091	2984091	C	G	225
Chr1	LOC_Os01g06280			synonymous SNV		exon3	2984093	2984093	C	A	225
Chr1	LOC_Os01g06280			nonsynonymous SNV		exon3	2984109	2984109	A	G	225
Chr1	LOC_Os01g06280			synonymous SNV		exon3	2984117	2984117	A	G	225
Chr1	LOC_Os01g06280			nonsynonymous SNV		exon3	2984161	2984161	C	A	228
Chr1	LOC_Os01g06280			synonymous SNV		exon3	2984162	2984162	G	C	228
Chr1	LOC_Os01g06280			nonsynonymous SNV		exon3	2984163	2984163	A	G	225
Chr1	LOC_Os01g06280			nonsynonymous SNV		exon3	2984164	2984164	A	G	225
Chr1	LOC_Os01g06280			nonsynonymous SNV		exon3	2984169	2984169	A	G	225
Chr1	LOC_Os01g06280			nonsynonymous SNV		exon3	2984170	2984170	C	T	225
Chr1	LOC_Os01g06280			nonsynonymous SNV		exon3	2984172	2984172	G	T	225
Chr1	LOC_Os01g06280			nonsynonymous SNV		exon3	2984173	2984173	A	T	225
Chr1	LOC_Os01g06280			synonymous SNV		exon3	2984189	2984189	A	G	225
Chr1	LOC_Os01g06280			synonymous SNV		exon3	2984837	2984837	T	G	225
Chr1	LOC_Os01g06280			synonymous SNV		exon3	2985053	2985053	T	C	225
Chr1	LOC_Os01g06280			synonymous SNV		exon3	2985269	2985269	T	C	225
Chr1	LOC_Os01g06280			synonymous SNV		exon3	2985329	2985329	C	T	225
Chr1	LOC_Os01g06280			synonymous SNV		exon3	2985488	2985488	G	A	225
Chr1	LOC_Os01g06280			synonymous SNV		exon3	2985519	2985519	T	C	225
Chr1	LOC_Os01g06280			-	Insertion	intronic	2982898	2982898	-	T	969.16	C106B
Chr1	LOC_Os01g06280			nonframeshift deletion	Deletion	exonic	2983732	2983734	CGG	-	440.43	C106B
Chr1	LOC_Os01g06280			nonsynonymous SNV	SNP	exonic	2983692	2983692	G	C	540.27	C106B
Chr1	LOC_Os01g06280			nonsynonymous SNV	SNP	exonic	2983737	2983737	A	C	404.47	C106B
Chr1	LOC_Os01g06280			nonsynonymous SNV	SNP	exonic	2983975	2983975	A	C	348.37	C106B
Chr1	LOC_Os01g06280			nonsynonymous SNV	SNP	exonic	2983976	2983976	A	C	363.37	C106B
Chr1	LOC_Os01g06280			nonsynonymous SNV	SNP	exonic	2983991	2983991	C	G	624.27	C106B
Chr1	LOC_Os01g06280			nonsynonymous SNV	SNP	exonic	2984212	2984212	G	A	369.3	C106B
Chr1	LOC_Os01g06280			nonsynonymous SNV	SNP	exonic	2984214	2984214	A	G	406.3	C106B
Chr1	LOC_Os01g06280			nonsynonymous SNV	SNP	exonic	2984530	2984530	T	C	582.23	C106B
Chr1	LOC_Os01g06280			nonsynonymous SNV	SNP	exonic	2985172	2985172	C	G	522.24	C106B
Chr1	LOC_Os01g06310			synonymous SNV		exon2	3000416	3000416	G	C	77
Chr1	LOC_Os01g06310			synonymous SNV		exon2	3000419	3000419	T	C	121
Chr1	LOC_Os01g06310			synonymous SNV		exon2	3000452	3000452	T	C	179
Chr1	LOC_Os01g06310			synonymous SNV		exon2	3000464	3000464	A	C	186
Chr1	LOC_Os01g06310			synonymous SNV		exon2	3000488	3000488	A	G	190
Chr1	LOC_Os01g06310			synonymous SNV		exon3	3000835	3000835	G	C	193
Chr1	LOC_Os01g06310			nonframeshift insertion		exon3	3000876	3000876	-	CGG	225
Chr1	LOC_Os01g06310			nonframeshift insertion		exon3	3000867	3000867	-	AGG	77
Chr1	LOC_Os01g06310			nonframeshift insertion		exon3	3000873	3000873	-	AGG	86
Chr1	LOC_Os01g06310			-	Deletion	intronic	3000156	3000156	C	-	159.98	C106B
Chr1	LOC_Os01g06310			nonframeshift insertion	Insertion	exonic	3000862	3000862	-	GGC	637.21	C106B
Chr1	LOC_Os01g06310			-	Deletion	UTR3	3000938	3000941	GGCT	-	349.71	C106B
Chr1	LOC_Os01g06310			-	Deletion	UTR3	3000999	3001003	TATAA	-	1350.18	C106B
Chr1	LOC_Os01g06310			-	Insertion	UTR3	3001106	3001106	-	ACG	1066.17	C106B
Chr1	LOC_Os01g06310			-	Insertion	UTR3	3001151	3001151	-	TGGTGAC	1993.16	C106B
Chr1	LOC_Os01g06310			nonsynonymous SNV	SNP	exonic	3000882	3000882	A	G	501.22	C106B
Chr1	LOC_Os01g06550			synonymous SNV		exon1	3090250	3090250	G	A	225
Chr1	LOC_Os01g06550			synonymous SNV		exon1	3090271	3090271	C	G	225
Chr1	LOC_Os01g06550			synonymous SNV		exon1	3090355	3090355	A	G	225
Chr1	LOC_Os01g06550			synonymous SNV		exon1	3090388	3090388	T	C	225
Chr1	LOC_Os01g06550			synonymous SNV		exon1	3090610	3090610	G	A	225
Chr1	LOC_Os01g06550			synonymous SNV		exon1	3090715	3090715	C	A	225
Chr1	LOC_Os01g06550			nonsynonymous SNV		exon1	3090716	3090716	G	A	225
Chr1	LOC_Os01g06550			synonymous SNV		exon1	3090718	3090718	G	T	225
Chr1	LOC_Os01g06550			synonymous SNV		exon1	3090724	3090724	G	A	225
Chr1	LOC_Os01g06550			synonymous SNV		exon1	3090772	3090772	G	A	225
Chr1	LOC_Os01g06550			-	Insertion	UTR3	3085614	3085614	-	GAC	1446.19	C106B
Chr1	LOC_Os01g06550			-	Insertion	UTR3	3085669	3085669	-	ATCAACG	3831.16	C106B
Chr1	LOC_Os01g06550			-	Insertion	intronic	3086540	3086540	-	TT	682.17	C106B
Chr1	LOC_Os01g06550			nonsynonymous SNV	SNP	exonic	3085872	3085872	G	T	1007.2	C106B
Chr1	LOC_Os01g06550			nonsynonymous SNV	SNP	exonic	3085933	3085933	A	G	949.2	C106B
Chr1	LOC_Os01g06550			nonsynonymous SNV	SNP	exonic	3086451	3086451	T	G	1417.2	C106B
Chr1	LOC_Os01g06550			nonsynonymous SNV	SNP	exonic	3087538	3087538	T	A	1114.2	C106B
Chr1	LOC_Os01g06550			nonsynonymous SNV	SNP	exonic	3087730	3087730	A	T	1359.2	C106B
Chr1	LOC_Os01g06550			nonsynonymous SNV	SNP	exonic	3087806	3087806	C	T	1131.2	C106B
Chr1	LOC_Os01g06550			nonsynonymous SNV	SNP	exonic	3089739	3089739	C	T	905.2	C106B
Chr1	LOC_Os01g06550			nonsynonymous SNV	SNP	exonic	3090695	3090695	G	A	249.47	C106B
Chr1	LOC_Os01g06550			nonsynonymous SNV	SNP	exonic	3090743	3090743	A	G	118.52	C106B
Chr1	LOC_Os01g06580			synonymous SNV		exon1	3098208	3098208	G	A	175
Chr1	LOC_Os01g06580			-	Insertion	UTR3	3097509	3097509	-	AG	1192.16	C106B
Chr1	LOC_Os01g06580			-	Insertion	UTR5	3098423	3098423	-	AAAA	423.36	C106B
Chr1	LOC_Os01g06580			nonsynonymous SNV	SNP	exonic	3097796	3097796	T	C	1172.2	C106B
Chr1	LOC_Os01g06600			-	Deletion	intronic	3110146	3110146	T	-	1495.16	C106B
Chr1	LOC_Os01g06600			-	Deletion	intronic	3112520	3112520	T	-	681.17	C106B
Chr1	LOC_Os01g06620			synonymous SNV		exon1	3123123	3123123	C	T	225
Chr1	LOC_Os01g06620			-	Deletion	UTR5	3122893	3122897	ACATA	-	1036.3	C106B
Chr1	LOC_Os01g06620			-	Insertion	UTR3	3123892	3123892	-	CC	1404.16	C106B
Chr1	LOC_Os01g06620			-	Deletion	UTR3	3123956	3123956	T	-	1245.16	C106B
Chr1	LOC_Os01g06620			-	Insertion	UTR3	3123971	3123971	-	TCG	1853.16	C106B
Chr1	LOC_Os01g06640	OsbHLH035		-	Insertion	UTR5	3129592	3129592	-	TTCA	1884.16	C106B
Chr1	LOC_Os01g06790			synonymous SNV		exon1	3222317	3222317	A	C	225
Chr1	LOC_Os01g06790			nonsynonymous SNV		exon1	3222447	3222447	A	G	225
Chr1	LOC_Os01g06790			frameshift insertion		exon1	3222451	3222451	-	C	43.4147
Chr1	LOC_Os01g06790			synonymous SNV		exon1	3222452	3222452	T	C	228
Chr1	LOC_Os01g06790			nonsynonymous SNV		exon1	3222453	3222453	C	T	228
Chr1	LOC_Os01g06790			synonymous SNV		exon1	3222455	3222455	A	C	225
Chr1	LOC_Os01g06790			nonsynonymous SNV		exon1	3222458	3222458	C	G	225
Chr1	LOC_Os01g06790			synonymous SNV		exon1	3222461	3222461	C	G	225
Chr1	LOC_Os01g06790			synonymous SNV		exon1	3222464	3222464	G	A	225
Chr1	LOC_Os01g06790			nonsynonymous SNV		exon1	3222475	3222475	T	C	225
Chr1	LOC_Os01g06790			nonsynonymous SNV		exon1	3222478	3222478	A	G	225
Chr1	LOC_Os01g06790			synonymous SNV		exon1	3222482	3222482	C	G	225
Chr1	LOC_Os01g06790			synonymous SNV		exon1	3222503	3222503	T	C	225
Chr1	LOC_Os01g06790			nonsynonymous SNV		exon1	3222504	3222504	G	A	225
Chr1	LOC_Os01g06790			synonymous SNV		exon1	3222515	3222515	C	T	225
Chr1	LOC_Os01g06790			synonymous SNV		exon1	3222698	3222698	C	T	225
Chr1	LOC_Os01g06790			synonymous SNV		exon1	3222707	3222707	A	G	225
Chr1	LOC_Os01g06790			synonymous SNV		exon1	3223187	3223187	G	A	225
Chr1	LOC_Os01g06790			nonsynonymous SNV		exon4	3224334	3224334	C	A	23.434
Chr1	LOC_Os01g06790			nonsynonymous SNV		exon4	3224337	3224337	G	C	23.434
Chr1	LOC_Os01g06790			synonymous SNV		exon5	3224554	3224554	T	C	225
Chr1	LOC_Os01g06790			synonymous SNV		exon5	3225175	3225175	T	C	225
Chr1	LOC_Os01g06790			synonymous SNV		exon5	3225214	3225214	C	T	225
Chr1	LOC_Os01g06790			nonsynonymous SNV		exon6	3225977	3225977	C	T	225
Chr1	LOC_Os01g06790			nonsynonymous SNV		exon6	3225988	3225988	C	G	225
Chr1	LOC_Os01g06790			synonymous SNV		exon6	3226020	3226020	G	A	225
Chr1	LOC_Os01g06790			nonsynonymous SNV		exon6	3226025	3226025	G	T	225
Chr1	LOC_Os01g06790			frameshift insertion		exon6	3226036	3226036	-	GA	170
Chr1	LOC_Os01g06790			synonymous SNV		exon6	3226056	3226056	C	T	225
Chr1	LOC_Os01g06790			nonsynonymous SNV		exon6	3226060	3226060	C	T	225
Chr1	LOC_Os01g06790			synonymous SNV		exon6	3226062	3226062	C	T	225
Chr1	LOC_Os01g06790			nonsynonymous SNV		exon6	3226087	3226087	T	C	225
Chr1	LOC_Os01g06790			nonsynonymous SNV		exon6	3226117	3226117	T	G	225
Chr1	LOC_Os01g06790			nonsynonymous SNV		exon6	3226126	3226126	G	T	225
Chr1	LOC_Os01g06790			frameshift insertion		exon6	3226135	3226135	-	T	75
Chr1	LOC_Os01g06790			synonymous SNV		exon6	3226152	3226152	A	G	225
Chr1	LOC_Os01g06790			nonsynonymous SNV		exon6	3226156	3226156	G	A	225
Chr1	LOC_Os01g06790			nonsynonymous SNV		exon6	3226159	3226159	A	G	225
Chr1	LOC_Os01g06790			synonymous SNV		exon6	3226200	3226200	T	C	225
Chr1	LOC_Os01g06790			-	Insertion	intronic	3225864	3225864	-	A	897.18	C106B
Chr1	LOC_Os01g06790			-	Deletion	intronic	3225897	3225905	TCAGTTCAT	-	842.75	C106B
Chr1	LOC_Os01g06790			nonsynonymous SNV	SNP	exonic	3222345	3222345	C	G	1123.2	C106B
Chr1	LOC_Os01g06790			nonsynonymous SNV	SNP	exonic	3222606	3222606	A	T	995.2	C106B
Chr1	LOC_Os01g06790			nonsynonymous SNV	SNP	exonic	3222607	3222607	C	T	1014.2	C106B
Chr1	LOC_Os01g06790			nonsynonymous SNV	SNP	exonic	3222630	3222630	G	C	923.2	C106B
Chr1	LOC_Os01g06790			nonsynonymous SNV	SNP	exonic	3222793	3222793	T	A	966.2	C106B
Chr1	LOC_Os01g06790			nonsynonymous SNV	SNP	exonic	3222805	3222805	C	A	835.2	C106B
Chr1	LOC_Os01g06790			nonsynonymous SNV	SNP	exonic	3222867	3222867	C	G	844.2	C106B
Chr1	LOC_Os01g06790			nonsynonymous SNV	SNP	exonic	3223014	3223014	T	C	933.2	C106B
Chr1	LOC_Os01g06790			nonsynonymous SNV	SNP	exonic	3223020	3223020	G	A	877.2	C106B
Chr1	LOC_Os01g06790			nonsynonymous SNV	SNP	exonic	3223072	3223072	A	C	878.2	C106B
Chr1	LOC_Os01g06790			nonsynonymous SNV	SNP	exonic	3223234	3223234	C	T	944.21	C106B
Chr1	LOC_Os01g06790			nonsynonymous SNV	SNP	exonic	3223533	3223533	C	T	1519.2	C106B
Chr1	LOC_Os01g06790			nonsynonymous SNV	SNP	exonic	3224081	3224081	A	G	1100.2	C106B
Chr1	LOC_Os01g06790			nonsynonymous SNV	SNP	exonic	3224559	3224559	A	T	1278.2	C106B
Chr1	LOC_Os01g06790			nonsynonymous SNV	SNP	exonic	3224948	3224948	A	G	1067.2	C106B
Chr1	LOC_Os01g06790			nonsynonymous SNV	SNP	exonic	3225038	3225038	G	A	1182.21	C106B
Chr1	LOC_Os01g07080			synonymous SNV		exon10	3328790	3328790	T	C	225
Chr1	LOC_Os01g07080			synonymous SNV		exon10	3328844	3328844	G	A	225
Chr1	LOC_Os01g07080			synonymous SNV		exon10	3328850	3328850	A	G	225
Chr1	LOC_Os01g07080			synonymous SNV		exon10	3328862	3328862	C	T	225
Chr1	LOC_Os01g07080			nonsynonymous SNV		exon10	3328871	3328871	G	T	225
Chr1	LOC_Os01g07080			synonymous SNV		exon10	3328874	3328874	A	G	225
Chr1	LOC_Os01g07080			synonymous SNV		exon10	3328949	3328949	G	A	225
Chr1	LOC_Os01g07080			synonymous SNV		exon10	3329015	3329015	T	G	225
Chr1	LOC_Os01g07080			synonymous SNV		exon10	3329018	3329018	C	T	225
Chr1	LOC_Os01g07080			synonymous SNV		exon10	3329078	3329078	C	T	225
Chr1	LOC_Os01g07080			synonymous SNV		exon10	3329090	3329090	T	C	225
Chr1	LOC_Os01g07080			synonymous SNV		exon3	3331078	3331078	T	C	225
Chr1	LOC_Os01g07080			synonymous SNV		exon2	3331421	3331421	G	C	225
Chr1	LOC_Os01g07080			synonymous SNV		exon2	3331442	3331442	G	C	225
Chr1	LOC_Os01g07080			synonymous SNV		exon2	3331475	3331475	C	T	225
Chr1	LOC_Os01g07080			synonymous SNV		exon2	3331478	3331478	T	C	225
Chr1	LOC_Os01g07080			synonymous SNV		exon1	3331842	3331842	C	A	191
Chr1	LOC_Os01g07080			nonframeshift insertion		exon1	3331913	3331913	-	GGA	225
Chr1	LOC_Os01g07080			nonframeshift insertion		exon1	3331916	3331916	-	GGC	76
Chr1	LOC_Os01g07080			-	Insertion	UTR3	3328687	3328687	-	A	364.29	C106B
Chr1	LOC_Os01g07080			-	Insertion	intronic	3329305	3329305	-	TA	1607.16	C106B
Chr1	LOC_Os01g07080			nonframeshift insertion	Insertion	exonic	3331902	3331902	-	GAG	333.57	C106B
Chr1	LOC_Os01g07080			-	Deletion	UTR5	3331950	3331952	GCG	-	654.31	C106B
Chr1	LOC_Os01g07080			nonsynonymous SNV	SNP	exonic	3328966	3328966	C	T	857.2	C106B
Chr1	LOC_Os01g07080			nonsynonymous SNV	SNP	exonic	3329064	3329064	T	C	732.2	C106B
Chr1	LOC_Os01g07080			nonsynonymous SNV	SNP	exonic	3329456	3329456	A	G	630.42	C106B
Chr1	LOC_Os01g07080			nonsynonymous SNV	SNP	exonic	3330975	3330975	C	T	742.2	C106B
Chr1	LOC_Os01g07240			synonymous SNV		exon1	3415127	3415127	C	T	225
Chr1	LOC_Os01g07240			nonframeshift insertion		exon1	3415309	3415309	-	CTC	69
Chr1	LOC_Os01g07240			nonframeshift insertion		exon1	3415312	3415312	-	ATC	225
Chr1	LOC_Os01g07240			synonymous SNV		exon1	3415316	3415316	A	G	228
Chr1	LOC_Os01g07240			synonymous SNV		exon1	3415589	3415589	G	A	225
Chr1	LOC_Os01g07240			synonymous SNV		exon1	3415790	3415790	C	T	225
Chr1	LOC_Os01g07240			nonframeshift deletion		exon1	3415846	3415848	TCT	-	225
Chr1	LOC_Os01g07240			nonframeshift insertion	Insertion	exonic	3415310	3415310	-	TCA	1439.16	C106B
Chr1	LOC_Os01g07240			nonframeshift deletion	Deletion	exonic	3415844	3415846	CTT	-	1109.18	C106B
Chr1	LOC_Os01g07250			synonymous SNV		exon6	3425042	3425042	A	G	225
Chr1	LOC_Os01g07250			synonymous SNV		exon6	3425156	3425156	G	A	225
Chr1	LOC_Os01g07250			-	Deletion	UTR5	3422359	3422359	A	-	815.16	C106B
Chr1	LOC_Os01g07250			-	Insertion	UTR3	3425290	3425290	-	AA	404.24	C106B
Chr1	LOC_Os01g07250			nonsynonymous SNV	SNP	exonic	3424384	3424384	A	G	1003.2	C106B
Chr1	LOC_Os01g07260			synonymous SNV		exon14	3426056	3426056	C	T	225
Chr1	LOC_Os01g07260			synonymous SNV		exon10	3426931	3426931	C	T	225
Chr1	LOC_Os01g07260			-	Insertion	intronic	3427815	3427815	-	A	613.16	C106B
Chr1	LOC_Os01g07260			-	Deletion	intronic	3428997	3428998	TC	-	1251.16	C106B
Chr1	LOC_Os01g07260			-	Deletion	intronic	3429214	3429217	ACTA	-	1075.18	C106B
Chr1	LOC_Os01g07260			nonsynonymous SNV	SNP	exonic	3426681	3426681	C	T	1232.2	C106B
Chr1	LOC_Os01g07280			synonymous SNV		exon4	3432871	3432871	T	C	225
Chr1	LOC_Os01g07280			synonymous SNV		exon4	3433402	3433402	G	A	225
Chr1	LOC_Os01g07280			synonymous SNV		exon4	3433462	3433462	A	T	225
Chr1	LOC_Os01g07280			synonymous SNV		exon4	3433888	3433888	A	G	225
Chr1	LOC_Os01g07280			frameshift deletion		exon2	3435016	3435016	T	-	45.4146
Chr1	LOC_Os01g07280			frameshift deletion		exon2	3435026	3435027	AG	-	30.4183
Chr1	LOC_Os01g07280			synonymous SNV		exon1	3435409	3435409	A	G	225
Chr1	LOC_Os01g07280			synonymous SNV		exon1	3435442	3435442	A	C	225
Chr1	LOC_Os01g07280			frameshift deletion	Deletion	exonic	3435014	3435014	T	-	1055.16	C106B
Chr1	LOC_Os01g07280			frameshift deletion	Deletion	exonic	3435027	3435028	GC	-	1679.16	C106B
Chr1	LOC_Os01g07280			-	Insertion	intronic	3435257	3435257	-	GGTTGAGGT	1826.18	C106B
Chr1	LOC_Os01g07280			nonsynonymous SNV	SNP	exonic	3432831	3432831	T	C	700.21	C106B
Chr1	LOC_Os01g07280			nonsynonymous SNV	SNP	exonic	3433429	3433429	G	T	1258.2	C106B
Chr1	LOC_Os01g07280			nonsynonymous SNV	SNP	exonic	3433807	3433807	C	A	1198.2	C106B
Chr1	LOC_Os01g07280			nonsynonymous SNV	SNP	exonic	3434124	3434124	C	T	1054.2	C106B
Chr1	LOC_Os01g07280			nonsynonymous SNV	SNP	exonic	3434274	3434274	T	G	1801.2	C106B
Chr1	LOC_Os01g07280			nonsynonymous SNV	SNP	exonic	3435408	3435408	C	G	907.23	C106B
Chr1	LOC_Os01g07280			nonsynonymous SNV	SNP	exonic	3435464	3435464	G	T	856.2	C106B
Chr1	LOC_Os01g07310			synonymous SNV		exon7	3447298	3447298	T	A	225
Chr1	LOC_Os01g07310			synonymous SNV		exon6	3447550	3447550	G	T	225
Chr1	LOC_Os01g07310			synonymous SNV		exon6	3447754	3447754	G	A	225
Chr1	LOC_Os01g07310			-	Deletion	intronic	3448468	3448468	A	-	757.16	C106B
Chr1	LOC_Os01g07310			nonsynonymous SNV	SNP	exonic	3447634	3447634	G	T	1134.2	C106B
Chr1	LOC_Os01g07360			synonymous SNV		exon5	3474504	3474504	A	G	225
Chr1	LOC_Os01g07360			synonymous SNV		exon4	3475882	3475882	G	A	225
Chr1	LOC_Os01g07360			-	Insertion	UTR5	3477099	3477099	-	AGAG	882.88	C106B
Chr1	LOC_Os01g07360			-	Insertion	UTR5	3477175	3477175	-	AA	543.18	C106B
Chr1	LOC_Os01g07360			nonsynonymous SNV	SNP	exonic	3474647	3474647	T	G	1171.2	C106B
Chr1	LOC_Os01g07370			nonsynonymous SNV		exon2	3480216	3480216	G	A	225
Chr1	LOC_Os01g07370			synonymous SNV		exon2	3480350	3480350	A	G	225
Chr1	LOC_Os01g07370			-	Insertion	intronic	3481820	3481820	-	G	1222.16	C106B
Chr1	LOC_Os01g07370			-	Insertion	intronic	3483981	3483981	-	AC	699.2	C106B
Chr1	LOC_Os01g07370			-	Insertion	intronic	3484362	3484362	-	A	339.71	C106B
Chr1	LOC_Os01g07370			nonsynonymous SNV	SNP	exonic	3479871	3479871	A	G	856.2	C106B
Chr1	LOC_Os01g07370			nonsynonymous SNV	SNP	exonic	3480097	3480097	C	T	835.42	C106B
Chr1	LOC_Os01g07370			nonsynonymous SNV	SNP	exonic	3480541	3480541	T	C	1502.2	C106B
Chr1	LOC_Os01g07376			synonymous SNV		exon5	3489781	3489781	C	T	225
Chr1	LOC_Os01g07376			-	Deletion	UTR3	3489580	3489581	AC	-	1537.16	C106B
Chr1	LOC_Os01g07376			-	Insertion	UTR3	3489633	3489633	-	GGAT	1453.18	C106B
Chr1	LOC_Os01g07376			-	Deletion	intronic	3489975	3489976	AA	-	381.4	C106B
Chr1	LOC_Os01g07376			-	Deletion	intronic	3491725	3491725	A	-	143.19	C106B
Chr1	LOC_Os01g07376			nonsynonymous SNV	SNP	exonic	3490895	3490895	T	C	882.2	C106B
Chr1	LOC_Os01g07390			nonframeshift deletion		exon1	3501572	3501577	AGGTTG	-	222
Chr1	LOC_Os01g07390			nonframeshift deletion		exon1	3501575	3501580	TTGGGG	-	218
Chr1	LOC_Os01g07390			nonframeshift deletion		exon1	3501597	3501602	GGGTGG	-	225
Chr1	LOC_Os01g07390			frameshift deletion		exon1	3501589	3501593	GGGGG	-	228
Chr1	LOC_Os01g07390			nonframeshift deletion		exon1	3501599	3501604	GTGGTG	-	225
Chr1	LOC_Os01g07390			nonframeshift deletion		exon1	3501600	3501605	TGGTGA	-	228
Chr1	LOC_Os01g07390			nonsynonymous SNV		exon3	3502887	3502887	A	G	225
Chr1	LOC_Os01g07390			synonymous SNV		exon7	3504170	3504170	C	T	225
Chr1	LOC_Os01g07390			-	Deletion	intronic	3503023	3503024	TG	-	658.38	C106B
Chr1	LOC_Os01g07390			nonsynonymous SNV	SNP	exonic	3504090	3504090	A	G	1409.2	C106B
Chr1	LOC_Os01g07410			-	Insertion	UTR5	3511851	3511851	-	CCT	829.18	C106B
Chr1	LOC_Os01g07410			-	Insertion	intronic	3513563	3513563	-	TGT	1502.16	C106B
Chr1	LOC_Os01g07410			nonsynonymous SNV	SNP	exonic	3515218	3515218	C	T	643.42	C106B
Chr1	LOC_Os01g07420			synonymous SNV		exon1	3518848	3518848	G	C	225
Chr1	LOC_Os01g07420			nonsynonymous SNV	SNP	exonic	3518700	3518700	T	G	1091.2	C106B
Chr1	LOC_Os01g07500	FIB|TSG1		synonymous SNV		exon3	3579104	3579104	G	A	225
Chr1	LOC_Os01g07500	FIB|TSG1		synonymous SNV		exon2	3580936	3580936	T	G	225
Chr1	LOC_Os01g07500	FIB|TSG1		-	Insertion	UTR3	3577489	3577489	-	AA	684.17	C106B
Chr1	LOC_Os01g07500	FIB|TSG1		-	Insertion	intronic	3578301	3578301	-	T	768.16	C106B
Chr1	LOC_Os01g07500	FIB|TSG1		-	Insertion	intronic	3578798	3578798	-	CA	1072.16	C106B
Chr1	LOC_Os01g07500	FIB|TSG1		-	Insertion	intronic	3580277	3580277	-	AA	739.16	C106B
Chr1	LOC_Os01g07530			nonframeshift insertion		exon2	3599081	3599081	-	CCG	228
Chr1	LOC_Os01g07530			nonframeshift insertion		exon2	3599076	3599076	-	GGC	220
Chr1	LOC_Os01g07530			synonymous SNV		exon1	3600640	3600640	A	G	225
Chr1	LOC_Os01g07530			synonymous SNV		exon1	3601063	3601063	G	A	225
Chr1	LOC_Os01g07530			nonframeshift insertion	Insertion	exonic	3599064	3599064	-	CGC	964.17	C106B
Chr1	LOC_Os01g07530			-	Deletion	intronic	3599992	3599992	C	-	1334.16	C106B
Chr1	LOC_Os01g07530			-	Deletion	intronic	3600063	3600063	A	-	638.16	C106B
Chr1	LOC_Os01g07530			-	Deletion	UTR5	3602165	3602165	T	-	610.42	C106B
Chr1	LOC_Os01g07530			nonsynonymous SNV	SNP	exonic	3601362	3601362	G	C	930.21	C106B
Chr1	LOC_Os01g07530			nonsynonymous SNV	SNP	exonic	3601475	3601475	T	C	1252.2	C106B
Chr1	LOC_Os01g07560			synonymous SNV		exon1	3621568	3621568	T	C	225
Chr1	LOC_Os01g07560			synonymous SNV		exon1	3623046	3623046	G	A	228
Chr1	LOC_Os01g07560			synonymous SNV		exon1	3623901	3623901	T	G	225
Chr1	LOC_Os01g07560			synonymous SNV		exon1	3624243	3624243	T	C	225
Chr1	LOC_Os01g07560			synonymous SNV		exon2	3624642	3624642	T	C	225
Chr1	LOC_Os01g07560			nonsynonymous SNV	SNP	exonic	3623035	3623035	G	A	671.2	C106B
Chr1	LOC_Os01g07560			nonsynonymous SNV	SNP	exonic	3623764	3623764	C	G	345.3	C106B
Chr1	LOC_Os01g07560			nonsynonymous SNV	SNP	exonic	3623776	3623776	A	G	263.54	C106B
Chr1	LOC_Os01g07560			nonsynonymous SNV	SNP	exonic	3624721	3624721	T	C	686.23	C106B
Chr1	LOC_Os01g07560			nonsynonymous SNV	SNP	exonic	3624863	3624863	A	G	603.27	C106B
Chr1	LOC_Os01g07590			synonymous SNV		exon3	3646759	3646759	T	A	225
Chr1	LOC_Os01g07590			synonymous SNV		exon5	3647960	3647960	T	C	225
Chr1	LOC_Os01g07590			synonymous SNV		exon7	3649375	3649375	T	C	225
Chr1	LOC_Os01g07590			-	Insertion	intronic	3646283	3646283	-	C	1103.16	C106B
Chr1	LOC_Os01g07590			-	Insertion	intronic	3649758	3649758	-	CAA	1184.16	C106B
Chr1	LOC_Os01g07590			-	Deletion	intronic	3650263	3650263	G	-	774.16	C106B
Chr1	LOC_Os01g07590			nonsynonymous SNV	SNP	exonic	3645641	3645641	G	A	294.5	C106B
Chr1	LOC_Os01g07590			nonsynonymous SNV	SNP	exonic	3648267	3648267	G	T	1374.2	C106B
Chr1	LOC_Os01g07610			synonymous SNV		exon1	3662698	3662698	T	C	225
Chr1	LOC_Os01g07610			-	Deletion	intronic	3663216	3663216	T	-	671.16	C106B
Chr1	LOC_Os01g07610			nonsynonymous SNV	SNP	exonic	3662237	3662237	G	A	845.26	C106B
Chr1	LOC_Os01g07610			nonsynonymous SNV	SNP	exonic	3662238	3662238	T	G	822.33	C106B
Chr1	LOC_Os01g07620			-	Deletion	UTR3	3665199	3665212	ACACACACACACAC	-	909.71	C106B
Chr1	LOC_Os01g07620			-	Insertion	UTR5	3665831	3665831	-	AGT	846.19	C106B
Chr1	LOC_Os01g07620			-	Deletion	UTR5	3665937	3665952	AACGTGCTGGGGATTA	-	2383.21	C106B
Chr1	LOC_Os01g07620			-	Deletion	UTR5	3665987	3665998	CTTGTCACTGTA	-	1883.23	C106B
Chr1	LOC_Os01g07630			synonymous SNV		exon11	3667806	3667806	C	G	225
Chr1	LOC_Os01g07630			synonymous SNV		exon11	3667809	3667809	A	G	225
Chr1	LOC_Os01g07630			synonymous SNV		exon11	3667899	3667899	G	A	225
Chr1	LOC_Os01g07630			synonymous SNV		exon10	3668688	3668688	T	C	225
Chr1	LOC_Os01g07630			synonymous SNV		exon9	3669587	3669587	A	G	225
Chr1	LOC_Os01g07630			synonymous SNV		exon9	3669878	3669878	A	T	225
Chr1	LOC_Os01g07630			synonymous SNV		exon2	3672250	3672250	A	G	225
Chr1	LOC_Os01g07630			-	Insertion	UTR3	3667515	3667515	-	T	699.16	C106B
Chr1	LOC_Os01g07630			-	Deletion	intronic	3670278	3670279	AT	-	1738.16	C106B
Chr1	LOC_Os01g07630			-	Insertion	intronic	3670764	3670764	-	AAT	1659.16	C106B
Chr1	LOC_Os01g07630			-	Deletion	UTR5	3672821	3672826	GCAGCT	-	1187.18	C106B
Chr1	LOC_Os01g07630			-	Insertion	UTR5	3672974	3672974	-	AGAG	1318.16	C106B
Chr1	LOC_Os01g07700			-	Insertion	intronic	3699123	3699123	-	AT	1032.17	C106B
Chr1	LOC_Os01g07770			synonymous SNV		exon1	3732245	3732245	T	C	225
Chr1	LOC_Os01g07770			synonymous SNV		exon1	3732290	3732290	C	T	225
Chr1	LOC_Os01g07770			-	Insertion	intronic	3733366	3733366	-	TA	1396.16	C106B
Chr1	LOC_Os01g07810			-	Deletion	intronic	3743118	3743118	T	-	316.24	C106B
Chr1	LOC_Os01g07810			-	Deletion	UTR3	3743587	3743589	CTT	-	980.16	C106B
Chr1	LOC_Os01g07880	OsbZIP01		frameshift deletion		exon3	3811289	3811291	CCT	-	217
Chr1	LOC_Os01g07880	OsbZIP01		synonymous SNV		exon3	3811332	3811332	A	G	225
Chr1	LOC_Os01g07880	OsbZIP01		nonframeshift insertion		exon3	3811349	3811349	-	TCCACCTCC	225
Chr1	LOC_Os01g07880	OsbZIP01		nonframeshift insertion		exon3	3811349	3811349	-	TCCACCGCC	217
Chr1	LOC_Os01g07880	OsbZIP01		synonymous SNV		exon3	3811350	3811350	G	T	88
Chr1	LOC_Os01g07880	OsbZIP01		synonymous SNV		exon2	3811559	3811559	G	C	225
Chr1	LOC_Os01g07880	OsbZIP01		synonymous SNV		exon2	3811724	3811724	G	A	61
Chr1	LOC_Os01g07880	OsbZIP01		synonymous SNV		exon2	3811727	3811727	G	A	60
Chr1	LOC_Os01g07880	OsbZIP01		nonframeshift insertion		exon2	3811735	3811735	-	ACCGCC	96
Chr1	LOC_Os01g07880	OsbZIP01		nonframeshift insertion		exon2	3811735	3811735	-	GCC	96
Chr1	LOC_Os01g07880	OsbZIP01		synonymous SNV		exon2	3811808	3811808	T	G	225
Chr1	LOC_Os01g07880	OsbZIP01		nonframeshift insertion		exon1	3811956	3811956	-	CCT	147
Chr1	LOC_Os01g07880	OsbZIP01		synonymous SNV		exon1	3811977	3811977	T	C	225
Chr1	LOC_Os01g07880	OsbZIP01		nonsynonymous SNV		exon1	3812032	3812032	A	G	225
Chr1	LOC_Os01g07880	OsbZIP01		-	Insertion	UTR3	3811172	3811172	-	CAA	747.2	C106B
Chr1	LOC_Os01g07880	OsbZIP01		-	Insertion	UTR3	3811206	3811206	-	TAA	1010.17	C106B
Chr1	LOC_Os01g07880	OsbZIP01		-	Insertion	UTR3	3811260	3811260	-	CCT	880.23	C106B
Chr1	LOC_Os01g07880	OsbZIP01		-	Deletion	UTR3	3811284	3811286	CTC	-	634.43	C106B
Chr1	LOC_Os01g07880	OsbZIP01		-	Insertion	intronic	3811409	3811409	-	A	219.83	C106B
Chr1	LOC_Os01g07880	OsbZIP01		-	Insertion	intronic	3811863	3811863	-	AATT	727.26	C106B
Chr1	LOC_Os01g07880	OsbZIP01		-	Insertion	intronic	3811887	3811887	-	AAC	746.19	C106B
Chr1	LOC_Os01g07880	OsbZIP01		-	Deletion	intronic	3811928	3811930	CGA	-	692.24	C106B
Chr1	LOC_Os01g07880	OsbZIP01		-	Insertion	splicing	3811947	3811947	-	CGTTACCT	501.36	C106B
Chr1	LOC_Os01g07970			synonymous SNV		exon1	3855607	3855607	T	C	225
Chr1	LOC_Os01g07970			synonymous SNV		exon1	3855814	3855814	G	A	225
Chr1	LOC_Os01g07970			-	Deletion	UTR5	3855980	3855984	TTCGA	-	911.21	C106B
Chr1	LOC_Os01g07980			synonymous SNV		exon6	3859407	3859407	C	T	225
Chr1	LOC_Os01g07980			synonymous SNV		exon6	3859413	3859413	A	G	225
Chr1	LOC_Os01g07980			frameshift deletion		exon1	3861800	3861801	TT	-	84
Chr1	LOC_Os01g07980			nonsynonymous SNV	SNP	exonic	3860992	3860992	G	T	1032.2	C106B
Chr1	LOC_Os01g08000			-	Insertion	intronic	3872029	3872029	-	AA	945.16	C106B
Chr1	LOC_Os01g08000			-	Deletion	intronic	3872276	3872276	C	-	600.16	C106B
Chr1	LOC_Os01g08000			nonsynonymous SNV	SNP	exonic	3873306	3873306	A	G	651.21	C106B
Chr1	LOC_Os01g08000			nonsynonymous SNV	SNP	exonic	3873319	3873319	T	C	833.2	C106B
Chr1	LOC_Os01g08020	BOR2		synonymous SNV		exon12	3879002	3879002	A	G	225
Chr1	LOC_Os01g08020	BOR2		synonymous SNV		exon12	3879038	3879038	T	A	225
Chr1	LOC_Os01g08020	BOR2		synonymous SNV		exon12	3879082	3879082	A	G	225
Chr1	LOC_Os01g08020	BOR2		synonymous SNV		exon12	3879083	3879083	C	A	225
Chr1	LOC_Os01g08020	BOR2		synonymous SNV		exon12	3879200	3879200	C	G	225
Chr1	LOC_Os01g08020	BOR2		synonymous SNV		exon12	3879217	3879217	A	G	225
Chr1	LOC_Os01g08020	BOR2		synonymous SNV		exon11	3879423	3879423	T	C	225
Chr1	LOC_Os01g08020	BOR2		synonymous SNV		exon11	3879465	3879465	A	G	225
Chr1	LOC_Os01g08020	BOR2		synonymous SNV		exon11	3879468	3879468	A	C	225
Chr1	LOC_Os01g08020	BOR2		synonymous SNV		exon11	3879510	3879510	G	A	225
Chr1	LOC_Os01g08020	BOR2		synonymous SNV		exon11	3879522	3879522	T	C	225
Chr1	LOC_Os01g08020	BOR2		synonymous SNV		exon11	3879542	3879542	A	G	225
Chr1	LOC_Os01g08020	BOR2		synonymous SNV		exon11	3879564	3879564	T	C	225
Chr1	LOC_Os01g08020	BOR2		synonymous SNV		exon11	3879588	3879588	A	G	225
Chr1	LOC_Os01g08020	BOR2		synonymous SNV		exon11	3879597	3879597	T	G	225
Chr1	LOC_Os01g08020	BOR2		synonymous SNV		exon11	3879603	3879603	A	T	225
Chr1	LOC_Os01g08020	BOR2		nonsynonymous SNV		exon11	3879613	3879613	A	T	225
Chr1	LOC_Os01g08020	BOR2		nonsynonymous SNV		exon11	3879637	3879637	G	T	228
Chr1	LOC_Os01g08020	BOR2		synonymous SNV		exon11	3879639	3879639	C	A	225
Chr1	LOC_Os01g08020	BOR2		nonsynonymous SNV		exon11	3879640	3879640	C	T	225
Chr1	LOC_Os01g08020	BOR2		nonframeshift insertion		exon11	3879651	3879651	-	AAA	228
Chr1	LOC_Os01g08020	BOR2		nonsynonymous SNV		exon11	3879657	3879657	T	A	225
Chr1	LOC_Os01g08020	BOR2		synonymous SNV		exon6	3897829	3897829	C	T	225
Chr1	LOC_Os01g08020	BOR2		nonsynonymous SNV		exon5	3898034	3898034	G	T	228
Chr1	LOC_Os01g08020	BOR2		-	Insertion	UTR3	3878093	3878093	-	CTATATCCCATA	2874.17	C106B
Chr1	LOC_Os01g08020	BOR2		-	Deletion	intronic	3878463	3878463	T	-	1668.16	C106B
Chr1	LOC_Os01g08020	BOR2		-	Deletion	intronic	3878491	3878503	TGCACGTGAACTC	-	3152.17	C106B
Chr1	LOC_Os01g08020	BOR2		-	Insertion	intronic	3878561	3878561	-	AAAGAAAG	907.36	C106B
Chr1	LOC_Os01g08020	BOR2		-	Deletion	intronic	3879763	3879765	ACT	-	1749.16	C106B
Chr1	LOC_Os01g08020	BOR2		-	Deletion	intronic	3880181	3880181	A	-	788.16	C106B
Chr1	LOC_Os01g08020	BOR2		-	Deletion	intronic	3880589	3880590	TA	-	1418.16	C106B
Chr1	LOC_Os01g08020	BOR2		-	Insertion	intronic	3880685	3880685	-	G	895.18	C106B
Chr1	LOC_Os01g08020	BOR2		-	Deletion	intronic	3880964	3880967	AAAC	-	2517.16	C106B
Chr1	LOC_Os01g08020	BOR2		-	Deletion	intronic	3881734	3881741	CCAGAGCT	-	1639.23	C106B
Chr1	LOC_Os01g08020	BOR2		-	Insertion	intronic	3883495	3883495	-	AAA	483.26	C106B
Chr1	LOC_Os01g08020	BOR2		-	Deletion	intronic	3883567	3883569	GAT	-	750.23	C106B
Chr1	LOC_Os01g08020	BOR2		-	Deletion	intronic	3883575	3883575	G	-	593.2	C106B
Chr1	LOC_Os01g08020	BOR2		-	Deletion	intronic	3883848	3883848	A	-	233.57	C106B
Chr1	LOC_Os01g08020	BOR2		-	Deletion	intronic	3883867	3883867	A	-	431.26	C106B
Chr1	LOC_Os01g08020	BOR2		-	Deletion	intronic	3885480	3885480	A	-	176.98	C106B
Chr1	LOC_Os01g08020	BOR2		-	Insertion	intronic	3885693	3885693	-	T	196.22	C106B
Chr1	LOC_Os01g08020	BOR2		-	Deletion	intronic	3886314	3886317	AATT	-	812.23	C106B
Chr1	LOC_Os01g08020	BOR2		-	Insertion	intronic	3886330	3886330	-	TA	598.18	C106B
Chr1	LOC_Os01g08020	BOR2		-	Deletion	intronic	3886421	3886421	A	-	1020.16	C106B
Chr1	LOC_Os01g08020	BOR2		-	Insertion	intronic	3886552	3886552	-	AAA	670.19	C106B
Chr1	LOC_Os01g08020	BOR2		-	Deletion	intronic	3886894	3886896	TAA	-	341.57	C106B
Chr1	LOC_Os01g08020	BOR2		-	Deletion	intronic	3887043	3887050	GCGTGGCT	-	1034.33	C106B
Chr1	LOC_Os01g08020	BOR2		-	Deletion	intronic	3887501	3887524	TACAGTTATAATGTTCAAAAAAAA	-	2884.26	C106B
Chr1	LOC_Os01g08020	BOR2		-	Insertion	intronic	3887571	3887571	-	C	506.21	C106B
Chr1	LOC_Os01g08020	BOR2		-	Insertion	intronic	3890034	3890034	-	G	828.17	C106B
Chr1	LOC_Os01g08020	BOR2		-	Insertion	intronic	3894027	3894027	-	A	813.16	C106B
Chr1	LOC_Os01g08020	BOR2		-	Insertion	intronic	3894041	3894041	-	A	691.19	C106B
Chr1	LOC_Os01g08020	BOR2		-	Insertion	intronic	3894534	3894534	-	G	650.18	C106B
Chr1	LOC_Os01g08020	BOR2		-	Insertion	intronic	3895197	3895197	-	A	520.29	C106B
Chr1	LOC_Os01g08020	BOR2		-	Deletion	intronic	3895794	3895794	G	-	1075.16	C106B
Chr1	LOC_Os01g08020	BOR2		-	Deletion	intronic	3897180	3897183	TTTT	-	1153.27	C106B
Chr1	LOC_Os01g08020	BOR2		-	Insertion	intronic	3898823	3898823	-	T	1001.16	C106B
Chr1	LOC_Os01g08020	BOR2		-	Insertion	intronic	3899450	3899450	-	T	890.18	C106B
Chr1	LOC_Os01g08020	BOR2		-	Insertion	intronic	3899574	3899574	-	A	450.23	C106B
Chr1	LOC_Os01g08020	BOR2		-	Deletion	intronic	3899855	3899862	CCACCAGT	-	1755.23	C106B
[truncated: 64,322 more rows]
