# Supplementary material for: Transcriptome and genome sequencing elucidates the molecular basis for the high yield and good quality of the hybrid rice variety Chuanyou6203
Source: Sci Rep. 2020 Nov 17;10:19935. doi: 10.1038/s41598-020-76762-3 (PMC7673993; doi:10.1038/s41598-020-76762-3)
Supplement: Supplementary file 13 — Supplementary Table S4. [file 41598_2020_76762_MOESM13_ESM.xlsx]

## Sheet: Allgene
Transcriptome and genome sequencing elucidates the molecular basis for the high yield and good quality of the hybrid rice variety Chuanyou6203 Juansheng Ren1*, Fan Zhang2*， Fangyuan Gao1, Lihua Zeng3，Xianjun Lu1, Xiuqin Zhao2, Jianqun Lv1, Xiangwen Su1, Liping Liu1, Mingli Dai1, Jianlong Xu2, Guangjun Ren1** 1Crop Research Institute, Sichuan Academy of Agricultural Sciences, Chengdu, 610066, P.R.…
Table S4. Total differentially expressed genes (DEGs) and their FPKM value in each sample
id	W6203-1_fpkm	W6203-2_fpkm	W6203-3_fpkm	W3203-1_fpkm	W3203-2_fpkm	W3203-3_fpkm	W106B-1_fpkm	W106B-2_fpkm	W106B-3_fpkm	Y6203-2_fpkm	Y6203-3_fpkm	Y3203-1_fpkm	Y3203-2_fpkm	Y3203-3_fpkm	Y106B-1_fpkm	Y106B-2_fpkm	Y106B-3_fpkm	S6203-1_fpkm	S6203-2_fpkm	S6203-3_fpkm	S3203-1_fpkm	S3203-2_fpkm	S3203-3_fpkm	S106B-1_fpkm	S106B-2_fpkm	S106B-3_fpkm	H6203-1_fpkm	H6203-2_fpkm	H6203-3_fpkm	H3203-1_fpkm	H3203-2_fpkm	H3203-3_fpkm	H106B-1_fpkm	H106B-2_fpkm	H106B-3_fpkm	E6203-1_fpkm	E6203-3_fpkm	E3203-1_fpkm	E3203-2_fpkm	E3203-3_fpkm	E106B-1_fpkm	E106B-2_fpkm	E106B-3_fpkm
LOC_Os01g01010	11.96	14.47	15.42	13.69	13.39	11.78	15.08	15.14	14.46	19.8	19.62	10.87	11.89	11.67	15.87	17.13	16.07	14.58	14.8	15.42	14.75	14.76	17.46	13.04	10.72	12.11	16.55	17.36	16.89	12.04	14.71	14.03	16.11	17.36	16.86	14.6	12.63	9.95	6.79	10.57	15.08	14.09	13.08
LOC_Os01g01019	0.1	0.19	0.36	0.04	0.15	0	0.12	0.04	0	0.1	0.23	0.18	0.13	0.08	0.03	0	0	0.6	0.69	1.28	0.32	0.52	0.84	0.12	0.03	0.04	0.05	0.25	0.03	0.11	0.08	0.04	0.07	0.18	0.04	0.26	0.68	0.04	0.28	0.27	0.1	0.2	0.03
LOC_Os01g01030	0.46	0.43	0.8	0.87	0.8	0.6	2.32	2.36	1.7	4.82	4.53	1.62	1.37	1.18	5.29	5.21	6.32	12.22	10.71	9.86	10.01	9.67	8.84	11.29	9.81	11.21	2.59	2.06	2.27	1.08	1.72	1.58	6.08	5.15	6.28	9.94	10.44	10.48	5.81	7.49	13.3	12.48	11.97
LOC_Os01g01040	23.04	19.57	20.38	22.48	19.75	21.77	21.65	20.02	20.59	25.41	23.95	17.49	18.11	15.76	20.13	20.17	23.54	22.54	20.85	19.59	35.88	30.94	28.71	20.49	19.02	18.15	23.61	24.41	24.69	19.43	19.58	20.18	24.44	25.45	25.97	22.95	20.59	16.67	11.88	18.2	20.31	18.76	18.86
LOC_Os01g01050	11.96	14.24	14.57	10.92	11.88	11.09	12.86	12.14	11.85	24.75	25.32	16.06	15.06	13.3	19.91	21.98	24.28	10.05	10.2	10.11	7.77	7.75	9.52	8.61	7.98	8.43	24.63	21.33	22.66	11.35	11.7	14.04	28.1	26.1	26.72	13.78	11.74	9.26	8.26	7.29	15.19	12.69	14.08
LOC_Os01g01060	27.59	23.29	24.04	16.57	19.21	21.18	61.84	46.91	49.84	100.97	97.21	74.83	79.27	82.53	151.4	142.64	132.89	170.92	141.36	161.82	128.41	144.03	178.9	156.22	119.11	146.26	85.8	71.36	83.63	22.41	16.42	18.97	120.65	100.15	103.92	166.56	162.11	263.54	222.2	137.08	235.18	207.51	223.28
LOC_Os01g01070	12.68	11.77	14.12	11.03	11.45	10.78	12.72	13.07	12.22	15.27	12.09	9.07	9.53	11	12.79	12.58	11.54	10.67	11.52	13.03	9.61	10.24	10.64	11.61	11.37	11.92	13.23	14.99	12	8.55	10.98	11.9	13.41	14.87	12.65	11.71	10.4	7.75	7.63	8.8	11.82	11.61	11.63
LOC_Os01g01080	43.28	46.29	46.97	44.08	39.65	41.11	39.77	38.93	39	53.73	52.75	34.86	37.4	36.74	42.21	47.95	48.59	39.32	38.39	37.36	41.04	38.94	40.58	39.39	35.09	36.1	50.63	44.84	46.04	31.57	39.97	41.48	53.31	54.63	56.36	73.03	63.14	53.58	49.38	47.6	69.57	72.09	61.79
LOC_Os01g01090	0.04	0.02	0.04	0.02	0.04	0.1	0	0.02	0	0.1	0.1	0.03	0.06	0.11	0.02	0.02	0	0.08	0	0.05	0	0	0.04	0	0	0	0.08	0.09	0.06	0.03	0.04	0.13	0	0	0	0	0	0.05	0.02	0	0.01	0	0
LOC_Os01g01100	0.04	0.02	0.01	0.05	0.08	0.09	0	0.08	0.1	0.06	0.04	0.06	0.01	0.04	0.02	0.05	0.04	0.11	0.09	0.07	0.06	0.11	0.04	0.06	0.03	0	0.04	0.09	0.04	0.06	0.04	0.01	0.14	0.01	0.08	0.11	0.08	0.18	0.01	0.05	0.05	0.04	0.04
LOC_Os01g01110	0.08	0.06	0.06	0.05	0.04	0.21	0.1	0	0.13	0.12	0.29	0	0	0	0.12	0.04	0.05	0.17	0.14	0.16	0.1	0.22	0.1	0.36	0.04	0.05	0	0.06	0.14	0	0.05	0.1	0.09	0.46	0.1	0.11	0.05	0	0.04	0.03	0.28	0.25	0.31
LOC_Os01g01115	0.12	0.17	0.19	0.3	0.13	0.19	0.83	0.43	0.98	5.2	4.52	0.18	0.24	0.26	3.02	2.71	3.31	2.41	2.55	2.72	1.39	0.78	0.92	2.01	1.94	1.75	2.69	1.74	1.9	0.38	0.29	0.29	4.81	4.62	4.67	2.14	1.58	1.1	0.42	0.78	3.42	2.65	2.38
LOC_Os01g01120	6.62	12.28	18.51	14.88	10.69	10.76	13.36	3.25	3.82	66.3	64.04	49.11	29.2	21.4	45.88	65.51	86.81	24.47	23.14	28.16	16.08	17.65	14.56	20.22	25.69	19.75	78.92	66.76	64.22	50.24	43.68	43.72	98.07	82.86	93.2	32.3	36.88	17.9	21.59	21.87	37.71	32.89	43.01
LOC_Os01g01130	6.24	6.78	7.95	5.54	6.48	5.62	6.43	6.59	8.15	3.62	4.28	4.82	4.22	4.68	4.14	3.78	4.64	5.36	6.57	5.44	6.15	7.87	6.4	6.44	5	6.67	5.23	5.48	4.82	5.97	6.08	6	4.56	5.36	4.85	7.35	7.18	8.24	7.91	6.31	5.99	6.22	6.59
LOC_Os01g01140	0	0	0	0	0	0	0	0	0	0	0	0	0	0	0	0	0.23	0	0	0	0.11	0	0	0	0	0	0	0	0	0	0	0	0	0	0	0	0	0	0	0	0	0	0
LOC_Os01g01150	57.5	62.39	68.04	57.1	53.44	49.02	44.26	40.77	36.87	44.9	44.62	41.19	42.34	39.55	41.73	43.87	46.99	30.61	32.3	31.17	27.23	26.34	27.8	29.45	27.86	29.02	44.4	42.28	44.02	44.47	49	51.89	52.24	51.28	55.78	29	25.47	24.7	13.61	26.37	33.95	28.86	30.92
LOC_Os01g01160	121.16	94.12	117.3	125.94	135.84	136.88	138.81	134.36	126.27	12.63	12.55	107.98	86.29	93.32	45.3	42.43	41.06	7.43	6.97	5.53	5.75	7.11	3.76	7.79	6.17	7.19	29.57	38.67	26.51	175.4	175.73	157.4	18.75	20.65	21.72	9.71	9.33	12.71	14.51	10.91	11.22	10.8	11.96
LOC_Os01g01170	0.6	0.59	1.06	1.18	0.86	0.67	0.27	0.12	0.12	0.12	0.09	0.94	0.78	0.51	0.19	0.08	0.17	0.91	0.49	0.76	0.77	0.6	0.63	0.65	0.42	0.68	0.23	0.19	0.24	1.45	2.29	1.93	0.05	0.13	0.04	3.3	2.5	4.38	2.46	2.27	4.73	3.38	2.61
LOC_Os01g01180	0	0	0	0	0	0	0	0	0	0	0	0	0	0	0	0	0	0	0	0	0	0	0	0	0	0	0	0	0	0	0	0	0	0	0	0	0.41	0	0.18	0	0	0	0
LOC_Os01g01190	0	0.14	0	0.07	0.24	0.06	0	0.05	0	0	0.05	0.04	0.18	0.07	0.02	0	0	4.11	4.04	3.4	15.71	13.39	11.54	4.76	3.48	3.23	0	0	0	0.17	0.2	0.07	0	0	0.05	19.39	10.16	33.38	25.36	14.55	16.4	15.99	12.48
LOC_Os01g01200	0.02	0.02	0	0.03	0.03	0.02	0	0	0	0	0.04	0.04	0.06	0.04	0	0	0	0.02	0.05	0.06	0.02	0.02	0	0.02	0	0	0.11	0	0.03	0.08	0.06	0.04	0	0	0	0.04	0.06	0.18	0.17	0.22	0	0	0
LOC_Os01g01210	0.06	0	0.24	0.19	0	0.06	0	0	0	0	0	0.05	0	0.05	0	0	0	0	0	0.06	0.07	0	0	0	0	0	0.17	0	0.14	0.19	0	0.07	0	0	0	0.15	0.35	0.53	1.54	1.08	0	0	0
LOC_Os01g01230	0	0	0	0	0	0	0	0	0	0	0	0	0	0	0	0	0	0	0	0	0	0.06	0	0	0	0	0	0	0	0	0	0	0	0	0	0	0	0	0	0	0	0	0
LOC_Os01g01240	0.01	0	0	0	0	0.01	0	0	0	0	0	0	0.01	0	0	0	0	0.01	0	0.02	0	0	0	0	0	0	0	0	0	0	0	0	0	0	0	0	0	0.02	0	0	0	0	0
LOC_Os01g01250	0	0.02	0.02	0	0.04	0.06	0.02	0	0.02	0	0.05	0.03	0.02	0	0	0	0	0.03	0.02	0.03	0.16	0.04	0.07	0	0	0	0.02	0.02	0.04	0	0	0.05	0	0	0	0.04	0	0	0	0.01	0.01	0	0
LOC_Os01g01260	0.03	0.02	0.03	0.06	0.03	0.01	0.02	0	0	0.04	0.06	0.04	0.07	0.02	0	0.03	0	0.05	0.07	0.07	0.06	0.06	0.04	0.06	0.05	0.04	0.04	0	0.02	0.03	0.05	0.06	0	0	0	0.06	0.06	0.04	0.02	0.02	0.05	0.02	0.04
LOC_Os01g01270	0.03	0.06	0.01	0.04	0.1	0.12	0	0	0	0.06	0.04	0.04	0.05	0.04	0	0	0	0.07	0.1	0.09	0.14	0.2	0.17	0.01	0	0	0.03	0.03	0.08	0.08	0.11	0.05	0	0	0	0.04	0.05	0.12	0.01	0.02	0	0	0
LOC_Os01g01280	83.7	95.14	80.18	77.3	71.38	76.04	73.27	77.59	67.76	77.49	74.62	43.35	43.78	36.48	45.46	49.55	56.72	14.82	16.24	16.08	3.68	5.13	4.33	12.48	14.36	11.67	62	50.95	60.58	77.19	68.45	80.42	84.77	76.71	73.6	13.23	16.18	10.18	12.32	13.93	22.5	21.24	23.23
LOC_Os01g01290	1.36	0.85	0.95	0.7	0.58	1.45	1.03	1.24	0.69	1.74	1.54	2.45	2.14	1.36	1.27	1.47	1.02	0.22	0.24	0.6	0.06	0.09	0.08	1.03	0.24	0.36	1.08	0.47	1	1.79	1.06	2.31	1.05	1.33	1.19	0.19	0.2	8.11	3.34	0.35	2.36	3.42	0.61
LOC_Os01g01295	12.98	13.58	12.7	11.85	11.42	15.79	10.17	9.67	9.62	6.38	6.65	12.47	12.88	14.7	8.46	7.08	6.27	6.68	6.89	6.91	10.72	10.04	10.42	9.63	6.74	8.65	5.89	5.57	5.65	13.53	9.92	11.27	6.57	5.96	6.34	8.37	7.61	13.62	9.11	9.49	8.21	9.59	8.03
LOC_Os01g01302	117.97	109.44	112.09	81.98	87.84	88.95	149.95	158.84	164.6	192.89	187.47	101.54	102.27	98.66	202.77	211.4	190.5	35.29	34.9	37.45	18.39	18.9	19.35	30.68	34.29	27.79	161.22	152.3	168.52	88.72	89.58	84	230.11	223.9	205.64	50.5	51.18	26.64	31.54	28.23	63.69	62.26	67.42
LOC_Os01g01307	33.78	33.59	36.86	32.97	32.78	32.55	25.27	24.6	26.07	26.15	30.87	19.34	23.63	26.44	22.88	22.23	24.46	53.98	49.98	49.83	62.48	65.97	63.96	56.91	42.26	53.96	26.4	25.77	26.52	23.84	23.14	26.67	24.06	23.99	25.24	60.71	49.86	134.71	109.06	52.32	66.45	73.71	55.68
LOC_Os01g01312	4.51	4.99	4.55	4.31	4.08	3.89	4.43	3.38	3.51	4.99	5.18	3.2	3.32	3.54	4.15	4.18	3.83	7.33	6.88	6.79	5.41	5.97	6.51	7.97	5.96	7.54	4.07	4.16	4.22	2.7	3.49	3.16	5.15	4.93	4.77	6.15	5.41	6.77	4.55	4.82	8.6	8.07	7.24
LOC_Os01g01320	0	0.06	0.02	0	0	0	0	0.03	0.09	0	0.02	0	0	0	0.03	0.02	0	0	0	0	0	0	0	0	0	0	0	0	0	0	0	0.02	0	0	0	0	0	0	0	0	0	0	0
LOC_Os01g01330	2.41	1.78	2.26	1.96	1.87	1.91	5.81	5.4	5	3.98	4.72	4.07	3.97	4.88	9.43	7.57	6.37	6.62	5.97	7	4.2	4.39	4.94	7.1	5.35	7.43	5.23	4.84	5.28	2.07	2.01	2.22	4.06	5.28	5.13	6.22	4.66	4.15	2.73	4.44	6.63	5.53	5.9
LOC_Os01g01340	16.27	17.46	36.26	33.47	21.17	31.28	146.72	68.97	61.08	3473.78	3448.7	173.95	105.13	85.8	1060.85	1309.11	1960.89	307.52	317.85	354.84	35.73	37.64	39.1	274.36	365.79	272.33	3294.46	3125.71	2415.42	52.57	53.57	64.19	4425.22	3656.67	3692.91	508.36	508.61	25.97	59.9	39.21	552.71	485.58	467.35
LOC_Os01g01350	0.29	0.23	0.26	0.24	0.24	0.2	0.12	0.67	0.66	12.82	14.33	0.24	0.6	0.35	4.72	5.32	5.79	8.43	8.87	8.93	9.16	8.82	11.52	8.52	6.32	8.22	6.94	6.42	6.33	0.25	0.21	0.49	10.19	10.06	10.55	11.8	12.78	17.7	14.66	7.95	15.26	12.22	10.21
LOC_Os01g01360	3.72	3.84	4.4	4.18	3.54	3.98	4.1	4.01	4.13	3.49	3.55	6.53	7.66	6.69	4.97	4.39	5.73	3.86	3.26	2.83	3.37	3.52	3.28	4.14	2.45	4.42	3.98	2.77	3.73	8.71	9.22	9.21	3.58	3.24	3.69	3.11	2.2	4.36	3.99	2.67	3.07	3.17	3.43
LOC_Os01g01369	13.16	15.21	16.36	15.43	12.29	14.59	14.14	14.78	16.11	22.62	22.05	13.63	12.5	12.58	17.94	19.26	20.05	24.99	25.88	25.45	35.41	31.37	30.45	25.6	23.21	24.4	16.13	15.32	15.91	11.11	11.95	12.71	18.89	20.58	21.51	25.89	24.95	34.97	31.12	25.37	30.97	32.93	30.77
LOC_Os01g01380	2.26	2.24	2.06	2.84	2.18	2.39	1.55	1.59	1.55	1.4	1.65	2.8	2.66	2.35	2.02	1.98	2.29	1.82	1.77	1.84	3.1	2.96	2.74	2.48	2.01	1.82	1.23	1.09	1.37	1.72	2.64	2.49	1.76	1.7	1.85	1.64	1.6	1.81	1.34	2.06	2.21	1.98	2.39
LOC_Os01g01390	6.25	7.6	7.57	7.01	8.08	6.49	10.34	8.31	8.54	14.28	15.36	7.8	6.67	7.11	10.88	11.56	12.68	13.84	12.65	12.22	20.31	19.48	19.12	14.81	13.24	14.44	11.84	11.84	12.3	6.92	8.51	8.74	12.53	11.6	11.89	23.2	20.13	22.66	16.75	20.78	19.15	18.12	17.6
LOC_Os01g01400	0.02	0.04	0.04	0.05	0.12	0.06	0.08	0.04	0.05	0.09	0.02	0.09	0.04	0.09	0.03	0.05	0.04	0.16	0.22	0.31	0.17	0.1	0.23	0.15	0.17	0.18	0.11	0.18	0.04	0.03	0.22	0.02	0.12	0.02	0.09	0.76	0.51	0.76	0.67	0.38	0.57	0.53	0.26
LOC_Os01g01410	10.79	12.02	14.07	11.38	11.76	10.94	12.38	13.56	13.14	12.48	13.18	11.16	11.44	10.67	12.16	12.12	13.73	16	14.28	14.89	22.39	23.24	22.12	14.1	12.75	14.89	15.34	14.6	14.51	12.18	12.36	11.96	14.96	15.1	14.73	19.59	16.35	20.32	15.82	15.08	17.11	15.79	14.89
LOC_Os01g01420	70.14	77.1	71.3	60.73	64.71	61.68	73.47	73.91	68.3	69.99	68.95	54.24	56.03	56.82	70.38	68.95	65.75	39.7	39.77	43.37	31.52	30.71	35.41	35.85	37.19	37.03	66.53	68.47	73.55	59.56	67.79	63.9	73.52	77.92	73.85	43.87	44.8	34.13	32.7	36.56	44.32	41.87	40.87
LOC_Os01g01430	0.45	0.52	1.27	1.11	0.9	1.05	1	1.51	0.62	0.81	0.84	0.46	0.79	0.55	0.85	0.75	1.15	0.08	0.06	0.08	0.73	0.51	0.55	0.35	0.05	0.12	1.52	1.25	0.88	0.87	1.69	1.17	1.36	1.41	1.39	0.47	0.19	0.39	0.28	0.75	0.61	0.65	0.76
LOC_Os01g01450	71.79	78.72	74.75	117.25	126.19	103.53	165.01	136.09	142.99	187.02	185.23	169.76	168.69	164.49	231.29	216.14	264.05	236.97	240.45	236.46	242.07	230.31	220.91	400.19	344.75	401.22	157.91	134.44	155.73	186.09	168.98	173.57	243.04	236.25	244.02	138.84	146.51	116.77	158.29	198.19	207.87	190.82	242.2
LOC_Os01g01470	0	0.07	0.03	0	0	0	0	0	0	0	0	0	0	0	0	0	0	0	0	0	0.03	0.06	0	1.26	0.12	0.08	0	0	0	0.04	0.03	0	0.03	0	0.06	0.15	0	38.51	15.2	0.07	5.05	16.33	0.81
LOC_Os01g01484	24.99	25.07	28.71	27.88	28.39	29.64	28.34	25.57	20.03	18.72	17.69	27.99	28.26	27.47	24.29	25.71	22.22	13	11.55	12.93	16.44	17.15	17.29	12.64	10.04	11.91	21.66	25.18	22.94	25.7	33.03	34.18	23.26	23.83	22.37	14.68	14.17	15.61	12.41	14.94	16.25	16	14.06
LOC_Os01g01510	4.7	5.77	5.07	3.75	4.11	3.68	12.43	13.27	10.98	25.9	25.92	9.64	11.1	11.78	29.92	30.3	25.86	16.99	16.53	18.03	15.07	15.68	17.98	18.44	15.92	18.58	18.64	19.68	18.62	3.46	4.28	4.27	28.35	26.66	28.49	25.27	20.59	26.48	17.76	13.11	33.08	31.63	27.97
LOC_Os01g01520	0.39	0.27	0.66	0.72	1.61	1.27	0.37	0.58	0.5	0.41	0.78	3.23	2.11	2.16	0.4	0.36	0.56	24.36	23.47	22.32	42.13	43.03	36.6	29.97	25.77	28.91	0.43	0.19	0.7	1.45	1.38	1.13	0.34	0.3	0.34	16.74	14.97	30.5	35.73	38.93	20.73	16.63	24.47
LOC_Os01g01530	0	0	0.04	0	0	0	0	0	0	0	0	0	0	0.04	0	0	0	0	0	0.03	0	0	0	0	0	0	0	0	0	0	0	0	0	0	0	0	0	0	0.03	0	0	0	0
LOC_Os01g01550	0.02	0	0	0	0	0	0	0	0	0.11	0	0	0	0	0	0	0	0.11	0.09	0.06	0	0	0	0	0	0	0	0	0	0	0	0	0	0	0	0	0	0	0	0	0	0	0
LOC_Os01g01560	0.03	0	0.02	0.04	0.06	0	0	0	0	0	0	0.1	0.09	0	0	0	0	0	0.1	0.05	0.14	0.17	0	0.08	0.06	0.07	0	0	0.03	0.06	0	0	0	0.05	0.04	0.17	0.25	0.43	0.48	0.77	0	0.07	0
LOC_Os01g01570	4.02	4.33	3.45	5.93	6.52	5.09	9.51	10.63	9.71	6.44	7.32	8.07	6.64	7.54	10.88	11.46	12.62	9.96	9.07	10.31	19.82	17.88	18.32	16.09	13.43	16.73	7.08	5.12	5.71	5.92	6.8	7.25	11.11	11.36	11.54	10.49	8.39	16.54	11.24	11.78	16.96	15.69	15.99
LOC_Os01g01580	0.22	0.46	0.51	0.35	0.65	0.55	0.66	0.6	0.87	0.56	0.31	0.55	1.2	0.64	1.01	1.01	0.38	0.97	1.54	1.98	0.65	1.12	0.87	2.24	1.09	1.68	0.39	0.73	0.84	0.36	0.27	0.19	0.24	0.6	1.43	1.6	1.04	1.48	0.85	1.12	2.34	1.76	1.37
LOC_Os01g01590	0	0	0	0	0	0	0	0	0	0	0	0.1	0	0	0	0.22	0.26	0	0	0	0	0	0	0	0.22	0.13	0	0	0	0	0	0	0	0	0	0	0	0	0	0	0.11	0	0
LOC_Os01g01600	0.89	0.78	1.15	0.74	0.88	0.94	0.62	0.43	0.61	0.36	0.6	1.31	1.87	1.51	0.82	0.67	1.22	3.47	2.87	3.57	2.92	3.7	3.91	6.55	5.18	5.42	0.22	0.39	0.29	0.51	1.14	0.8	0.64	0.76	0.77	2.12	1.41	3.48	3.49	3.33	5.37	3.77	5.05
LOC_Os01g01610	23.97	19.2	15.79	17.2	15.65	21.82	14.12	13.48	14.08	9.25	8.99	11.45	9.43	10.35	11.1	12.65	11.63	6.02	6.87	6.77	4.15	3.3	4.79	9	10.07	8.55	9.06	6.74	9.39	7.38	5.98	8.36	10.9	13.14	9.97	7.07	7.45	6.31	5.26	7.71	7.15	7.89	10.04
LOC_Os01g01620	25.99	26.77	28.27	21.65	18.03	21.18	20.67	22.98	32.1	42.58	44.21	18.11	20.74	21.92	26.95	24.78	26.6	51.97	62.2	52.83	43.62	39.99	35.38	46.44	44.6	43.41	39.6	33.59	35.79	22.75	19.92	21.61	30.37	33.01	35.12	44.03	44.38	34.14	42.5	41.64	50.58	48.26	50.16
LOC_Os01g01640	28.16	25.07	28.56	43.68	38.44	43.46	39.29	43.54	53.8	38.1	39.92	30.57	32.53	32.01	39.25	38.07	37.23	44.75	43.25	44.8	77.77	71.58	60.99	53.24	44.64	55.73	29.47	31.5	24.83	31.41	34.69	34.24	40.5	49.91	47.91	45.92	45.55	70.19	69.71	55.6	52.9	61.8	58.69
LOC_Os01g01650	0	0	0.04	0.09	0.03	0.09	0.1	0.03	0.06	0	0.1	0.1	1.34	0.48	0.53	0.08	0.17	38.12	31.58	29.21	102.24	114.27	91.17	53.88	24.2	54.47	0.04	0	0.02	0.14	0.07	0.03	0.03	0.08	0.14	3.59	3.96	14.73	17.92	13.87	6.51	6.57	5.63
LOC_Os01g01660	85.58	240.75	254.24	364.84	430.65	224.68	42.43	6.16	20.32	44.3	29.36	10.79	19.21	14.51	58.13	24.78	16.47	99.16	80.4	73.32	88.08	102.93	85.24	136.37	47.77	102.06	66.03	33.12	92.85	20.71	32.19	35.95	51.01	60.08	65.87	33.53	23.18	119.75	122.88	43.76	75.35	94.73	78.28
LOC_Os01g01670	1.14	1.93	1.27	0.98	1.05	2	7.65	5.92	5.52	9.55	11.65	4.42	4.25	5.03	17.35	13.57	13.33	6.81	7.3	8.35	5.6	5.52	6.23	11.06	8.01	8.35	12.85	10.87	11.87	1.87	1.24	1.46	16.36	16.04	13.77	10	9.22	11.22	10.56	5.21	20.91	19.41	17.5
LOC_Os01g01680	1.84	2.07	2.21	2.26	2.37	1.76	7.16	6.9	6.75	0.97	0.46	0.2	0.43	0.31	1.44	1.62	1.21	0.11	0.44	0.21	1.15	0.95	0.51	1.38	0.66	1.43	0.79	0.55	0.63	2.17	2.12	1.54	1.4	2.17	2.03	0.33	0.4	1.04	1.54	0.86	2.57	0.91	2.74
LOC_Os01g01689	2.67	3.04	2.84	2.31	2.35	2.32	7.41	7.47	6.87	13.05	12.7	3.28	3.39	3.55	10.4	11.78	10.53	10.02	11	10.38	7.58	7.91	8.31	12.87	8.76	10.49	11.34	11.72	10.29	1.89	2.1	2.16	11.08	10.65	10.79	9.4	7.1	5.68	3.03	4.52	10.32	8.66	7.97
LOC_Os01g01700	45.85	39.43	39.87	41.85	41.2	41.88	53.51	52.4	60.96	86.17	85.77	38.5	36.37	37.74	72.3	68.84	77.73	83.69	78.68	86.82	73.94	72.53	73.4	84.42	75.91	86.67	63.29	64.07	66.22	37.01	38.17	36.67	85.31	84.75	84.17	81.36	74.84	89.93	91.76	61.37	86.98	92.72	97.81
LOC_Os01g01710	171.77	192.82	199.93	190.99	189.47	193.85	262.36	259.04	235.76	112.6	105.91	220.65	233.7	316.54	185.58	180.08	172.45	25.25	26.32	28.01	21.7	20.41	20.57	29.92	27.89	25.57	201.65	206.67	205.41	256.06	287.26	287.33	144.3	147.14	146.64	89.91	87.43	47.73	50.3	56.31	96.1	111.13	75.91
LOC_Os01g01720	20.51	21.17	18.76	17.58	19.67	19.5	29.42	31.66	28.95	26.2	25.53	15.18	17.02	17.92	28.34	32.25	27.45	13.13	13.33	13.08	9.84	9.42	9.68	15.28	13.52	16.56	21.28	21.25	21.11	13.75	17.75	17.63	38.12	39.2	36.29	15.8	16.21	11.28	12.34	11.8	22.54	21.29	20.83
LOC_Os01g01730	0	0	0	0	0	0	0	0	0	0	0	0	0	0	0	0	0	0.13	0	0	2.68	5.24	3.24	0	0	0.08	0	0	0	0	0	0	0	0	0	0	0	0	0	0	0	0	0
LOC_Os01g01740	0.13	0.1	0.17	0.18	0.2	0.39	0.66	0.75	0.44	9.63	12.03	1.69	1.37	1.47	2.63	2.92	3.32	12.82	13.34	11.59	11.15	11.07	10.68	11.33	8.13	9.79	3.75	3.51	2.93	0.81	1	0.78	3.93	4.07	4.38	9.75	8.74	7.21	5.04	6.34	14.26	13.43	10.23
LOC_Os01g01760	0	0	0	0	0	0	0	0	0	0	0	0	0	0	0.05	0	0.12	0	0	0	0	0	0	0.06	0.05	0	0	0	0	0	0	0	0	0	0	0.41	0.06	0	0	0	0	0	0.05
LOC_Os01g01770	0	0	0	0	0.07	0.04	0.09	0	0	0.39	0.26	0.14	0.2	0.22	1.1	0.51	0.62	3.3	2.57	3.59	0.22	0.14	0.09	2.5	3.53	2.27	0.27	0.11	0.24	0	0.05	0.09	0.54	0.56	0.54	1.39	3.06	0.21	0.35	0.93	2.01	1.05	3.38
LOC_Os01g01780	0.22	0.15	0.27	0.31	0.27	0.16	1.01	0.97	0.46	1.72	1.46	0.26	0.26	0.55	1.5	1.59	1.38	2.94	2.62	3.01	2.25	2	1.82	4.43	3.7	5.33	0.55	0.51	0.54	0.53	0.32	0.38	1.23	1.61	1.43	2.17	1.95	1.59	1.42	1.52	3.65	3.09	3.82
LOC_Os01g01790	39.57	37.42	39.48	38.52	38.19	43.18	38.88	32.6	32.52	81.98	81.63	46.09	45.23	47.03	85.05	85.73	75.45	25.64	27.13	25.54	15.27	18.43	19.37	26.64	27.61	27.24	61.15	59.38	58.65	38.66	41.97	43.23	79.1	79.85	77.23	31.54	30.94	29.94	28.25	33.72	32.55	35.95	33.66
LOC_Os01g01800	7.06	6.98	7.92	7.2	6.05	6.1	8.98	10.89	8.74	9.7	9.71	6.8	6.79	6.43	12.74	12.5	11.57	9.47	9.89	8.84	9.71	8.67	9.31	9.9	8.4	9	8.13	8.72	7.48	5.36	6.23	6.63	13.69	14.66	14.03	8.06	7.69	7.74	4.18	7.06	11.4	11.85	9.87
LOC_Os01g01810	0	0	0.05	0	0	0	0	0	0	0	0	0	0	0	0	0	0	0	0	0.02	0	0	0	0	0	0	0	0	0	0	0	0	0	0	0	0	0	0	0	0	0	0	0
LOC_Os01g01830	18.1	19.54	19	16.44	17.3	17.67	19.94	20.69	20.37	18.44	19.22	14.85	16.44	16.66	21.64	22.43	23.08	27.93	25.79	27.37	25.67	24.16	25.73	26.13	21.62	24.28	19.06	19.32	18.29	16.46	16.8	16.87	25.38	27.5	26.96	27.55	25.99	25.43	20.78	23.25	30.8	30.86	27.93
LOC_Os01g01840	0	0	0	0	0.11	0	2.1	1.57	0.31	0	0.03	0	0	0.02	7.49	11.4	18.1	0	0	0	0	0	0	0	0.06	0.07	0	0	0	0	0	0	6.55	10.73	9.73	0.04	0.04	0.1	0.03	0	1.12	1.25	1.42
LOC_Os01g01850	0	0	0	0	0	0	0	0	0	0	0	0	0	0.01	0	0	0	0	0	0	0	0	0	0.01	0	0	0	0	0	0	0	0	0	0	0	0	0	0.01	0	0	0	0	0
LOC_Os01g01860	0	0	0	0	0	0	0	0	0	0	0	0	0	0	0	0.03	0	0	0	0	0	0	0	0	0	0	0	0	0	0	0	0	0	0	0	0.03	0	0.13	0.05	0	0	0	0
LOC_Os01g01870	2.6	3.62	3.54	4.7	2.98	4.14	12.85	10.56	9.7	6.69	9.43	11.07	17.72	18.84	18.89	16.76	19.29	7.34	5.15	7.32	2.08	2.7	3.01	13.43	12.29	11.45	4.46	2.57	4.25	11.82	10.65	11.11	16.71	15.1	15.87	1.89	3.99	3.42	4.21	2.52	9.58	7.98	9.67
LOC_Os01g01880	0	0	0	0	0	0	0	0	0	0	0	0	0	0	0	0	0	0	0.33	0	0	0.08	0	0.15	0	0	0	0	0.05	0	0	0	0	0	0	0	0	0	0	0	0	0	0
LOC_Os01g01890	0.14	0.49	0.51	0.8	0.57	0.9	0.29	0.15	0.22	0.61	0.65	0.98	1.38	1.05	0.26	0.28	0.26	1.1	1.04	0.76	1.08	0.88	0.85	0.73	0.88	0.93	0.41	0.35	0.37	2.44	2.51	1.81	0.3	0.22	0.28	7.38	5.48	10.28	7.66	5.18	7.06	7.96	5.96
LOC_Os01g01900	0	0	0	0.01	0.01	0.02	0	0	0	0	0.01	0	0	0.02	0	0	0	0	0	0	0	0	0	0	0	0.01	0.02	0.02	0	0	0.04	0.03	0	0	0	0	0	0	0	0	0	0	0
LOC_Os01g01910	4.78	4.09	5.58	4.82	4.71	5.54	3.89	2.16	1.93	4.7	5.64	5.34	3.97	4.38	3.79	3.13	5.79	4.19	4.56	3.49	4.89	5.38	5.25	3.76	2.91	2.7	5.38	4.45	4.84	6.29	4.5	6.69	5.77	5.94	4.48	2.08	3.01	2.4	2.16	2.7	2.03	1.93	2.61
LOC_Os01g01920	39.37	43.48	40.39	31.25	32.07	28.38	23.81	29.43	29.1	21.64	21.3	17.79	16.57	17.95	23.42	22.03	22.42	11	10.31	12.2	14.01	12.99	14.21	11.62	11.2	11.43	18.76	18.47	20.14	26.9	28.51	27.75	23.3	23.13	23.14	13.42	12.04	13.5	10.95	16.32	16.36	15.37	14.75
LOC_Os01g01925	0	0	0	0	0	0	0	0	0	0	0	0	0	0	0	0	0	0	0	0	0	0	0	0.16	0	0	0	0	0	0	0	0	0	0	0	0	0	0	0	0	0	0.11	0.12
LOC_Os01g01930	0.16	0.07	0.07	0.06	0.14	0.16	0	0	0.17	0.08	0.06	0.09	0	0	0.1	0.05	0	0.41	0.23	0.2	0.43	0.67	0.24	0.38	0.73	0.36	0.15	0	0.08	0	0.2	0	0.06	0.21	0	0.93	1.31	1.76	1.73	0.76	3.82	2.12	1.69
LOC_Os01g01940	0.94	1.15	1.13	0.62	0.81	0.55	0.22	0.33	0.87	1.38	1	0.03	0.28	0	0.18	0.59	0.36	0.12	0.3	0.09	0.98	0.35	0.56	0.48	0.15	0.38	0.35	0.4	0.54	0.94	0.15	0.6	0.54	0.33	0.4	2.09	0.76	4.11	2.5	0.64	3.08	2.22	2.11
LOC_Os01g01950	0.28	0.24	0.38	0	0.21	0.23	0	0.14	0.12	0.58	0.32	0.31	0.07	0.19	0.22	0.11	0.07	0.23	0.12	0	0	0.07	0.13	0.41	0.17	0.19	0.57	0.17	0.05	0.28	0.14	0.2	0.25	0.31	0.54	0.65	0.2	0.9	1.07	0.12	0.98	1.21	0.95
LOC_Os01g01960	50.87	53.79	54.03	49.71	46.88	48.92	46.82	50.51	46.63	52.02	52.09	34.26	35.15	36.01	42.2	44.05	43.17	45.58	47.19	47.13	42.76	42.38	46.39	47.16	42.76	41.47	54.77	52.05	49.93	32.35	44.25	44.63	52.81	52.81	55.68	50.3	43.88	45.55	27	42.41	49.07	46.72	41.97
LOC_Os01g01970	6.05	6.71	8.28	7.42	5.92	5.71	5.78	7.32	5.28	7.04	7.38	5.04	5.67	4.79	4.92	6.28	4.79	7.25	7.8	7.47	9.83	8.07	6.9	6.54	5.86	7.71	8.44	7.54	6.47	5.84	6.33	5.9	6.88	8.42	7.4	9.8	9.51	7.46	8.37	6.71	8.72	8.41	9.51
LOC_Os01g01980	0	0	0	0	0	0	0	0	0	0	0	0	0	0	0	0	0	0	0	0.06	0.14	0.75	0.81	0.07	0	0.13	0	0	0	0	0	0	0	0	0.07	0	0	0.07	0	0.04	0.06	0.2	0.11
LOC_Os01g01990	0	0	0	0	0	0	0	0	0	0	0	0	0	0	0	0	0	0.42	0	0	0	0	0	0	0.64	0	0	0	0	0	0	0	0	0	0	0	0.13	0	0.22	0.62	0	0	0.1
LOC_Os01g02000	1.19	1.21	1.54	2.93	2.98	2.65	5.23	5.4	4.95	3.63	3.49	5.63	7.54	7.86	3.41	3.47	3.92	4.69	5.53	4.38	10.73	12.31	10.44	6.94	3.44	5.51	5.31	5.53	4.93	10.44	8.87	9.37	3.35	3.38	3.51	3.29	4.4	2.19	3.75	6.26	4.86	1.73	5.41
LOC_Os01g02010	0.03	0	0	0.12	0.22	0.05	0.03	0	0.06	0.28	0.7	0.33	0.47	0.33	0.36	0.31	0.13	41.16	14.99	16.28	111.61	142.54	91.2	14.52	10.76	19.92	0	0	0	0.13	0.14	0.19	0.16	0.08	0.3	12.16	6.86	14.58	21.29	16.23	5.13	6.62	9.69
LOC_Os01g02020	17.77	16.52	12.94	15.41	16.11	22.16	9.36	9.79	10.25	8.54	11.48	5.94	6.07	8.56	7.87	7.87	6.47	9.96	9.1	9.77	19.39	19.25	18.39	7.13	6.68	8.06	7.73	7.63	8.37	3.7	4.62	7.77	6.15	8.35	7.95	22.56	19.29	18.25	18.07	17.46	14.24	14.99	14.97
LOC_Os01g02040	0.62	0.76	0.47	0.79	0.9	1.04	1.43	1.98	1.81	6.76	6.9	1.68	1.72	1.61	6.14	4.92	4.8	12.3	11.43	11.26	12.78	10.26	10.58	11.17	8.79	10.24	3.09	3.8	3.93	0.76	0.67	1.36	4.26	4.77	4.88	13.18	12.29	9.42	6.91	6.86	13.85	12.4	11.3
LOC_Os01g02050	1.09	1.44	1.35	1.89	1.84	1.49	1.02	1.38	1.16	1.74	1.46	3.84	4.37	3.94	1.71	1.21	1.81	22.18	39.7	42.58	3.64	4.33	6.36	33.96	69.33	37.1	2.47	2.01	2.41	3.73	3.81	3.36	1.2	1.4	1.12	17.1	35.66	10.58	23.81	49.27	15.61	21.85	24.87
LOC_Os01g02060	0.23	0.52	0.05	0.22	0.36	0.15	0	0.14	0	0.99	1.2	0.84	0.95	0.52	0.35	0.44	0.15	4.7	3.72	3.66	9.52	5.9	6.68	5.73	3.12	6.54	0.31	0.14	0.18	0.46	0.52	0.65	0.38	0.05	0.22	2.88	2.86	2.19	2.18	2.12	3.33	2.16	2.83
LOC_Os01g02070	0	0	0	0.08	0	0	0	0	0	0.23	0.35	0.28	0	0	0	0	0	0	0	0	0	0	0	0	0	0	0.56	0.12	0.13	0	0	0	0	0.21	0.09	0	0.09	0	0	0	0.07	0	0
LOC_Os01g02080	0.46	0.26	0.2	0.33	0.31	0.4	1.45	0.19	0.29	18.78	22.86	13.36	11.84	6.79	33.59	40.2	46.38	6.26	5.52	7.29	5.63	6.28	4.79	11.77	16.35	12.99	9.09	10.04	5.95	2.8	3.06	2.48	41.45	35.76	41.3	6.4	7.95	4.35	6.25	7.53	22.3	21.68	23.36
LOC_Os01g02090	18.13	18.14	20.07	18.77	16.26	16.27	28.86	27.05	26.22	20.96	19.7	16.49	17.12	15.39	28.83	29.67	30.02	23.39	24.86	25.13	23.56	21.76	23.78	34.43	35.15	33.62	19.96	19.27	19.25	16.1	18.33	19.41	32.14	32.96	35.32	27.1	26.02	33.86	21.26	24.16	41.63	44.06	40.78
LOC_Os01g02100	4.45	4.77	4.57	5.45	4.67	4.76	3.74	3.57	3.38	4.83	4.89	4.17	3.23	4.03	2.86	2.95	2.97	3.19	3.24	3.52	3.68	4.17	3.57	3.03	2.04	2.67	5.93	6.14	5.46	4.37	4.44	4.6	3.92	3.25	3.62	4.39	3.53	3.52	3.36	3.25	3.02	3.08	2.95
LOC_Os01g02120	0	0	0	0	0	0	0	0	0	0	0	0	0	0	0	0	0	0	0	0	0.26	0.09	0.08	0	0	0	0	0	0	0	0	0	0	0	0	0	0	0	0	0	0	0	0
LOC_Os01g02130	0.6	1.01	1.12	1.37	1.17	0.89	2.81	3.98	7.78	0	0.05	0.04	0.05	0.1	0.12	0.51	0.23	0.12	0	0.23	0.05	0.05	0	0.14	0.68	1.09	0.23	0.24	0.36	0.2	0.05	0.28	1.6	2.18	2.1	0.97	0.67	0.09	0.58	0.18	3.36	3.19	2.56
LOC_Os01g02139	3.58	3.52	2.57	2.54	2.96	2.61	3.13	3.31	2.5	6.72	5.52	5.74	4.46	4.74	3.13	2.03	1.85	123.92	93.32	101.34	171.61	179.14	146.58	98.27	53.27	86.33	2.88	2.44	3.13	2.69	2.33	4.4	2.63	1.96	3.59	30.59	33.79	22.24	29.26	33.45	24.84	23.92	25.19
LOC_Os01g02150	2.05	0.86	1.34	2.01	3.34	3.17	3.19	3.41	2.67	8.7	7.99	5.76	10.37	7.08	7.59	4.29	6.08	234.59	171.84	96.66	267.29	332.26	149.66	146.28	91.75	135.5	1.91	2.66	2.24	2	3.42	2.29	3.29	3.2	3.1	30.83	28.48	24.9	21.56	44.7	12.55	23.21	37.97
LOC_Os01g02160	0	0	0	0	0	0	0	0	0	0	0.05	0	0.12	0	0	0	0	17.26	16.6	14.38	15.66	15.51	18.08	14.41	14.27	13.33	0	0	0	0.08	0	0	0	0.06	0	6.57	9.52	20.19	16.82	11.73	7.16	8.91	9.22
LOC_Os01g02170	0.17	0.24	0.2	0.17	0.16	0.24	2.18	2.23	1.58	1.05	1.38	0.52	0.84	0.58	5.39	5.65	5.25	2.18	1.62	1.97	1.43	1.51	1.7	4.43	3.23	3.83	0.8	0.88	0.91	0.39	0.29	0.12	4.33	4.24	4.7	1.87	1.9	2.72	2.24	1.53	5.95	5.35	5.8
LOC_Os01g02180	9.81	10.27	11.34	8.97	9.68	9.43	9.4	9.61	9.39	9.2	9.6	8.2	8.24	8.69	10.14	10.42	9.93	15.87	15.78	15.49	9.64	11.57	13	18.03	14.32	17.52	9.79	9.95	10.28	8.16	6.77	8.81	11.69	11.65	11.37	11.76	12.58	12.67	10.77	11.42	19.23	16.9	16.28
LOC_Os01g02190	0	0	0	0.04	0.03	0.04	0.04	0.04	0.08	0	0	0.03	0	0.03	0	0	0.04	0.46	0.63	0.41	11.22	12.83	7.97	0.48	0.11	0.33	0.05	0	0.06	0	0.09	0.13	0.24	0.15	0.17	0	0.3	0.16	0	0.21	0	0.03	0
LOC_Os01g02200	12.53	13.4	14.1	14.86	12.94	12.84	14.2	14.61	15.04	9.6	10.14	10.15	12.72	11.8	10.85	12.85	13.99	12.79	11.39	11.59	11.85	11.42	10.55	13.93	11	10.72	15.64	15.67	15.15	13.98	14.36	14.48	12.96	16.77	14.42	10.27	9.67	7.29	9.5	10.64	13.82	11.98	12.93
LOC_Os01g02210	0	0.08	0	0	0	0	0	0	0	0	0	0	0	0	0	0	0	0	0.08	0.02	0	0	0.03	0	0	0	0.04	0	0	0	0	0	0	0	0	0	0	0	0	0	0	0	0
LOC_Os01g02220	0.02	0	0	0.03	0.03	0.08	0	0	0	0	0	0	0.02	0	0	0	0	0	0	0	0	0	0.02	0	0	0	0	0	0	0.05	0	0	0	0	0	0.02	0	0	0	0	0	0	0
LOC_Os01g02230	0	0	0	0	0	0	0	0	0.01	0	0	0	0	0.02	0	0	0	0	0	0	0	0	0	0	0	0	0	0	0	0	0.03	0	0	0	0	0	0	0	0	0	0.01	0	0
LOC_Os01g02250	0	0	0	0	0	0	0.05	0.03	0	0	0	0	0	0	0.08	0.04	0.02	0.01	0.01	0	0	0.01	0.02	0.36	0.16	0.13	0	0	0	0	0	0	0	0.05	0.03	0	0	0	0	0	0.06	0.07	0.03
LOC_Os01g02260	0.03	0.04	0	0.03	0.06	0.06	0.04	0.04	0.07	0.14	0.14	0.2	0.12	0.53	0.03	0	0.04	0.25	0.31	0.49	1.26	1.55	1.27	0.13	0	0.11	0.18	0	0	0	0.24	0.26	0.07	0.13	0.04	0.12	0.19	0.18	0.1	0.7	0.03	0	0.09
LOC_Os01g02270	0.29	0.38	0.24	0.42	0.36	0.41	0.23	0.24	0.22	0.88	0.98	0.56	0.6	0.67	0.31	0.11	0.18	1.19	1.18	0.79	1.87	1.62	1.49	0.75	0.58	0.57	0.56	0.68	0.52	0.41	0.55	0.73	0.26	0.27	0.18	0.65	0.83	0.77	1.09	0.89	0.13	0.23	0.17
LOC_Os01g02280	0	0	0	0	0	0	0	0	0.01	0	0	0	0	0	0	0	0	0	0	0	0	0	0	0	0	0.04	0	0	0	0	0	0	0.07	0	0	0	0	0	0	0	0	0	0
LOC_Os01g02290	0	0.05	0.03	0.1	0	0	0.09	0.02	0.06	0.08	0.04	0.03	0	0.05	0.05	0.02	0.07	1.38	1.52	1.56	1.01	0.83	0.58	2.09	1.83	2.67	0	0.03	0.03	0.03	0.02	0	0.19	0.08	0.09	1.26	1.05	1.05	0.71	1	1.3	1.33	1.42
LOC_Os01g02300	0.02	0.09	0.1	0.07	0.03	0.02	0.09	0	0.03	0.11	0.19	0.04	0.06	0.04	0.22	0.13	0.14	5.32	5.97	5.47	1.77	1.69	2.12	7.59	7.61	6.25	0.09	0.02	0.1	0.05	0.02	0.14	0.24	0.15	0.11	2.15	2.86	1.95	2.3	3.5	3.19	2.94	3.17
LOC_Os01g02310	0.24	0.31	0.32	0.3	0.39	0.28	0.15	0.07	0.13	0.03	0.09	0.35	0.16	0.27	0.06	0.1	0.16	0.02	0	0.04	0.1	0	0.02	0.02	0	0.02	0.14	0.15	0.1	0.29	0.35	0.58	0.18	0	0.12	0.15	0	0.02	0.1	0.16	0	0.03	0.09
LOC_Os01g02320	0	0	0	0	0	0	0	0	0	0	0	0	0	0	0.01	0	0	0	0	0	0	0	0	0.03	0	0.02	0	0	0	0	0	0	0.01	0	0	0.02	0	0	0	0	0	0	0.01
LOC_Os01g02334	2.92	1.93	1.59	2.57	2.14	2.3	1.59	1.67	1.26	5.51	4.06	1.14	1.71	1.5	1.39	1.05	0.98	10.92	11.56	9.2	10.35	11.11	9.15	4.62	3.53	3.07	2.31	2.91	2.23	2.15	3.58	3.32	1.46	0.74	0.93	8.76	6.44	9.1	7.97	8.12	3.08	2.03	2.38
LOC_Os01g02350	0.61	0.76	0.61	1.32	0.89	0.75	0.12	0.02	0.03	0.54	0.55	0.38	0.26	0.3	0.11	0.04	0.02	1.95	2.28	2.07	1.41	1.37	1.53	2.99	2.68	2.88	0.72	0.59	0.61	0.61	0.52	0.53	0.14	0.06	0.05	4.17	3.89	2.37	2.26	2.26	4.61	4.75	3.93
LOC_Os01g02360	0.11	0.22	0.21	0.42	0.1	0.13	0.06	0.11	0.1	0.21	0.2	0.13	0.14	0.08	0.11	0.09	0.02	0.47	0.56	0.53	0.49	0.44	0.32	0.61	0.43	0.77	0.09	0.16	0.11	0.1	0.18	0.27	0.12	0.09	0.06	1.24	0.92	0.53	0.84	0.46	1.67	1.64	1.02
LOC_Os01g02370	6.64	10.12	9.97	7.4	5.68	5.26	0.88	0.71	0.84	3.03	2.4	2.49	2.15	2.15	1.12	1.71	1.51	0.22	0.52	0.58	0.1	0	0.04	0.02	0	0.02	4.45	3.95	4.51	3.38	2.97	3.45	1.73	1.06	1.67	0.7	0.35	0.23	0.34	0.34	0.05	0.01	0.02
LOC_Os01g02380	0	0	0	0.02	0	0	0	0	0	0	0	0	0	0	0	0	0	0	0	0	0	0	0	0	0	0	0	0	0	0	0.04	0	0	0	0	0	0	0	0	0	0	0	0
LOC_Os01g02390	39.26	53	50.77	47.61	33.01	32.77	1.99	3.23	6.88	20.53	23.39	15.45	13.46	13.49	1.95	1.62	1.74	12.56	12.74	14.17	14.93	14.8	14.83	6.93	5.81	5.95	27.24	29.41	23.75	17.63	18.34	23.42	2.22	2.38	2.98	18.04	18.89	13.15	13.21	17.07	8	6.72	6.39
LOC_Os01g02400	48.5	72.87	68	66.35	51.78	53.07	13.42	17.46	28.21	46.96	44.76	25.64	23.38	22.36	7.45	8.2	8.21	6.45	7.95	6.85	7.38	5.53	6.19	1.6	1.99	1.84	67.09	67.68	55.08	39.39	49.01	53.71	11.69	13.57	12.62	13.91	18.08	10.4	8.31	12.32	7.31	7.84	6.72
LOC_Os01g02410	0.5	0.71	0.45	0.32	0.34	0.37	0	0	0	0.27	0.26	0	0	0.01	0	0	0	0	0	0.02	0	0	0	0	0	0	0.58	0.57	0.68	0.27	0.21	0.2	0	0	0	0.07	0.04	0.04	0.02	0.01	0	0.02	0
LOC_Os01g02420	2.62	4.14	4.21	2.3	2.23	1.95	0	0	0	1.68	1.89	0.95	1.2	1.23	0.02	0	0.03	2.2	2.19	1.78	2.04	2.5	3.12	0.13	0	0.02	1.87	1.73	2.09	2.26	1.71	1.93	0	0	0	1.79	2.02	1.54	1.08	1.79	0	0	0
LOC_Os01g02430	4.69	4.97	6.43	6.25	5.17	4.87	0.04	0.04	0.02	7.65	9.34	6.97	6.15	5.92	0	0	0	13.64	13.9	14.32	18.68	15.96	18.56	0.78	0	0.02	8.77	9.27	8.66	5.71	5.37	6.37	0	0.03	0.02	10.94	11.44	10.83	10.86	11.73	0	0	0
LOC_Os01g02440	0.25	0.63	0.57	0.75	0.56	0.43	0	0.03	0	0.49	0.38	0.2	0.17	0.51	0	0	0	0.82	1.02	0.86	1.2	1.75	1.2	0	0	0	0.64	0.1	0.74	0.22	0.25	0.42	0	0	0	0.91	0.78	0.63	0.26	0.7	0	0	0
LOC_Os01g02450	0	0	0.4	0	0.27	0	0	0	0	0	0.11	0	0	0.17	0	0	0	0.49	0.11	0.19	0	0.64	0.11	0	0	0	0.14	0.15	0.08	0.32	0.25	0.35	0	0	0	0.25	0.36	0.45	0.21	0.07	0	0	0
LOC_Os01g02460	0.17	0.35	0.11	0.31	0.15	0.13	0.1	0.05	0.13	0.18	0.23	0.34	0	0.17	0.68	0.44	0.48	0.16	0.67	0.67	0.3	0.79	0.24	0.4	0.29	0.66	0.18	0.12	0.3	0.27	0.1	0.24	0.37	0.39	0.15	0.37	0.35	0.28	0	0.33	0.63	0.25	0.61
LOC_Os01g02470	0.78	1.42	1.14	1.17	0.43	1.65	1.13	0.75	1.31	0.46	0.53	0.99	0.5	0.52	0.45	0.68	0.18	0.31	0.08	0.22	0	0.1	0	0	0	0	1.34	2.07	0.31	1.14	0.97	0.9	0.35	0.42	0.56	0	0.19	0.18	0	0	0.22	0.13	0.14
LOC_Os01g02480	0	0	0	0	0	0	0	0	0	0	0	0	0	0	0.09	0	0	0	0	0	0	0	0	0	0	0	0	0	0	0	0	0	0	0	0	0	0	0	0	0	0	0	0
LOC_Os01g02490	9.29	10.74	13.31	8.71	9.73	7.4	4.51	5.95	5.95	5.46	6.05	5.63	6.03	5.85	5.08	4.8	4.02	0.88	0.82	0.76	1.24	0.9	1.23	0.92	0.84	0.72	7.93	7.72	7.68	8.57	8.87	11.06	3.35	4.51	5.64	1.64	1.53	0.57	0.37	0.71	1.13	0.76	1.78
LOC_Os01g02500	1.59	2.5	3.11	1.91	2.14	1.62	1.27	2.39	2.4	0.99	1.32	1.17	0.96	0.82	1.01	1.68	1.73	1.27	0.33	0.35	0.37	0.31	0.35	0.74	0.25	0.63	2.11	1.54	0.85	1.61	1.54	1.49	2.19	1.18	2.05	0.39	0.66	0.35	0.58	0.85	1.11	0.57	1.2
LOC_Os01g02520	0	0	0	0	0	0	0	0	0	0	0	0	0	0	0	0	0	0	0	0	0	0	0	0.04	0	0	0	0	0	0	0	0	0	0	0	0	0	0	0	0.01	0	0	0
LOC_Os01g02530	0	0	0	0	0	0	0	0	0	0	0	0	0	0	0	0	0	0	0.02	0	0	0	0	0.03	0.02	0.05	0	0	0	0	0	0	0	0	0	0	0	0	0	0	0	0	0
LOC_Os01g02540	0	0	0.01	0.08	0.03	0.01	0	0	0	0	0.02	0.02	0.03	0.03	0.03	0	0	0.01	0.01	0	0.02	0	0	0	0.02	0	0	0.04	0.06	0.03	0.12	0.1	0	0	0	0	0	0	0	0	0	0	0
LOC_Os01g02550	0.36	0.43	0.41	0.24	0.33	0.1	0.31	0.96	1.18	0.18	0.06	0.03	0.04	0.03	0.2	0.26	0.12	0	0.02	0	0	0	0	0	0	0	0.22	0.08	0.28	0.06	0.04	0.12	0.11	0.21	0.1	0	0	0.02	0	0	0	0.03	0.02
LOC_Os01g02560	81.76	93.8	100.88	81.4	79.75	66.71	23.2	32.95	41.94	29.78	29.63	21.72	19.71	20.94	7.63	8.58	8.26	1.21	1.89	2.07	1.82	1.88	1.74	0.89	0.51	0.96	44.66	46.15	49.66	32.35	34.52	42.11	9.01	11.41	10.89	3.79	2.77	1.37	1.19	1.59	0.88	1.36	1.19
LOC_Os01g02570	90.41	127.4	125.9	128.43	111.29	99.95	21.76	20.85	22.63	23.72	24.82	42.83	36.49	36.24	12.02	14.56	15.35	1.4	0.94	1.56	1.12	0.91	1.43	0.23	0.21	0.09	81.07	75.26	69.4	72.4	67.96	82.7	15.5	16.11	18.29	3.03	3.4	2.45	2.32	1.46	0.71	0.81	0.69
LOC_Os01g02580	0.02	0	0	0	0	0.02	8.28	10.21	12.68	0	0	0	0	0	10.65	10.15	8.89	0.08	0	0	0	0	0	0.05	0.18	0.07	0	0	0	0	0	0	4.96	5.53	5.85	0	0.02	0	0	0	0.52	0.46	0.38
LOC_Os01g02590	0	0	0	0	0	0.02	15.9	24.1	33.63	0.04	0	0.01	0	0.03	10.19	11.33	9.75	0.07	0.02	0	0	0.04	0.02	1.29	1.29	1.78	0	0	0	0	0	0	8.44	9.4	9.37	0	0	0	0.02	0	5.51	5.25	4.52
LOC_Os01g02600	1.68	1.77	1.97	2.62	2.4	3.59	14.48	17.56	18.62	0.92	1.21	0.87	1.25	0.92	6.48	7.05	6.95	0.3	0.34	0.22	0.24	0.27	0.26	0.25	0.25	0.46	2.01	0.81	1.08	1.17	2.06	1.39	7.71	9.19	9	0.58	1.72	0.68	0.73	0.55	2.98	3.47	3.22
LOC_Os01g02610	0.01	0	0	0	0	0	4.41	6.45	9.83	0.06	0.02	0	0.02	0	4.02	4.44	3.28	0.01	0	0	0	0	0	0.12	0.08	0.16	0	0	0	0	0	0	5.52	4.87	5.52	0	0	0	0	0	0.52	0.77	0.59
LOC_Os01g02650	0	0	0	0	0	0	0	0	0	0	0	0	0	0	0	0	0	0	0	0	0	0	0.01	0	0	0	0	0	0	0	0	0	0	0	0	0	0	0	0	0	0	0	0
LOC_Os01g02670	0	0	0	0.01	0	0	0	0	0	0	0	0	0	0	0	0	0	0	0	0	0	0	0	0	0	0	0	0	0	0	0	0	0	0	0	0	0	0	0	0	0	0	0
LOC_Os01g02680	0.66	0.82	1.1	0.88	0.63	0.26	0	0	0	0.4	0.38	0.09	0.02	0.04	0	0	0	0	0.02	0	0	0	0	0	0	0	1.09	1.05	0.79	0.37	0.32	0.37	0.02	0.05	0.04	0.02	0.08	0.02	0.03	0.04	0.03	0	0
LOC_Os01g02690	3.29	4.16	5.17	3.23	2.84	1.96	0	0.05	0	0.37	0.49	0.09	0.11	0.23	0	0	0	0.23	0.36	0.19	0.3	0.35	0.16	0.02	0	0	0.5	0.99	0.73	0.36	0.51	0.75	0	0	0	0.35	0.31	0.46	0.27	0.16	0	0	0
LOC_Os01g02700	10.72	14.67	15.45	13.52	9.76	11.91	20.9	23.14	22.75	12.62	11.86	3.38	2.27	2.61	17.98	19.03	19.46	0.83	0.78	0.91	0.25	0.19	0.38	12.95	9.83	11.95	23.64	33.89	25.58	8.4	9.39	10.04	24.07	22.39	25.04	1.22	0.86	0.67	0.74	0.65	9.71	10.16	10.34
LOC_Os01g02710	2.94	5.19	3.5	3.9	2.53	2.66	25.52	22.13	22.78	4.49	5.25	1.65	0.89	1.47	19.91	21.29	25.62	0.87	0	0.06	0	0.16	0	2.5	2.19	2.72	9.25	7.31	8.67	4.81	3.91	4.35	38.08	30.3	32.68	0.96	0.6	0.28	0.39	0.23	6.82	8.56	8.31
LOC_Os01g02720	14.65	15.82	19.14	15.29	14.97	16.62	22.84	23.64	18.92	20.4	19.61	19.51	16.84	18.7	32.45	33.05	28.73	22.67	21.5	21.36	25.27	22.53	26.1	33.82	26.75	30.24	21.73	21.98	20.29	13.88	16.62	17.38	30.16	30.99	31.46	24.95	23.37	29.18	19.02	18.68	35.04	28.45	27.64
LOC_Os01g02730	5.06	4.38	5	6.43	5.13	5.17	0.1	0.17	0.23	2.09	1.5	0.97	0.86	1.04	0.02	0	0.14	3.12	2.86	3.04	1.75	2.45	2.25	1.14	0.93	0.73	1.85	1.69	2.3	1.48	1.28	1.35	0.11	0.11	0.1	2.9	2.38	1.84	1.74	2.06	0.67	0.73	0.73
LOC_Os01g02750	5.58	4.69	5.27	5.57	5.32	4.78	0.76	0.86	0.79	0.72	1.37	0.37	0.21	0.36	0.05	0.24	0.22	0.32	0.5	0.7	0.16	0.31	0.22	0.18	0.05	0.12	1.8	1.99	1.67	1.4	0.58	1.2	0.39	1.11	0.75	2.48	2.01	1.16	2.01	0.97	1.12	1.45	1.13
LOC_Os01g02760	1.74	1.81	1.74	2.07	1.68	1.36	0	0.02	0	7.08	6.55	1.83	0.96	1.03	0	0	0	1.09	1.42	1.47	0.23	0.27	0.28	0	0.02	0	6.4	5.31	5.75	1.13	1.72	2.18	0	0	0	1.06	0.68	0.46	0.39	0.79	0	0	0
LOC_Os01g02770	0.3	0.16	0.2	0.12	0.23	0.12	0.07	0.05	0.05	0.62	0.66	0.1	0.05	0.1	0	0.04	0.02	0.21	0.19	0.11	0.09	0.09	0.09	0.02	0	0.04	0.69	0.48	0.55	0.22	0.15	0.22	0.04	0.03	0	0.12	0.05	0.07	0	0.12	0.07	0.08	0.05
LOC_Os01g02800	0.31	0.28	0.22	0.34	0.37	0.29	0.26	0.55	0.7	0.91	1.02	0.26	0.37	0.21	0.06	0.46	0.74	0.15	0.31	0.24	0	0	0.15	0	2.83	3.36	0.96	0.8	0.97	0.35	0.15	0.31	0.33	0.43	0.54	0.17	0.06	0	0	0.12	1.18	1.15	1.28
LOC_Os01g02810	0.02	0	0.03	0	0	0	0	0	0	0.06	0.02	0.02	0.03	0	0	0	0	0	0	0	0	0	0	0	0	0.02	0.03	0.03	0.03	0	0	0	0	0	0	0	0	0	0	0	0	0	0
LOC_Os01g02830	0	0	0	0	0	0	0	0	0	0	0	0	0	0	0	0.15	0	0	0	0	0	0	0	0	0	0.06	0	0	0	0	0	0	0	0	0	0	0	0	0	0	0	0.05	0.13
LOC_Os01g02840	1.39	1.06	0.95	1.23	1.07	1.18	0.14	0.31	0.27	1.78	1.58	0.27	0.28	0.36	0.02	0.04	0.12	0.23	0.43	0.4	0.17	0.37	0.2	0.1	0.12	0.05	1.51	1.44	1.17	0.73	0.42	0.43	0.04	0.03	0.09	0.66	0.62	0.13	0.16	0.29	0.28	0.39	0.13
LOC_Os01g02860	0.21	0.38	0.35	0.17	0.25	0.14	0.42	0.71	0.7	2.04	2.15	0.35	0.5	0.37	0.64	0.86	0.97	3.38	3.93	3.77	1.84	1.78	1.8	1.79	1.75	2.15	1.57	1.27	1.33	0.2	0.29	0.37	1.38	0.83	1.59	3.43	2.85	1.95	1.22	1.51	3.81	2.56	2.56
LOC_Os01g02870	0.53	0.56	0.57	0.76	0.76	0.86	4.63	4.09	3.27	4.49	4.66	6.03	7.53	4.42	14.24	7.44	11.07	2.23	1.72	2.31	4.95	3.16	3.07	5.56	4.73	7.57	2.13	2.79	2.22	2.18	3.93	1.83	11.78	8.62	9.3	1.28	1.32	1.93	0.68	1.1	4.05	4.37	4.96
LOC_Os01g02880	28.28	29.03	24.98	28.08	29.93	23.28	30.88	29.9	31.75	27.41	28.7	25.18	26.06	28.84	35.92	28.69	29.69	99.66	93.58	91.91	94.31	94.24	96.82	114.49	87.42	118.22	22.47	20.24	20.33	28.99	25.81	32.11	26.15	28.22	27.6	148.72	126.93	167.05	189.44	117.2	137.74	134.75	131.06
LOC_Os01g02884	32.07	28.19	24.93	24.84	26.49	29.72	30.38	36.46	30.77	28.12	29.52	22.12	23.21	27.9	34.12	33.58	25.08	20.45	20.53	20.24	19.14	18.13	19.24	23.21	17.61	19.83	20.48	18.35	21.98	18.02	23.63	22.76	26.98	30.39	28.59	19.59	18.51	15.97	12.74	16.45	23.85	22.13	21.15
LOC_Os01g02890	0	0	0	0	0	0	0.28	1.05	2.16	0.06	0.03	0.04	0.02	0	0.04	0.03	0	4.72	5.11	4.7	3.82	3.57	4.35	4.27	3.29	3.84	0	0	0	0	0.03	0	0	0	0.02	7.08	5.61	5.13	4.02	4.83	5.62	4.9	3.81
LOC_Os01g02900	2.19	2.8	3.82	7.83	5.39	6.53	1.94	4.25	9.94	1.51	1.85	1.75	4.24	5.77	2.06	1.03	1.55	5.05	4.79	4.82	8.13	8.38	7.88	2.7	1.69	1.93	1.69	1.45	1.28	1.87	1.18	1.39	0.83	0.74	1.39	7.1	6.45	12.67	11.32	5.47	2.95	3.36	2.79
LOC_Os01g02910	0.07	0.07	0.16	0.06	0.28	0.16	0.17	0.4	0.44	0.2	0.35	0.14	0.27	0.16	0.33	0.25	0.12	5.08	3.39	3.54	9.06	9.55	9.08	5.01	3.48	3.77	0.12	0.15	0.08	0.28	0.15	0.16	0.15	0.12	0.21	3.6	3.56	3.14	3.08	1.72	2.81	2.63	2.86
LOC_Os01g02920	6.71	8.58	7.67	9.34	7.15	9.05	7.89	9.12	13.32	6.31	6.99	6.26	6.64	7.34	8.06	5.63	6.6	7.06	6.08	6.75	6.74	6.96	7.58	8.2	8.47	7.89	5	3.73	4.4	6.21	6.83	7.07	7.87	6.59	7.63	8.22	7.51	14.3	15.92	10.37	12.12	13.58	11.38
LOC_Os01g02930	0.04	0.03	0	0	0.09	0.06	0	0.09	0	0.65	0.77	0.95	1.16	0.5	0.7	0.47	0.57	30.01	23.18	20.44	13.79	15.19	20.2	19.16	14.51	23.31	0.03	0.09	0.08	0.03	0.12	0	0.35	0.11	0.44	3.13	5.21	2.69	3.65	6.93	2.05	3.29	4.04
LOC_Os01g02940	0.01	0	0.06	0.06	0.07	0.03	0.37	0.32	0.44	0.86	0.99	2.85	5.5	5.76	2.85	1.45	1.44	61.32	41.79	38.64	68.66	76.73	69.66	32.49	19.87	35.28	0.18	0.12	0.19	0.21	0.21	0.34	0.42	0.46	0.48	32.6	23.94	34.83	27.2	28.7	21.01	22.72	23.62
LOC_Os01g02950	0	0	0	0	0	0	0	0	0	0	0	0	0	0	0	0	0	0.52	0.32	0.38	0.24	0.3	0.34	0	0	0.04	0	0	0	0	0	0	0	0	0	0.08	0.04	0	0.03	0.02	0	0	0
LOC_Os01g02960	3.16	3.48	3.27	3.94	5.2	4.04	20.38	21.32	22.08	6.95	7.76	4.32	4.06	4.55	28.94	27.17	27.97	13.13	12.49	11.87	12.41	13.06	14.82	26.55	22.78	28.31	4.83	6.15	6.62	3.58	3.53	3.67	30.74	30.84	31.28	13.16	12.73	10.69	9.26	11.52	30.4	30.33	30.89
LOC_Os01g02980	0	0	0	0	0	0	0	0	0	0	0	0	0	0	0	0	0	0	0	0	0	0	0	0.17	0.46	0.19	0	0	0	0	0	0	0	0	0	0	0.08	0	0	0	0.15	0.08	0.15
LOC_Os01g03020	25.61	26.88	29.2	23.12	23.02	25.29	26.74	28.52	26.55	63.89	62.88	34.33	29.73	29.12	46.49	48.33	47.45	19.75	18.45	20.76	13.96	13.93	15.24	14.45	15.24	13.37	44.97	45.38	41.02	23.17	27.64	28.73	61.64	58.87	61.87	19.55	18.64	12.52	9.76	15.34	23.19	21.19	19.92
LOC_Os01g03030	18.09	17.95	19.07	19.45	17.2	16.94	17.31	21.26	28.94	14.32	15.2	8.44	8.89	9.72	12.76	11.36	11.29	8.38	7.41	7.42	6.5	5.64	5.78	7.05	6.79	8.23	10.1	11.79	12.37	7.33	10.41	10.86	8.79	11.98	11.37	14.48	11.57	10.7	8.44	8.03	12.16	13.89	11.97
LOC_Os01g03040	181.34	180.02	152.16	161.32	158.03	160.51	180.52	190.72	217.4	41.59	41.69	129.1	124.89	122.73	75.32	77.42	72.32	8.89	9.67	10.05	16.94	16.66	18.64	12.1	11.74	11.79	77.16	88.98	96.78	186.14	179.63	170.39	62.47	61.41	58.68	26.29	24.21	33.02	36.75	33.97	26.02	25.96	28.25
LOC_Os01g03050	7.04	6.18	5.92	10.18	9.7	11.74	6.99	8.87	6.34	4.52	4.26	4.28	5.84	7.68	4.42	3.36	3.08	6.42	6.05	5.99	3.47	2.92	3.55	6.82	9.86	7.44	2.68	3.81	3.64	3.26	4.8	4.77	3.12	3.56	3.95	4.22	5.9	4.14	5.42	9.01	4.42	5.35	6.8
LOC_Os01g03060	32.7	34.17	32.31	35.71	32.8	36.51	24.39	30.69	31.04	40.18	41.56	25.31	27.07	26.56	29.11	28.95	28.13	38.61	39.71	40.03	40.96	36.5	40.62	39.09	31.83	34.88	36.32	35.68	36.81	22.85	34.87	34.01	34.24	35.31	35.19	34.42	32.76	39.24	40.49	33.48	37.07	32.4	31.98
LOC_Os01g03070	28.5	25.84	26.83	21.89	23.68	24.46	43.32	42.51	37.02	52.63	56	42.61	43	51.31	68.43	68	57.37	68.31	64.57	69.97	59.2	61.22	69.36	74.71	57.47	69.84	47.27	50.96	48.1	16.91	20.17	20.74	53.04	53.84	52.54	71.24	68.43	89.59	66.72	53.31	98.33	94.79	77.23
LOC_Os01g03080	0	0	0	0	0.03	0	0	0	0.08	0	0	0	0.05	0.06	0	0.04	0	1.34	0.86	0.54	0.36	0.58	0.43	0.36	0.38	0.6	0	0	0	0	0	0.09	0	0	0	1.01	0.9	2.68	2.24	1.1	1.26	1.99	1.57
LOC_Os01g03090	23.1	22.9	22.97	22.67	20.16	20.28	25.68	29.96	33.05	15.46	17.83	13.38	13.35	11.95	21.38	23.48	26.12	21.93	22	25.3	20.12	20.12	22.61	29.77	29.51	31.04	21.4	22.31	19.27	14.9	15.59	15.94	28.14	28.11	28.29	21.76	20.69	15.06	21.73	19.96	27.3	28.69	29.77
LOC_Os01g03100	0.31	0.28	0.21	0.38	0.25	0.25	0.31	0.29	0.37	0.64	0.81	0.42	0.14	0.18	0.38	0.41	0.46	2.08	2.35	2.44	3.89	2.07	2.99	2.56	2.58	2.62	0.44	0.39	0.45	0.18	0.25	0.58	0.69	0.83	0.75	3.59	3.09	2.37	2.62	2.29	3.42	3.11	3.47
LOC_Os01g03110	6.42	7.38	9.31	10.18	8.34	8.29	9.58	9.41	8.39	25.87	27.82	9.98	10.97	11.08	18.93	17.85	19.55	40.07	37.52	35.19	20.64	20.77	20.02	35.56	36.65	36.4	19.21	18.87	17.92	6.04	6.41	7.17	18.72	19.73	19.56	29.96	31.94	24.73	18.77	15.74	32.24	31.17	39.02
LOC_Os01g03130	0.54	0.38	0.18	0.22	0.19	0.17	0.25	0.25	0.43	0.35	0.15	0.22	0.18	0.34	0.46	0.5	0.2	0.5	0.33	0.55	0.28	0.3	0.39	0.33	1.49	0.31	0.1	0.6	0.16	0.06	0	0.08	0.26	0.32	0.2	3.58	3.24	0.76	1.23	0.96	2.61	3.24	1.91
LOC_Os01g03144	24.65	21.34	21.48	23.47	24.41	26.94	31.07	29.11	27.07	28.9	27.83	23.43	28.65	29.55	29.87	28.77	26.55	28.79	24.86	21.65	22.24	24.14	26.15	24.06	17.17	24.19	21.38	23.07	22.62	12.57	15.86	16.05	21.94	25.66	24.52	17.89	17.87	14.34	12.99	18.35	16.51	17.29	18.31
LOC_Os01g03160	11.35	11.02	11.83	12	11.33	12.8	8.63	9.07	10.01	8.14	8.26	8.06	8.11	7.05	6.49	7.03	7.14	16.19	14.93	13.6	18.54	16.66	14.67	15.9	12.91	15.69	8.14	9.71	7.86	8.61	8.72	10.15	8.04	8.59	7.93	20.21	17.6	23.91	18.9	17.17	17.23	19.24	19.27
LOC_Os01g03170	0	0	0	0.02	0.02	0	0	0	0.02	0.06	0	0.02	0	0	0	0.08	0.05	3.01	2.37	2.64	1.59	2.48	1.65	3.04	3.21	2.18	0	0.03	0	0	0	0.04	0.02	0.05	0	1.4	1.34	0.74	0.82	1.9	1.49	1.15	2.33
LOC_Os01g03180	0.22	0.3	0.26	0.34	0.49	0.51	0.76	0.99	0.36	0.95	1.04	1.45	0.97	0.67	0.73	0.49	0.76	16.56	14.14	12.57	9.55	10.07	8.45	12.23	11.83	14.48	0.48	0.78	0.57	0.94	0.81	1.26	0.83	0.56	0.6	11.97	10.69	8.23	7.43	9.36	8.51	7.47	10.77
LOC_Os01g03190	0.03	0	0	0	0	0	0	0	0	0.04	0	0	0	0	0	0	0	5.43	4.8	4.48	5.14	4.76	4.83	4.68	3.79	4.51	0	0	0	0	0	0	0	0	0	6.04	6.71	4	6.86	5.94	4.16	4.51	4.8
LOC_Os01g03210	0	0	0	0	0	0	0	0	0	0	0	0	0	0	0	0	0	0	0	0	0	0	0	0.15	0	0	0	0	0	0	0	0	0	0	0	0	0	0	0	0	0.04	0.14	0.11
LOC_Os01g03230	0	0	0	0	0	0	0	0	0	0	0	0	0	0	0	0	0	0.02	0	0	0.7	0.37	0.36	0	0	0.08	0	0	0	0	0	0	0	0	0	0	0	0	0	0	0	0	0
LOC_Os01g03260	0	0	0	0	0	0	0	0	0	0	0	0	0	0	0	0	0	0.39	0.45	0.26	2.13	2.23	2.46	0.08	0.04	0.09	0	0	0	0	0	0	0	0	0	0	0.02	0	0	0	0	0.02	0.02
LOC_Os01g03270	0	0	0	0	0	0.09	0	0	0	0	0	0	0	0	0	0	0	0.17	0.52	0.46	0	0.06	0.1	0.52	0.22	0.94	0	0	0	0	0	0	0	0	0	0.11	0	0.1	0.18	0.22	0.12	0	0.08
LOC_Os01g03290	0	0.12	0.06	0	0	0	0	0	0.09	0.69	0.88	0.51	0.67	2.09	0.46	0.5	0.35	0.08	0	0.04	0.21	0	0.15	0	0.13	0	0.55	0.76	0.42	0.21	0.05	0.2	0.53	0.35	0.21	0.05	0.31	0	0	0	0.12	0.07	0.04
LOC_Os01g03300	0	0	0	0	0	0	0	0	0	0.1	0.18	0.15	0.04	0.44	0.03	0.13	0.15	0.74	0.46	0.78	1.28	2	1.19	0.51	0.29	0.3	0.05	0.05	0.08	0	0	0	0	0.04	0.16	0	0.04	0	0.03	0.02	0.03	0.03	0.06
LOC_Os01g03310	2.11	3.84	2.81	14.69	3.84	22.77	6.34	2.22	1.1	120.24	190.14	86.24	117.66	318.56	71.61	59.55	77.93	5.61	8.61	6.74	0.35	0.21	0.19	3.26	9.87	5.96	99.2	70.65	79.25	46.42	22.8	30.63	47.46	29.86	37.08	31.01	32.74	12.63	23.58	13.35	10.45	11.79	13.65
LOC_Os01g03320	0	0	0	0.04	0	0.08	0	0	0	4.32	11.28	6.34	12.42	41.53	14.97	3.85	3.18	0.16	0.3	0.45	0.14	0.15	0.27	0.14	0.71	0.58	4.35	0.76	0.45	0.97	0.2	0.23	0.61	0.65	0.24	0.75	0.52	0.27	0.25	0.14	0.23	0.1	0.22
LOC_Os01g03330	3.22	3.08	4.37	4.35	4.02	5.09	1.94	1.72	1.24	0.24	0.62	0.37	0.37	0.59	0.12	0.34	0.31	0.18	0.24	0.33	0.22	0.16	0.09	0.78	2.11	0.21	1.31	1.8	1.35	1.89	1.57	2.25	0.61	1.22	0.68	4.44	4.51	8.07	9.25	6.1	1.8	2.19	1.96
LOC_Os01g03340	0.09	0.3	0.04	0.19	0.09	0.97	0.19	0.11	0.03	0.54	0.74	0.11	1.04	0.8	0.42	0.3	0.22	20.51	20.88	21.87	20.99	22.4	20.88	16.38	31.35	15.5	0.4	0.73	0.25	0.25	0.7	0.47	0.28	0.08	0.33	77.03	72.6	64.88	98.46	59.52	45.2	45.05	48.96
LOC_Os01g03360	0	0.09	0	0.04	0	0	0.04	0.16	0	0.05	0.25	0.06	0.08	0.22	0.03	0	0.04	26.84	24.87	31.25	7.5	7.82	10.84	15.66	26.51	18.39	0	0.05	0	0	0.12	0	0.07	0	0	19.12	23.22	10.03	19.56	16.77	14.34	15.2	18.35
LOC_Os01g03370	0	0	0	0	0	0	0	0	0	0	0	0	0	0	0	0	0	0	0	0	0	0	0	0	0	0	0	0	0	0	0	0	0	0	0	0	0.02	0	0	0	0	0	0
LOC_Os01g03380	0	0	0	0	0	0	0	0	0	0	0	0	0	0	0	0	0	0	0	0	0	0	0	0	0	0	0	0	0	0	0	0	0	0	0	0	0	0	0	0.04	0	0	0
LOC_Os01g03390	3.48	3.36	3.08	6.76	4.7	11.93	2.25	1.11	0.84	1.78	2.88	1.14	0.89	1.59	1	0.85	2.31	12.81	10.47	20.23	4.26	2.67	2.86	11.97	45.45	12.03	2.72	2.63	3.25	6.94	5.73	7.55	2.36	1.61	2.04	111.38	101.82	48.39	85.24	58.08	130.3	107.01	132.07
LOC_Os01g03440	0	0	0	0	0	0	0	0	0	0	0	0	0	0	0	0	0	0	0	0	0.05	0	0.08	0	0	0	0	0	0	0	0	0	0	0	0	0	0	0	0	0	0	0	0
LOC_Os01g03452	0	0	0	0	0	0	0	0	0	0	0	0	0	0	0	0	0	0.01	0	0	0	0	0	0	0	0.01	0	0	0	0	0.04	0	0	0	0	0	0	0	0	0.01	0	0	0
LOC_Os01g03464	0	0	0	0	0	0	0	0	0	0	0	0	0	0	0	0	0	0	0	0	0	0	0	0.12	0.1	0.16	0	0	0	0	0	0	0	0	0	0	0	0	0.1	0	0.27	0	0
LOC_Os01g03480	0	0	0	0	0	0	0	0	0	0	0.15	0	0	0	0	0	0	0	0.14	0.38	0	0	0	0	0	0	0	0	0	0	0	0	0	0	0	0	0	0	0	0	0	0	0
LOC_Os01g03490	0.61	0.96	0.62	0.93	0.46	0.64	1.06	0.66	0.81	0.93	0.88	0.89	0.65	0.49	0.82	0.9	1.09	31.42	31.66	27.75	63.36	56.11	50.31	24.05	17.94	23.8	1.29	1.01	1.12	0.81	0.47	0.76	0.85	1.11	1.06	21.79	24.08	14.12	14.87	20.2	13.97	10.97	13.69
LOC_Os01g03500	4.29	3.33	3.96	2.68	2.59	3.1	3.39	3.28	2.92	4.35	5.44	3.74	3	3.09	4.26	4.81	4.33	5.1	5.38	3.82	5.02	5.16	6.35	4.43	2.79	4.08	4.39	4.75	4.84	2.16	2.36	2.57	4.78	5.05	6.13	4.74	3.45	4.5	2.91	3.03	5.7	4.87	4.26
LOC_Os01g03510	27.29	25.84	25.18	18.8	21.04	21.72	17.28	19	20.66	13.91	13.34	11.66	14.19	15.04	13.75	13.13	13.43	72.06	85.73	82.49	28.88	29.79	39.4	81.85	86.97	88.83	11.23	12.03	12.56	13.07	14.83	14.96	13.4	14	14.15	38.61	53.38	39.81	36.33	73.28	41.23	46.08	48.88
LOC_Os01g03520	14.28	14.76	14.77	15.19	13.82	14.35	11.95	12.82	11.17	13.27	12.92	10.41	10.04	10.63	11.5	11.28	11.8	16.99	17.09	16.34	15.23	16.32	17.88	17.78	15.39	18.03	11.85	11.88	12.12	9.85	13.62	14.28	13	13.07	13.03	15.29	14.83	17.98	12.04	15.05	17.91	17.75	16.37
LOC_Os01g03530	0.78	0.48	0.74	0.2	0.25	0.4	0.83	0.48	0.67	0.16	0.13	0.03	0.15	0.11	0.23	0.23	0.22	0.8	1.14	0.68	0.24	0.41	0.25	0.71	1.2	0.62	0.15	0.15	0.25	0.19	0.19	0.06	0.44	0.28	0.41	1.13	1.49	0.69	0.85	0.69	0.71	1.13	0.79
LOC_Os01g03549	47.39	46.97	36.36	31.38	38.26	31.09	59.29	59.54	69.58	30.29	29.71	26.42	25.89	27.18	50.31	42.58	43.59	1.1	1.35	1.41	0.94	1.03	0.94	1.29	1.34	0.95	30.73	31.5	33.34	28.08	25.14	23.92	39.14	38.09	35.82	4.32	3.53	5.62	5.6	2.71	3.02	2.59	4.15
LOC_Os01g03570	4.44	3.56	2.4	1.76	2.21	2.16	6.33	7.71	6.47	3.79	3.75	1.1	1.08	0.99	7.19	6.22	5.09	10.45	11.73	9.81	5.19	5.19	4.89	10.43	11.66	9.1	3.33	3.97	3.45	0.76	1.06	1.27	5.63	4.83	5.25	14.11	11.57	14.18	10.86	7.19	20.45	19.53	16.98
LOC_Os01g03580	0	0	0	0	0	0	0	0	0	0	0.03	0	0	0	0	0	0	0	0	0	0	0	0	0	0	0.01	0	0	0	0	0	0	0	0	0.02	0.02	0.01	0	0	0	0.02	0.01	0.02
LOC_Os01g03590	0.06	0.11	0.03	0.05	0.11	0	0	0.1	0.18	0.14	0.26	0.2	0	0.03	0	0.04	0.02	0	0	0.1	0	0	0	0.05	0	0.02	0.18	0.12	0.12	0	0.19	0.05	0.32	0.04	0	0	0.06	0	0.02	0	0.09	0.03	0.08
LOC_Os01g03600	0	0	0	0	0	0	0	0	0	0	0	0	0	0	0	0	0	0	0	0	0.02	0	0	0	0	0	0	0	0	0	0	0	0	0	0	0	0	0.02	0	0	0	0	0
LOC_Os01g03610	0	0	0	0	0	0.02	0	0	0	0	0	0	0	0	0	0	0	0	0	0	0	0	0	0	0	0	0	0	0	0	0	0	0	0	0	0	0	0	0	0	0	0	0
LOC_Os01g03620	0	0.08	0	0	0	0	0	0	0	0	0	0	0	0	0	0	0	0.08	0	0.11	0.12	0.03	0	0.02	0.12	0	0	0	0	0	0	0	0	0	0	1.06	0.73	0.38	0.76	0.75	1.38	0.91	0.39
LOC_Os01g03630	0	0	0	0	0	0	0	0	0	0	0	0	0	0	0	0	0	0.13	0.14	0.02	0.27	0.31	0.38	0	0.57	0.02	0	0	0	0	0	0	0	0	0	0	0.02	0	0	0	0.02	0	0.03
LOC_Os01g03640	0	0	0	0	0	0	0	0	0	0	0	0	0.04	0	0.1	0	0.02	2.82	4.66	5.42	0.14	0.3	0.08	6.16	15	6.88	0.05	0	0	0	0	0	0.02	0	0	0.57	1.64	0.32	1.92	5.36	1.59	2.57	4.1
LOC_Os01g03650	21.86	19.1	21.65	22.5	24.53	25.99	27.68	23.61	22.28	56.03	61.33	34.53	39.09	36.88	50.44	50.88	49.84	22.39	19.36	22.28	16.21	16.9	16.23	18.02	15.71	18.16	40.66	38.46	40.04	17.39	17.13	16.15	49.41	42.06	43.15	26.51	24.82	20.56	21.85	23.56	24.82	24.35	27.19
LOC_Os01g03660	3.85	3.97	6.22	3.36	3.29	3.42	5.51	3.24	3.77	22.62	21.73	5.85	4.42	4.36	15.17	18.93	16.69	5.26	4.5	6.38	4.11	4.67	4.22	3.07	3.7	3.57	12.68	13.09	13.15	2.92	2.61	3.32	20.48	18.59	18.07	6.22	5.46	5.5	4.53	5.82	6.58	5.47	7.08
LOC_Os01g03670	0	0	0.08	0	0	0.03	0.04	0.07	0	0.09	0.1	0.03	0.08	0	0	0.21	0.04	0.78	1.32	1.54	82.65	67.07	37.34	2.16	2.52	2.39	0	0	0	0	0	0.04	0.1	0	0.11	0.31	0.47	0.14	0.22	0.69	0.38	0.88	1.01
LOC_Os01g03680	0	0.05	0	0	0.03	0.31	0	0	0.04	0.5	0.9	1.17	9.3	33.13	0.11	0.04	0.04	0.07	0	0.25	0.18	0.15	0.17	0	0.08	0.04	0.05	0	0	0.19	0.05	0.13	0	0	0	0.29	0.14	0.47	0.47	0.14	0.11	0	0.11
LOC_Os01g03690	5.69	5.74	5.49	4.32	3.48	2.92	4.5	6.84	14.76	3.6	3.84	0.44	1.07	0.84	2.38	2.2	2.11	2.16	1.76	1.89	2.82	2.83	2.58	1.23	1.34	0.88	2.17	2.3	2.12	1.24	1.04	1.26	2.45	2.63	2.52	4.51	3.82	2.05	3.16	1.63	3.52	3.4	3.21
LOC_Os01g03710	5.01	6.53	8.13	5.76	4.57	2.01	0.71	0.66	0.92	1.95	2	0.69	0.96	0.47	1.08	1.28	1.41	23.08	20.78	14.79	21.26	20.47	26.1	7.7	7.27	19.96	1.94	3.22	1.17	1.39	1.45	1.59	2.21	4.26	2.87	1.42	1.33	1.16	1	1	1.67	1.69	1.98
LOC_Os01g03720	0.02	0.1	0.03	0.05	0.04	0.07	0	0.06	0.1	0	0	0	0	0	0	0	0	0.12	0.1	0.36	0.34	0.4	0.52	0.37	0.76	0.35	0	0	0	0.04	0	0	0	0	0	1.18	1.11	0.78	1.26	1.08	1.16	0.85	0.86
LOC_Os01g03730	14.49	17.82	13.64	8.3	10.05	7.41	5.02	9.14	13.26	8.65	9.87	0.95	1.62	1.26	8.7	5.4	6.01	18.44	14.64	17.19	10.33	6.89	8.54	14.08	13.59	10.9	3.2	6.51	3.38	0.8	0.8	1.54	7.16	8.51	8.89	23.09	20.97	9.67	7	5.47	20.1	16.67	16.86
LOC_Os01g03740	0.19	0.32	0.25	0.13	0.19	0.14	0.14	0.06	0.19	0.12	0.18	0.21	0.25	0.18	0.38	0.13	0.36	1.22	0.87	0.6	3.8	3.07	2.39	1.07	0.8	1.1	0.14	0.42	0.17	0.02	0.04	0.11	0.23	0.2	0.21	1.35	0.88	1.76	1.83	0.63	1.42	1.46	1.24
LOC_Os01g03750	3.03	3.73	2.58	4.21	4.03	4.4	2.71	5.07	6.38	3.83	4.87	2.53	2.63	2.9	4.68	3.13	3.51	8.79	7.16	8.59	12.75	11.04	10.41	10.97	11.27	8.23	3.33	3.74	4.75	2.76	2.8	2.1	3.29	3.35	2.92	22.64	19.14	35.99	37.19	19.39	15.47	15.48	16.71
LOC_Os01g03760	27.33	26.99	28.86	28.14	30.35	29.98	26.45	27.54	33.96	38.79	38.44	21.33	25.03	29.87	33.82	31.7	27.88	57.77	55.57	49.65	57.21	55.55	54.05	57.17	41.05	55.9	29.76	34.08	29.98	17.72	19.65	19.22	27.91	31.76	31.64	67.7	59.84	70.86	54.81	44.55	59.43	64.69	54.78
LOC_Os01g03780	0.04	0	0	0.06	0.04	0.07	0	0.02	0	0	0.08	0.05	0	0	0	0	0	0	0	0.03	0.02	0	0.04	0	0.01	0.05	0	0	0	0.04	0.02	0.04	0	0	0	0	0	0	0	0	0	0	0
LOC_Os01g03810	1.93	2.11	1.81	1.93	3.03	3.38	2.03	2.41	4.14	1.48	1.81	1.56	1.45	1.66	1.78	1.91	1.25	0.1	0.25	0.27	0	0.23	0.22	0	0.04	0.31	3.29	3.23	3.61	1.87	2.05	2.11	1.24	0.96	1.6	0.29	0.11	0.05	0.09	0.21	0.23	0.42	0.37
LOC_Os01g03820	30.55	35.44	37.34	28.95	32.05	25.61	46.25	57.68	56.63	45.92	44.74	33.65	35.52	38.87	48.57	45.55	42.99	10.64	10.82	10.87	7.49	6.24	6.59	7.98	6.91	8.59	50.55	49.46	56.06	24.1	25.97	27.66	32.66	30.59	33.7	12.64	12.74	4.46	2.44	3.87	13.31	13.16	11.71
LOC_Os01g03830	0	0	0	0	0	0.01	0.02	0	0	0	0.03	0	0.02	0	0	0	0	0	0	0.01	0	0	0	0	0	0	0	0.01	0	0	0	0	0	0	0	0	0.03	0.01	0	0.01	0.01	0.04	0
LOC_Os01g03840	0	0	0	0	0	0	0	0	0	0.06	0	0	0	0	0	0	0	0.3	0.54	0.62	1.78	1.13	0.87	0.69	0.11	0.35	0	0	0	0	0	0	0	0	0	0.49	0.46	0.09	0.04	0.08	0.33	0.06	0.25
LOC_Os01g03860	0.04	0.11	0	0.08	0	0	0	0	0	0	0.11	0.04	0.07	0	0	0	0	0	0	0.08	0	0	0	0	0	0	0.17	0	0.25	0	0.05	0.09	0	0	0	0	0	0	0	0	0	0	0
LOC_Os01g03870	0.36	0.29	0.32	0.32	0.32	0.4	0.08	0.08	0.17	1.27	1.81	0.59	0.27	0.3	0.63	0.49	0.57	6.5	7.36	7.13	3.55	4.88	3.91	6.11	8.63	5.64	1.02	0.86	1.21	0.36	0.22	0.26	0.91	0.56	0.79	5.85	6.67	7.05	7.06	7.32	5.37	4.21	5.68
LOC_Os01g03890	0	0	0	0	0	0	0	0	0	0	0	0	0	0	0	0	0	0	0	0.04	0.09	0.05	0.09	0	0	0	0	0	0	0	0	0	0	0	0	0	0	0	0	0.03	0	0	0
LOC_Os01g03900	0	0	0	0	0	0	0	0	0	0	0	0	0	0	0	0	0	1.05	1.28	0.75	2.4	2.01	1.15	1.15	0.11	0.32	0	0	0	0	0	0	0	0	0	1.78	1	2.71	3.38	1.51	0.53	0.43	0.21
LOC_Os01g03914	15.56	16.12	14.28	15.95	17.81	17.38	10.84	12.85	12.34	7.72	9.36	11.09	10.33	11.96	8.15	9.37	10.02	13.49	12.6	14.57	10.26	14.72	18.43	14.17	12.42	15.13	10.23	9.66	10.59	9.37	9.36	11.64	9.23	10.53	9.08	22.17	21.96	20.55	26.05	30.03	24.04	18.27	22.25
LOC_Os01g03940	0.53	0.19	0.31	1.92	2.31	1.91	3.9	4.59	1.89	2.23	3.07	4.43	8.94	8.68	4.03	4.72	5.86	4.45	4.54	3.36	4.83	5.9	4.28	3.89	3.31	3.93	4.23	2.89	3.46	2.17	2.07	1.42	1.51	2.13	2.57	6.54	6.82	4.3	5.94	7.38	3.99	4.02	5.22
LOC_Os01g03950	0.01	0.08	0.09	0.09	0.22	0.07	1.72	0.54	0.25	17.64	21.64	7.38	7.06	5.32	12.29	15.8	22.49	13.18	11.6	11.51	11.83	11.39	10.91	10.71	11.19	10.21	16.96	12.72	15.6	3.01	2	1.46	16.76	11.63	12.93	33.1	26.62	25.73	24.94	19.06	32.28	32.72	28.46
LOC_Os01g03980	1.56	1.51	1.14	0.96	1.43	1.09	1.44	0.99	1.69	5.21	7.52	3.48	6.31	7.76	5.52	4.06	4.13	21.95	15.53	8.83	8.95	13.79	9.37	20.05	17.82	20.1	2.18	2.36	2.28	1.82	1.02	1.38	2.48	3.14	2.61	7.42	6.08	5.36	6.38	11.08	7.26	8.85	13.35
LOC_Os01g04000	0	0	0	0	0	0	0	0	0	0	0	0.17	0	0	0	0	0	0	0	0	0	0	0	0	0	0	0	0	0	0	0	0	0	0	0	0	0	0	0	0	0	0	0
LOC_Os01g04005	0	0	0	0	0	0	0	0.01	0.01	0	0	0	0	0	0	0	0	0	0	0	0	0	0	0	0	0	0	0	0	0	0	0	0	0	0.01	0	0	0	0	0	0	0	0
LOC_Os01g04010	156.06	113.93	124.6	114.06	107.59	119.83	146.7	111.97	128.75	118.23	132.94	176.39	187.14	185.71	118.41	109.39	111.33	61.38	54.35	63.05	48.27	49.61	42.83	48.26	53.53	52.06	105.28	100.12	105.52	156.2	161.19	148.46	97.26	117.31	110.77	62.44	65.57	80.78	120.63	69.64	88.03	85.11	83
LOC_Os01g04020	91.63	87.07	96.25	89.03	83.54	90.03	91.24	81.79	80.64	153.08	155.66	142.88	148.61	158.51	128.46	116.38	123.72	179.13	165.55	159.71	96.28	118.98	135.94	159.69	105.6	147.14	163.07	144.73	141.17	100.07	92.19	94.84	149.68	148.16	140.65	120.5	117.57	95.06	85.75	93.03	127.24	102.28	121.83
LOC_Os01g04030	8.89	8.74	10.86	7.17	7.08	5.71	11.8	14.72	12.6	12.19	14.19	6	6.05	7.66	12.38	13.61	13.87	22.07	22.01	19	16.59	19.13	15.31	24.28	19.51	28.69	14.31	14.2	13.85	4.11	6.13	5.01	18.14	15.5	17.92	22.8	20.18	27.77	24.87	12.14	30.16	30.67	29.14
LOC_Os01g04040	0	0	0	0.27	0.11	0.12	0	0	0	0	0	0.11	0.16	0	0	0.12	0	0.37	0	0.24	0.44	0.32	0.56	0.15	0.25	0.14	0	0	0	0.2	0.77	0	0	0	0.15	0	0	0	0.13	0	0	0	0
LOC_Os01g04050	1.27	1.91	1	1.61	1.29	2.38	0.23	0.29	0.1	1.65	8.56	1.88	10	29.17	1.19	0.28	0.55	28.25	23.49	25.33	8.42	7.59	12.02	20.79	22.94	18.11	1.82	0.35	0.34	0.84	0.41	0.98	0.21	0.13	0.17	35.2	32.72	31.85	53.29	29.95	20.63	20.66	19.48
LOC_Os01g04070	0.2	0.44	0.5	0.31	0.32	0.24	0.1	0.23	0.18	0.12	0.11	0.03	0.12	0.05	0.22	0.25	0.16	0.15	0.08	0.09	0.05	0.15	0.14	0.18	0.06	0.3	0.18	0.11	0.15	0.15	0.26	0.26	0.06	0.09	0.26	0.09	0.05	0.15	0.05	0.03	0.1	0.08	0.06
LOC_Os01g04080	0	0	0	0	0	0	0	0	0	0	0	0	0	0	0	0	0	5.26	7.01	4.26	7.19	6.46	5.3	5.96	7.18	5.42	0	0	0	0	0	0	0	0	0	7.71	5.99	11.41	8.99	5.35	6.06	7.23	7.7
LOC_Os01g04090	0	0	0	0	0	0	0	0.05	0.02	0	0.05	0.02	0.03	0	0.04	0.02	0	2.35	2.39	2.08	0.29	0.14	0.82	2.14	2.47	2.53	0.29	0	0.42	0	0	0	0	0	0.13	0.77	0.97	0.4	0.42	1.33	0.3	0.36	0.4
LOC_Os01g04100	1.22	0.61	1.21	1.54	1.49	1.11	2.12	1.25	1.82	1.46	2.19	1.54	2.39	2.25	1.49	1.19	1.1	3.27	2.75	2.06	3.51	3.29	2.14	2.23	2.72	1.96	0.9	1.99	0.96	0.82	1.21	1.41	0.8	1.79	1.42	1.83	2.62	2.89	1.79	2.88	1.79	2.66	3.89
LOC_Os01g04110	3.25	1.54	2.44	3.2	3.99	3.24	4.78	5.45	4.5	4.62	5.86	2.5	2.85	3.68	5.3	4.38	4.72	4.48	3.83	3.5	3.23	4.4	2.82	4.32	3.02	3.08	4.79	5.14	3.63	1.65	2.4	2.49	3.52	4.25	4.43	3.79	3.51	3.93	3	2.84	2.14	3.5	4.37
LOC_Os01g04120	1.09	0.97	1.14	1.64	2.08	2.08	1.07	0.94	0.58	5.74	6.19	1.3	1.01	1.3	3.89	3.58	5.6	3.06	3.05	3.13	3.05	3.2	3.23	2.13	1.45	2.3	4	3	2.77	1.37	1.05	1.29	5.09	5.24	5.98	1.26	1.76	0.78	0.98	1.29	1.58	1.55	1.83
LOC_Os01g04130	9.87	7.12	8.77	10.8	11.86	10.34	16.5	16.42	19.48	55.91	54.42	10.61	9.54	10.11	49.69	47.69	54.17	11.18	9.46	6.46	4.94	5.96	2.99	7.76	7.27	7.04	29.82	30.72	16.14	9.94	8.55	8.32	55.7	62.47	60.63	14.86	10.51	7.34	3.7	7.71	13.8	20.09	19.2
LOC_Os01g04140	0	0.03	0.02	0	0	0	0.02	0	0	0	0.02	0	0.07	0	0	0	0	0	0	0.02	0	0	0.02	0	0	0	0	0	0	0	0	0	0	0	0	0	0	0	0	0	0	0	0
LOC_Os01g04150	0.01	0.01	0	0	0.06	0.03	0	0.02	0	0.02	0	0	0.02	0.06	0	0	0.02	0	0.01	0.03	0	0.05	0.02	0	0	0	0.09	0	0	0	0	0.02	0.05	0.05	0	0	0	0	0	0	0	0.01	0
LOC_Os01g04160	0.01	0.02	0	0.04	0	0	0.04	0	0.01	0.05	0.03	0.02	0.03	0.01	0.08	0.11	0.03	1.21	0.97	0.82	1.46	1.11	1.45	1.2	0.55	1.09	0	0	0.02	0	0	0	0.07	0.02	0	1.59	1.14	1.87	1.26	1.43	1.85	1.93	1.48
LOC_Os01g04170	0	0	0	0	0	0	0	0	0	0	0.08	0.07	0.05	0.09	0	0	0	0.15	0.48	0.07	0.75	0.52	0.51	0.18	0.37	0.17	0	0	0	0	0	0.04	0	0	0	3.38	2.16	4.66	3.53	2.18	2.39	2.28	1.64
LOC_Os01g04190	21.32	22.07	23.35	23.32	26.44	21.83	17.56	18.6	14.7	17.57	18.04	10.93	11.91	11.15	12.27	11.13	13.86	56.71	48.11	45.37	27.15	29.07	35.13	72.42	44.03	76.35	11.13	11.74	9.48	13.86	15.43	17.15	13.23	15.91	15.34	25.08	28.35	36.23	27.74	24.55	31.28	35.42	31.74
LOC_Os01g04200	23.04	21.13	20.46	15.04	19.61	20.35	23.2	24.65	22.12	9.99	10.22	12.53	13.96	14.72	14.27	13.82	14.02	16.77	15.24	13.48	22.78	19.84	21.77	19.94	13.36	20.51	7.62	8.03	8.69	10.13	8.49	12.87	11.13	11.64	11.99	19.19	15.16	38.27	24.07	17.17	24.37	22.3	20.63
LOC_Os01g04210	0.49	0.39	0.2	0.75	0.84	1.05	0.07	0.07	0.19	0.09	0.03	0.22	0.08	0.18	0.12	0.3	0.29	0.78	0.73	0.56	1.17	0.98	2.3	1.03	0.24	0.63	0	0	0.05	0.25	0.19	0.32	0.07	0.13	0.04	0.7	0.26	2.52	2.26	0.62	0.23	0.44	0.34
LOC_Os01g04220	0	0	0	0.03	0	0	0	0.04	0	0	0	0	0	0	0	0	0	0	0	0	0	0	0	0	0	0	0	0	0	0	0	0	0	0	0	0.04	0	0.04	0.03	0.02	0.03	0	0.03
LOC_Os01g04230	0.28	0.24	0.08	0.1	0.16	0.14	0.06	0.13	0.07	0	0.05	0.32	0.51	0.13	0.09	0.03	0.13	2.02	2.2	1.92	7.93	7.07	6.93	1.99	1.51	2.3	0	0.07	0.08	0.36	0.36	0.83	0.05	0.02	0.13	1.84	1.76	1.79	2.06	1.54	1.62	2.07	1.76
LOC_Os01g04250	0.08	0.11	0.12	0.08	0.07	0.04	0.29	0.28	0.23	0.79	0.54	0.07	0.08	0.04	0.25	0.23	0.31	0.39	0.44	0.36	0.3	0.45	0.29	0.12	0	0.04	0.4	0.63	0.38	0.02	0	0.12	0.35	0.48	0.45	0.42	0.23	0.6	0.3	0.17	0.12	0.15	0.19
LOC_Os01g04260	1.35	1.32	1.48	1.32	1.05	1.69	2.77	2.53	2.66	7.89	7.36	4.9	5.67	4.56	5.38	3.86	4.02	15.28	15.86	15.32	27.85	19.38	19.92	14.42	12.28	13.91	3.36	2.3	4.1	1.63	2.16	2.48	4.73	4.24	4.02	29.2	25.31	49.95	35.13	18.47	37.4	35.98	30.6
LOC_Os01g04280	6.78	8.07	13.48	10.13	7.86	5.34	18.44	40.51	107.49	0.65	1.14	0.51	0.35	0.16	0.75	0.43	0.54	2.22	1.39	1.55	1.55	2.63	2.67	0.72	0.64	0.93	0.78	2.23	0.77	0.47	0.44	0.47	1.01	1.67	1.8	3.08	2.94	1.09	2.4	1.58	2.97	1.48	1.74
LOC_Os01g04290	0	0	0.06	0	0	0	0	0.19	0	0	0.03	0	0	0	0.06	0	0	8.25	9.93	10.47	2.59	2.84	2.66	4.56	38.23	6.57	0	0	0	0	0.03	0	0	0.03	0.03	34.71	39.04	5.5	11.29	19.39	32.78	34.99	35.46
LOC_Os01g04300	0.17	0.05	0.18	0.06	0.42	0.25	0.18	0.14	0.1	0.08	0.17	0.41	0.39	0.14	0.2	0.11	0.09	9.11	7.19	6.98	43.6	44.06	35.85	5.91	4.04	4.86	0.11	0.17	0.18	0.25	0.33	0.31	0.02	0.15	0.02	3.84	3.09	7.51	8.29	9.81	1.96	1.79	2.29
LOC_Os01g04324	0.56	0.27	0.21	0.64	0.44	0.49	0.42	0.47	0.55	3.22	2.88	0.63	0.7	0.94	1.37	1.75	1.52	0.78	0.5	0.37	0.25	0.17	0.13	0.12	0.31	0.29	1.55	1.2	1.13	0.57	0.51	0.38	2.17	2.32	2.79	0.2	0.46	0.09	0.08	0.1	0.22	0.57	0.48
LOC_Os01g04330	25.58	13.51	15.28	21.37	16.4	28.39	9.35	9.52	14.25	7.1	9.53	5.32	7.21	6.97	5.52	4.7	2.96	7.37	5.14	5.11	4.9	6.06	4.45	5.16	18.87	3.22	2.97	8.64	1.68	5.49	3.68	3.94	4.02	10.82	6.44	9.24	10.86	14.87	13.73	11.2	8.55	14.82	15.34
LOC_Os01g04340	0.24	0	0.05	0.09	0.11	0.16	0.05	0.1	0.13	0.36	0.05	0	0	0	0.04	0.08	0.09	0.28	0.22	0.12	0	0	0.19	0.1	0.12	0.18	0.12	0.3	0	0	0.05	0.19	0.14	0.11	0.24	0.05	0	0.05	0.08	0.09	0.15	1.14	0.23
LOC_Os01g04350	99.65	87.07	72.77	88.91	88.49	73.84	38.05	41.04	60.98	45.88	55.29	76.33	75.97	118.36	42.7	45.76	50.17	199.98	178.28	177.31	287.67	336.25	261.6	167.41	130.72	185.57	82.66	50.37	63.31	54.53	50.53	58.74	48.12	42.17	48.18	108.65	101.94	68.6	130.39	118.89	126.95	113.52	140.16
LOC_Os01g04360	0.33	0.54	0.64	0.77	0.31	1.5	1.8	0.58	1.11	2.73	1.24	1.96	3.85	2.28	3.86	2.66	2.81	9.49	3.54	7.24	1.47	2.45	2.41	11.35	6.61	12.06	1.3	1.06	0.96	0.31	0.36	0.44	4.16	2.42	2.97	1.77	2.06	1.19	1.3	1.29	8.21	6.22	8.87
LOC_Os01g04370	0	0.19	0.12	0	0.24	0.27	0.27	0.16	0.23	0.52	0.35	0.57	1.46	0.26	1.72	0.74	0.78	4.81	4.51	4.69	1.91	3.01	2.02	5.1	3.81	4.33	0.76	0.13	0.43	0.07	0	0.1	0.35	0.73	0.9	3.32	2.9	11.37	10.25	6.74	12.04	10.31	10.2
LOC_Os01g04380	0.18	0.06	0	0	0	0.09	0	0	0	0.26	0	0.04	0.21	0	0.05	0	0.05	0.6	0.36	0.61	0.02	0.18	0.11	0.38	0.14	0.6	0	0	0.09	0	0	0.05	0	0.06	0.06	0.65	0.45	1.1	1.08	0.69	0.22	0.32	0.44
LOC_Os01g04390	1.31	0.89	0.9	0.63	2	1.23	2.18	2.77	2.46	4.48	4.45	2.3	1.89	1.79	2.64	2.32	2.84	5.42	4.64	4.87	4.58	4.92	4.66	5.11	6.07	5.37	2.09	1.36	2.24	2.46	1.82	2.08	2.05	2.26	1.33	8.97	10.4	3.72	6.78	3.37	8.85	7.87	8.28
LOC_Os01g04409	24.19	27.92	25.17	28.16	21.29	21.96	16.54	16.31	21.03	26.1	27.8	14.12	12.81	13	23.88	23.13	27.13	6.25	6.46	6.61	6.42	7.22	6.83	6.79	7.3	7.53	31.93	30.54	28.52	12.6	12.97	12.79	30.14	30.19	31.71	13.22	12.73	6.17	6.96	6.31	14.79	14.09	15.19
LOC_Os01g04430	0.15	0.26	0.2	0.2	0.41	0.26	0.05	0	0.24	0	0.08	0	0.1	0	0	0.04	0.04	0.26	0.24	0.18	0.18	0.1	0.04	0.27	0.22	0.13	0.16	0.06	0.03	0.31	0.19	0	0.17	0.1	0.27	0.29	0.13	0	0.16	0.35	0.11	0.41	0.14
LOC_Os01g04440	0.72	1.02	0.9	0.68	0.45	0.4	0.2	0.28	0.47	0	0.13	0	0.21	0.04	0	0.02	0.11	0.09	0.03	0.16	0.67	1.2	1.41	0	0	0.08	0.07	0	0.06	0.19	0.15	0.08	0.08	0.19	0.06	0.15	0.08	0.24	0.29	0.12	0.13	0.28	0.06
LOC_Os01g04450	3.85	5.3	5.96	5.91	3.42	3.2	4.01	5.46	11.77	8.1	7.91	4.65	3.34	3.28	6.56	6.59	7.95	7.55	6.69	8.18	2.88	3.91	4.24	8.18	6.32	8.34	9.59	7	6.52	7.24	6.16	7.63	7.87	7.3	8.73	5.28	5.95	3.46	4.96	4.15	8.4	7.59	7.03
LOC_Os01g04460	0.12	0	0.08	0.17	0.13	0.22	0.02	0.1	0.21	0.97	0.84	0.11	0.31	0.1	0.45	0.57	0.73	1.07	1.09	1.41	0.74	1.05	1.05	0.92	0.96	1.07	0.77	0.71	0.36	0.16	0.07	0.23	0.6	0.9	0.45	0.99	0.96	0.7	0.75	0.63	1.2	0.75	0.93
LOC_Os01g04470	0.73	1.26	1.03	0.83	0.79	0.29	0.79	1.29	2.29	0.66	0.69	0.26	0.85	0.68	2.34	1.2	0.81	0.48	0.4	0.9	0.2	0.16	0.33	1.43	0.82	0.89	0.64	0.66	0.5	1.6	1.48	1.42	0.59	0.28	0.44	0.52	0.59	0.74	0.17	0.39	1.6	1.39	2.54
LOC_Os01g04480	0.63	0.53	0.74	0.94	0.67	0.36	0.65	0.51	1.03	0.26	0.36	0.4	0.28	0.2	0.5	0.37	0.63	0.25	0.32	0.51	0.38	0.53	0.27	0.41	0.46	0.29	0.45	0.38	0.5	0.52	0.35	0.48	0.46	0.3	0.31	0.56	0.36	0.25	0.17	0.22	0.38	0.61	0.62
LOC_Os01g04490	0.8	0.7	1.33	0.84	0.88	0.4	1.24	0.95	0.88	1.18	0.99	0.42	0.37	0.42	0.89	0.68	0.87	0.8	0.64	0.87	1.12	0.61	0.67	0.79	0.46	0.84	0.78	0.8	0.76	0.25	0.63	0.88	0.92	1.13	0.96	0.44	0.65	0.32	0.2	0.37	0.56	0.52	0.71
LOC_Os01g04500	1.88	1.95	1.02	2.24	2.17	1.9	2.62	2.79	3.46	2.85	3.86	1.08	1.08	1.8	2.43	2.24	1.96	4.88	4.84	4.92	3.32	4.1	4.05	4.37	4.87	4.28	2.29	2.47	1.86	1.93	1.3	1.69	2.56	3.42	3.16	2.66	2.75	1.96	1.96	2.64	3.12	3.13	2.65
LOC_Os01g04510	0.07	0.09	0.09	0.14	0	0.34	0.24	0.08	0	0	0.15	0.12	0	0.06	0.06	0.07	0.16	0	0.07	0	0.08	0.09	0	0	0	0.08	0.19	0.1	0.06	0	0.17	0	0.22	0	0.08	0	0	0	0	0	0.06	0.17	0
LOC_Os01g04520	2.33	3.19	2.38	2.26	1.6	1.87	1.61	2.54	2	1.73	1.77	1.11	1.95	1.23	3.61	2.65	1.95	0.54	0.44	0.4	0.34	0.28	0.09	0.34	0.38	0.3	2.1	2.02	1.06	1.54	2.36	2.91	1.68	2.2	1.94	0.67	0.82	0.34	0.36	0.34	0.71	1.31	0.82
LOC_Os01g04530	0	0	0	0	0	0	0.06	0	0	0	0	0	0	0	0	0	0	0	0	0	0	0	0	0	0	0	0	0	0	0	0	0	0	0	0	0	0	0	0	0	0	0	0
LOC_Os01g04540	0.36	0.31	0.2	0.33	0.08	0.17	0.06	0.04	0.25	0.03	0.04	0.02	0.09	0.01	0.02	0.03	0.04	0	0	0	0	0	0	0	0	0	0.07	0.1	0.06	0.06	0.13	0.06	0.08	0.05	0	0.02	0.04	0	0.02	0.01	0	0.03	0.02
LOC_Os01g04550	0.07	0	0.03	0	0.08	0.07	0	0.03	0.11	0	0.02	0	0	0	0	0.02	0	0	0	0	0	0	0	0	0	0	0	0	0.02	0.04	0.06	0	0	0.03	0	0	0	0	0	0	0	0	0
LOC_Os01g04560	0	0	0	0.04	0	0	0	0	0	0	0	0.07	0	0.06	0	0	0	0	0	0	0	0	0	0	0	0	0	0	0	0.12	0.05	0	0	0	0	0	0	0	0.04	0	0	0	0
LOC_Os01g04570	2.58	2.57	2.52	2.37	1.35	1.49	1.36	1.44	1.77	0.59	0.46	0.96	0.87	1.04	0.98	1.16	0.98	0.4	0.57	0.53	0.06	0.13	0.2	0.61	0.67	0.48	0.51	0.64	0.57	0.74	0.71	1.44	0.65	0.69	1.26	0.79	0.62	0.43	0.42	0.33	0.72	0.63	0.54
LOC_Os01g04580	0.23	0.3	0.2	0.48	0.27	0.38	0.3	0.52	0.66	1.04	1.03	0.09	0.21	0.04	0.53	0.64	0.6	0.78	0.97	0.61	0.12	0.04	0.02	0.72	0.99	1.09	1.75	0.88	1.57	0.65	0.37	0.4	0.97	1.53	1.61	3.8	3.94	1.51	2.25	0.97	4.91	7.39	4.07
LOC_Os01g04590	10.67	13.07	8.99	13.61	15.21	19.76	4.89	8.3	8.28	12.4	10.07	11.64	11.09	13.89	9.99	8.64	6.31	1.41	0.83	1.56	5.21	2.55	3.55	1.48	1.15	1.13	9.18	11.12	11.21	11.13	6.82	7.59	4.09	7.67	5.82	2.92	2.08	4.66	3.96	2.25	3.65	3.9	4
LOC_Os01g04600	1.03	0.93	1.14	1.02	1.03	1.15	2.68	2.4	2.53	2.25	2.91	1.34	1.5	1.53	3.45	3.75	3.28	5.32	5.09	5.57	3.49	4.32	4	5.25	3.8	4.84	2.94	2.7	3.23	0.98	1.33	1.31	2.83	3.64	2.21	5.68	4.46	5.08	4.15	2.72	4.91	4.97	4.86
LOC_Os01g04620	0.17	0.44	0.19	0.36	0.22	0.61	0.26	0.67	1.34	1.44	1.17	0.61	0.71	0.44	1.18	0.7	0.93	0.09	0.18	0.21	0.2	0.21	0.11	0.52	0.5	0.22	1.51	1.42	2.23	1.41	0.36	0.94	0.75	1.05	1.46	5.64	6.89	5.78	6.67	7.75	1.07	2.41	2.18
LOC_Os01g04630	1.32	1	1.41	2.16	2.2	4.31	15.79	13.84	10.43	40.79	47.79	16.86	20.07	38.56	48.76	40.09	43.86	12.24	8.91	9.06	6.43	6.52	6.95	10.86	11.62	10.96	45.27	48.02	46.46	2.3	2.68	3.01	35.39	32.87	32.21	26.6	24.75	7.96	7.57	6.94	20.98	21.11	22.51
LOC_Os01g04640	0	0.24	0.11	0.09	0.04	0.09	0.05	0	0.05	0	0	0	0.39	0.21	0.25	0.17	0.05	1.94	0.83	1.06	13.29	9.73	7.26	2.16	0.6	1.51	0.18	0.06	0	0.14	0.16	0.1	0.09	0.06	0	0.6	0.66	0.91	0.93	0.97	0.49	0.25	0.63
LOC_Os01g04650	17.45	21.47	20.42	23.78	20.82	19.75	24.89	25.57	27.97	53.53	55.67	22.82	21.48	21.22	38.13	38.73	43.26	50.91	50.02	48.26	45.88	45.4	43.14	44.06	44.62	45.94	53.71	52.13	51.52	21.87	19.07	23.38	48.7	54.27	59.76	65.87	58.7	38.17	30.38	31.46	56.21	57.82	59.33
LOC_Os01g04660	0	0	0	0	0	0	0.03	0	0	0	0	0	0	0	0	0.05	0	0.45	0.46	0.53	0.51	0.7	0.82	0.52	0.26	0.65	0	0	0	0	0	0	0	0	0	0.34	0.11	0.27	0.22	0.05	0.37	0.39	0.18
LOC_Os01g04670	0.71	1.26	2.01	1.12	1.3	0.48	7.34	5.51	3.85	9	7.28	5.07	6.2	5.5	7.31	7.02	8.75	7.84	6.78	7.55	4.97	5.21	4.64	6.23	5.63	4.21	5.83	4.75	5.01	2.47	4.08	4.93	8.48	12.08	7.9	4.28	5.15	2.45	2.76	4.32	4.11	3.29	4.12
LOC_Os01g04680	0	0	0	0	0	0	0	0	0	0	0	0	0	0	0	0	0	0	0	0.06	0	0	0	0	0	0	0	0	0	0	0	0	0	0	0	0	0	0	0	0	0	0	0
LOC_Os01g04699	0.74	0.28	0.09	0.14	0.25	0.27	0.32	0.49	0.64	0.2	0.3	0.06	0.26	0.06	0.39	0.13	0.08	0	0.07	0.26	0	0	0	0	0	0.15	0.19	0	0.33	0.33	0	0.08	0.15	0	0.48	0	0.08	0	0	0	0	0.11	0.31
LOC_Os01g04710	0.15	0.03	0.05	0.12	0.26	0.04	0.02	0.39	0.02	0.17	0.3	0.48	0.81	0.37	0.63	0.48	0.36	24.64	20.59	18.2	51.42	48.2	40.29	19.18	15.77	19.81	0.14	0	0.11	0.25	0.29	0.18	0.15	0.08	0.02	60.34	43.1	86.59	88.33	38.85	68.18	73.31	64.4
LOC_Os01g04720	0.41	0.51	0.48	0.32	0.25	0.33	0.6	0.75	0.56	0.75	0.82	0.45	0.5	0.48	0.81	0.72	1.05	6.95	6.28	5.88	10.44	9.66	9.03	5.56	4.16	5.66	0.54	0.48	0.57	0.39	0.36	0.44	0.59	0.57	0.62	5.74	4.65	4.41	2.07	2.72	6.24	5.54	5.52
LOC_Os01g04730	13	13.99	14.26	11.62	11.45	10.78	27.35	23.62	27.08	35.69	41.72	23.97	24.33	26.14	50.83	49.44	51.11	51.53	50.02	50.09	37.11	40.11	37.22	52.47	46.58	56.9	38.19	32.78	38.04	13.31	10.98	13.65	45.34	40.27	43.62	76.87	66.16	78.15	88.39	44.53	97.75	95.22	103.85
LOC_Os01g04750	0	0	0	0	0	0	0	0	0	0.03	0.05	0	0	0	0	0	0	0.02	0	0.04	0	0	0	0	0	0.03	0	0	0	0	0	0	0	0	0	0	0	0.03	0	0	0	0	0
LOC_Os01g04780	0.01	0.01	0	0	0	0	0	0	0	0	0	0.01	0	0	0	0	0	0	0	0	0	0	0	0	0	0	0	0	0	0	0	0.01	0	0	0	0	0	0.06	0	0.01	0	0	0
LOC_Os01g04790	0	0	0	0	0	0	0	0	0.02	0	0	0	0	0	0	0	0	0	0	0	0	0	0	0	0	0	0	0.03	0	0	0	0	0	0	0	0.03	0	0	0	0	0.04	0	0
LOC_Os01g04800	0.21	0.1	0.19	0.03	0.02	0.07	1.09	1.03	2.2	0.07	0.05	0.04	0.03	0.06	0.71	0.76	0.36	0.19	0.03	0.07	0.03	0.06	0	0.23	0.28	0.4	0	0.03	0	0	0.12	0.19	0.18	0.61	0.17	0.33	0.34	0.27	0.3	0.36	0.32	0.24	0.37
LOC_Os01g04814	50.11	52.53	47.79	54.32	58.17	52.49	43.63	55.2	58.27	40.32	41.81	28.28	30.26	31.78	32.52	30.45	32.25	49.95	46.92	45.39	53.75	51.37	53.71	44.55	44.52	45.23	34.21	35.17	32.36	32.03	32.96	36.29	34.11	39.17	37.08	54.73	54.51	53.1	57.62	49.43	52.48	48.92	49.5
LOC_Os01g04830	0	0	0	0	0	0	0	0	0.21	0	0	0	0	0	0	0	0	0	0.33	0.19	0	0	0	0	0	0	0	0	0	0	0	0	0	0	0	0	0	0.23	0	0.07	0	0	0
LOC_Os01g04840	0	0	0	0	0	0	0	0	0	0.12	0	0	0	0	0	0	0	0.03	0.03	0	0.07	0	0	0	0	0	0	0	0	0	0	0	0	0	0	0	0	0	0	0	0.05	0	0.03
LOC_Os01g04860	12.28	12.24	11.77	9.73	11.07	10.67	12.61	14.42	15.12	24.53	21.52	8.9	8.82	9.92	21.03	23.15	18.46	3.81	4.73	4.24	3.33	2.98	3.46	3.84	3.86	3.11	16.57	15.41	19.78	7.21	8.63	8.15	23.71	27.41	24.76	4.64	4.46	2.24	2.64	2.9	5.66	5.21	5.02
LOC_Os01g04870	12.3	12.63	10.94	9.94	10.44	9	17.44	17.27	16.99	16.18	15.28	8	9.74	9.17	17.11	17.45	15.87	10.59	10.67	9.96	6.46	6.36	8.06	11	9.28	9.4	13.56	14.11	15.21	7.29	9.8	11.3	13.38	15.74	17.32	9.63	9.9	5.05	4.96	6.42	11.83	10.04	11.2
LOC_Os01g04880	3.11	2.65	3.24	2.54	2.57	2.25	3.71	3.98	3.42	6.98	5.47	3.61	3.28	3.23	5.11	4.98	5.33	8.75	7.76	7.57	11.52	11.04	9.84	7.97	6.11	7.87	5.33	5.01	5	2.06	2.21	2.47	5.66	4.88	5.14	8.74	7.68	8	5.53	6.24	8.79	9.27	8.33
LOC_Os01g04900	53.78	49.04	56.06	49.39	46.83	53.15	69.6	61.48	53.9	105.18	103.11	60.04	56.77	55.64	101.7	104.54	96.96	16.1	16.05	17.09	8.59	8.27	8.91	11.74	14.84	11.58	83.57	87.02	86.51	48.93	53.76	48.64	108.63	106.57	104.08	21.01	21.67	11.24	11.37	15.7	27.07	24.11	25.06
LOC_Os01g04910	6.81	4.87	6.8	5.22	5.28	5.89	9.62	9.55	7.29	10.93	13.87	7.9	9.78	10.26	16.74	15.98	14.91	16.27	15.38	17.8	10.67	9.76	9.47	15.64	13.66	15.86	8.56	10.72	9.66	5.26	5.67	5.79	11.22	11.33	11.22	18.17	15.65	13.42	10.05	9.97	16.48	16.11	14.52
LOC_Os01g04920	111.36	104.73	102.72	76.69	94.89	55.07	61.6	65.99	54.33	7.26	7.09	8.97	8.42	9.53	12.54	12.94	10.44	8.82	7.25	8.08	13.57	11.17	10	8.02	6.48	8.59	8.08	10.1	10.9	36.76	46.63	39.71	9.12	10.67	8.45	13.02	8.58	10.82	10.64	5.51	11.5	9.18	8.93
LOC_Os01g04930	33	27.38	23.83	24.5	28.15	24.63	11.94	16.24	16.16	6.2	5.3	5.96	7.18	6.86	4.82	5.6	4.93	14.67	16.55	15.38	20.96	19.48	20.37	16.3	16.16	15.65	6.85	5.47	6.49	10.2	10.17	11.23	4.82	5.6	5.45	27.08	26.13	24.9	29.5	24.94	21.85	19.72	21.41
LOC_Os01g04950	40.24	48.65	48.55	34.17	35.21	33.76	20.78	30.33	45.26	25.7	28.38	10.39	9.58	8.71	12.8	11.92	18.51	41.76	40.83	45.4	34.3	31.66	32.77	41.68	48.08	43.66	28.42	23.72	25.57	14.88	10.39	15.37	28.79	25.96	27.4	49.92	45.8	15.79	20.66	16.24	48.99	51.48	48.75
LOC_Os01g04980	0	0	0	0	0	0	0	0	0	0	0.02	0	0	0	0	0	0	0	0	0	0	0	0	0.02	0	0	0.02	0	0	0	0	0	0.04	0	0	0	0	0	0	0	0	0.01	0
LOC_Os01g04990	15.98	13.09	15.29	11.63	12.68	12.87	15.07	14.6	13.27	15.23	14.37	19.82	21.29	25.39	21.02	20.33	15.86	5.65	6.41	5.78	4.58	5.07	4.64	5.91	5.67	4.94	9.76	9.42	10.67	10.3	13.51	10.16	15.1	16.43	14.83	5.04	5.82	5.37	4.91	5.37	7.77	7.96	7.03
LOC_Os01g05000	0	0	0	0	0	0	0	0	0	0	0	0	0	0	0	0	0	0	0	0	0.07	0	0	0	0	0	0	0	0	0	0	0.2	0	0	0	0	0	0	0	0	0	0	0
LOC_Os01g05010	1.43	1.52	1.57	0.75	1.14	1.48	6.73	6.08	5.9	12.66	15.45	3.34	5.42	4	16.43	16.57	14.69	17.73	18.58	18.39	15.09	18.85	21.07	22.22	12.45	22.93	9.56	9.15	10.05	0.99	1	1	13.46	13.51	13.18	18.98	16.68	25.55	22.73	12.09	22.6	21.67	19.26
LOC_Os01g05020	0	0	0	0	0	0	0	0	0	0.03	0	0	0	0	0	0	0	0.06	0.04	0.05	0	0	0	0.05	0.02	0.04	0	0	0	0	0	0	0.02	0	0	0	0.02	0	0	0	0	0	0
LOC_Os01g05050	0	0	0	0	0	0	0	0	0	0.14	0	0	0	0	0.14	0.05	0	0.55	0.71	0.58	1.57	2.82	2.41	0.57	0.75	0.85	0	0	0	0	0	0	0.16	0	0	0.06	0.06	0.05	0.1	0.07	0	0	0
LOC_Os01g05060	3.78	6.12	9.64	5.23	5.83	3.86	16.18	13.86	16.72	165.42	165.3	18.58	13.23	13.09	136.79	143.24	135.08	29.6	31.23	36.35	19.07	21.45	22.02	21.48	25.69	20.34	99.8	91.03	94.13	2.36	2.56	2.93	181.3	163.18	150.48	39.1	39.48	28.76	32.33	20.79	50.17	48.19	48.23
LOC_Os01g05064	0.74	0.8	0.76	1.35	1.16	0.64	0.76	0.14	0.3	0.67	1.3	1.56	1.34	0.29	0.89	0.67	1.01	8.09	8.6	7.62	10.75	10.65	10.28	5.47	5.1	6.41	1.32	0.85	0.65	0.37	0.64	0.27	1.08	1.33	1.16	8.91	7.41	1.68	2.21	1.42	7.28	7.3	6.43
LOC_Os01g05070	8.2	8.49	7.12	5.37	7.08	7.75	8.11	7.37	8.52	11.76	12.16	7.38	7.23	9.83	12.84	12.44	10.7	31.7	31.9	32.88	40.46	40.62	40.67	34.17	32.32	32.31	9.92	11.25	10.17	5.98	6.38	6.28	10.36	9.89	10.75	30.95	32.21	31.92	32.4	27	30.19	29.42	28.72
LOC_Os01g05080	6.04	5.83	11.64	5.53	4.84	7.47	7.61	4.02	4.02	100.17	97.85	36.64	25.38	25.01	72.81	81.73	78.62	25.57	24.72	29.21	14.66	15.6	19.22	18.22	22.49	17.08	54.03	50.2	48.9	10.99	8.93	8	92.16	75.01	77.56	25.77	29.84	18.36	19.53	23.31	36.49	37.56	42.33
LOC_Os01g05090	2.93	2.52	2.98	0.22	0.52	0.32	3.83	3.94	1.92	3.52	3.96	0.26	0.05	0.09	4.54	5.12	5.56	2.43	3.37	2.75	0.13	0.18	0.16	5.73	5.25	4.59	3.15	4.3	3.33	0.12	0.26	0.29	7.67	7.52	7.64	4.11	3.03	0.32	0.11	0.03	7.15	5.83	6.46
LOC_Os01g05100	0	0.06	0.03	0.05	0.02	0.02	0.03	0.18	0.09	0.06	0.02	0.08	0.13	0.02	0.12	0.02	0	6.38	23.72	31.56	0.02	0.03	0.07	17.36	81.24	18.35	0.3	0.06	0.44	0	0.05	0	0.02	0.11	0.18	11.12	27.79	8.19	21.92	45.17	15.04	21.42	26.41
LOC_Os01g05105	0.13	0.04	0.08	0.1	0.14	0.14	0.07	0.06	0.04	0.15	0.07	0.12	0.2	0.14	0.13	0.06	0.13	0.21	0.15	0.14	0.17	0.15	0.32	0.05	0.07	0.16	0.07	0.12	0.15	0.1	0.15	0.1	0.1	0.04	0.07	0.19	0.06	0.23	0.11	0.11	0.1	0.08	0.04
LOC_Os01g05120	0.18	0.31	0.06	0.29	0.2	0.05	0.05	0.05	0.24	0	0.15	0.12	0.12	0	0.04	0.22	0.16	0.22	0.49	0.68	1.92	2.52	2.81	0.05	0.09	0.41	0.13	0.13	0.04	0.07	0	0.05	0.2	0	0.05	0.11	0.16	0	0.23	0.49	0.09	0.04	0.04
LOC_Os01g05130	5.14	4.08	3.82	6.95	6.21	7.81	1.43	2.41	1.94	6.46	5.45	6.76	8.49	8	1.82	1.9	2.46	4.39	4.96	5.56	7.51	6.55	8.11	2.67	1.47	2.06	5.75	5.22	5.51	5.59	6.39	6.81	2.54	2.26	2.06	5.58	4.62	7.22	7.43	6.15	2.28	1.69	2.29
LOC_Os01g05140	0.92	0.65	0.84	0.68	0.74	1.34	0.21	0.42	0.3	2.52	2.8	2.25	2.31	2.12	0.56	0.56	0.54	3.12	3	3.13	5.01	4.27	5.06	0.63	0.12	0.13	1.81	1.78	1.68	1.13	1.29	1.07	0.38	0.71	0.82	3.52	2.2	5.97	5.39	3.11	0.33	0.88	0.48
LOC_Os01g05150	0.52	0.4	0.75	1.62	1.47	1.86	0.06	0.17	0	0.9	0.96	0.47	1.1	0.79	0	0	0	0.23	0.61	0.54	0.62	0.85	0.7	0.85	0	0	1.15	0.9	1.45	2.54	2.06	1.15	0	0	0	15.84	11.83	8.98	10.15	6.57	0	0	0
LOC_Os01g05170	0	0.16	0.07	0.12	0	0	0	0	0	0.08	0	0	0.15	0	0	0	0	0	0.06	0	0	0	0	0	0	0	0	0	0	0	0	0.06	0	0	0	0.07	0	0.06	0.23	0.04	0	0	0
LOC_Os01g05180	0	0.09	0	0.07	0.06	0.03	0	0	0	0	0	0.03	0.04	0.03	0	0	0	0.23	0.26	0.19	0.24	0.22	0.31	0	0	0	0.1	0	0.03	0.06	0	0.04	0	0	0	0.13	0	0.15	0.04	0.2	0	0	0
LOC_Os01g05200	0	0	0	0	0	0	0	0	0	0	0	0	0	0	0	0	0	0.04	0	0.05	0.02	0	0	0	0	0	0	0	0	0	0	0	0	0	0	0	0	0	0	0	0	0	0
LOC_Os01g05250	0.1	0.86	0	0	0	0	0	0.12	0.22	0	0	0	0	0	0.2	0	0.24	0.2	0	0	0	0	0	0	0.1	0	0	0	0	0	0	0	0.11	0.28	0	0.52	0	0	0	0	0.39	0.61	0.76
LOC_Os01g05289	0	0	0	0	0.04	0	0	0	0	0	0	0	0	0	0	0	0	0	0	0	0	0	0	0	0	0	0	0	0	0	0	0	0	0	0	0	0	0	0	0.03	0	0	0
LOC_Os01g05310	0	0	0	0	0	0	0	0	0	0	0	0	0	0	0	0	0.05	0.04	0.04	0	0.14	0	0.04	0.05	0.04	0.09	0	0	0	0	0	0	0	0	0	0	0.05	0	0	0	0	0.07	0
LOC_Os01g05320	0.04	0	0	0	0.03	0.02	0	0	0	0	0	0	0	0	0.02	0	0	0.03	0.02	0.03	0	0	0.04	0.15	0.24	0.18	0	0.01	0.01	0	0	0	0	0	0.04	0.12	0.23	0.14	0.02	0.04	0.08	0.06	0.06
LOC_Os01g05370	0	0	0.03	0	0	0	0	0	0	0	0	0	0	0	0	0	0	0	0	0	0.01	0	0	0	0	0	0	0	0	0	0	0	0	0	0	0	0	0.04	0	0.03	0	0	0
LOC_Os01g05400	0	0	0	0	0.12	0	0	0	0	0	0	0	0	0	0	0	0	0	0	0	0	0	0	0	0	0	0	0	0	0	0	0	0	0	0	0	0	0	0	0	0	0	0
LOC_Os01g05420	31.14	31.29	30.21	28.85	27.98	29.67	30.52	34.03	30.52	30.7	32.34	22.81	25.51	26.4	29.04	31.02	27.14	29.59	28.19	31.26	29.73	27.2	28.66	28.87	28.51	27.41	28.66	30.39	28.79	20.15	26.2	27.28	26.42	29.54	27.35	36.08	32.64	31.41	32.03	28.57	34.53	33.36	29.9
LOC_Os01g05430	0.47	0.61	0.23	0.78	0.46	0.68	0.39	0.25	0.19	0.34	0.3	1.06	1.02	1.22	0.23	0.23	0.48	5.25	8.66	11.11	2.27	2.51	2.57	6.53	29.81	6.93	0.38	0.17	0.61	0.62	0.8	0.95	0.16	0.12	0.38	6.99	11.77	5.93	11.46	15.26	8.22	10.36	9.66
LOC_Os01g05440	0	0	0	0	0	0	0.04	0	0	0	0	0	0	0	0	0	0.04	0	0.13	0.03	0	0	0.03	0	0	0	0	0	0	0	0	0	0	0	0	0.08	0.04	0	0.03	0	0.26	0	0
LOC_Os01g05450	0	0	0.1	0	0.07	0	0.27	0	0.08	0	0.09	0	0	0	0.15	0.44	0.27	0.3	0.41	0.36	0.09	0.19	0.6	0.09	0.53	0.09	0.22	0	0.24	0	0	0	0.34	0.21	0.27	0.38	0.09	0.26	0.16	0.28	0.22	0.58	0.28
LOC_Os01g05460	0.13	0.18	0.17	0.07	0.17	0	0.46	0.99	0.67	0.37	0.64	0.17	0	0.21	0.49	0.98	0.22	2.24	2.19	1.75	1.2	1.21	0.43	3.12	1.26	2.15	0.18	0.19	0.46	0.21	0	0.29	0.56	1.38	0.83	2.65	2.34	0.14	0.59	1.33	1.92	2.03	2.51
LOC_Os01g05470	5.17	3.8	5.29	5.5	5.4	5.46	9.26	9.99	10.08	15.12	15.42	6.25	5.61	6.05	13.34	14.66	14.35	19.8	18.09	18.34	21.24	17.52	22.26	18.11	13.72	16.94	12.81	11.31	12.75	3.51	3.6	4.48	15.39	15.5	15.6	23.3	22.73	22.87	16.2	14.68	23.21	24.13	22.16
LOC_Os01g05480	0.13	0.03	0.14	0.05	0.15	0.06	0.32	0.16	0.07	0.53	0.57	0.5	0.46	0.23	0.36	0.41	0.29	7.36	7.77	7.49	8.43	7.41	9.14	6.34	6.52	7.83	0.27	0.39	0.53	0.28	0.35	0.54	0.26	0.34	0.2	9	8.37	7.18	6.96	7.52	8.38	7.19	8.45
LOC_Os01g05490	298.04	291.6	315.41	287.7	312.89	301.46	277.68	217.58	220.52	399.72	387.02	337.91	328.95	334.72	369.42	361.99	377.95	451.04	466.79	477.07	414.29	434.51	462.71	480.58	462.59	475.02	350.94	335.06	335.29	392.92	361.36	378.64	396.78	364.75	356.87	498.85	507.04	568.81	647.49	528.07	513.48	479.11	496.03
LOC_Os01g05500	34.38	36.1	37.33	38.45	34.35	36.89	33.69	34.8	32.22	37.79	38.42	25.12	27.14	26.32	27.72	30.19	31.26	33.25	34.6	35.27	36.05	35.98	35.51	35.1	26.55	30.85	40.28	37.28	35.23	28.43	38.1	39.31	34.98	34.26	37.57	31.89	28.68	35.23	18.04	28.44	31.8	30.34	25
LOC_Os01g05510	8.94	10.67	10.69	9.35	8.04	9.16	7.55	7.86	6.64	12.42	11.3	8.58	8.97	8.98	7.85	8.21	6.26	9.78	9.26	8.75	9.29	11.97	10.73	6.92	6.48	7.75	10.17	10.28	9.65	7.76	9.89	9.63	9.05	8.61	10.65	6.87	6.82	5.85	6	6.64	5.23	3.97	4.86
LOC_Os01g05520	0	0	0	0	0	0	0	0	0	0	0	0	0	0	0	0	0	0	0	0	0	0	0	0	0	0	0	0	0	0	0	0	0	0	0	0	0	0	0	0	0	0.09	0.05
LOC_Os01g05530	5.79	4.66	4.64	4.54	4.63	3.74	6.03	6.69	5.06	12.78	12.46	4.31	4.77	5.21	9.33	9.86	7.99	6.68	6.5	6.73	8.84	6.97	8.61	6.05	4.76	6.06	9.41	9.95	9.67	2.69	3.94	5.27	8.29	9.2	10.09	6.93	7.08	4.28	3.91	4.69	5.85	6.76	5.14
LOC_Os01g05540	1.39	1.26	0.88	0.63	0	0.5	1.37	2.43	0.05	1	0.72	0.56	1.25	0.91	1.28	2.09	0.97	5.33	4.07	2.79	2.59	2.36	4.74	3.3	1.98	4.97	0.54	1.46	1.35	0.19	0.15	0.55	1.21	0.93	0.42	0.93	0.7	6.62	4.05	1.46	3.94	4.88	3.8
LOC_Os01g05560	11.64	14.19	12.51	10.27	11.05	9.97	22.89	21.15	21.24	22.88	23.61	16.57	15.78	16.34	29.51	27.66	29.95	26.29	25.83	27.58	21.12	22.36	23.14	26.89	23.73	26.25	21.06	18.37	25.26	9.5	8.51	10.21	28.54	26.09	29.56	33.68	31.54	33.4	25.64	23.55	38.24	36.95	38.47
LOC_Os01g05570	0	0	0	0	0	0	0	0	0	0	0	0	0	0	0	0	0	0	0	0.15	0	0	0	0	0	0	0	0	0	0	0	0	0	0	0	0	0	0.09	0	0	0	0	0
LOC_Os01g05580	0	0	0	0	0	0	0	0	0	0.1	0	0	0	0	0	0	0	0	0	0.07	0	0	0	0	0	0	0	0	0	0	0	0	0	0	0	0	0.17	0	0	0	0	0	0
LOC_Os01g05585	0	0	0	0	0	0	0	0	0	0	0	0	0	0	0	0	0	0.58	1.47	0.93	0	0.5	0.22	0.94	0.19	1.34	0	0	0	0	0	0	0	0	0	0.25	0	0	0	0.14	0	0	0.18
LOC_Os01g05590	0.03	0.04	0	0	0	0	0	0	0	0.05	0	0	0	0	0.06	0.09	0.04	0.49	0.54	0.3	0.26	0.32	0.49	0.79	0.34	0.64	0	0	0	0	0	0	0.14	0	0.22	0.04	0.07	0	0	0.07	0.32	0.18	0.23
LOC_Os01g05600	0.03	0.02	0	0.01	0.02	0.04	0.09	0.02	0.01	0.45	0.5	0.01	0	0.01	0.27	0.24	0.3	0.45	0.44	0.38	0.06	0.11	0.19	0.38	0.24	0.57	0.15	0.17	0.09	0.08	0.03	0.01	0.31	0.54	0.21	0.21	0.32	0.1	0.01	0.03	0.63	0.52	0.44
LOC_Os01g05610	17.05	16.3	15.78	17.96	18.56	14.69	25.88	31.49	30.5	15.41	17.9	9.45	11.09	10.61	15.13	13.95	16.99	13.41	12.01	12.09	9.5	9.3	8.85	9.77	8.01	9.92	9.33	7.92	11.8	12.32	12.92	13.82	16.7	14.67	16.21	21.16	20.74	22.66	26.59	14.53	23.23	23.41	25.51
LOC_Os01g05620	0.33	0.46	0.78	0.23	0.15	0.21	0.57	0.57	0.36	3.5	3.84	0.06	0.05	0.05	2.35	3.03	2.56	2.29	2.61	2.53	0.62	0.8	0.81	2.49	1.97	2.22	1.04	1.07	1.15	0.08	0.21	0.12	3.41	4.17	3.54	1.62	1.16	0.37	0.16	0.38	3.01	2.29	2.63
LOC_Os01g05630	34.73	29.59	32.08	32.62	32.83	26.4	46.99	60.35	56.41	39.35	40.9	17.74	20.76	20.37	29.34	26.94	28.56	29.77	30.36	28.13	26.56	25.48	28.15	25.43	20.59	26.09	22.75	24.57	27.01	16.73	21.87	20.66	33.31	40.08	33.49	56.18	48.83	75.47	65.35	33.97	69.19	64.42	58.62
LOC_Os01g05640	0.18	0.26	0.17	0.39	0.38	0.24	0.53	0.82	0.72	0.4	0.53	0.2	0.16	0.14	0.19	0.21	0.2	0.19	0.17	0.21	0.16	0.09	0.14	0.19	0.35	0.09	0.29	0.32	0.34	0.54	0.36	0.36	0.34	0.41	0.52	0.65	0.59	0.24	0.34	0.12	0.73	0.61	0.4
LOC_Os01g05650	444.63	355.2	291.19	224.51	264.6	225.96	726.19	818.44	861.11	423.15	479.33	195.87	209.65	230.16	709.83	625.3	564.2	516.64	523.65	515.15	109.7	130.21	178.03	770.17	512.09	760.57	299.73	291.07	321.26	194.49	217.99	234.9	508.04	513.85	496.17	149.27	182.87	52.74	73.17	104	337.41	298.58	405.65
LOC_Os01g05660	15.21	16.19	17	15.74	15.8	16.95	16.66	15.16	13.87	8.5	7.44	8.79	11.13	11.76	11.11	11.26	11.04	4.94	4.86	4.79	6.53	5.92	7.12	5.38	3.99	5.11	10.72	11.34	12.24	13.04	16.55	18.37	8.8	10.82	8.98	4.03	3.6	2.38	2.15	3.04	3.4	3.15	3.56
LOC_Os01g05670	69.44	83.04	78.57	69.08	64.01	67.28	97.64	86.61	80.1	59.13	60.7	60.02	65.93	72.4	91.69	83.78	82.27	53.37	52.15	52.85	68.21	61.4	61.61	54.53	54.65	58.28	72.91	70.53	76.18	90.91	106.87	96.16	77.82	82.7	78.5	70.27	67.09	65.38	73.45	60.23	60.85	59.44	57.56
LOC_Os01g05680	3.52	3.3	5.71	3.35	3.29	2.5	4.71	5.07	5.35	2.41	2.6	3.21	1.83	1.82	3.32	3.22	3.38	4.82	3.64	4.89	4.92	4.75	4.71	5.69	4.94	4.76	2.78	2.78	3.38	1.35	2.79	2.45	3.28	3.78	4	5.1	2.68	4.05	2.7	3.22	5.73	4.6	4.69
LOC_Os01g05694	4.9	6.44	6.93	6.21	6.81	5.72	5.17	7.6	5.23	5.38	6.01	4.71	5.48	6.72	4.96	4.06	7.1	9.21	7.32	7.35	11.61	7.94	8.7	7.98	7.15	8.31	5.86	5.82	6.44	5.67	6.03	5.58	4.78	6.51	5.19	14.57	10.13	14.33	15.17	12.33	11.82	11.15	10.6
LOC_Os01g05710	0.24	0.14	0.06	0.05	0.13	0.34	0.18	0.23	0.46	0.63	0.11	0.22	0.31	0.16	0.09	0.42	0.17	1.86	0.84	2.58	1.32	1.24	0.99	1.98	1.98	1.59	0.21	0.21	0.12	0.63	0.24	0.5	0.16	0.2	0.4	0.92	1.38	0.98	1.15	0.63	0.18	0.74	0.85
LOC_Os01g05720	0	0	0	0	0	0	0	0	0	0	0	0	0	0	0	0	0	0.05	0	0	0	0	0	0	0.05	0.12	0	0	0	0	0	0	0	0	0	0.14	0	0.18	0	0.04	0.05	0.05	0
LOC_Os01g05730	1.83	3.79	4.02	2.07	3.73	3.4	0.13	0.66	0.65	0.88	1.93	1.49	2.28	1.83	0.03	0.99	0.59	3.91	3.87	3.69	2.48	3.96	4.12	1.5	0.99	1.15	2.27	2.25	2.12	2.12	2.82	2.01	0.72	0.03	0.22	3.23	2.83	5.78	3.52	2.73	2.51	1.64	1.76
LOC_Os01g05744	0.42	0.29	0.48	0.26	0.44	0.24	0.33	0.33	0.38	0.57	0.24	0.19	0.27	0.58	0.29	0.58	0.18	1.33	1.49	1.6	0.82	1	0.85	1.63	1.52	1.67	0.13	0.4	0.19	0.24	0.34	0.24	0.47	0.37	0.32	0.38	0.21	0.78	0.5	1.05	0.51	0.84	1.03
LOC_Os01g05760	0	0	0	0	0	0	0	0	0	0	0	0	0	0	0	0	0	0	0	0	0	0	0	0	0	0	0	0.24	0	0	0	0	0	0	0	0	0	0	0	0	0	0	0
LOC_Os01g05770	0.03	0.08	0	0	0	0.03	0	0	0	0	0	0	0.11	0.02	0.05	0.05	0	0.16	0.17	0.24	0.03	0.11	0.09	0.13	0.1	0.03	0	0	0	0	0	0	0	0	0.07	0.07	0	0	0	0	0	0.02	0
LOC_Os01g05780	0	0	0	0	0	0	0	0	0	0	0	0	0	0	0	0	0	0	0	0.06	0	0	0	0.16	0	0.07	0	0	0	0	0	0	0	0	0	0.17	0	0	0	0	0	0.06	0
LOC_Os01g05790	25.42	26.06	22.22	21.78	22.5	19.02	35.26	41.43	45.46	28.48	30.21	13.75	13.96	16.78	28.79	27.51	27.57	22.31	24.26	21.51	23.2	22.79	21.28	21.99	19.24	20.02	25.57	27.73	30.82	15.48	16.21	15.97	35.22	35.34	35.04	26.62	24.89	18.56	17.4	16.29	25.69	24.85	24.05
LOC_Os01g05800	223.36	203.35	188.32	171.64	195	194.27	336.43	368.92	339.13	321.44	327.84	217.95	226.65	241.88	349.85	359.46	315.24	40.89	40.01	43.23	29.68	28.66	29.26	31.28	39.03	28.65	262.96	284.52	315.27	152.42	165.39	156.32	335.17	350.7	334.09	69.43	68.18	42.53	43.3	51.56	69.5	68.46	76.08
LOC_Os01g05810	8.26	10.8	10.32	7.7	9.54	7.01	23.98	32.29	36.58	31.05	34.7	14.13	17.84	14.42	33.44	27.98	32.4	21.03	18.3	18.35	28.19	27.21	28.27	17.69	17.61	17.34	29.57	29.56	27.73	8.35	8.2	9.17	23.43	24.81	24.17	36.59	32.29	18.25	15.67	11.79	36.62	35.31	35.56
LOC_Os01g05820	0	0.06	0.03	0.24	0.23	0.29	0.05	0.03	0.07	0.88	1.06	0.93	1.22	1.57	0.72	0.28	0.44	8.95	6.84	4.42	9.5	8.98	6.58	6.29	4.49	5.27	0.48	0.53	0.54	0.88	0.39	0.49	0.25	0.34	0.27	2.56	3.07	3.3	3.16	1.5	1.83	2.48	3.17
LOC_Os01g05830	10.67	11.29	8.68	10.71	11.47	13.26	6.22	5.38	4.64	6.43	6.5	8.9	9.03	10.3	4.45	4.87	4.21	12.95	13.07	13.79	10.34	10.1	10.95	13.22	10.94	10.88	6.44	6.97	5.85	7.58	9.49	9.65	6.26	5.61	6.49	7.84	8.69	9.26	10.49	11.66	10.79	9.36	11.17
LOC_Os01g05840	26.41	27.76	21.39	11.07	10.88	10.08	48.41	51.91	45.33	4.14	3.29	19.42	21.97	20.97	16.68	14.51	13.35	17.03	13.21	13.43	29.77	21.63	24.37	23.06	13.84	29.65	8.39	9.21	12.58	12.97	13.58	12.62	8.8	10.53	6.95	16.48	8.47	50.75	39.34	10.65	30.91	31.97	21.38
LOC_Os01g05860	0.21	0.09	0.32	0.12	0.04	0.1	0.58	0.39	0.73	2.18	2.9	0.17	0.15	0.11	1.97	2.62	1.72	1.88	1.62	2.17	0.78	1.23	1.21	1.95	1.46	1.44	1.08	1.44	1.27	0.1	0.06	0.13	3.03	2.73	2.27	1.73	1.51	1.59	1.13	0.68	2.52	1.89	2.4
LOC_Os01g05870	0.09	0.33	0.19	0.4	0.23	0.36	0.34	0.52	0.48	1.23	1.06	0.3	0.21	0.32	1.95	1.39	1.32	0.89	0.97	0.83	0.44	0.44	0.48	0.93	0.76	0.94	0.89	0.78	0.93	0.76	0.68	0.79	1.24	0.85	1.28	3.35	3.29	1.81	2.11	1.51	3.22	3.42	1.98
LOC_Os01g05880	0	0	0	0	0	0	0	0	0	0	0	0	0.04	0	0	0	0	0.06	0.1	0.06	0.11	0.16	0.11	0	0	0	0	0	0	0	0.04	0	0	0	0	0	0	0	0	0	0	0	0.06
LOC_Os01g05890	0.97	0.43	0.48	0	0	0	1.84	2.65	2.37	0.93	1.13	0	0	0	1.65	1.68	1.81	2	1.81	2.49	0	0	0.21	3.33	3.78	4.14	0.13	0.49	0.61	0	0	0	1.38	1.45	1.81	0.58	0.69	0.07	0	0	2.25	2.24	3.45
LOC_Os01g05900	39.35	30.49	31.77	33.51	33.82	28.35	49.65	61.84	59.93	54.78	46.09	27.51	28.87	29.14	45.95	43.64	46.69	62.41	67.17	60.9	61.34	57.48	56.71	54.7	52.22	52.73	30.53	29.27	34.34	23.58	27.41	26.73	44.48	44.03	42.85	78.26	83.33	92.84	100.45	56.04	89.19	88.92	81.85
LOC_Os01g05940	0.79	1.23	0.94	0.87	0.95	0.75	0.95	1.38	1.24	1.36	1.38	1.1	1.11	1.29	1.08	1.25	1.04	1.23	1.33	1.19	1.66	1.44	1.42	1.13	1.13	1.37	1.09	0.86	1.33	0.51	0.84	0.91	0.99	1.2	1.02	1.4	1.31	1.08	1.3	1.32	1.48	1.3	1.39
LOC_Os01g05960	6.14	5.43	4.67	5.65	5.85	6.17	9.39	12.09	9.41	6.22	6.17	4.44	4.96	4.99	6.8	6.12	5.19	3.37	2.51	2.52	2.03	1.86	2.34	3.16	2.37	2.94	3.03	3.86	4.49	4.07	5.64	5.25	4.51	5.28	5.26	1.35	1.28	0.8	1.1	1.32	2.75	2.25	2.35
LOC_Os01g05970	68.63	58.93	71.27	72.52	68.74	55.19	99.01	128.45	113.24	77.48	74.66	38.1	45.68	37.63	60.34	60.76	62.7	54.18	52.74	48.02	45.06	38.69	39.09	45.36	43.02	45.79	41.87	37.07	47.33	51.79	60.99	62.07	70.72	73.59	66.78	88.44	87.46	107.38	108.99	60.42	103.01	105.7	97.47
LOC_Os01g05980	2.22	2.19	2.46	2.07	2.49	2.31	3.24	3.69	3.24	3.32	3.01	1.87	1.69	1.6	2.99	2.61	2.77	2.55	1.97	2.67	0.99	1.1	1.28	2.16	2.55	2.19	1.66	1.75	1.86	1.44	1.46	2	2.55	2.89	2.72	1.18	1.39	0.94	0.78	0.93	2.11	1.97	1.88
LOC_Os01g06000	0.51	0.59	0.7	0.73	0.71	0.83	1.41	1.21	1.21	3.31	4.09	0.76	0.77	0.57	2.69	2.64	2.76	3.05	3.22	3.06	2.36	1.56	1.97	3.82	2.76	3.13	2.47	2.06	2.35	0.54	0.67	0.68	3.19	3.18	3.33	2.79	2.37	1.55	0.45	1.48	3.13	3	3.09
LOC_Os01g06010	77.71	73.12	80.07	75.21	77.99	63.57	139.55	162.16	121.58	119.53	117.69	52.69	62.1	59.29	114.72	100.12	103.11	57.47	64.68	65.75	45.44	48.32	42.3	58.09	56.78	57.35	80.8	83.02	87.48	64.62	76.87	74.97	120.77	115.77	109.74	126.42	119.14	131.9	128.57	74.59	125.16	139.37	121.99
LOC_Os01g06020	9.59	9.12	10.63	8.47	7.98	8.54	11.41	12.74	10.93	23.84	24.26	12.03	11.52	11.36	26.91	24.56	21.66	7.69	7.78	8.53	7.13	7.32	8.09	6.27	6.73	6.52	21.03	19.32	20.12	7.44	8.37	7.03	22.13	24.6	23.66	10.34	9.86	9.36	9.69	8.53	10.74	9.83	9.61
LOC_Os01g06040	0	0	0	0	0	0	0	0	0	0	0	0	0	0	0	0	0	4.31	1.55	1.95	19.41	25.43	17.32	2.66	0.65	3.53	0	0	0	0	0	0	0	0	0	1.14	0.39	1.2	1.49	0.39	0.97	1.21	0.76
LOC_Os01g06050	0.46	0.33	0.49	1.22	1.15	1.1	0	0	0	0.64	0.84	1.5	1.74	1.54	0	0	0	1.91	2.1	1.57	4.74	4.84	4.23	0.11	0	0	0.96	0.82	0.86	1.4	1.8	1.77	0	0	0	1.36	1.57	2.16	1.9	2.01	0	0.02	0.06
LOC_Os01g06060	0	0	0	0	0	0	0	0	0.07	0	0	0	0	0	0.12	0.03	0	0.12	0.03	0.06	0.04	0.28	0.39	0	0	0	0	0	0	0	0	0	0	0	0	0.2	0.07	0.32	0.26	0.02	0.71	0.4	0.26
LOC_Os01g06070	0	0	0	0	0	0	0	0	0	0	0	0	0	0	0	0	0	0	0	0.1	0	0	0	0	0	0	0	0	0	0	0	0	0	0	0	0	0	0	0	0	0	0	0
LOC_Os01g06100	0.12	0.05	0	0	0.07	0.03	0.12	0.07	0.04	0	0.08	0.02	0	0.08	0.03	0.05	0.07	0.09	0	0.13	0	0.02	0	0.06	0.03	0.19	0	0.09	0.04	0	0.03	0.04	0.12	0.15	0.04	0.04	0.04	0.02	0	0.02	0.04	0.04	0.08
LOC_Os01g06110	0	0	0	0	0	0	0	0	0	0	0	0	0	0	0	0.03	0	0	0	0	0	0	0	0	0.01	0	0	0	0	0	0	0	0	0.03	0	0.02	0	0.01	0	0	0	0	0.01
LOC_Os01g06120	0	0	0	0	0	0	0	0.18	0	0	0.05	0	0	0	0	0	0	0	0	0	0.06	0	0	0	0	0	0	0	0	0	0	0	0	0	0	0	0	0	0	0	0	0	0
LOC_Os01g06130	0	0	0	0	0	0	0	0	0	0	0	0	0	0.03	0	0	0	10.04	5.33	7.28	5.13	6.08	8.4	9.6	3.76	8.58	0	0	0	0	0.05	0	0	0	0.05	1.54	2.33	4.22	3.62	1.23	2.84	1.59	2.64
LOC_Os01g06140	0.42	0.27	0.37	0.09	0.26	0.03	1.28	1.48	2.15	0.65	0.57	0.13	0.22	0.23	1.08	1.14	0.98	3.65	2.45	2.87	2.59	3.06	3.75	3.26	1.42	2.95	0.88	1.56	1.24	0.45	0.66	0.68	1.45	1.33	1.73	0.85	0.83	1.19	1.13	0.26	1.54	1.06	1.31
LOC_Os01g06150	3.7	5.1	6.03	5.45	5.49	4.55	4.8	4.14	4.72	5.05	5.34	9.44	10.03	9.38	8.18	8.89	9.18	0.86	0.43	0.87	2.64	2.74	2.53	0.35	0.36	0.58	4.68	5.31	5.76	7.06	8.62	9.83	5.37	5.5	7.06	0.46	0.35	0.25	0.53	0.56	0.38	0.77	0.5
LOC_Os01g06160	0	0.02	0	0	0	0	0	0	0.01	0	0	0	0	0.01	0.01	0.02	0	0.01	0	0	0.02	0	0	0	0	0	0	0.04	0	0.02	0	0	0	0	0	0	0.02	0.01	0	0	0	0	0
LOC_Os01g06180	0	0	0	0	0	0	0	0	0	0	0	0	0	0	0	0	0	0	0	0	0	0	0	0	0	0	0	0	0	0	0	0	0	0	0	0	0	0	0	0	0.01	0	0
LOC_Os01g06200	0	0	0	0.05	0.02	0	0	0	0	0	0	0	0	0	0	0	0	0	0	0	0.02	0	0	0	0	0	0	0	0.03	0	0	0	0	0	0	0	0	0	0	0	0	0	0
LOC_Os01g06210	2.35	2.02	4.1	3.65	3.59	2.91	1.31	2.18	1.31	0.59	0.45	0.65	0.93	0.94	0.51	0.82	0.75	0	0	0	0	0	0	0	0	0	0.63	0.53	0.61	2.22	1.8	2.31	0.36	0.66	0.91	0	0.05	0	0	0	0.04	0.1	0.07
LOC_Os01g06220	0.36	1.04	0.15	0.65	0.53	0.36	0.3	0.47	0.46	1.69	0.71	0.02	0.11	0.02	0.72	0.43	0.74	0.05	0.21	0.08	0	0	0	0.03	0	0.13	0.94	0.77	0.78	0.22	0.24	0.06	1.65	1.54	1.64	0.14	0.1	0.43	0.69	0.04	0.26	0.33	0.15
LOC_Os01g06230	2.87	1.73	0.73	2.5	2.51	0.97	2.49	3.16	3.47	0	0	0.75	1.42	0.8	0.53	0.13	0	0	0	0	0	0.18	0.31	0.17	0.14	0.16	0	0.81	0.22	2.01	1.54	1.74	0	0.19	0	0	0.16	0	0	0.1	0.13	0	0.13
LOC_Os01g06240	2.93	3.91	4.45	3.46	2.99	2.85	2.44	5.95	9.28	0.49	0.19	0.63	0.53	0.58	1.07	0.68	0.67	0	0	0.01	0	0	0	0	0	0.02	0.89	0.81	0.74	1.76	1.3	1.84	0.47	0.66	0.83	0.04	0.13	0.1	0.06	0.07	0.03	0.09	0.1
LOC_Os01g06270	21.6	20.77	21.23	17.76	17.49	20.6	24.38	29.87	23.52	31.61	28.68	17.34	21.34	20.2	30.32	30.15	26.03	23.82	23.47	22.35	29.62	25.6	31.54	23.53	18.46	20.5	21.83	29.45	24.88	12.01	16.58	17.16	23.95	26.77	28.36	24.4	22.68	17.34	16.37	16.68	24.52	23.52	20.99
LOC_Os01g06280	9.51	10.99	11.34	14.5	13.76	12.1	27.02	31.39	38.28	30.24	29.51	16.41	18.31	20.35	37	29.6	35.75	1.1	1.05	0.9	0.31	0.49	0.33	1.81	1.9	1.82	24.54	21.64	27.83	19.74	17.38	15.31	22.42	21.56	23.66	4.86	4.49	1.54	1.79	1.58	8.17	8.44	8.1
LOC_Os01g06290	33.58	34.67	37.34	33.04	27.48	32.55	38.07	35.79	36	52.3	48.05	39.74	38.55	42.08	47.13	48.94	45.96	48.81	44.09	49.31	49.74	50.54	53.73	43.84	35.69	39.69	51.15	49.1	46.5	37.83	38.67	35.84	46.56	49.83	48.66	64.73	64.82	73.78	80.96	50.22	64.85	58	56.13
LOC_Os01g06300	0	0	0	0	0	0	0.02	0	0	0	0	0	0	0	0	0	0	0	0	0	0	0	0	0	0	0	0	0	0	0	0	0	0	0	0	0	0	0	0	0	0.01	0	0
LOC_Os01g06310	1.5	1.06	0.2	0.59	2.26	1.02	3.96	15.55	21.99	0	0.28	0.09	0	0.08	0.1	0.15	0	0.2	0.38	0.72	0.06	0	0	0	0.3	0	0	0	0.24	0.82	0.44	0.64	0.06	0.55	0.3	1.09	0.24	0.51	0.37	0.59	1.53	0.94	1.58
LOC_Os01g06320	0	0	0	0	0	0	0	0	0	0	0	0	0	0	0	0	0	0	0	0.03	0	0.07	0	0	0.14	0	0	0	0	0	0	0	0	0	0	0.14	0.26	0.09	0.28	0.12	0.29	0.58	0.33
LOC_Os01g06330	0	0	0	0	0	0	0	0	0	0	0	0	0	0	0	0	0	0.03	0	0	0	0	0	0	0	0	0	0	0	0	0	0	0	0	0	0	0	0	0	0	0	0	0
LOC_Os01g06340	0.22	0.25	0.12	0	0.24	0.09	0	0.05	0.28	0.06	0.05	0.08	0.06	0.04	0.09	0.13	0.1	2.26	2.05	1.81	4.2	5.01	3.61	3.03	3.12	5.01	0.06	0	0	0	0	0	0	0.06	0.16	2.01	0.89	3.47	4.12	2.63	3.06	3.58	3.54
LOC_Os01g06350	0	0	0	0	0	0	0	0	0	0	0	0	0	0	0	0	0	0	0.07	0	0.08	0	0.23	0	0	0.23	0	0	0	0	0	0	0	0	0	0	0.08	0	0.14	0	0.06	0.06	0.12
LOC_Os01g06360	0	0	0	0	0	0	0	0	0	0	0	0	0	0	0	0	0	0.06	0.09	0.12	0.71	0.82	0.64	0.04	0.02	0.04	0	0	0	0	0	0	0	0	0.04	0	0	0	0	0.04	0	0	0
LOC_Os01g06370	0	0	0	0.22	0	0.07	0	0	0	0	0	0.06	0	0	0	0	0	0	0	0	0.32	0	0	0.08	0	0	0	0	0	0	0	0	0	0	0	0	0.08	0.08	0.07	0	0	0	0.19
LOC_Os01g06380	0	0	0	0.07	0.09	0.1	0	0	0	0	0	0	0	0	0	0	0	0	0	0	0	0	0	0	0	0	0	0	0	0	0	0	0	0	0	0	0	0.04	0	0	0	0	0
LOC_Os01g06390	0	0	0	0	0	0	0	0	0	0	0.07	0	0	0	0	0	0	0	0	0	0	0	0	0	0	0	0	0	0	0	0	0	0	0	0	0	0	0	0	0	0	0.06	0.12
LOC_Os01g06400	0	0	0	0	0	0	0	0	0	0	0	0	0	0	0	0	0	0	0	0.07	0.18	0	0.03	0.06	0.3	0.03	0	0	0	0	0	0	0	0	0	0.06	0.35	0.03	0.13	0.05	0	0.08	0.16
LOC_Os01g06410	0	0	0	0	0	0	0	0	0	0	0	0	0	0	0	0	0	0.07	0.07	0	0	0	0	0	0.4	0	0	0	0	0	0.17	0	0	0	0	0	0.08	0.08	0.14	0.1	0.39	0.17	0.25
LOC_Os01g06420	0	0	0	0	0	0.06	0	0	0	0	0	0	0	0	0	0	0	0	0	0	0	0	0	0	0.06	0	0	0	0	0	0	0	0	0	0	0	0.14	0.07	0	0	0	0	0
LOC_Os01g06430	0	0.06	0	0	0.04	0	0.17	0	0	0	0	0	0	0	0	0.09	0	0	0	0.09	0	0	0.05	0.17	0.6	0.26	0	0	0	0	0	0	0	0.06	0	0.06	0.11	0.1	0.1	0.27	0.09	0.2	0.21
LOC_Os01g06440	0.08	0	0	0	0	0	0	0.03	0	0	0.03	0	0	0.06	0.02	0.03	0	0.08	0.08	0.02	0.03	0	0.06	0	0.03	0.03	0	0	0	0.04	0	0	0	0	0.03	0	0	0.06	0.05	0.02	0.07	0.04	0.05
LOC_Os01g06450	0.05	0.03	0.03	0.05	0.04	0.09	0.11	0.19	0.12	0.13	0.13	0	0	0.11	0.04	0.02	0	0.32	0.15	0.26	0.14	0.12	0.08	0.25	0.18	0.08	0.03	0	0.02	0	0.03	0	0.08	0.03	0.08	0.03	0	0	0.02	0.05	0.11	0.08	0.15
LOC_Os01g06454	2.28	1.36	1.81	0.99	1.82	1.72	2.23	1.71	2	3.41	4.39	0.97	1.07	2.31	2.87	2.27	2.05	3.64	3.27	2.83	2.66	2.8	2.99	1.99	1.99	2.38	1.6	2.15	1.57	0.71	0.91	0.9	3.24	2.92	2.03	2.84	2.9	4.87	2.68	1.59	3.43	4.61	3.33
LOC_Os01g06460	30.64	28.66	26.54	30.34	29.56	23.9	22.74	30.03	41.27	22.14	22.78	15.04	16.84	17.33	21.5	19.24	18.05	40.05	45.49	47.34	36.2	36.62	36.56	41	73.46	41.97	15.23	19.41	17.98	15.14	14.07	15.74	16.84	23.15	19.64	37.81	45.82	35.48	54.08	50.01	42.68	44.37	44.36
LOC_Os01g06470	7.02	8.02	7.76	6.72	7.09	7.92	9.04	8.57	10.23	10.15	10.33	6.01	5.69	5.93	9.14	8.72	9.06	9.18	8.83	9.94	7.59	9.14	8.8	8.47	7.83	8.19	10.66	10.35	8.56	5.26	5.39	5.8	9.22	9.91	8.84	11.05	11.1	10.29	8.18	7.67	12.04	12.58	11.63
LOC_Os01g06490	24.66	23.77	25.31	23.94	24.96	25	20.76	24.92	24.82	10.28	10.58	12.46	15.77	14.78	11.65	10.8	11.08	7.29	6.4	5.69	8.13	7.6	8.17	5.74	5.2	5.35	9.42	9.39	9.75	14.93	17.68	16.11	7.91	9.71	9.07	11.12	9.96	10.05	9.07	9.6	11.58	11.38	10.94
LOC_Os01g06500	8.35	8.82	4.86	9.94	12.03	9.84	4.47	6.15	5.89	11.03	11.32	7.82	8.35	9.88	6.41	5.21	4.46	0.16	0.38	0.45	0.19	0.1	0.27	1.09	0.51	0.49	6.3	7.19	6.74	7.82	6.72	9.09	4.59	4.88	7.21	0.7	0.24	0.97	2.29	1.66	1.27	0.77	1.35
LOC_Os01g06530	0	0	0	0	0	0	0	0	0	0	0	0	0	0	0	0	0	0	0	0	0	0	0	0	0	0	0	0	0	0	0	0	0	0	0	0	0.02	0	0	0	0	0	0
LOC_Os01g06540	0	0	0	0	0	0	0	0.2	0	0	0.09	0	0	0	0.24	0	0	0	0.09	0.16	0	0	0	0.4	0	0	0	0	0.07	0	0	0	0.09	0	0.3	0.11	0.1	0.09	0.35	0	0	0.28	0
LOC_Os01g06550	2.29	2.62	3.1	2.92	2.57	2.87	10.4	10.52	9.31	38.68	37.57	3.82	3.92	4.42	29.97	28.61	32.49	17.9	17.35	18.69	9.2	8.77	8.9	17.49	17.17	18.21	39.43	39.5	38.16	2.58	3.28	3.72	36.07	36.88	39.57	26.61	22.59	9.14	5.82	7.25	21.84	21.93	21.63
LOC_Os01g06560	0.02	0.03	0	0.02	0.06	0.05	0.03	0.14	0.1	0.13	0.21	0.19	0.03	0.11	0.04	0.13	0.16	0.11	0.1	0.11	0.14	0.23	0.36	0.11	0.02	0.1	0.07	0.34	0.13	0	0	0.03	0.05	0.06	0.08	0.2	0.27	0.74	0.71	0.58	0.04	0.23	0.19
LOC_Os01g06580	0.16	0	0.09	0.45	0.26	0.13	0.04	0.31	0.2	1.73	3.65	0.73	0.41	0.24	0.28	0.06	0.19	121.04	61.79	52.08	416.42	521.38	265.17	68	33.09	73.74	0.23	0.24	0.16	0.26	0.36	0.44	0.6	0.09	1.07	37.13	16.21	29.99	29.76	24.32	18.06	24.29	24.45
LOC_Os01g06590	19.58	21.81	20.79	21.61	18.16	18.85	18.11	20.47	20.94	12.42	11.91	10.5	11.78	12.68	12.77	12.52	13.01	10.01	9.62	9.19	9.19	8.74	9.87	10.77	12.1	9.68	13.8	14.34	14.25	13.32	16.78	18.11	15.21	19.02	17.75	11.98	11.72	14.77	12.2	13.66	12.2	10.93	11.29
LOC_Os01g06600	8.24	10.02	9.74	11.1	8.87	8.62	6.75	5.48	4.54	23.33	22.93	9.66	10.74	8.6	10.23	14.31	13.35	21.02	21.69	21.62	13.09	13.58	15.12	16.53	17.2	17.12	22.95	19.56	16.24	8.07	8.96	11.15	25.77	28.1	25.42	22.11	21.87	17.1	16.22	15.43	22.67	22.61	21.19
LOC_Os01g06620	0.06	0	0.04	0.14	0.03	0	0	0.5	0.1	0	0.33	0	0.08	0.08	0.19	0.66	0.71	24.93	39.04	42.74	0.08	0.08	0.66	35.7	94.21	36.2	2.75	0.66	7.17	0	0.04	0.04	0.43	0.35	1.6	22.64	35.06	29.81	61.68	67.16	16.9	22.17	30.76
LOC_Os01g06630	0	0	0	0	0	0	0	0	0	0	0	0	0	0.04	0	0	0	0.39	1.09	0.63	0.16	0	0	0.79	0.31	0.5	0	0	0	0	0	0	0	0	0	0	0.26	0.15	0.18	1.28	0.13	0.22	0.08
LOC_Os01g06640	4.42	4.13	1.66	2.01	1.78	2.19	0.85	0.54	0.71	1.63	0.9	0.94	0.59	1.13	1.14	1.19	1.05	1.82	0.89	1.3	3.01	2.54	2.94	1.47	1.25	1.33	0.68	0.21	0.94	0.64	0.7	1.32	0.56	1.58	0.65	2.58	2.14	1.37	2.5	1.55	4.66	3.82	2.56
LOC_Os01g06660	11.86	12.58	10.76	13.06	13.03	13.31	8.9	9.23	10.61	10.93	11.93	7.48	7.91	7.65	12.65	11.7	10.57	8.36	7.83	7.66	7.89	7.9	8.93	8.28	7.11	8.11	9.87	7.44	8.68	10.07	9.74	11.38	9.1	10.63	9.87	13.97	13.12	10.49	9.92	9.3	17.01	16.85	15.02
LOC_Os01g06680	0	0	0	0	0	0	0	0	0	0	0	0	0	0	0	0	0	0.06	0.01	0.03	0	0	0	0.14	0.12	0.12	0	0	0	0	0	0	0	0	0	0	0	0	0	0	0.01	0	0
LOC_Os01g06690	0	0	0.03	0	0	0	0	0	0	0	0	0	0	0	0	0	0	0	0	0	0	0	0	0	0	0	0	0	0	0	0	0	0	0	0	0	0	0	0	0	0	0	0
LOC_Os01g06700	0	0	0	0	0	0.01	0	0	0	0.02	0.01	0.01	0.01	0	0	0	0	0	0	0	0	0	0	0	0	0	0	0	0	0	0	0	0	0	0	0	0	0	0	0	0	0	0
LOC_Os01g06710	0	0	0	0	0	0	0	0	0	0	0	0.04	0	0	0	0.03	0	0	0	0	0	0	0	0	0	0	0	0	0	0	0	0	0	0	0	0	0	0	0	0	0	0	0
LOC_Os01g06730	0.08	0.08	0.04	0.02	0.05	0.03	0.16	0.18	0.18	0.83	0.55	0.05	0.14	0.13	0.57	0.64	0.51	0.42	0.42	0.46	0.24	0.17	0.14	0.39	0.48	0.42	0.51	0.54	0.55	0	0.01	0.03	0.73	0.68	0.81	0.98	0.93	0.1	0.06	0.15	1.14	1.27	0.89
LOC_Os01g06750	0	0	0	0	0	0	0	0	0	0	0	0	0	0	0	0	0	0	0	0	0	0	0	0	0	0	0	0	0	0	0	0	0	0	0.03	0	0	0	0	0	0	0	0
LOC_Os01g06760	0.34	0.72	0.57	0.86	0.73	0.86	0.78	0.68	0.95	0.02	0	0	0.02	0	0.03	0.03	0	0	0.02	0	0	0	0	0	0	0	0.56	0.45	0.36	0.08	0.17	0.08	0.11	0.35	0.39	0.02	0	0	0.02	0	0.03	0.06	0.03
LOC_Os01g06770	0	0	0	0	0	0	0	0	0	0.01	0	0	0	0	0	0.03	0	0	0	0	0	0	0	0	0	0	0	0	0	0	0	0	0	0	0	0	0	0	0	0	0	0	0
LOC_Os01g06790	6.66	7.26	8.19	10	6.88	8.81	6.39	8.58	7.33	10.25	12.64	9.19	8.79	9.74	13.56	12.99	8.59	1.16	0.85	1.34	0.2	0.54	0.56	1.16	1.25	1.01	8.79	9.36	9.13	9.03	15.64	16.18	6.57	7.37	8.57	1.66	1.38	0.83	0.62	1.22	1.28	1.55	1.02
LOC_Os01g06810	0.01	0.05	0	0	0.01	0	0	0	0	0.02	0	0.03	0	0	0.01	0	0	0.02	0.02	0.02	0	0.01	0.02	0.01	0	0.02	0.01	0	0.02	0	0	0	0	0	0	0	0	0.01	0	0	0	0.01	0.01
LOC_Os01g06836	0	0.03	0	0.03	0.04	0.2	0.06	0.06	0.03	0.25	0.41	0.26	0.19	0.2	0.19	0.17	0.34	0.05	0.03	0.18	0.03	0	0	0.12	0.12	0.17	0.21	0.07	0.06	0.16	0.03	0.03	0.08	0.13	0.06	0.15	0.03	0.05	0.08	0.04	0.16	0.08	0.07
LOC_Os01g06852	0	0	0	0	0.02	0	0	0	0	0	0	0	0	0	0	0	0.02	0	0	0	0	0	0	0	0	0	0	0	0	0	0.02	0	0.02	0	0.05	0	0	0.07	0.06	0	0.06	0	0
LOC_Os01g06870	0.07	0	0.07	0.16	0.11	0.05	0.03	0.12	0.16	0.04	0	0.02	0	0	0.1	0.05	0.03	0	0	0	0	0	0	0	0	0	0.04	0.18	0.06	0	0	0	0.11	0.03	0.12	0	0	0	0	0	0.02	0	0.02
LOC_Os01g06876	0	0	0.05	0	0	0	0.04	0	0.07	0.1	0.12	0	0	0.03	0.07	0.17	0.12	0.1	0.04	0.1	0	0	0	0	0.14	0.12	0.1	0.16	0.06	0	0.04	0.04	0.04	0.05	0	0.04	0	0	0	0.08	0	0.06	0.13
LOC_Os01g06882	0.16	0	0.11	0.13	0.04	0.04	0.05	0.19	0.17	0.29	0.27	0	0.05	0.07	0.19	0.39	0.28	0.43	0.22	0.23	0.05	0.05	0.09	0.34	0.24	0.41	0.23	0	0.19	0	0	0	0.35	0.05	0.19	0.2	0.19	0.04	0.12	0.17	0.27	0.44	0.81
LOC_Os01g06890	1.61	1.3	1.03	1.13	0.97	0.85	0.58	0.48	1.05	0.31	0.26	0.08	0.04	0.03	0.13	0.05	0.08	0.23	0.16	0.17	0.08	0.23	0.08	0.16	0.1	0.13	0.17	0.1	0.21	0.22	0.16	0.19	0.11	0.14	0.24	0.55	0.59	0.26	0.29	0.13	0.79	0.62	0.52
LOC_Os01g06920	9.59	7.62	5.85	3.14	3.83	2.49	2.33	3.35	4.1	0.34	0.24	0.23	0.2	0.19	0.3	0.43	0.55	0.37	0.47	0.36	0.25	0.27	0.28	0.38	0.19	0.33	0.19	0.31	0.39	0.29	0.77	0.84	0.32	0.53	0.48	1.38	0.9	1.15	0.63	0.67	2.4	2.43	1.61
LOC_Os01g07070	11.48	9.32	9.88	8.54	9.29	10.09	10.31	10.2	9.52	9.9	10.4	8.57	10.36	9.19	11.6	11.36	11.11	11.04	10.19	10.38	10.43	10.67	12.31	12.11	8.76	12.19	11.26	9.71	9.97	5.34	6.82	7.92	9.86	10.6	9.87	10.68	10.87	14.58	13.2	10.09	13.18	12.65	11.49
LOC_Os01g07080	3.82	3.1	3.28	2.79	2.19	3.25	6.98	5.92	5.23	8.69	8.47	4.81	5.25	5.73	11.3	10.66	10.13	6.59	5.89	6.32	6.19	6.96	6.58	5.87	5.56	5.85	8.34	8.54	8.04	2.74	2.29	1.8	9.94	8.26	9.32	9.62	9.12	9.92	5.89	6.01	9.63	10.26	8.62
LOC_Os01g07090	92.22	98.24	88.3	86.06	89.46	85.64	82.81	76.98	73.2	49.45	43.7	71.68	72.91	73.3	54.22	60.66	54.7	9.81	9.04	10.09	6.74	5.36	6.85	7.7	9.29	6.5	51.43	58.02	59.24	84.59	103.99	98.87	52.85	55.53	54.12	16.82	17.7	14.41	15.69	18.53	17.68	16.25	16.7
LOC_Os01g07100	4.74	3.98	3.51	5.09	4.64	4.65	4.73	5.07	4.65	3.81	4.46	3.2	3.43	3.2	3.46	3.44	3.59	9.41	9.94	7.9	4.39	6.57	6.47	9.16	6.78	8.21	4.23	4.64	4.52	3.31	3.97	4.39	3.79	4.5	3.29	6.63	6.27	4.84	6.54	7.71	5.66	4.74	5.47
LOC_Os01g07110	0.08	0.06	0.17	0.22	0.13	0.13	0.29	0.31	0.32	0.23	0.15	0.23	0.3	0.2	0.11	0.15	0.23	1.06	1.19	1.16	1.01	0.96	0.97	1.13	0.61	1.22	0.31	0.65	0.46	0.39	0.31	0.2	0.16	0.12	0.12	1.48	1.19	2.33	0.93	1.23	1.42	1.48	1.15
LOC_Os01g07120	9.63	9.63	9	7.64	7.13	8.18	5.59	6.69	8.95	5.05	5.72	3.07	4.04	5.28	5.77	5.23	5.67	7.44	6.62	6.75	11.13	9.26	9.89	6.34	5.91	6.93	4.78	4.45	5.02	3.5	2.83	4.13	4.6	4.39	4.1	9.72	8.31	8.74	8.58	8.85	9.96	11.12	9.69
LOC_Os01g07130	0.14	0	0.06	0	0	0.07	0	0	0.18	0.04	0	0.04	0	0	0.03	0.03	0	0.3	0.27	0.5	0.26	0.33	0.24	0.64	0.38	0.54	0.12	0	0.03	0.11	0	0	0.04	0	0	1.84	0.39	1.51	1.12	0.79	1.83	1.12	0.66
LOC_Os01g07140	0.2	0.15	0.25	0.16	0.14	0.11	0.58	0.4	0.43	0.86	0.84	0.15	0.43	0.23	0.88	0.79	0.85	6.07	6.56	7.47	5.17	5.34	5.96	7.78	6.68	7.38	0.51	0.22	0.37	0.18	0.15	0.22	0.59	0.93	0.78	11.85	8.68	20.97	13.86	7.66	14.4	14.13	9.94
LOC_Os01g07150	0	0	0	0	0	0	0.15	0	0.13	0	0	0	0	0	0	0.12	0	0.3	0.8	0.47	1.1	0.32	0.49	0.3	0.12	0.42	0	0	0	0	0	0	0.07	0	0	0.31	0	0.28	0.45	0.54	0.35	0.37	0.51
LOC_Os01g07160	0	0	0	0	0	0	0	0	0	0	0	0	0	0	0	0	0	0	0	0	0	0.07	0.06	0	0	0	0	0	0	0	0	0	0	0	0	0	0	0.03	0	0	0.03	0.1	0
LOC_Os01g07170	1.68	2.4	3	2.05	2.11	2.26	4.17	6	4.04	5.93	5.75	2.2	2.87	3.35	5.47	4.94	4.96	6.7	6.56	6.27	6.23	5.08	6.45	5.12	5.83	4.88	5.09	7.03	5.23	1.3	2.19	2.14	4.44	4.76	4.65	8.38	7.03	4.96	5.12	5.05	6.04	5.53	5.11
LOC_Os01g07190	0	0	0	0	0	0	0	0	0	0	0	0	0	0	0	0	0	0	0	0	0	0	0	0	0	0	0	0	0	0	0	0	0	0	0	0	0	0	0.07	0	0	0	0
LOC_Os01g07200	16.48	15.78	14.92	15.29	12.99	14.43	13.75	12.97	14.79	18.55	19.19	17.39	17.46	17.12	12.78	11.47	13.26	14.9	14.62	13.66	19.17	18.77	19.98	12.7	12.33	11.41	15.9	16.68	17.34	15.98	17.07	20.49	14.9	14.22	15.79	18.33	18.42	17.88	15.72	15.75	12.32	13.52	12.27
LOC_Os01g07212	0.11	0.51	0.3	0.37	0.12	0.3	0.28	0.47	0.29	0.76	0.72	0.29	0.35	0.55	0.6	0.58	0.53	1.72	1.36	1.63	1.25	1.72	1.35	1.32	1.36	1.22	0.88	0.3	0.46	0.3	0.14	0.37	0.51	0.37	0.43	1.3	1.76	1.05	1.39	1.46	1.15	1.1	0.8
LOC_Os01g07240	0.03	0	0.04	0	0.03	0	0	0.14	0.06	0.08	0.16	0.41	1.18	0.81	0.97	0.5	0.33	5.25	4.51	4.19	8.66	8.86	7.44	4.16	2.5	3.5	0	0	0.02	0	0.07	0.07	0	0	0.1	1.2	1.87	1.28	1.45	1.35	1.03	1.91	1.74
LOC_Os01g07250	13.96	17.94	18.89	15.86	14.9	15.92	18.34	17.08	17.34	31.49	30.16	11.36	11.51	11.81	26.69	24.52	25.05	12.11	14.17	13.26	12.63	12.74	14.14	12.5	13.46	14.45	29.78	28.19	28.75	15.1	17.58	16.01	33.53	33.53	30.61	26.43	22.93	9.24	11.66	9.06	21.73	19.74	20.19
LOC_Os01g07260	5.75	5.93	5.34	3.65	4.19	3.74	4.21	4.64	3.71	6.99	6.39	3.01	3.24	2.42	5.29	4.75	4.56	6.03	5.08	5.75	3.92	3.44	4.14	4.09	4.45	4.65	8.05	7.24	6.86	4.9	5.19	6.44	7.34	7.89	8.1	11.73	9.66	11.61	7.9	8.13	11.95	11.61	8.91
LOC_Os01g07270	1.21	1.27	1.21	0.76	1.66	1.22	0.61	1.47	1.28	2.06	1.48	1.74	1.31	0.67	0.59	1.18	1.42	1.19	1.42	0.39	0.6	0.39	0.69	0.97	0.2	1.03	2.89	1.19	1.71	1.48	0.25	2.8	2.47	3.85	2.65	1.54	0.6	0.23	0	0.51	0.96	0.86	0.93
LOC_Os01g07280	21.68	22.23	24.46	11.02	15.35	9.51	12.91	15.4	12.35	1.72	1.48	2	2.32	1.53	2.05	3.41	2.61	2.79	2.74	3.13	1.88	1.92	2.12	3.76	2.37	3.94	3.54	3.35	3.27	7.84	10.09	12.05	2.22	2.34	2.61	2.18	2.14	1.62	1.56	2	1.94	1.87	1.89
LOC_Os01g07300	2.19	0.78	1.63	3.7	3.72	6.08	3.82	1.84	2.1	2.95	4.52	2.12	2.35	2.37	2.52	3.36	4.27	2.33	2.76	1.9	0.56	0.75	0.23	2.15	3.15	2.3	4.89	4.57	3.16	3.72	4.27	3.08	2.73	3.55	3.9	2.72	3.14	0.99	2	3.11	2.84	2.68	4.36
LOC_Os01g07310	29.67	32.38	39.3	34.21	32.41	34.73	21.8	19.47	17.45	14.44	14.32	28.76	29.82	28.62	16.38	16.33	16.31	45.92	43.9	41.45	95.47	84.01	81.35	44.86	31.09	42.23	22.88	20.35	20.93	33.21	40.52	45.11	12.32	11.76	12.24	46.19	42.73	41.36	42.06	41.81	31.7	27.11	29.13
LOC_Os01g07320	0.12	0.09	0	0.26	0.06	0.06	0.15	0.07	0.19	0.99	0.7	0.56	0.32	0.41	0.24	0.36	0.29	2.06	2.4	2.52	1.76	1.42	2.03	1.71	1.66	2.38	0.44	0.54	0.45	0.2	0.15	0.21	0.55	0.25	0.15	1.33	1.91	1.66	2.37	1.12	1.7	2.35	1.99
LOC_Os01g07330	0.74	0.81	0.81	0.83	0.76	0.71	1.03	1.25	1	1.1	1.29	0.83	0.84	0.98	1.05	1.23	1.04	0.88	0.98	1.08	0.65	0.71	0.72	1.04	1.27	0.83	1.35	0.96	1.04	0.93	1.07	1.46	0.88	0.59	0.9	1.85	2.1	1.38	1.47	1.83	1.86	1.71	1.24
LOC_Os01g07340	0.86	1.12	0.83	1.29	2.06	1.42	1.29	1.24	1.27	1.17	0.95	1.11	0.83	1.42	0.78	1.02	1.22	1.58	1.41	1.09	0.69	0.72	1.46	1.16	1.68	1.71	1.12	1.24	1.28	1.96	1.2	1.58	0.96	0.82	0.81	1.4	1.48	1.35	1.46	1.23	2.18	1.89	2.8
LOC_Os01g07350	3.23	2.29	2.67	3.43	3.24	3.13	2.39	1.84	1.99	1.74	2.02	2.21	2.3	2.37	2.01	2.05	2.15	3.4	3.74	3.75	3.67	3.66	4.18	3.88	2.77	3.56	2.02	2.19	1.66	2.2	2.3	2.04	1.87	1.66	2.02	2.14	2.42	2.74	2.18	2.3	3.33	2.86	2.87
LOC_Os01g07360	1.2	1.71	1.85	3.66	2.88	2.05	0.95	1.05	1.14	1.62	1.58	2.29	2.72	2.79	0.98	0.84	0.87	6.72	6.45	6.92	16.52	13.45	15.05	5.91	5.15	5.69	1.27	1.62	1.75	2.98	2.75	2.69	1.18	0.72	1.07	8.44	8.98	16.24	15.37	10.3	8.58	9.13	6.46
LOC_Os01g07364	0	0	0	0	0	0	0	0	0	0	0	0.15	0	0	0	0	0	0.08	0	0	0.1	0	0	0	0.17	0	0	0	0	0	0	0	0	0	0	0	0	0.1	0	0	0	0.07	0
LOC_Os01g07370	65.86	70.46	61	81.77	80.23	81.01	58.81	54.62	45.95	40.03	41.05	92.73	108.08	128.02	43.29	41.8	38.14	28.1	26.54	25.56	42.01	38.74	40.42	21.97	19.55	20.65	43.42	40.37	44.88	77.65	99.67	99.77	24.48	28.48	28.08	43.18	36.98	51.35	54.68	45.8	43.85	39.71	34.25
LOC_Os01g07376	42.77	38.97	44.23	34.57	38.96	35.47	16.33	17.29	15.39	10.76	9.55	24.82	21.9	25.16	6.73	7.37	7.76	13.72	12.74	14.58	10.21	11.31	12.2	10.67	9.8	9.8	12.66	12.93	12.85	32.51	34.82	36.62	8.4	11.16	8.22	26.28	27.09	35.32	42.73	38.24	13.15	14.92	15.11
LOC_Os01g07382	6.69	7.44	5.16	6.28	5.78	6.19	6.64	7.01	6.08	9.84	10.55	6.37	6.29	6.44	9.23	8.52	8.64	20.83	19.59	20.43	22.45	20.38	22.25	17.89	15.75	20.1	8.75	8.13	8.24	5.31	6.65	7.41	9.27	9.67	10.18	17.29	17.26	19.74	21.79	14.48	16.75	16.79	15.14
LOC_Os01g07390	1.71	1.68	1.95	2.14	2.44	1.98	7.4	8.57	7.4	42.35	40.23	2.68	3.11	2.72	31.04	30.1	33.25	29.09	29.23	27.74	20.19	23.4	20.77	28.86	25.59	27.77	37.62	35.78	36.06	2.14	1.97	2.18	45.62	47.2	46.53	24.01	23.07	6.8	6.38	6.17	28.09	26.2	26.63
LOC_Os01g07400	13.01	14.64	14.69	12.86	12.91	10.64	13.82	15.63	14.72	8.28	8.67	8.56	9.38	8.18	8.14	8.88	10.14	21.35	21.93	21.06	24.28	22.69	22.59	21.21	18.83	19	10.35	10.72	10.03	9.52	11.36	12.83	9.73	11.4	10.13	16.46	16.35	16.61	16.1	18.18	16.42	15.51	14.38
LOC_Os01g07410	5.13	4.66	5.15	5.57	6.86	4.99	3.31	3.49	2.85	4.23	4.03	3.92	4.29	3.11	2.67	3.07	2.82	8.56	7.84	8.05	17.6	17.6	16.48	8.74	7.18	6.83	3.27	3.63	3.56	3.59	6.05	5.65	3.35	2.62	3.01	10.8	8.84	10.03	9.73	8.18	8.07	9.05	7.99
LOC_Os01g07420	0.15	0.1	0	0.67	0.5	0.4	0.06	0.21	0.26	0.62	0.93	1.02	0.65	0.65	0.29	0.19	0.17	36	30	23.51	86.65	83.89	56.45	23.93	14.1	24.37	0.32	0.33	0.2	0.61	0.71	0.43	0.44	0.14	0.33	23.89	15.29	26	30.23	24.79	9.14	10.28	13.58
LOC_Os01g07430	0	0	0	0	0	0	0	0	0	0	0	0	0	0	0	0	0	0	0.06	0.05	0.18	0	0	0	0.15	0	0	0	0	0	0	0	0	0	0	0.26	0	0.12	0.21	0.11	0.05	0	0.1
LOC_Os01g07450	0	0	0	0	0	0	0	0	0	0	0	0	0	0	0	0	0	0	0	0	0	0	0	0	0	0.17	0	0	0	0	0	0	0	0	0	0	0	0	0	0.07	0	0	0.04
LOC_Os01g07460	0	0	0	0	0	0	0	0	0	0	0	0	0	0	0	0	0	0	0	0	0	0	0	0	0	0	0	0	0	0	0	0	0	0	0	0	0	0.15	0	0	0	0	0
LOC_Os01g07480	0	0.04	0	0	0.03	0	0.07	0	0.03	0	0.07	0	0	0.07	0.06	0	0	3.34	3.25	2.89	3.39	3.6	4	3.22	2.68	2.88	0.04	0.09	0.12	0.05	0.07	0.03	0	0	0	1.89	1.94	1.17	1.16	1.47	1.92	1.49	2.5
LOC_Os01g07490	12.91	12.07	13.42	13.16	13.23	14.06	11.33	12.67	11.55	13.86	12.98	9.58	10.17	9.47	10.52	11	11.07	18.37	18.67	17.79	15.7	15.34	15.31	18.56	15.81	17.28	13.04	13.02	11.4	7.68	11.52	11.67	12.33	12.41	12.03	16.29	13.97	12.71	7.25	12.56	17.91	16.86	14.24
LOC_Os01g07500	2.67	1.94	1.2	3.55	4.05	2.46	4.59	4.08	5.21	4.4	4.34	3.31	2.63	2.59	4.41	4.36	4.39	12.85	13.46	12.89	16.48	16.27	17.88	12.09	10.01	9.39	2.88	3	3.21	3.68	3.02	3.63	4.56	4.54	4.74	9.4	9.25	9.95	10.05	7.03	9.95	8.9	9.63
LOC_Os01g07520	15.31	17.69	17.61	18.92	17.17	17.26	18.09	18.99	21.17	16.23	17.13	16.1	17.59	16.08	15.2	15.69	15.29	33.08	30.79	29.88	50.14	45.62	47.28	29.04	24.48	30.48	17.68	18.84	19.14	14.74	16.45	16.49	17.49	17.47	19.09	29.23	27.13	32.59	26.15	27.33	26.86	26.68	24.08
LOC_Os01g07530	5.33	4.98	3.58	5.54	3.88	3.77	2.18	1.8	2.04	3.41	3.87	10.13	12.73	11.67	8.75	5.41	4.36	0.88	0.32	0.91	0.57	0.68	0.69	1.07	0.84	0.91	2.69	2.7	3.01	5.32	5.11	4.42	3.18	2.6	2.98	2.16	1.89	1.25	1.39	1.43	2.12	1.73	2.59
LOC_Os01g07540	3.14	2.99	3.67	2.91	3.66	2.91	3.43	4.44	3.17	4.43	3.75	2.88	2.89	2.73	3.36	3.73	3.86	2.89	3	3.47	2.05	2.17	2.74	2.6	2.37	3.15	2.92	3.9	3.37	2.33	3.48	4.01	2.91	4.5	3.47	3.27	2.72	2.1	2.09	2.44	3.03	2.75	2.81
LOC_Os01g07550	0.55	0.13	0.37	0	0	0	0.45	0.22	0.49	0.14	0	0	0	0	0.72	0.9	0.22	0.09	0	0.09	0.38	0	0.11	0	0	0.32	0	0.68	0.45	0	0	0.11	0.1	1.27	0.77	0.12	0.44	0	0	0	0.53	0.24	0.09
LOC_Os01g07560	0.16	0.12	0.17	0.17	0.15	0.13	0.08	0.07	0.19	0.08	0.2	0.48	0.55	0.25	0.47	0.23	0.21	9	7.74	7.13	14.69	15.73	15.83	7.75	3.35	6.93	0.16	0.08	0.07	0.43	0.64	0.39	0.17	0.03	0.16	7.18	4.11	8.71	5.69	4.89	5.2	5.38	5.11
LOC_Os01g07570	0	0	0	0.1	0	0.02	0.05	0.12	0.02	0.48	0.39	0.19	0.15	0.19	0.47	0.28	0.29	11.7	10.21	9.22	23.87	18.32	17.37	10.84	7.2	11.72	0.25	0.06	0.2	0.03	0	0.09	0.26	0.18	0.21	9.51	9.14	7.29	6.89	6.37	7.64	8.15	7.41
LOC_Os01g07590	77.92	82.48	62.19	109.73	131.34	100.97	86.69	99.43	92.7	84.13	87.11	47.88	52.57	61.82	75.43	69.29	67.83	17.04	15.15	18.98	8.03	7.31	7.71	20.33	17.07	16.55	76.96	80.19	81.23	116.79	101.12	133.39	73.46	94.24	96.09	30.93	31.31	22.4	28.11	27.26	45.54	28.35	47.04
LOC_Os01g07600	0.26	0.23	0.43	0.26	0.33	0.23	1.8	1.29	1.19	1.05	1.25	0.37	0.34	0.6	1.63	1.48	1.28	0.69	0.5	0.48	0.27	0.44	0.56	0.57	0.65	0.56	0.68	0.99	0.8	0.43	0.63	0.62	1.34	1.85	1.61	0.79	0.88	0.77	0.59	0.54	1.23	0.8	1.19
LOC_Os01g07610	1.16	1.3	0.84	0.95	1.07	1.12	2.97	2.23	1.92	3.9	4.31	1.15	1.2	1.39	3.07	3.53	3.31	4.35	3.8	3.4	1.79	2.25	2.23	4.01	3.34	4.01	2.83	2.36	2.35	1.32	1.48	0.85	3.94	3.18	3.16	2.54	3.54	1.78	1.28	1.67	4.96	3.91	3.88
LOC_Os01g07620	3.64	1.58	2.5	3.11	4.35	3.92	3.46	2.42	1.51	0.39	0.81	2.5	3.37	3.11	0.69	0.99	0.4	2.89	3.02	1.37	3.41	2.84	1.55	4.32	1.69	2.49	0.11	0.11	0.21	3.99	5.4	2.7	0.42	0.41	0.18	1.77	1.12	1.1	0.9	1.45	0.79	1.63	3.07
LOC_Os01g07630	1.08	1.1	1.52	1.63	1.57	1.61	1.79	2.57	1.37	4.73	4.83	6.38	5.99	6.54	4.4	4.15	4.38	24.88	24.9	22.95	38.49	31.76	35.15	24.2	17.89	22.3	1.9	1.67	2.27	3.83	4.96	4.89	2.04	1.58	2.15	16.44	14.87	21.19	16.85	13.75	16.21	13.72	13.17
LOC_Os01g07640	0.38	0.49	0.47	0.23	0.32	0.29	0.09	0.37	0.25	0.31	0.16	0.17	0.12	0.26	0.05	0.07	0.06	0.35	0.54	0.27	0	0.18	0.13	0.14	0.16	0.21	0.1	0.31	0.11	0.23	0.23	0.38	0.16	0.26	0.14	0.3	0.17	0.56	0.27	0.24	0.2	0.1	0.09
LOC_Os01g07660	0	0	0	0	0	0	0	0	0	0	0	0	0	0	0	0	0	0.04	0.02	0	0.03	0.03	0.03	0	0	0.03	0	0	0	0	0	0	0	0	0	0.06	0.21	0.3	0.05	0.08	0.17	0.17	0.25
LOC_Os01g07670	0	0	0	0	0	0	0	0	0	0	0	0	0	0	0	0	0	0.05	0	0	1.18	1.75	0.97	0	0	0.11	0	0	0	0.15	0	0	0	0	0	0	0	0	0	0	0	0	0
LOC_Os01g07680	0	0	0	0	0	0	0	0	0	0	0	0	0	0	0	0	0	0.42	0.18	0	2.93	4.66	5.21	0.92	0.08	0.87	0	0	0	0	0	0	0	0	0	0	0	0	0	0.06	0	0	0
LOC_Os01g07700	52.16	55.4	51.6	53.32	52.82	49.58	38.34	45.08	42.53	3.59	4.92	38.96	43.68	48.73	14.86	14.13	12.2	15.01	12.38	12.75	15.56	14.55	17.39	18.41	10.37	16.4	8.64	10.99	10.77	50.5	53.09	57.92	6.05	5.61	5.84	12.78	13.79	26.59	21.81	22.12	13.5	11.84	11.12
LOC_Os01g07710	0	0	0	0	0	0	0	0.08	0.03	0.05	0	0.03	0	0	0	0.06	0	0	0.03	0	0	0	0.04	0.08	0	0	0.05	0	0	0	0.04	0	0	0	0	0.21	0.08	0.54	0.3	0.07	0.4	0.41	0.42
LOC_Os01g07720	13.94	18.53	17.13	19.11	16.92	15.79	15.01	16.83	15.69	12.5	11.98	13.06	12.75	13.94	10.47	10.46	11.23	14.22	13.13	14.87	19.5	18.82	16.79	12.61	9.87	12.07	12.32	14.12	13.79	15.06	14.79	17.23	11.63	11.38	11.09	18.41	16.44	16.03	13.4	15.25	14.6	14	13.66
LOC_Os01g07730	19.61	21.83	21.45	34.29	30.69	38.99	29.11	27.74	30.03	22.96	22.54	25.12	26.2	35.05	20.69	19.67	21.62	4.52	3.03	3.56	4.67	4.45	4.52	2.6	2.24	3.13	27.68	27	28.04	18.61	19.52	20.79	20.65	21.15	21.21	4.08	4.95	7.02	7.79	4.34	4.21	4.68	4.88
LOC_Os01g07740	3.65	4.18	4.74	4.36	3.86	3.88	3.26	4.03	4.25	4.2	3.92	4.39	4.21	4.93	3.04	3.71	3.24	19.28	22.33	22.62	21.05	18.42	22.47	23.38	22.6	20.72	3.92	4.14	3.65	3.71	4.61	4.17	3.42	3.38	3.58	27.36	24.81	31.58	22.08	26.55	25.74	24.3	23.77
LOC_Os01g07750	8.16	6.94	6.91	8.1	7.47	6.49	3.79	3.19	3.89	7.5	8.02	5.14	6.28	4.26	4.91	5.21	5.88	8.03	9.38	7.68	9.51	9.62	10.42	7.34	6.95	8.12	8.3	8.29	7.16	4.47	7.01	6.5	7.11	8.63	7.37	8.71	7.43	6.77	8.99	10.12	8.94	7.27	7.55
LOC_Os01g07760	79.66	86.94	88.62	86.35	78.57	73.98	81.94	78.17	82.84	89.87	91.9	86.46	87.03	80.96	83.78	86.67	93.61	74.18	74.84	73.6	78.13	77.44	79.93	72.75	76.14	73.1	109.38	99.94	99.75	87.66	91.32	97.74	91.92	97.15	97.7	99.82	92.53	72.54	78.28	85.65	97.52	94	94.95
LOC_Os01g07770	5.11	2.6	2.98	7.81	9.82	8.84	6.16	6.16	8.03	3.34	4.41	12.42	16.64	16.46	4.67	3.46	4.47	0.85	0.26	0.11	0.47	0.5	0.31	0.38	0.55	0.54	3.16	3.49	3.06	6.62	9.39	7.11	1.75	2.42	2.3	0.7	0.14	0.27	0.45	1.03	0.26	0.53	1.31
LOC_Os01g07780	19.38	21.96	19.7	21.66	21.7	21.47	18.64	18.81	20.37	23	26.55	38.92	37.84	34.68	24.86	19.47	26.34	31.78	26.77	26.14	18.27	16.75	20.28	21.1	27.21	23.09	28.99	21.66	22.11	39.39	31.58	34.99	17.83	19.25	20.25	32.05	36.7	20.2	32.34	24.55	26.36	29.12	39.72
LOC_Os01g07790	0	0	0	0	0	0	0	0	0	0	0	0.05	0	0	0	0.03	0	0.08	0.09	0.03	0	0	0	0.11	0.2	0.03	0	0	0	0	0	0	0	0	0.03	0.41	0.3	0.03	0.03	0.16	0.34	0.42	0.44
LOC_Os01g07800	31.82	29.29	25.7	32.95	44.19	38.7	29	43.26	30.7	9.81	9.65	10.8	13.72	16.94	12.21	12.63	12.07	1.21	1.09	1.55	1.06	1.14	1.02	1.21	1.3	1.43	9.81	10.32	12.32	19.18	20.6	19.02	12.93	13.92	12.59	2.46	2.38	1.74	1.68	2.47	3.41	3.18	4.12
LOC_Os01g07810	35.16	39.39	34.12	29.19	26.62	28.6	35.15	37.56	36.44	23.6	25.18	19.45	20.69	22.84	25.95	26.16	26.42	64.44	74.31	70.72	30.2	33.11	38.73	75.59	59.24	83.56	20.63	24.13	22.75	19.48	22.22	24.58	22.02	25.9	22.56	34.45	43.66	45.02	54.38	47.22	39.28	42.03	39.29
LOC_Os01g07820	0.07	0.09	0.03	0.11	0.05	0.12	0.05	0.03	0	0.02	0	0.02	0	0.02	0	0.01	0.01	0	0	0.09	0	0	0	0.02	0.01	0.02	0.07	0	0.02	0.14	0.02	0.04	0.05	0.02	0.03	0.05	0	0	0.05	0.01	0	0.01	0.01
LOC_Os01g07830	0.02	0	0	0	0	0	0	0	0	0	0	0	0	0	0	0	0	0	0	0	0	0	0	0	0	0	0	0.04	0.03	0	0	0	0.02	0	0	0	0	0	0	0	0	0	0
LOC_Os01g07840	0.14	0.16	0.1	0.01	0.01	0.01	0.14	0.09	0.12	0.03	0.02	0	0.02	0.01	0.1	0.13	0.19	0.07	0.06	0.03	0.01	0.01	0.02	0.12	0.01	0.06	0.02	0	0.1	0	0.03	0.02	0.07	0.08	0.05	0.01	0.01	0	0	0.01	0.01	0.05	0.02
LOC_Os01g07870	22.08	26.81	27.51	34.85	27.9	24.83	14.15	11.27	14.35	14.41	14.65	7.9	8.09	7.74	14.4	15.93	15.61	7.94	8.71	8.64	4.06	5.4	4.82	8.46	7.09	8.33	14.59	13.08	14.44	12.89	12.1	12.31	16.97	15.29	15.68	18.37	17	14.18	10.48	14.43	15.59	16.95	13.73
LOC_Os01g07880	17.63	15.85	12.48	15.78	14.59	15.53	17.46	20.47	28.7	5.8	6.93	9.26	12.43	12.76	10.78	9.8	8.82	6.59	5.12	6.19	6.83	6.62	6.07	3.94	3.81	4.29	2.95	3.71	5.56	10.49	10.59	11.27	5.7	6.1	6.77	5.18	4.32	9.34	11.29	8.94	5.94	6.43	7.26
LOC_Os01g07890	3.83	2.69	2.55	2.28	2.76	1.89	4.9	4.59	3.67	1.21	0.94	2.26	3.03	2.21	2.52	2.58	2.85	0.77	0.39	0.79	1.05	0.8	0.77	0.44	0.26	0.35	1.49	1.91	1.13	1.27	2.27	2.1	2.19	1.56	2.66	0.86	0.74	0.53	0.7	1.14	1.04	0.75	0.86
LOC_Os01g07910	3.34	3.73	3.61	3.97	4.07	3.55	4.16	4.71	4.78	8.64	8.3	4.42	4.86	4.56	7.52	6.67	6.85	29.9	27.5	31.61	20.82	20.48	21.87	36.67	26.91	38.29	6.71	5.38	5.34	3.61	3.52	5.36	5.36	5.96	7.33	20.49	23.06	22.13	25	23.31	20.56	21.74	20.95
LOC_Os01g07920	0.86	0.67	0.89	0.95	0.7	0.61	0.81	1	0.67	1.21	1.29	0.72	0.7	0.93	1.08	0.9	1.01	2.45	1.76	1.82	2.12	2.2	2.14	1.84	1.94	2.1	1	1.17	0.72	0.78	0.91	0.59	0.71	0.61	0.8	1.62	1.71	1.04	1.49	0.72	1.52	1.24	1.62
LOC_Os01g07930	0	0	0	0	0	0	0	0	0	0	0	0	0	0	0	0	0	0	0	0	0	0	0	0	0	0	0	0	0	0	0	0	0	0	0	0.36	0	2.04	1.49	0	0.57	0.48	0.35
LOC_Os01g07940	1.23	0.86	0.75	1	1.19	1.11	1.08	0.99	1.24	1.54	1.41	1.38	1.33	0.97	1.03	0.93	1.11	6.16	6.65	6.5	5.14	4.61	4.51	5.8	4.99	5.66	0.7	0.77	0.9	1.07	1.06	1.1	0.65	0.49	0.6	2.65	3.15	1.91	2.37	2.3	2.74	2.9	3.33
LOC_Os01g07950	2.61	1.96	2.16	1.66	1.93	2.38	2.28	2.37	1.67	5.77	3.21	1.61	1.39	1.63	3.29	2.8	2.24	5.67	5.52	4.79	2.24	2.97	2.9	5.25	4.46	5.59	2.53	2.99	1.82	0.96	1.01	1.36	1.97	3.62	3.34	2.81	2.51	2.2	2.11	2.5	3.9	2.38	3.14
LOC_Os01g07960	25.8	23.64	24.34	22.01	22.91	23.64	23.58	21.02	21.41	17.44	15.46	23.89	25.29	25.18	18.29	17.97	18.19	33.85	35.34	37.01	31.29	31.17	31.1	33.08	37.03	34.95	16.17	15.48	17.78	22.64	22.24	23.5	13.89	14.84	14.06	31.26	34.08	29.09	40.26	44.64	26.12	24.57	29.78
LOC_Os01g07970	0.93	0.52	1.63	2	1.64	1.24	1.58	1.81	3.62	8.5	9.22	1.86	2.17	0.87	1.77	0.87	1.35	12.09	17.88	15.87	6.18	6.2	3.66	10.08	25.72	9.93	1.07	2.14	2.08	2.49	1.4	1.59	4.72	6.56	5.82	6.02	11.35	8.35	15.97	14.95	8.03	9.86	13.77
LOC_Os01g07980	0.36	0.19	0.95	1.01	0.74	0.45	0.65	1.19	1.84	4.51	4.09	0.85	0.75	1.23	2.04	2.27	2.2	3.31	3.31	3.33	4.61	3.83	5.27	4.48	2.99	3.36	1.6	1.61	2.03	0.58	0.56	0.72	2.49	3.11	2.93	6.07	4.27	2.92	3.4	2.97	4.35	3.6	3.23
LOC_Os01g07990	0.49	0.36	0.5	0.61	0.29	0.45	1.12	0.33	0.08	2.38	2	0.46	0.76	0.62	0.26	0.27	0.38	0.43	1.17	0.73	0.22	0.2	0.28	0.31	0.23	0.1	2.72	2.33	1.51	0.14	0.68	0.92	0.83	1.22	1.38	0.69	0.35	0.08	0.01	0.14	0.36	0.33	0.24
LOC_Os01g08000	2.2	1.76	2.78	2.51	2.7	2.75	1.21	2.15	1.12	12.12	11.96	4.78	3.63	4.83	2.25	1.78	3.41	8.4	9.53	8.78	16.16	16.16	16.12	2.21	3	2.8	9.86	8.83	9.94	2.19	1.75	2.32	3.21	2.38	3.58	6.95	6.86	6.41	5.2	7.17	4.42	3.44	3.5
LOC_Os01g08010	0.46	0.54	0.46	0.65	0.45	0.59	0.82	0.38	0.7	0.62	0.68	0.88	0.48	0.36	0.62	0.38	0.84	2.32	2.91	1.58	1.34	1.79	1.73	2.25	1.92	2.66	0.95	0.66	0.85	0.89	0.46	0.52	0.82	0.69	0.51	2.22	2.39	1.99	2.55	1.37	1.98	1.98	1.76
LOC_Os01g08020	306.46	286.68	232.98	224.71	262.83	214.83	227.88	320.97	261.47	1.21	0.97	67.25	69.49	73.4	10.12	9.44	8.69	4.62	5.25	7.41	4.6	4.44	5.79	5.9	7.46	4.54	4.62	3.65	6.78	126.62	129.16	128.76	1.35	2.06	1.47	33.73	31.51	20.18	15.54	20.85	29.95	28.97	28.18
LOC_Os01g08060	0	0	0	0	0	0	0	0	0	0	0	0	0	0	0	0	0	0	0	0	0	0	0	0	0	0	0	0	0.02	0	0	0	0	0	0.05	0	0	0	0	0.04	0.03	0.11	0
LOC_Os01g08090	14.94	16.26	11.82	15.46	11.52	11.03	4.12	5.35	8.61	1.9	2.12	0.79	1.02	1.12	1.78	2.07	2.25	0.92	0.94	1.32	0.27	0.45	0.16	1.07	1.44	1.18	2.93	2.5	2.19	4.04	3.14	3.51	2.66	3.18	3.03	1.92	2.49	1.77	1.89	2.6	2.52	3.32	2.22
LOC_Os01g08100	1.35	1.83	1.77	2.45	2.44	2.49	0.97	1.07	1.56	0.44	0.54	0.87	0.78	0.94	0.56	0.47	0.53	1.06	1.31	1.37	0.42	0.77	0.52	1.12	1.23	1.12	0.43	0.41	0.77	0.98	0.85	1.71	0.73	0.69	0.66	3.04	3.09	3.25	3.24	3.52	2.39	2.39	2.3
LOC_Os01g08110	1.98	1.84	1.32	1.97	2.4	2.02	0.95	1.47	1.84	1.39	0.76	0.31	0.68	0.36	0.69	0.86	1.14	1.72	1.77	1.63	1.16	0.96	1.2	1.65	1.7	1.83	0.72	0.55	0.68	0.55	0.75	0.54	0.81	1.12	0.98	6.55	5.43	5.54	5.56	5.39	4.49	4.74	4.47
LOC_Os01g08120	0.19	0.21	0.25	0.22	0.47	0.44	0.76	0.64	0.7	4.04	4.11	0.03	0.34	0.13	2.5	2.62	2.06	1.46	2.01	1.93	0.5	0.41	0.52	1.51	1.4	1.23	1.57	1.65	1.45	0.31	0.35	0.61	3.87	4.13	3.75	1.71	1.65	0.66	0.39	0.44	3.18	2.22	2.37
LOC_Os01g08130	0	0	0	0	0	0.04	0.04	0	0	0	0	1.01	0.62	0.77	0.04	0.04	0	0.33	0.44	0.35	3.22	1.51	2.53	0.22	0.18	0.38	0.16	0	0	0.24	0.09	0.13	0	0	0	0.52	0.4	1.62	1.5	0.78	0.67	0.28	0.51
LOC_Os01g08140	0	0	0	0	0	0	0	0.08	0	0	0	0.52	0.17	0.53	0	0	0	0.44	0.14	0.43	2.05	2.12	1.31	0.46	0.13	0.29	0	0	0.15	0	0	0.07	0	0.09	0	0.73	0.84	1.36	2.32	0.28	0.67	0.65	0.59
LOC_Os01g08150	0	0	0	0	0	0	0.02	0.03	0	0.06	0.03	0.05	0.16	0.06	0.03	0	0	1.46	1.55	1.26	2.33	1.93	1.78	1.72	0.59	1.14	0	0	0.01	0.04	0	0.03	0	0	0	8.46	5.71	13.85	9.3	5.4	6.55	7.43	5.28
LOC_Os01g08160	1.54	1.37	0.99	2.2	2.25	1.48	1.23	1.52	1.25	3.08	3.1	1.29	2.45	2.49	1.53	1.45	1.61	1.41	1.52	0.92	1.06	1.05	0.7	1.1	0.73	0.76	1.59	2.33	1.07	1.57	1.38	1.22	0.93	2.43	1.88	1.18	0.87	0.72	1.28	1.01	0.92	0.95	2.1
LOC_Os01g08170	0	0	0	0	0	0	0	0	0	0	0.01	0.01	0.01	0.02	0.05	0	0	0.01	0.05	0.04	0.04	0.09	0.05	0.05	0.05	0.04	0	0	0	0	0	0	0	0	0	0.04	0.04	0.15	0.04	0.03	0.08	0.17	0.18
LOC_Os01g08180	0	0	0	0	0	0	0	0	0	0	0	0	0	0	0	0	0	0.08	0.08	0.07	0.19	0.1	0.36	0.19	0.08	0	0	0	0	0	0	0	0	0	0	0	0	0	0	0	0	0	0
LOC_Os01g08190	0.12	0.07	0.02	0.12	0.2	0.18	0.26	0.46	0.43	1.01	0.5	0.24	0.12	0.12	0.44	0.58	0.53	2.95	2.94	2.29	5.83	4.71	4.38	3.2	2.35	3.18	0.28	0.59	0.34	0.18	0.07	0.1	0.35	0.62	0.46	4.77	4.29	3.41	2.32	3.55	4.16	3.06	3.9
LOC_Os01g08200	14.68	15.46	16.17	14.7	14.36	14.68	18.1	20.04	18.15	21.07	20.59	13.64	15.83	13.79	18.19	19.92	19.12	26.81	24.32	24.28	29.59	28.02	29.86	25.91	19.59	24.94	17.94	18.81	17.81	11.97	11.91	12.72	18.8	19.83	20.08	30.11	26.08	34.56	21.02	20.88	31.7	32.06	26.36
LOC_Os01g08220	6.64	3.46	3.45	1.96	3.32	2.26	5	2.99	3.15	0.52	0.62	2.53	2.53	2.68	1.03	0.56	0.56	10.64	9	6.67	13.44	13.08	10.49	6.11	6.11	5.76	0.05	0.24	0.23	0	0.16	0.11	0	0.26	0.19	29.26	19.71	27.49	25.42	24.17	21.98	18.28	26.46
LOC_Os01g08240	0	0	0	0	0	0	0	0	0	0	0	0	0	0	0	0	0	0	0	0	0	0	0	0	0	0.29	0	0	0	0	0	0	0	0	0	0	0	0	0	0	0	0	0
LOC_Os01g08250	0	0.01	0.03	0	0	0	0.01	0	0.02	0	0	0	0	0.01	0	0	0	0.34	0.13	0.18	0.75	0.72	0.64	0.28	0.09	0.29	0	0	0.01	0	0	0.01	0	0	0	0.01	0.03	0.02	0	0	0.02	0.03	0
LOC_Os01g08260	0.54	0.72	0.74	0.67	0.6	0.54	0.42	0.69	0.6	0.59	0.79	1.25	1.51	1.61	0.91	0.93	0.79	63.59	40.36	48.7	138.88	128.15	142.05	50.19	26.05	49.78	0.82	0.51	0.96	0.57	0.82	1.01	0.95	1.33	0.76	47.11	32.37	96.47	91.99	42.93	40.86	36.44	30.48
LOC_Os01g08270	8.03	9.15	12.73	9.69	8.37	9.04	18.82	22.38	19.23	51.03	45.41	8.24	7.38	6.88	48.94	51.14	49.61	22.91	24.58	26.54	21.02	20.09	20.43	23.96	21.25	23.55	67.38	72.71	64.36	11.58	11.63	13.23	64.17	68.92	64.59	37.21	33.92	18.34	17.91	17.04	35.4	34.38	33.1
LOC_Os01g08280	8.32	7.64	10.4	9.33	8.89	9.12	12.37	9.96	9.45	6.39	6.67	11.97	12.6	10.52	8.06	7.67	8.42	7.28	8.4	7.87	6.68	6.18	6.8	8.67	7.85	8.71	12.25	13.25	11.29	10.83	16.3	15.64	6.69	7.53	7.19	12.26	11.32	11.47	12.04	9.78	10.54	11.05	9.94
LOC_Os01g08290	3.97	4.6	4.65	4.61	4.59	5.32	4.26	4.19	5.92	4.18	4.18	2.53	2.81	2.29	3.1	3.41	3.63	5.15	4.81	4.9	6.5	5.75	6.34	5.75	4.34	6	4.38	5.29	4.53	2.6	3.23	3.87	2.95	3.75	4.46	4.73	3.73	5.09	3.71	3.39	5	5.58	6.32
LOC_Os01g08300	0.23	0.33	0	0	0	0.24	0.28	0.28	0	0.34	0	0.64	0	0.39	0.45	0.46	1.64	0	0.76	0	0	0	0.27	0	0.7	0	0.33	0	0.76	0	0.29	0.27	0	0.32	0	0	0	0	0	0.34	0	0	0
LOC_Os01g08310	7.04	7.09	9.5	7.12	4.98	7.73	7.04	2.69	2.03	0.86	0.8	4.97	4.12	3.63	1.5	1.92	2.15	15.62	17.33	15.4	14.3	14.23	15.64	15.64	23.26	16.09	3.53	4.75	3.89	11.8	12.1	11.79	1.16	1.08	1.84	9.89	10.34	8.38	15.74	15.21	11.12	9.32	10.76
LOC_Os01g08320	16.22	13.75	17.17	24.93	17.61	38.29	13.05	10.03	10.21	4.72	3.08	20.34	14.87	15.39	4.92	3.99	4.66	49.66	47.43	48.07	32.42	36.47	45.66	46.78	34.5	51.87	15.12	15.74	12.95	34.82	34.41	38.46	6.38	6.58	7.04	18.32	19.04	17.85	26.31	25.74	14.34	13.91	16.82
LOC_Os01g08330	0	0	0	0	0	0	0	0	0	0	0	0	0	0	0	0	0	0.11	0.09	0.26	0	0	0.03	0.03	0.14	0.28	0	0	0	0	0	0	0	0	0	0.99	1.06	0.69	1.47	0.57	0.82	1.13	1.82
LOC_Os01g08340	2.1	2.36	2.75	2.58	2.28	2.09	1.49	1.6	2.35	2.36	2.18	2.12	2.52	2.3	1.99	2.16	1.97	3.53	4.34	4.34	3.22	3.39	3.3	4.66	10.48	4.4	3.09	2.1	2.35	2.58	2.06	2.35	1.54	2.37	2.15	5.96	7.63	5.59	7.26	10.43	5.57	4.95	4.83
LOC_Os01g08350	0.11	0	0	0.12	0.1	0	0	0.26	0	0	0.49	0.2	0	0	0.1	0.11	0	0	0.58	0.1	0.26	0	0.25	0.26	0.11	0.37	0	0.16	0.52	0	0.13	0	0	0	0	0.14	0.13	0	0	0.16	0	0.1	0
LOC_Os01g08360	0	0	0	0	0	0	0	0	0	0	0	0	0	0	0	0	0	0	0	0	0	0	0	0	0	0	0	0	0	0	0	0	0	0	0	0	0	0	0.11	0	0	0	0
LOC_Os01g08370	5.48	6.28	6.33	5.25	4.71	4.39	2.03	3.08	3.31	1.48	1.52	0.46	0.69	0.76	1.11	0.6	1.29	2.48	2.54	2.28	3.79	3.14	3	2.53	2.07	2.92	1.61	1.07	1.8	1.26	1.21	1.68	1.37	1.75	1.24	2.13	2.72	1.49	1.56	2.41	2.46	1.89	2.02
LOC_Os01g08380	0	0	0.03	0.07	0.08	0.02	0	0.05	0	0	0.05	0.06	0.2	0.02	0.04	0	0	2.56	2.25	1.55	4.23	5.23	4.02	1.67	2.96	1.9	0	0	0.02	0.11	0	0.08	0	0	0.03	4.98	3.62	2.15	4.05	2.84	3.75	3.3	3.83
LOC_Os01g08400	9.52	11.02	11.56	8.9	10.22	8.23	9.27	11.15	11.92	8.48	10.37	6.38	6.04	7.59	8.51	7.66	7.7	16.97	14.85	15.25	23.26	21.97	22.1	18.27	14.42	15.94	8.15	9.88	8.28	6.08	7.69	7.51	10.67	9.01	9.98	15.7	13.01	15.71	17.59	14.81	14.83	15.27	14.07
LOC_Os01g08410	19.06	18.25	18.54	19.18	18.31	21.49	17.06	16.18	14.23	25.83	24.04	18.66	19.94	20.86	20.88	22.59	19.29	25.49	24.67	25.45	28.83	24.95	28.16	24.07	21.43	22.13	19.9	20.08	21.29	14.24	16.04	16.24	23.66	23.24	21.04	31.24	28.23	43.65	44.94	27.02	34.28	34.53	31.1
LOC_Os01g08420	13.97	14.61	13.38	12.72	11.95	13.4	11.7	14.97	13.65	13.24	11.88	7.36	7.69	8.51	9.5	9.96	9.93	9.84	10.8	10.52	8.78	8.84	9.32	11.31	10.62	9.94	11.97	11.97	11.57	8.12	11	11.03	12.55	13.24	12.65	10.53	9.89	8.85	6.96	7.37	14.04	10.95	9.47
LOC_Os01g08430	11.16	10.97	11.01	11.88	10.47	10.38	10.13	10.94	10.6	8.96	9	9.02	8.32	8.74	7.42	7.95	9.3	13.21	13.45	13.68	13.65	13.67	12.71	14.43	11.99	13.68	10.12	9.16	9.2	9.46	11.23	10.34	8.8	8.58	8.92	12.13	11.15	16.69	10.27	12.13	14.04	13.74	12.15
LOC_Os01g08440	275.69	149.03	116.22	112.06	136.1	120.46	324.66	388.54	282.22	17.25	16.23	15.77	35.82	31.64	87.81	60.39	69.94	3.12	2.24	3.4	1.24	1.6	0.5	5.68	22.52	4.62	26.15	28.76	41.86	34.38	38.73	27.93	22.5	37.19	31.77	22.88	19.48	34.75	25.44	46.68	25.11	36.4	67.52
LOC_Os01g08450	28.17	32.57	28.74	30.19	29.54	26.47	22.81	28.95	35.36	23.46	26.02	17.7	17.44	19.66	16.74	20.07	19.13	58.03	65.18	58.65	75.59	64.81	63.68	55.72	54.96	59.6	22.49	22.8	25.82	19.68	20.4	24.15	20.61	20.06	20.62	49.77	48.77	52.38	61.27	60.11	39.2	41.2	42.23
LOC_Os01g08460	43.28	46.62	46.09	48.8	47.26	48.14	81.42	55.53	45.07	3.69	3.08	31.83	35.88	33.19	22.08	21.99	21.55	4.98	3.86	4.11	3.94	3.66	5.45	4.49	4.47	6.71	22.04	25.78	27.91	91.28	78.71	75.15	9.82	10.23	9.01	2.58	2.16	1.72	1.68	2.43	2.28	2.21	2.98
LOC_Os01g08464	0	0.12	0.06	0.13	0.08	0	0.05	0	0.04	0.12	0	0.04	0	0.14	0.12	0.04	0.19	0.25	0.18	0.16	0.25	0.05	0	0.3	0.04	0.14	0.06	0.12	0.07	0.14	0.05	0.19	0.05	0	0.2	0.16	0.2	0.09	0	0.12	0.12	0.11	0.15
LOC_Os01g08470	1.04	0.58	0.86	1.16	1.37	1.04	0.4	0.69	1.21	0.12	0.36	0.62	1.36	1.04	0.42	0.24	0.29	43.06	45.29	40.44	14.94	11.66	13.9	46.13	25.98	49.22	0.17	0.07	0.08	1.68	1.85	1.15	0.06	0.16	0.1	13.43	16.76	29.99	19.6	22.03	11.84	16.19	15.24
LOC_Os01g08480	0	0	0	0	0	0	0	0	0	0	0	0	0	0	0	0	0	0	0	0.02	0	0	0	0	0	0	0	0	0	0	0	0	0	0	0	0	0	0	0	0	0	0	0
LOC_Os01g08490	0	0	0	0	0	0	0	0	0	0	0	0	0	0	0	0	0	0	0	0	0	0	0	0	0	0	0	0	0	0	0	0.05	0	0	0	0	0	0	0	0	0	0	0
LOC_Os01g08500	0.47	0	0	0.05	0	0	0	0	0	0.23	0.56	0	0.18	0	0	0	0	0	0	0	0	0	0	0	0	0	0	0.3	0	0	0	0.18	0	0	0.24	0	0	0	0	0	0	0	0
LOC_Os01g08510	1.33	2.15	1.98	1.78	1.19	1.65	1.92	1.54	1	44.04	41.33	10.43	10.77	7.31	14.58	16.83	17.17	18.98	21.91	21.6	10.51	10.37	11.26	17.18	18.4	13.34	15.51	11.36	12.48	2.45	3.65	3.62	31.87	29.26	26.71	11.19	14.02	10.41	9.73	12	13.95	14.07	12.6
LOC_Os01g08520	0.57	0.16	0.37	0.52	0.61	0.74	0.22	1.06	0.36	0.64	0.75	0.27	0.51	0.65	0.31	0.29	0.21	9.32	6.6	5.78	8.68	8.28	6.42	8.37	4.47	8.34	0.36	0.34	0.28	1.39	0.74	0.45	0.18	0.09	0.47	6.92	5.38	6.65	5.78	4.79	5.75	5.22	6.59
LOC_Os01g08530	0	0	0	0	0	0	0	0	0	0	0	0	0	0	0	0	0	0	0	0	0.09	0	0.03	0	0	0	0	0	0	0	0	0	0	0	0	0	0	0	0	0	0	0	0
LOC_Os01g08540	0.83	0.71	0.93	0.81	0.69	0.93	2.36	2.68	1.69	3.84	3.64	1.57	1.56	1.31	3.62	2.84	3.45	6.92	6.96	7.46	3.98	4.15	5.1	8.37	5.57	8.11	2.79	2.93	2.81	0.75	0.79	0.93	3.88	4.73	4.42	4.39	3.57	3.42	2.17	2.36	5.71	5.76	4.96
LOC_Os01g08550	0.84	1.27	1.07	1.2	0.92	1.09	2.26	2.21	2.15	2.02	2.8	1.08	1.54	1.35	2.28	2.79	2.61	3.13	2.42	2.44	4.06	3.3	4.17	2.72	1.96	3.11	2.2	1.76	2.32	0.5	1.13	0.78	3.03	2.78	2.29	2.91	2.48	3.18	2.46	1.98	3.85	3.28	2.47
LOC_Os01g08560	155.29	119.27	109.44	125.22	138.43	164.53	82.53	93.3	80.22	44.89	44.21	79.9	100.1	117.6	68.12	67.69	53.78	77.68	59.26	62.65	144.91	131.76	140.66	114.19	63.83	96.61	38.82	41.82	45.73	40.35	44.88	48.14	49.37	52.26	51.77	65.67	61.82	131.56	104.53	108.29	109.98	103.71	94.15
LOC_Os01g08570	0	0.04	0	0	0	0	0	0	0	0	0	0	0	0	0	0.02	0	0.23	0.17	0.39	0	0	0	0.34	0.76	0.06	0.04	0	0.02	0	0	0	0	0	0.06	0.26	0.3	4.5	2.93	0.3	1.14	2	0.54
LOC_Os01g08580	4.1	4.37	4.07	3.99	3.8	3.98	4.7	4.3	4.73	6.12	6.3	4.85	4.27	4.01	5.33	5.45	5.13	5.88	5.67	5.04	5.62	5.59	4.85	6.16	5.3	5.24	5.86	5.64	4.79	2.96	3.7	3.34	6.05	5.96	5.51	7.36	7.59	7.86	7.18	5.41	7.67	8.08	7.26
LOC_Os01g08600	0.55	0.33	0.55	0.5	1.1	0.8	0.9	0.45	0.54	2.91	2.93	1.47	1.14	1.36	0.85	0.95	1.36	3.2	2.92	3.1	3.7	3.14	3.17	0.34	0.46	0.37	1.86	2.26	2.17	1.13	0.75	0.27	0.67	0.19	1.22	2.01	1.27	2.51	3.04	2.5	0.75	0.94	0.9
LOC_Os01g08610	0.02	0	0	0	0	0.02	0.05	0	0.05	0	0	0	0.02	0	0.01	0.01	0.02	0.01	0	0.03	0	0	0.05	0.04	0	0.07	0	0.07	0.01	0	0	0	0.02	0	0.04	0.02	0	0	0	0	0.04	0.01	0.01
LOC_Os01g08630	0	0	0	0	0	0.03	0	0	0	0	0	0	0	0	0	0	0	0	0	0	0	0.03	0	0	0	0.06	0	0	0	0	0	0	0	0	0	0	0	0	0	0	0.02	0	0
LOC_Os01g08650	5.24	5.44	6.36	0.74	0.59	0.96	13.42	12.45	12.47	4.88	5.07	0.39	0.47	0.41	8.74	8.39	11.68	9.74	9.54	8.7	1.46	2.73	3.12	16.03	12.86	16.6	6.76	5.53	5.77	0.6	0.56	0.75	11.32	13.21	11.77	7.68	8.91	1.36	0.77	0.71	17.71	18.61	18.4
LOC_Os01g08660	50.47	52.51	50.21	44.72	45.05	45.96	46.62	44.4	48.48	59.53	57.07	40.83	38.62	33.87	46.08	45.14	52.98	64.55	66.11	61.49	76.89	85.17	85.15	58.89	52	58.97	44.1	41.3	43.11	42.71	43.98	40.17	60.96	58.48	60.28	62.71	61.25	88.02	75.37	55.05	66.93	71.17	69.29
LOC_Os01g08670	0.42	0.53	0.25	0.25	0.26	0.24	0.62	0.23	0.4	0.62	0.16	0.38	0.43	0.08	0.41	0.41	0.44	6.29	4.48	4.92	7.15	9.42	7.97	7.13	4.68	6.03	0.07	0.28	0.23	0	0.47	0.27	0.31	0.32	0.28	1.37	2.41	1.8	2	1.26	1.39	2.66	2.65
LOC_Os01g08680	3.69	3.42	3.56	2.98	2.76	2.89	3.89	4.96	3.84	3.05	3.29	2.11	2.09	1.83	3.04	3.41	3.02	4.14	3.48	4.25	1.24	1.04	1.39	7.28	4.04	6.87	3.92	4.31	3.65	1.49	1.83	1.39	3.89	4.47	4.48	3.05	2.57	3.78	2.75	2.5	4.44	4.48	4.24
LOC_Os01g08690	4.15	4.57	4.44	5.56	5.11	4.69	3.64	3.81	3.89	2.28	2.21	2.75	3.16	2.53	2.28	2.51	1.99	4.19	3.57	4.38	4.26	4.17	4.11	4.34	3.2	3.65	2.6	2.17	2.47	2.27	3.43	3.24	2.39	2.63	2.16	4.11	2.98	8.14	6.75	4.24	5.73	6.63	4.2
LOC_Os01g08700	89.03	84.91	84.75	85.97	88.58	98.8	335.19	356.85	329.67	680.1	678.23	242.06	265.69	268.02	577.95	563.4	588.9	318.14	375.82	351.99	102	103.88	111.24	310.46	341.15	299.27	687.7	687.41	660.31	107.49	118.18	116.27	670.2	668.82	704.65	407.3	390.36	50.4	46.39	53.75	439.02	392.28	398.12
LOC_Os01g08710	0.09	0.17	0	0.23	0.11	0.18	0.44	0.44	0.45	0.36	0.72	0.33	0.28	0.23	0.41	0.3	0.11	11.99	12.57	10.1	12.36	11.59	7.86	11.89	8.59	10.76	0.48	0.31	0.17	0.15	0.08	0.18	0.24	0.37	0.22	5.43	5.86	2.03	3.61	4	6.6	3.93	7.71
LOC_Os01g08720	0.51	0.49	0.15	0.64	0.66	0.52	0	0	0	0	0.07	0.09	0.11	0.02	0	0	0	0.23	0.07	0.09	0.02	0	0	0.11	0.04	0.07	0	0.1	0	0	0.46	0.08	0	0	0	0	0.04	0.05	0	0.14	0	0	0
LOC_Os01g08750	19.79	19.43	18.66	17.21	15.64	19.06	16.6	15.37	13.93	21.31	21.79	15.11	15.24	15.52	18.04	20.03	17.93	23.71	23.77	23.81	20.4	20.06	18.9	24.81	19.42	22.34	20.37	17.37	17.46	11.85	15.74	15.71	21.76	20.31	21.19	16.99	15.7	13.87	12.27	16.15	20.66	17.91	16.57
LOC_Os01g08760	5.09	4.79	4.06	3.97	5.23	3.3	4.26	7.23	8.65	2.52	2.56	2.35	2.75	3.39	3.28	2.8	2.56	10.94	11.03	11.86	10.32	8.92	8.81	12.53	12.45	13.87	2.32	2.92	2.96	3.05	3.41	3.12	3.36	3.24	2.48	10.15	12.53	16.27	15.99	11.42	10.82	13.1	11.34
LOC_Os01g08770	3.63	3.12	2.82	1.56	1.49	1.85	10.63	9.76	6.46	13.81	15.44	8.06	8.42	9.9	18.27	18.95	15.64	12.16	11.96	12.6	7.95	8.36	8.93	11.05	9.58	10.07	12.42	11.14	11.91	1.63	1.7	2.14	13.89	14.4	15.01	13.69	13.41	18.29	12	9.57	16.33	17.81	13.92
LOC_Os01g08780	1.27	1.75	0.92	1.73	1.57	1.75	1.25	0.94	0.87	0.71	0.58	1.07	1.38	2.32	0.52	0.39	0.62	3.11	1.77	2.04	3.06	3.12	3.43	1.21	2.21	1.8	0.58	1.12	0.63	1.69	1.45	1.63	0.63	0.64	0.56	1.03	1.31	0.76	0.82	1.41	0.72	0.96	1.11
LOC_Os01g08790	0	0	0	0	0	0	0	0	0	0	0	0	0	0	0	0	0	0.42	0.06	0.15	0	0.14	0.12	0	0.11	0.12	0	0	0	0	0	0	0	0	0	0	0.44	0.42	0.38	0.31	0.5	0.36	0.49
LOC_Os01g08800	0.04	0	0	0	0.02	0	0	0.03	0	0.09	0.07	0.04	0	0.02	0.04	0.06	0.05	2.43	1	1.37	29.02	22.56	25.95	0.57	0.39	2.15	0.09	0	0	0	0.03	0.02	0	0.03	0	0.33	0.2	0.53	0.25	0.27	0.59	0.71	0.5
LOC_Os01g08810	0.32	0.06	0.25	0.43	0.46	0.26	0.31	0.61	0.2	1.2	1.39	0.83	0.55	0.71	0.59	0.91	0.89	4.33	3.76	2.16	1.51	2.62	2.7	2.86	1.98	5.08	0.64	0.56	0.44	0.38	0.24	0.29	0.78	0.55	0.35	7.42	4.8	7.88	6.31	5.12	4.73	5	6.28
LOC_Os01g08814	11.66	10.02	10.03	9.61	11.31	10.11	10.08	14.55	11.71	7.15	8.88	6.86	7.86	9.13	7.66	6.94	8.16	8.34	8.49	8.3	11.13	10.14	10.42	8.59	7	7.99	8.4	9.75	9.08	8.26	10.1	9.59	6.52	6.85	7.44	11.62	9.83	10.44	9.4	7.99	11.31	11.29	10.49
LOC_Os01g08820	0	0	0	0.06	0	0	0	0.02	0.02	0.11	0.04	0	0	0	0	0.04	0.04	0.88	0.89	0.76	0.47	0.57	0.51	0.56	0.61	0.47	0	0	0	0	0.02	0.02	0	0	0.02	2.2	1.58	2.29	1.86	1.66	1.65	1.58	1.79
LOC_Os01g08830	22.62	22.84	21.6	25.85	24.23	22.12	21.68	23.24	21.89	23.31	23.16	20.87	18.39	15.75	16.53	18.64	19.63	42.46	44.42	43.75	30.01	33.25	31.47	41.79	37.47	46.26	30.6	29.67	23.68	19.43	24.73	24.45	21.97	23.07	22.07	32.33	32.99	26.39	29.05	34.53	30.22	29.49	32.07
LOC_Os01g08840	0.16	0.45	0.54	0.52	0.22	0.65	0.1	0	0.51	0	0	0	0	0.07	0	0	0	0	0.26	0	0	0	0.09	0.1	0.08	0	0	0	0	0	0.2	0	0	0	0	0	0	0	0	0	0	0.07	0.15
LOC_Os01g08850	1.81	1.51	1.77	1.27	1.3	1.36	4.86	5.78	5.91	8.08	7.56	3.51	3.86	4.22	8.81	8.75	7.46	6.79	7.45	6.19	5.34	5.89	5.51	6.75	5.74	5.77	6.29	7.76	7.32	1.03	1.55	2.03	7.35	7.14	7.07	10.15	8.47	6.97	6.7	4.94	8.27	9.22	8.05
LOC_Os01g08860	3.26	1	0.89	2.12	2.3	3.12	0.6	1.36	1.47	0.92	1.01	1.1	1.91	1.98	2.09	1.18	0.73	31.74	6.9	18.33	3.42	4.3	3.98	38.32	11.72	35.39	0.06	0.2	0.29	1.17	0.45	0.52	0.7	0.67	0.8	1.82	0.96	2.27	2.14	3.88	16.47	13.21	24.34
LOC_Os01g08930	2.88	2.48	2.48	1.71	1.86	2.08	9.67	9.28	8.49	33.93	33.25	8.05	8.09	8.21	32.71	32.69	31.36	10.43	11	11.26	7.27	6.73	7.76	8.06	8.12	9.28	25.59	24.46	21.56	1.63	1.57	2.32	37.8	35.52	32.93	9.94	10.61	6.34	5.16	6.2	12.31	12.54	11.32
LOC_Os01g08950	0.15	0	0	0.19	0.22	0.12	0.04	0.11	0.28	0.17	0.17	0	0.04	0.12	0.14	0.17	0.32	0.23	0.06	0.03	0	0.15	0.1	0.21	0.09	0.07	0	0	0	0	0.04	0.07	0.1	0.04	0	0	0.11	0	0.03	0.09	0	0.15	0.25
LOC_Os01g08960	18.48	16.14	12.9	16.49	16.61	19.44	13.69	15.56	14.84	9.68	9.13	8.51	8.71	9.79	7.88	7.38	8.09	16.67	16.44	15.43	13.97	13.12	13.44	16.07	13.16	18.83	9.39	9.57	11.89	13.08	12.12	13.86	9.55	8.71	9.35	17.93	19.15	23.98	22.42	16.49	17.71	16.9	17.14
LOC_Os01g08970	32.51	33.61	33.58	31.91	30.15	30.9	34.05	32.43	30.24	37.53	34.87	28.75	26.62	27.64	30.18	32.79	32.43	28.31	30.74	29.46	32.46	33.48	34.39	26.01	24.65	25.47	40.49	43.63	37.6	23.12	31.83	32.98	33.13	34.71	35.88	42.39	40.63	39.79	35.79	34.65	38.68	36.49	31.2
LOC_Os01g08980	0	0	0	0	0	0	0	0	0	0	0	0	0	0	0	0	0	0	0	0	0	0	0.07	0	0	0	0	0	0	0	0	0	0	0.09	0	0	0	0	0.13	0	0	0	0.06
LOC_Os01g08990	0	0.25	0.12	0	0.2	0	0.05	0.05	0.05	0	0	0	0	0	0	0	0	1	1.29	0.5	0.84	0.79	1.15	0.69	0.26	1.3	0.06	0	0	0	0	0	0	0	0	0	0	0.1	0.18	0.03	0.13	0.07	0.04
LOC_Os01g09000	34.65	42.47	44.14	33.09	31.17	25.39	55.2	74.35	70.45	54.93	49.48	28.54	33.27	30.49	64.02	60.49	59.24	33.24	34.49	35.05	39.99	37.52	42.11	27.96	27.38	26.95	57.06	63.21	56.77	21.32	28.36	29.42	65.13	74.82	73.81	55.97	48.1	62.83	41.98	37.54	47.72	49.11	39.9
LOC_Os01g09010	8.11	9.01	8.02	10.28	8.18	7.79	5.28	10.77	17.85	9.86	11.18	6.25	7.82	7.59	9.98	7.23	6.05	55.9	50.17	49.31	167.66	163.1	144.12	49.3	34.22	44.6	7.72	8.55	6.79	7.88	6.96	9.6	6.98	9.37	9.51	51.83	44.06	61.99	66.5	53.74	32.11	34.25	34.38
LOC_Os01g09020	13.57	13.85	13.91	14	13.8	14.16	13.71	16.54	15.33	18.06	18.3	12.44	15.1	13.74	15.37	15.23	16.25	21.88	19.35	18.07	19.6	20.16	19.83	18.93	16.36	18.02	21.61	20.14	17.62	9.37	10.51	10.94	19.2	18.74	18.91	14.45	13.26	12.9	10.17	13.82	15.05	14.47	14.37
LOC_Os01g09030	0.94	0.86	1.38	1.39	0.99	1.07	1.69	2.18	1.86	3.17	3.17	2.03	2.41	2.26	3.39	2.99	3.04	3.94	4.2	3.85	5.09	5.87	5.95	5.3	3.86	5.36	3.16	3.98	3.18	1.69	2.04	2.24	3.47	3.32	2.6	3.49	3.29	2.82	1.8	2.04	3.77	3.82	2.91
LOC_Os01g09050	0	0.03	0	0	0	0	0	0.12	0	0	0	0.01	0	0.02	0	0	0	0.03	0	0	0	0	0	0	0	0.05	0	0.11	0.02	0	0.01	0	0	0	0	0	0	0	0	0	0.03	0	0
LOC_Os01g09060	0	0	0	0	0	0.04	0	0	0	0	0	0	0	0	0.04	0.05	0.05	0.1	0	0.05	0	0	0	0.11	0.15	0.12	0	0	0.03	0	0	0	0	0	0	0	0.14	0	0	0	0.18	0.13	0.03
LOC_Os01g09080	0.86	0.7	0.67	0.93	0.42	0.39	0.63	0.56	1.19	0.09	0.2	0.09	0.16	0.13	0.14	0.08	0.07	1.51	0.96	0.75	0.36	0.93	0.34	1.14	0.84	1.58	0.17	0.18	0.13	0.23	0.18	0.23	0.16	0.27	0.36	0.72	0.31	0.34	0.44	0.31	0.23	0.77	0.45
LOC_Os01g09100	0.24	0.17	0.21	0.34	0.11	0.2	0.1	0.38	0.17	0.06	0.18	0	0.05	0.07	0.15	0.31	0.37	0.39	0.47	0.49	0.28	0.25	0.22	0.33	0.39	0.67	0.45	0.46	0.13	0.19	0.15	0.05	0.22	0.16	0.05	1	1.64	1.55	1.55	2.35	0.52	0.7	0.95
LOC_Os01g09120	9.54	6.58	7.57	9.68	11.58	11.34	19.36	16.7	18.73	23.37	20.98	17.23	16.24	17.75	20.81	24.99	27.66	10.47	10.17	9.15	8.79	7.95	7.65	9.45	10.76	9.95	26.01	30.67	18.82	10.44	11.18	10.47	23.47	26.09	26.3	14.62	13.87	7.86	6.04	6.32	11.52	13.07	13.95
LOC_Os01g09130	0	0	0	0	0	0	0	0	0	0	0	0	0	0	0	0	0	0	0	0	0.24	0.19	0.23	0	0	0.06	0	0	0	0	0	0	0	0	0	0	0	0	0	0	0	0	0
LOC_Os01g09140	0.33	0	0	0.09	0.31	0.34	0	0	0	0	0	0	0	0	0	0	0	0	0	0	0	0.21	0.19	0	0	0	0	0	0	0	0	0	0	0	0	0	0	0	0	0	0	0	0
LOC_Os01g09150	0.25	0.49	1	1.67	1.56	2.08	0	0	0.05	0	0.06	0.09	0	0	0	0	0	0	0.16	0	0	0	0	0	0	0	0	0	0	0	0	0	0	0	0	0	0	0	0.05	0	0	0	0
LOC_Os01g09160	0	0	0	0	0	0	0	0	0	0.02	0	0	0	0	0	0	0	0	0	0	0	0	0	0	0	0	0	0	0	0	0	0	0	0	0	0	0	0	0	0	0	0	0
LOC_Os01g09170	0.01	0.02	0.04	0	0	0	0.02	0.16	0.07	0.05	0.02	0	0	0	0.02	0.05	0.03	0.02	0	0.03	0	0	0	0.02	0.01	0.02	0.02	0.01	0.01	0	0	0	0.06	0	0.07	0	0.01	0	0	0	0	0.02	0
LOC_Os01g09190	4.9	7.46	10.09	19.16	17.44	19.47	0	0.05	0	0	0.05	0.07	0.1	0	0	0	0	0	0	0	0	0	0	0	0	0	0.92	0.41	0.45	0.26	0.25	0.79	0	0	0	0.25	0.19	0.18	0.91	0	0	0	0
LOC_Os01g09200	25.14	28.64	24.45	26.64	24.71	26.27	18.32	22.64	20.26	16.81	17.04	18.79	18.53	20.91	16.69	17.36	16.45	24.53	24.86	24.75	31.49	28.58	30.34	24.52	20.61	22.07	18.23	19.13	18.38	16.77	21.12	23.1	16.45	16.43	17.79	34.2	28.72	37.79	35.26	29.59	34.67	31.83	28.02
LOC_Os01g09212	0	0	0	0	0.11	0	0	0.07	0	0	0.07	0	0	0	0.06	0	0	0.06	0.06	0.23	0.07	0	0	0	0	0.07	0.17	0	0	0	0	0	0	0	0	0.23	0	0	0	0	0	0	0
LOC_Os01g09220	3.37	4.66	4.22	5.06	2.89	12.02	2.9	5.58	12.37	2.89	3.5	1.29	3.5	2.98	3.04	1.11	1.26	2.03	0.85	1.54	0.66	0.66	1.88	1.59	25.2	1.15	0.53	1.13	1.22	2.76	1.18	1.5	2.04	17.76	7.75	9.58	23.53	18.98	13.86	11.45	3.24	2.92	3.4
LOC_Os01g09230	0.39	0.15	0.21	0.82	0.39	0.5	0.22	0.22	0.17	1.11	0.83	0.43	0.65	0.37	0.25	0.28	0.31	4.64	4.65	5.37	3.82	4.67	4.53	2.98	5.59	3.68	0.34	0.35	0.66	0.77	0.43	0.55	0.26	0.25	0.63	4.04	4.86	4.85	6.64	6.28	3.08	2.85	2.94
LOC_Os01g09240	0	0	0	0	0	0	0	0	0	0	0	0	0	0	0	0	0	0	0	0	0	0.07	0	0	0	0.06	0.08	0.06	0	0	0	0	0	0	0	0	0	0	0	0	0	0	0
LOC_Os01g09246	25.62	27.23	27.14	28.9	26.82	28.59	25.97	25.96	23.52	24.68	23.2	21.62	23.47	23.29	21.03	22.99	22.79	27.33	28.68	27.49	32.51	33.51	32.14	25.34	22.44	24.76	25.08	24.91	23.86	21.17	26.21	27.82	24.4	26.16	25.93	28.23	24.4	23.91	15.51	25.73	27.34	25.96	25.19
LOC_Os01g09252	9.71	8.88	7.54	11.7	11.73	11.47	6.61	6.41	6.58	8.3	8.26	9.11	10.31	10.15	6.61	6.04	6.34	7.93	7.95	6.78	7.41	8.8	8.22	7.31	5.67	6.39	6.95	6.89	6.03	9.6	12.05	10.42	4.96	5.74	6.05	6.61	6.29	7.21	7.24	6.89	4.97	5.28	5.24
LOC_Os01g09260	0	0.03	0	0.18	0	0	0	0	0	0	0	0.06	0.09	0	0.02	0	0	0.05	0.08	0.11	0.54	0.39	0.89	0.23	0.26	0.19	0	0	0	0	0	0	0.03	0	0	1.11	0.68	5.7	4.31	0.33	1.26	2.01	1.62
LOC_Os01g09270	0	0	0	0	0	0	0	0	0.18	0	0.19	0	0	0	0	0	0	0	0	0	0	0	0	0	0.17	0.19	0	0	0	0	0	0.19	0.18	0	0	0	0	0	0	0	0	0	0
LOC_Os01g09280	10.82	10.33	7.77	8.26	9.55	8.37	17.95	23.64	20.47	16.94	15.42	8.07	8.85	9.82	12.4	13.96	11.6	10.19	12.7	9.89	3.01	3.12	4.15	13.21	13.23	14.24	13.43	13.31	15.61	7.03	7.86	6.64	14	14.99	12.35	13.55	13.26	6.46	7.52	9.27	14.37	14.03	13.54
LOC_Os01g09290	0	0	0	0	0	0.07	0	0	0.07	0	0.15	0	0	0	0	0.06	0.08	0.06	0.07	0.06	0.31	0.25	0.3	0	0	0.15	0	0.19	0.11	0	0	0	0.07	0	0	0.17	0.08	0.07	0.14	0.14	0.12	0.06	0.18
LOC_Os01g09300	51.64	59.16	52.87	48.77	54.62	46.72	25.01	30.94	31.59	13.6	14.48	29.15	31.55	32.26	8.3	8.61	7.3	22.21	24.3	26.37	25.24	23.29	22.89	19.15	21.34	18.19	5.26	5.38	7.66	40.8	48.85	57.24	7.98	8.99	8.9	23.83	25.89	50.5	48.2	50.34	31.03	27.63	30.41
LOC_Os01g09305	16.37	18.09	18.83	21.06	15	13.97	10.36	10.25	10.22	3.86	3.7	18.2	13.99	13.19	4.93	5.15	5.2	6.51	6.05	6.76	8.04	7.01	8.64	6.84	8.25	7.07	6.72	8.08	5.93	17.63	18.6	20.57	5.22	5.34	6.82	6.9	6.36	8.75	10.88	10.09	7.13	6.8	6.83
LOC_Os01g09310	5.63	5.38	6.41	7.99	6.33	5.67	4.8	3.74	3.77	1.5	2.04	6.65	6.36	4.8	2.19	2.18	2.38	2.26	2.26	2.33	3.12	2.66	2.1	2.51	2.65	2.46	2.07	2.25	1.87	5.31	8.01	7.4	1.76	1.95	2.37	2	1.95	2.08	0.69	4.06	2.35	2.5	3.23
LOC_Os01g09320	116.38	133.17	152.93	155.12	141.97	136.84	128.62	124.88	115.45	23.19	21.64	165.92	187.91	181.5	54.66	58.23	55.47	44.24	38.87	40.96	101.57	95.56	94.47	42.72	36.49	41.19	58.6	56.98	52.96	188.87	232.85	247.86	21.8	23.23	25.21	61.21	58.93	124.14	118.01	124.92	54.13	50.81	51.08
LOC_Os01g09340	0.18	0.26	0.18	0.07	0.06	0.09	0.14	0.42	0.44	0	0	0.06	0	0.02	0.09	0.27	0.03	0.61	0.33	0.53	0.33	0.27	0.32	1	0.85	0.47	0.23	0	0.06	0.08	0.03	0	0.08	0.13	0.33	0.29	0.28	0.31	0.34	0.3	0.33	0.49	0.51
LOC_Os01g09370	1.45	1.9	1.66	2.51	2.6	2.1	0	0.03	0.03	10.27	10.41	4.27	4.04	5.13	0.03	0.03	0.03	6.54	6.09	6.39	12.62	13.6	14.5	0.19	0.13	0	7.58	6.47	7	1.36	1.85	2.28	0.09	0	0.09	3.42	3.24	4.16	5.39	4.65	0	0.04	0
LOC_Os01g09384	0.01	0	0	0.03	0	0	0	0	0	0	0.04	0	0	0	0.02	0	0	0.04	0.03	0.04	0.1	0.11	0.01	0.06	0	0.03	0.04	0	0.01	0	0	0.01	0	0	0.01	0.02	0	0.04	0.03	0.02	0.02	0	0.01
LOC_Os01g09420	8.44	10.97	10.93	10.28	9.19	10.17	10.37	10.7	16.36	9.04	9	5.07	4.77	5.47	8	7.88	8.52	8.7	7.75	7.74	7.83	8.79	9.13	7.37	6.28	7.61	10.12	9.57	10.58	5.39	5.47	6.13	13.26	13.27	13.41	9.47	8.18	12.96	10.82	7.6	6.6	7.33	7.19
LOC_Os01g09430	39.12	61.62	62.8	91.91	87.29	69.95	96.96	92.43	97.42	129.68	106.51	49.9	51.34	46.08	111.41	107.15	101.6	23.82	26.19	22.76	15.61	15.2	13.54	19.16	21.45	18.95	139.53	144.47	153.13	46.22	46.2	47.52	128.85	141.14	136.97	39.7	39.8	27.07	31.79	23.57	39.78	38.61	46.56
LOC_Os01g09450	1.9	1.62	2.84	2.36	1.92	2.03	4.89	3.03	2.91	4.77	4.59	6.23	5.85	5.64	2.8	2.45	2.94	6.61	7.35	7.68	5.12	5.31	4.71	6.81	6.24	6.71	5.84	5.73	5.39	8.21	9.25	8.81	4.27	3.47	4.26	6	8.19	3.24	6.2	6.46	10.28	6.4	11.3
LOC_Os01g09460	1.67	1.74	2.7	2.54	1.99	2.11	2.15	2.06	1.64	3.98	2.9	1.75	1.81	2.08	1.82	2.23	2.19	7.75	9.93	7.23	3.85	4.94	4.45	7.57	7.25	7.41	3.87	2.73	2.68	2.28	3.3	3.9	2.65	2.64	3.15	12.59	10.88	16.12	14.31	10.38	12.61	9.13	10.09
LOC_Os01g09470	0	0	0	0	0	0	0	0	0	0.03	0	0	0	0.03	0.02	0	0	0.28	0.09	0.08	0.29	0.24	0.16	0.1	0.33	0.28	0	0	0	0	0	0	0	0	0.02	1.36	0.91	0.86	0.81	0.99	0.71	0.66	0.74
LOC_Os01g09500	1.14	1.27	1.04	1.16	1.16	1.16	0.8	0.88	0.76	0.71	1.09	0.38	0.16	0.55	0.53	0.35	0.56	2.38	2.23	2.07	0.65	0.93	1.17	1.82	0.6	1.37	0.86	0.62	0.59	0.69	0.6	0.77	0.27	0.16	0.79	1.23	0.72	1.43	1.38	1.41	0.63	0.82	0.39
LOC_Os01g09510	15.78	14.33	14.33	7.95	8.81	8.67	40.17	31.48	28.46	57.88	71.65	30.05	32.58	39.94	114.95	107.58	92.11	85.05	77.38	88.27	46.65	56.86	61.8	108.84	90.4	107.39	49.85	51.31	51.36	8.94	6.51	8.63	77.84	73.1	69.93	126.76	115.85	155.37	155.08	66.96	226.07	195.92	179.23
LOC_Os01g09520	0	0	0	0	0	0	0	0	0	0	0	0	0	0	0	0	0	0	0	0	0	0	0	0.01	0	0.01	0	0	0	0	0	0	0	0	0	0	0	0	0	0	0	0	0
LOC_Os01g09540	2.67	4.65	8.41	13.16	9.53	14.69	21.1	2.98	2.42	365.97	366.24	159.21	112.32	83	108.56	138.98	203.46	91.91	97.17	98.85	33.5	35.67	35.2	55.78	84.55	61.45	271.17	205.47	235.83	72.47	60.66	62.32	306.1	236.77	249.9	68.21	85.27	3.68	12.74	18.59	85.35	76.36	82.61
LOC_Os01g09550	4.39	4.51	4.28	6.1	4.75	5.2	5.53	4.43	5.39	7.66	8.32	5.89	7.11	6.02	6.91	6.16	7.28	28.61	28.48	26.67	32.72	35.36	35.4	28.42	17.9	27.71	7.55	7.24	6.4	5.98	6.16	7.13	6.14	6.86	7.17	10.95	11.17	8.94	9.18	13.23	10.22	9.4	11.1
LOC_Os01g09560	40.19	44.05	42.54	41.56	43.01	40.94	34.79	35.36	35.16	40.51	42.64	36.23	41.34	41.05	39.03	41.12	36.26	122.94	131.16	138.42	102.32	101.55	109.21	158.28	140.31	157.67	37.73	36.15	35.81	33.32	35.89	40.55	35.31	38.82	35.17	106.06	110.99	136.9	123.19	142.51	97.36	100	91.32
LOC_Os01g09570	254.03	216.44	204.38	183.47	201.41	197.97	95.85	115.79	147.65	34.78	32.27	76.98	84.38	97.41	38.65	35.93	34.91	29.71	28.63	31.31	37.15	37.63	46.3	32.71	31.36	30.82	43.3	39.69	36.53	104.13	97.34	103.43	35.86	38.17	39.95	35.52	39.47	55.52	67.61	76.1	40.57	39.61	39.15
LOC_Os01g09580	0.14	0.08	0.07	0	0.18	0	0.07	0.1	0	0.04	0.19	0.17	0.07	0.21	0.16	0.11	0.03	2.76	3.25	3.15	2.43	2.57	1.85	3.19	3.16	2.38	0.2	0.12	0.31	0	0.07	0.06	0.09	0.04	0.1	10.91	9.49	15.58	13.87	9.31	9.13	11.96	9.45
LOC_Os01g09590	1	0.77	1.42	1.15	1.58	1.41	1.69	2.01	2.09	6.03	4.99	2.27	1.89	2.58	2.05	2.03	2.28	11.81	11.38	7.93	5.27	7.27	3.56	11.8	9.31	11.72	2.19	2.64	2.31	1.11	2.11	0.98	2.35	3.37	2.32	19.87	14.31	15.98	14.18	8.55	17.52	18.25	19
LOC_Os01g09600	0	0	0	0	0	0	0	0	0	0.01	0	0	0	0.01	0	0	0	0	0	0	0	0	0	0	0	0	0	0	0	0	0.01	0	0	0	0	0	0	0	0	0	0	0	0
LOC_Os01g09620	7.9	5.96	8.11	2.12	2.5	2.95	19.21	11.89	14.42	11.43	9.9	6.51	6.08	4.97	23.29	20.5	18.4	50.65	42.07	43.25	47.71	60.44	57.51	48.57	30.2	48.15	8.19	8.3	7.78	2	2.39	3.24	8.79	9.55	9.4	23.94	26.32	13.91	12.85	21.18	28.44	25.66	30.05
LOC_Os01g09640	13.49	13.94	16.62	10.87	6.33	14.1	14.97	14.78	13.55	13.22	12.06	10	8.06	9.17	11.25	12.43	13.59	2.78	2.74	2.31	3.16	2.49	1.76	3.2	1.86	2.7	22.57	18.46	18.34	13.4	12.97	17.04	15.19	14.15	17.36	2.01	1.43	0.7	0.96	1.39	2.73	2.76	3.33
LOC_Os01g09650	0.46	0.11	0.2	0	0	0	1.3	0.93	2.02	0.45	0.26	0.14	0.1	0.06	1.41	0.37	0.63	0.15	1	0.44	0.27	0	0	0.92	0.61	1.04	0.44	0.45	0.56	0.12	0.1	0	1.36	1.67	1.46	0.49	0	0	0.24	0.06	0.8	0.45	0.85
LOC_Os01g09660	0.15	0	0.06	0.05	0.27	0.2	0	0	0.05	0.93	0.5	0.4	0.25	0.08	0.09	0.19	0.4	2.46	2.76	2.47	2.16	1.31	2.73	1.3	1.32	1.11	0.91	0.43	0.59	0.88	0.61	0.62	0.16	0.13	0.17	1.37	1.93	1.21	3.05	3.74	1.3	0.62	1.04
LOC_Os01g09665	0.03	0	0.04	0.03	0.11	0.06	0.07	0.11	0.03	0.3	0.2	0.08	0.23	0	0.14	0.23	0.31	0.18	0.06	0.31	0	0.04	0.1	0.29	0.18	0.24	0.21	0.09	0.17	0.05	0	0.24	0.16	0.16	0.11	0.42	0.21	0.1	0.06	0.17	0.25	0.48	0.47
LOC_Os01g09670	1.09	1.43	1.42	1.23	0.98	1.21	0.93	0.84	1.13	1.53	2.45	2.19	3.97	6.07	4.28	2.91	2.1	20.27	18.61	16.63	47.21	45.8	44.46	25.42	18.94	24.83	1.21	0.88	1.13	0.65	0.99	1.27	1.08	1.56	1.54	7.82	8.59	14.77	13.98	14.79	13	11.88	10.14
LOC_Os01g09680	0	0	0	0	0	0	0	0	0.16	0	0	0	0	0	0	0	0	0	0.16	0	0	0	0	0.09	0	0.17	0	0	0	0	0	0	0	0	0	0	0	0	0	0	0	0.06	0
LOC_Os01g09700	0.2	0	0.08	0.15	0.07	0.48	0.07	0.36	0.29	0	0.02	0.07	0.1	0.07	0.02	0.1	0.02	0.04	0.11	0.21	0.12	0.13	0.07	0.12	0.06	0.14	0	0.03	0	0.06	0.02	0.18	0	0	0.02	0.1	0.12	0	0.04	0.01	0.06	0.1	0.13
LOC_Os01g09710	0	0	0	0	0	0	0	0	0	0	0	0	0	0	0	0	0	0.1	0	0	0	0.13	0	0.12	0	0	0	0	0	0	0	0	0	0	0	0	0	0	0	0	0	0	0
LOC_Os01g09720	0	0	0	0	0	0	0	0	0	0	0	0	0	0	0	0	0	0.29	0.25	0.11	0.21	0.37	0.2	0.28	0.17	0	0	0	0	0	0	0	0	0	0	0.3	0.07	0.13	0.12	0.04	0.06	0.1	0.27
LOC_Os01g09730	0.02	0.03	0	0.12	0.05	0	0	0.33	0.09	0.07	0.14	0	0.13	0	0.47	0.17	0.12	7.5	22.13	31.64	0.03	0	0.06	12.42	88.48	12.23	0.63	0.15	1.71	0	0.03	0.09	0.05	0.31	0.66	24.31	49.43	22.29	59.13	53.94	18.79	28.04	31.43
LOC_Os01g09740	4.99	4.33	4.96	3.6	3.93	3.79	4.76	4.78	4.25	4.57	3.83	3.12	3.44	3.61	3.24	3.91	3.43	2.35	2.99	2.67	2.19	2.73	2.69	2.88	3.65	2.94	4.18	3.15	3.67	3.1	3.69	3.84	4.24	4.18	3.76	2.24	2.53	2.25	2.48	2.5	3.11	3.47	3.35
LOC_Os01g09750	3.39	2.84	2.58	2.44	2.83	3.1	8.89	8.95	7.39	16.96	15.89	5.67	5.43	5.79	19.5	18.97	16.29	5.14	4.67	4.57	3.16	4.31	3.49	3.73	4.1	3.98	9.23	11.13	11.57	2.53	2.06	2.5	15.34	17.22	15.54	4.72	4.76	3.26	3.26	3.06	6.36	6.54	6.14
LOC_Os01g09760	5.46	6.27	6.45	4.85	5.28	4.87	6.12	5.47	4.45	6.61	6.49	3.57	3.73	4.28	5.01	5.49	5.74	10.12	9.61	9.93	9.26	8.87	9.56	6.68	6.16	7.22	5.71	5.88	5.38	3.26	4.64	4.45	5.18	5.62	5.5	8.26	7.49	9.54	5.83	6.33	6.81	7.67	6.06
LOC_Os01g09770	6.55	7.48	7.67	9.31	9.17	7.24	7.45	11.74	12.97	6.81	6.52	9.08	14.13	12.6	11.01	8.43	9.48	16.71	13.3	13.22	22.62	22.51	23.59	16.37	9.96	13.85	8.06	5.78	8.33	10.01	9.36	9.51	5.3	6.28	5.92	8.99	8.57	6.42	6.15	7.22	7.67	8.29	7.47
LOC_Os01g09790	0.18	0.35	0.25	0.37	0.39	0.44	0.27	0.35	0.37	0.36	0.56	0.43	0.37	0.34	0.5	0.4	0.62	1.92	2.12	1.96	2.47	2.92	2.69	2.01	1.19	1.8	0.5	0.21	0.5	0.47	0.1	0.47	0.18	0.28	0.17	2.9	2.99	3.24	4.46	2.29	2.92	2.82	2.03
LOC_Os01g09800	8.95	13.3	12.4	10.01	9.33	7.18	7.22	11.52	18.6	3.39	4.46	1.4	1.2	2.12	2.85	1.85	2.03	15.64	15.06	17.16	8.44	6.57	8.91	12.03	16.75	11.34	3.93	4.43	4.71	2.97	2.47	4.04	2.82	3.74	3.46	6.82	9.27	3.11	6.35	7.62	5.62	6.46	7.16
LOC_Os01g09830	3.79	1.17	0.41	3.74	8.49	10.2	8.95	12.11	6.59	4.94	6.64	2.93	6.54	7.65	3.43	2.84	3.96	7.8	3.33	1.79	1.74	4	0.95	3.33	5.2	4.98	1.04	1.46	1.51	0.34	0.71	0.96	0.69	0.35	1.24	3.31	2.42	4.16	4.71	7.13	2.13	3	9.11
LOC_Os01g09850	3.98	2.92	2.9	3.7	4.2	4.87	2.46	2.41	3.67	2.62	3.15	3.44	3.34	3.07	1.7	1.65	1.43	16.98	14.41	11.89	24.43	26.21	22.9	14.12	10.93	13.82	1.91	1.88	1.92	2.82	2.77	2.9	1.4	1.37	1.42	16.09	12.98	17.46	13.96	15.17	12.88	12.92	14.76
LOC_Os01g09860	0.12	0.22	0.23	0.09	0.08	0.09	0.25	0.31	0.2	0.23	0.17	0.23	0.3	0.42	0.71	0.62	0.35	9.62	9.05	9.66	18.27	16.65	15.95	15.42	10.89	15.07	0.24	0.18	0.16	0.4	0.17	0.32	0.14	0.2	0.4	16.1	11.45	16.31	9.12	10.98	18.19	16.37	15.57
LOC_Os01g09870	0.15	0.2	0.1	0.16	0	0.07	0.09	0.18	0.15	0	0	0	0	0.06	0	0	0	0.36	0.79	0.49	1.22	0.37	1.25	0.26	0.44	0.08	0	0	0.06	0	0.09	0	0	0	0	0.93	0.26	1.64	2.2	0.96	0.28	0.43	0.34
LOC_Os01g09880	0.29	0.15	0	0.22	0.29	0.13	0.13	0.29	0.11	1.3	1.71	2.82	4.3	3.3	1.52	0.66	0.52	202.25	164.61	158.12	531.87	531.69	496.93	143.7	67.17	135.27	0.19	0.19	0.21	1.11	1.14	0.79	0.32	0.18	0.53	42.71	28.78	64.09	69.96	63	24.41	26.56	24.94
LOC_Os01g09890	24.57	21.76	23.26	21.93	21.14	22.78	24.23	25.14	25.23	32.41	31.34	20.86	23.26	21.37	28.58	27.88	27.39	34.72	33.56	33.42	28.73	33.13	32.54	32.99	28.29	32.69	24.58	24.62	26.5	18.82	19.79	20.2	30.49	28.85	26.27	37.82	36.54	36.31	38.41	30.59	40.28	37.34	42.63
LOC_Os01g09900	0	0	0	0	0	0	0	0	0	0	0	0	0	0	0	0	0	0	0	0	0	0	0	0	0.05	0.03	0	0	0	0	0	0	0	0	0	0.22	0.15	0.08	0.18	0.07	0.3	0.44	0.4
LOC_Os01g09930	3.2	3.72	5.31	4.06	3.47	4.07	2.62	3.92	2.97	8.84	9.7	11.4	11.08	11.56	8.59	10.51	12.18	1.2	0.89	1.28	0.76	0.51	0.24	0.85	1.46	1.7	14.91	10.27	13.28	10.26	8.08	6.85	6.65	6.37	8.63	3.46	2.55	1.62	1.02	1.34	5.18	6.19	5
LOC_Os01g09940	0	0	0	0	0	0	0	0	0	0	0	0	0.24	0	0	0	0	0	0	0	0	0	0	0	0	0	0	0	0	0	0	0	0	0	0	0	0	0	0	0	0	0	0
LOC_Os01g09960	0	0	0	0	0	0	0.01	0	0	0	0	0	0	0	0	0	0	0	0	0	0	0	0	0	0	0	0	0	0	0	0	0	0	0	0	0	0	0	0	0	0	0	0
LOC_Os01g09990	1.13	1.65	1.65	0.86	0.67	0.32	0.31	0.61	0.6	0	0.02	0.1	0.08	0.12	0.04	0	0	0.23	0.27	0.1	0.25	0.03	0.12	0.1	0.23	0.07	0.03	0.06	0.05	0.03	0.05	0.05	0.02	0.17	0.03	2.84	3.22	1.07	2.17	0.94	2.59	3.67	2.47
LOC_Os01g10000	0	0	0	0	0	0	0	0	0	0	0	0	0	0	0	0	0	0.09	0	0.09	0	0	0.44	0	0.19	0.33	0	0	0	0	0	0	0	0	0	0	0.11	0	0.2	0.07	0	0.08	0.09
LOC_Os01g10010	6.21	6.38	7.76	7.36	7.2	6.62	6.14	5.72	7.03	5.28	4.87	4.78	5.16	5.19	4.59	5.02	5.5	10.95	10.13	9.44	8.7	9.18	8.56	11.95	10.75	9.21	4.32	3.46	4.44	5.41	5.65	5.48	4.61	4.71	5.49	8.37	7.53	10.59	14.07	8.48	10.93	9.64	11.16
LOC_Os01g10020	4.83	5.17	4.68	5.81	6.23	4.98	4.64	5.01	4.41	4.88	5.41	4.35	5.81	5.62	5.28	4.07	3.81	17.63	14.24	13.94	20.53	18.64	19.13	16.45	11.09	17.63	3.91	3.61	3.49	2.99	3.76	3.65	3.44	4	3.76	14.12	11.27	22.88	16.31	12.67	17.38	15.3	16.26
LOC_Os01g10030	0.06	0	0.02	0.04	0.07	0.05	0	0.06	0.03	0	0	0.06	0.02	0.03	0.01	0.01	0	0.05	0.07	0.06	0.06	0.05	0.03	0	0	0.03	0.04	0	0.04	0.04	0	0.01	0	0	0.05	0.03	0	0.01	0.04	0.02	0.02	0	0
LOC_Os01g10040	7.85	9.03	8.24	8.52	6.91	6.09	8.33	7.61	9.36	6.02	8.8	6.09	5.8	6.22	6.67	6.15	7.54	16.13	15.81	17.21	12.14	13.45	12.81	13.75	17.55	15.9	6.49	5.09	6.1	5.25	5.08	4.84	6.96	6.33	6.58	11.66	12.07	8.61	7.33	9.21	9.8	9.95	12.62
LOC_Os01g10050	10.38	11.51	10.6	9.64	10.4	10.01	11.46	10.36	8.58	12.36	12.93	9.62	10.43	11.26	13.03	13.07	11.83	11.2	11.1	11.83	13.11	12.29	13.14	11.02	10.51	11.12	13.3	11.3	11.85	6.85	9.42	9.38	11.81	13.73	12.16	14.76	13.19	14.26	11.99	11.41	14.81	13.96	12.26
LOC_Os01g10070	0.38	0.21	0.1	0.4	1.66	0.99	1.28	0.73	0.64	0.77	0.34	0.21	0.98	0.44	0.15	0.15	0.8	0.52	0.16	0.14	0.27	0.1	0	0.55	0.15	0.09	0	0.11	0.12	0.25	0.57	0.17	0.08	0.52	0.54	0.19	0.18	0.09	0.47	0.33	0.22	0.13	0.7
LOC_Os01g10080	3.98	3.63	5.01	4.87	4.95	4.49	3.33	2.13	3.31	4.35	4.91	3.4	2.9	2.46	3.1	3.21	4.42	2.36	2.43	2.59	2.36	1.6	1.42	2.47	2.97	1.53	4.35	6.23	4.24	4.02	4.03	4.44	6.76	4.63	5.41	4.72	3.9	16.17	14.73	3.8	7.5	9.79	4.56
LOC_Os01g10090	0.35	0.22	0.24	0.45	0.39	0.22	0.27	0.32	0.42	1.07	1.85	0.2	0.09	0.13	0.88	0.69	0.78	1.53	2.16	2.05	0.16	0.76	0.86	1.55	1.86	1.39	0.73	0.13	0.45	0.32	0.22	0.1	0.84	0.66	1.37	0.51	1.14	0.3	0.35	0.42	1.35	1.28	1.25
LOC_Os01g10100	5.21	4.46	4.51	5.14	5.08	5	5.8	4.73	4.17	4.23	4.85	6.17	5.38	5.38	5.53	4.87	4.76	5.04	4.69	4.75	4.03	3.82	4.5	5.13	4.16	5.29	5.54	5.73	4.57	6.21	7.18	6.51	4.68	4.93	4.95	6.36	5.13	5.44	4.72	5.47	5.77	4.88	5.16
LOC_Os01g10110	2.23	2.56	1.77	1.41	2.05	0.98	0.14	0.05	0.34	0.06	0.03	1.01	1.72	3.17	0	0	0.07	0.39	0.27	0.14	0.24	0.11	0.17	0.26	0.51	0.28	0	0.02	0.02	0.74	0.2	0.3	0.02	0	0.03	1.54	0.87	0.99	0.93	0.87	1.69	1.74	2.06
LOC_Os01g10130	0.75	1.09	1.03	1.59	1.4	1.43	0.51	0.75	0.47	0.42	0.65	0.6	0.8	0.65	0.45	0.28	0.49	0.87	0.77	0.57	0.66	0.4	0.66	0.75	1.24	0.58	1.08	1.01	0.61	0.65	1.02	0.84	0.59	0.45	0.32	1.52	0.87	0.57	0.85	0.73	0.97	0.81	0.66
LOC_Os01g10140	0.37	0.11	0.12	0.15	0.18	0.16	0.47	0.52	0.19	1.53	1	0.25	0.23	0.16	0.96	0.61	0.97	1.61	1.22	1.66	1.42	1.17	0.97	0.97	1.09	1.47	0.56	0.47	0.76	0.14	0.44	0.32	0.76	1.17	0.92	1.62	1.55	0.68	0.83	0.69	1.13	1.03	1.36
LOC_Os01g10150	49.99	46.36	46.34	53.13	52.92	57.26	56.69	61.77	55.47	75.66	74.23	46.06	50.11	54.85	64.81	64.42	55.97	48.05	48.89	45.52	42.64	40.82	41.53	48.32	43.36	46.98	58.81	70.09	59.99	35.47	46.76	46.33	55.74	70	66.75	51.15	44.94	43.16	35.42	38.4	50.99	50.69	52.02
LOC_Os01g10160	0	0	0	0	0	0	0	0	0	0	0	0	0	0	0	0	0	0	0	0	0	0	0.07	0	0.06	0	0	0	0	0	0	0	0	0	0	0	0	0	0	0	0	0	0
LOC_Os01g10170	0	0	0	0	0	0	0	0	0	0	0	0	0	0	0	0	0	0	0	0	0	0	0	0	0	0	0	0	0	0	0	0	0	0	0	0	0	0	0	0.12	0	0.14	0.15
LOC_Os01g10180	0.09	0	0	0	0	0	0	0	0	0	0	0	0.04	0.05	0	0	0	4.62	4.19	2.7	4.71	6.03	1.7	5.29	5.22	5.09	0	0	0	0	0	0	0	0	0	2.71	2.58	2.74	4.14	5.12	1.88	2.09	4.06
LOC_Os01g10195	0.12	0.13	0.12	0.23	0.14	0.25	0.26	0.15	0.19	0.31	0.73	0.36	0.24	0.23	0.62	0.51	0.21	1.69	1.46	1.37	1.09	1.06	0.94	1.03	0.67	1.64	0.44	0.72	0.62	0.1	0.08	0.6	0.37	0.67	0.36	0.66	0.73	0.55	1.05	0.69	0.93	0.91	0.76
LOC_Os01g10210	17.13	13.08	14.5	29.02	33.97	36.85	13.82	10.74	9.25	1.05	1.69	17.22	23.56	27.99	2.15	2.52	3.47	0.89	0.51	0.45	0.52	0.88	0.43	1.02	0.81	1.21	7.24	5.94	5.19	39.54	39.81	37.18	0.73	0.98	1.26	5.55	3.43	5.69	6.45	7.5	2.08	2.56	3.29
LOC_Os01g10230	0.17	0.06	0.28	0.09	0.08	0.21	0.05	0	0	0.68	0.38	0.27	0.49	0.92	0.04	0.04	0.3	1.5	1.2	0.57	0.71	0.43	0.43	1.94	2.28	1.74	0.42	0.19	0	0.55	0.63	0.49	0	0.06	0.05	1.67	1.01	1.05	0.84	1.05	0.73	1.87	2.55
LOC_Os01g10250	46.31	44.89	46.25	50.9	51.73	53.15	28.75	31.83	33.53	3.81	3.49	17.46	18.98	25.04	7.52	6.14	5.19	10.96	9.81	9.11	19.89	18.91	19.75	12.82	11.53	12.92	6.83	7.16	8.18	46.56	53.24	57.25	2.54	2.7	2.75	15.58	12.61	23.68	25.72	23.39	11.34	11.89	9.89
LOC_Os01g10260	6.75	2.42	2.45	11.28	10.14	7.33	3.8	2.09	1.62	0.54	0.7	1.17	1.83	2.78	0.42	0.3	0.07	0	0	0.18	0.07	0	0.14	0.22	0.12	0.07	0.7	0.27	0.2	3.51	4.22	3.56	0.14	0.34	0.15	0.23	0	0.07	0.06	0.22	0	0	0
LOC_Os01g10270	0.36	0.44	0.14	0.83	1.28	1.05	0.25	0.19	0.22	0	0	0.14	0.27	0.26	0	0	0	0.05	0.06	0.05	0	0	0.06	0	0	0.06	0	0	0.04	0.93	1.04	1.26	0	0	0	0	0	0	0	0	0.05	0	0
LOC_Os01g10280	16.92	16.51	16.39	11.81	15.24	11.21	28.44	27.48	26.83	46.94	38.9	21.72	22.08	22.66	34.17	32.59	30.63	18.02	17.56	19.11	16.53	15.36	16.07	16.14	14.6	15.07	34.37	40.6	39.13	10.25	14.66	13.98	37.52	38.63	38.29	23.71	21.59	17.04	13.19	14.22	22.85	21.16	20.87
LOC_Os01g10290	26.66	27.62	26.89	26.33	25.03	22.88	22.2	28.93	27.58	21.74	22.96	16.42	19.12	18.53	20.49	19.59	22.23	22.36	20.12	21.25	26.52	25.09	25.95	23.36	17.9	21.34	20.94	22.99	21.82	15.88	18.72	22.61	24.18	23.7	25.06	25.96	24.91	22.92	21.24	17.09	25.28	26.51	24.5
LOC_Os01g10300	4.18	3.79	4.44	4.09	4.52	4.2	4.13	4.96	3.78	4.05	3.63	3.22	3.59	3.41	3.21	3.39	3.2	2.53	3.34	3.13	2.34	2.29	2.93	2.94	2.29	1.85	4.11	4.24	4.23	3.8	3.71	4.49	3.27	3.13	2.38	2.02	2.02	1.29	1.62	2.04	2.45	2.55	2.16
LOC_Os01g10310	0	0	0	0.08	0	0	0	0	0	0	0	0	0	0	0	0	0	0	0	0	0	0	0	0	0	0	0	0	0	0	0	0	0	0	0	0	0	0	0	0	0	0	0
LOC_Os01g10320	3.01	2.51	4.1	1	0.85	1.33	8.98	12.01	12.1	2.61	2.89	1.19	1.34	1.1	11.23	8.02	6.09	4.34	4.85	4.65	3.34	3.57	3.46	4.95	4.47	5.93	2.61	1.94	1.97	1.09	0.63	1.42	3.78	3.93	5.81	2.88	2.74	2.33	2.17	2.63	2.74	2.17	2.63
LOC_Os01g10340	2.13	2.63	2.06	2.77	3.91	3.3	2.46	2.78	3.24	4.96	4.02	3.99	3.56	3.46	3.23	3.37	3.25	15.89	15.85	13.63	28.47	25.43	24.29	12.4	7.97	13.21	2.31	3.58	3.06	2.58	2.86	2.95	2.87	2.87	3.08	13.36	11.15	16.27	15.52	13.19	8.75	9.37	7.9
LOC_Os01g10350	6.16	5.37	5.15	5.42	5.03	4.85	11.07	11.82	11.83	15.3	17.88	7.19	7.64	7.53	17.29	15.6	14.01	15.53	13.46	13.67	10.5	11.79	12.11	13.16	10.89	14.01	12.72	13.98	11.74	4.21	4.46	5.28	16.4	17.07	18.41	17.02	16.74	19.06	15.82	11.65	23.26	21.58	19.67
LOC_Os01g10370	0	0	0	0	0	0	0	0	0	0.1	0	0	0	0.03	0.03	0.03	0	1.34	1.48	1.62	1.19	1.11	0.61	0.88	1.1	1.4	0	0	0	0	0	0	0	0	0	1.06	1.03	0.15	0.28	0.51	0.6	0.9	1.14
LOC_Os01g10380	0	0	0	0	0.02	0.01	0	0	0	0	0	0	0	0	0	0	0	0.04	0	0	0.01	0	0	0	0	0	0.03	0.05	0.01	0.02	0.02	0	0.04	0.04	0.05	0.03	0	0.01	0.02	0.02	0.02	0	0.04
LOC_Os01g10390	0	0	0	0	0	0	0	0	0	0	0	0	0.04	0	0	0	0	0.03	0	0	0	0	0	0.02	0	0	0	0	0	0	0	0	0	0	0	0	0	0	0	0	0.01	0	0
LOC_Os01g10400	5650.94	5425.13	4306.9	5352.37	6156.33	5476.34	5669.33	6387.11	6287.48	1547.44	1718.54	2680.12	2271.99	2743.18	1539.16	1613.84	1817.6	118.95	114.45	103.05	75.19	75.47	82.39	133.63	204.66	121.41	1994.57	2312.44	2680.22	2879.74	2804.83	3087.83	2126.48	2196.5	1963.54	1261.03	939.8	748.57	1020.94	577.07	1277.18	873.22	875.75
LOC_Os01g10420	0	0	0	0	0	0	0	0	0	0	0	0	0	0	0	0	0	0.2	0.17	0.1	0	0	0	0.06	0.2	0.18	0	0	0	0	0	0	0	0	0	0.07	0.12	0	0.05	0.07	0	0	0.28
LOC_Os01g10430	9.94	9.93	10.21	8.53	7.77	8.42	11.37	12.91	11.79	12.64	13.46	8.41	8.62	8.16	13.66	14.26	13.66	11.97	12.72	11.75	11.42	10.37	10.79	13.55	11.65	12.68	10.99	13.26	12.18	6.51	7.65	8.41	12.85	14.29	14.41	17.74	14.47	15.88	12.2	10.31	19.19	18.16	14.48
LOC_Os01g10440	1.46	1.52	1.57	1.16	1.48	1.68	3.38	10.85	16.89	1.49	1.46	1.25	0.85	1.08	0.54	0.34	0.63	40.5	49.71	43.43	15.76	16.17	16.45	46.48	58.7	50.5	2.08	1.69	1.12	0.81	0.84	0.72	1.06	1.81	1.88	21.34	27.49	13.2	19.37	37.45	14.44	19.05	21.4
LOC_Os01g10450	160.06	166.01	159.71	227.05	244.79	228.49	66.53	80.86	61.3	28.06	27.79	117.42	113.28	117.71	17.74	21.92	19.34	8.4	7.88	7.57	13.91	11.97	12.51	4.04	3.11	4.29	58.28	75.27	74	179.38	204.27	221.07	14.33	16.25	15.86	7.03	6.1	11.05	8.2	5.64	4.71	5.14	3.4
LOC_Os01g10460	0	0.07	0	0	0	0	0	0	0	0	0	0.04	0.13	0.08	0.14	0.1	0	0.49	0.27	0.19	0.41	0.44	0.22	0.24	0.1	0.06	0	0	0	0	0	0	0.11	0	0	0.06	0.06	0.83	0.46	0.29	0.28	0.08	0.09
LOC_Os01g10470	0.04	0	0.17	0.32	0	0.13	0	0.93	0	0.37	1.01	0	0.05	0.07	0.99	1.9	1.74	83.17	122.74	86.67	0.1	0.33	0.58	117.6	436.16	130.8	4.01	1.44	6.34	0.07	0.11	0.15	0.71	3.07	5.51	63.13	104.42	54.84	114.14	196.62	43.1	101.76	134.66
LOC_Os01g10480	0	0	0	0	0	0	0	0	0	0	0	0	0	0	0	0	0	0.05	0	0.05	0	0.06	0.06	0.84	0.2	0.06	0	0	0	0	0	0.06	0	0	0	3.84	0.89	21.56	16.05	1.15	7.54	9.48	9.94
LOC_Os01g10490	0	0	0	0	0	0.03	0	0.11	0	0	0	0	0	0.03	0.03	0	0	33.55	19.88	11.31	24.93	35	16.32	18.1	12.77	22.75	0.04	0	0	0	0	0	0	0	0.04	14.05	13.23	7.95	6.15	14.68	7.62	8.47	12.3
LOC_Os01g10504	0.84	1.26	0.53	0.83	1.12	1.15	0.85	1.56	0.81	0.73	0.63	0.79	1.08	0.49	0.46	0.34	0.3	86.12	90.58	93.22	74.27	77.09	85.98	75	105.77	97.31	0.68	1.18	0.93	0.75	0.98	1.04	0.46	0.45	0.36	108.48	99.76	136.01	108.01	92.88	87.89	86.66	79.94
LOC_Os01g10520	2.37	2.06	2.46	5.49	4.49	4.61	0.05	0	0.07	1.5	2.47	7.05	8.59	7.86	0	0	0.02	1.04	1.06	1.57	8.04	9.02	10.54	0.12	0	0.02	2.41	2.87	2.66	7.1	7.34	7.88	0	0.02	0	1.3	0.68	4.64	3.69	3.11	0.16	0.35	0.06
LOC_Os01g10530	22.01	24.36	25.73	23.41	19.24	19.41	25.78	24.72	26.95	30.41	29	24.41	25.63	23.1	25.14	24.74	29.04	27.84	29.06	26.55	50.45	46.49	48.92	31.27	27.14	29.94	31.08	29.75	28.01	22.21	24.43	23.76	28.51	32.12	32.55	27.12	24.68	18.09	11.58	19.69	26.59	25	25.75
LOC_Os01g10580	0.84	0.24	0.56	0.53	0.36	0.35	10.21	10.91	10.39	48.92	45.55	2.03	2.34	2.2	33.9	36.76	40.75	11.34	11.54	12.28	2.78	2.86	3.25	9.94	12.16	11.46	47.01	48.73	47.09	0.44	0.25	0.14	49.83	54.8	49.11	10.03	13.83	0.31	0.28	0.54	9.95	12.97	16.14
LOC_Os01g10590	0.67	0.1	0.3	0.08	0.41	0.22	3.05	2.07	1.25	0.65	0.67	0.2	0.29	0.06	1.22	1.52	0.61	0.51	0.56	2.27	0.44	0.28	1.1	0.36	0.44	0.42	1.06	0.88	0.36	0.12	0.09	0.17	0.99	0.51	0.88	0.57	1.33	0.33	0.77	0.92	0.85	0.31	0.62
LOC_Os01g10600	1.16	1.05	1.72	0.18	0.16	0.45	1.53	1.49	2.05	1.25	1.35	0.77	0.22	0.34	1.16	1.3	1.56	0.94	1.85	1.33	0.28	0.17	0.23	2.22	1.77	2.02	1.42	0.91	1.46	0.78	0.89	0.55	1.67	1.91	1.71	1.43	1.34	0.69	1.24	0.22	2.11	2.43	2.11
LOC_Os01g10610	31.15	34.64	42	45.53	34.57	44.98	21.88	21.96	28.62	16.53	15.42	25.8	27.55	25.24	10.83	10.66	13.23	41.15	41.48	38.97	36.37	37.5	35.55	38.84	36.24	41.46	19.54	15.16	19.31	34.06	31.28	36.84	8.66	10.56	10.43	32.46	35.68	45.68	43.87	38.64	36.86	35.14	30.71
LOC_Os01g10630	1.6	1	1.89	0.93	0.85	0.9	3.22	2.63	2.63	2.54	2.88	1.14	1.41	1.33	3.17	3.74	3.18	3.05	3.39	2.86	1.15	1.47	1.13	3.25	3.26	3.5	1.88	2.53	2.17	0.56	0.75	0.67	2.7	3.71	3.53	2.46	2.11	1.41	1.1	1.19	1.92	2.99	3.05
LOC_Os01g10640	2.33	3.02	3.67	1.81	1.29	2.74	1.81	1.82	1.24	0.62	0.26	2.47	3.52	2.58	0.5	0.68	0.49	2.12	2.08	1.52	1.17	1.32	1.6	1.02	2.43	2.03	1.27	1.8	1.48	3.13	4.15	5.74	1.56	2.49	1.06	1.25	1.79	0.63	0.44	0.82	3.03	2.06	2.25
LOC_Os01g10660	0	0	0	0	0	0	0	0	0	0	0	0	0	0	0	0	0	0	0	0	0	0	0	0	0	0.13	0	0	0	0	0	0	0	0	0	0	0	0	0	0	0	0	0
LOC_Os01g10680	19.62	18.41	17.68	19.59	19.09	21.5	17.37	20.1	26.04	5.36	5.99	13.68	14.83	16.81	6.88	6.63	6.39	11.23	10	9.38	9.64	10.44	10.54	8.85	7.22	8.9	6.15	6.21	6.54	17.31	16.79	17.2	4.04	3.91	4.91	7.3	7.19	8.92	10.32	8.2	6.04	6.25	6.77
LOC_Os01g10690	7.24	6.76	7.53	5.49	6.42	6.26	6.95	7.04	6.09	5.26	5.24	3.42	3.96	3.47	4.41	4.15	4.29	5.1	4.84	5.52	4.29	4.56	4.7	5.22	5.32	6.3	3.69	4.16	4.58	2.94	3.66	4.18	6.57	6.55	5.93	5.29	6.04	5.2	4.17	5.83	6.94	6.71	5.5
LOC_Os01g10700	1.29	0.61	1.49	1.24	1.12	1.2	0.87	1.47	1.4	0.98	0.8	0.95	0.83	0.65	0.68	0.56	0.57	3.15	3.92	3.62	3.02	2.71	3.28	4.22	2.25	4.74	1.03	0.79	0.49	0.99	0.73	1.59	0.56	0.78	0.44	2.22	1.89	1.85	1.69	2.02	1.63	2.12	1.73
LOC_Os01g10710	0.89	0.36	1.29	0.3	0.16	0.15	1.23	1.61	1.89	0.63	0.56	0.09	0.12	0.07	1	0.96	1.01	1.94	2.36	2.18	0.43	0.52	0.51	3.62	2.16	3.21	0.6	0.37	0.2	0.15	0.17	0.14	0.63	0.73	0.44	0.89	0.89	0.24	0.17	0.28	1.39	1.62	1.59
LOC_Os01g10720	0	0	0	0.02	0	0	0	0	0	0	0	0	0	0	0	0	0	0	0	0	0	0	0	0	0	0	0	0	0	0	0	0	0	0	0	0	0	0	0	0	0	0	0
LOC_Os01g10740	0	0	0	0	0	0	0	0	0	0	0	0	0	0	0	0	0	0	0	0	0	0.36	0.21	0	0	0	0	0	0	0	0	0	0	0	0	0	0	0	0	0.07	0	0	0
LOC_Os01g10750	0	0	0	0	0	0	0	0.25	0	0	0	0	0	0	0	0	0	0	0	0	0	0	0	0	0	0	0	0	0	0	0	0	0	0	0	0	0	0	0	0	0	0	0
LOC_Os01g10760	0	0	0	0	0.31	0.11	0	0	0	0.17	0	0	0	0	0	0	0	0	0	0	0.41	0	0	0	0	0	0	0	0.09	0	0	0	0	0	0	0	0.14	0	0	0	0	0	0
LOC_Os01g10770	0	0	0	0	0	0	0	0	0	0	0	0	0	0	0	0	0	0	0	0	0	0	0	0	0	0.06	0	0	0	0	0	0	0	0	0	0	0	0.06	0.05	0	0	0	0.09
LOC_Os01g10780	0	0	0	0	0	0	0	0	0	0	0	0	0	0	0	0	0	0	0.2	0	0.54	0	0.31	0.22	0.09	0	0	0	0	0	0	0	0	0	0	0	0	0.51	0	0	0	0.23	0
LOC_Os01g10790	3.97	5.52	5.11	5.01	4.67	4.84	4.12	4.5	3.52	9.78	9.18	5.4	5.77	5.65	5.73	6.87	6.28	7.54	6.02	5.72	7.71	7.42	8.14	5.78	4.22	4.26	8.04	8.29	9.49	3.72	5.25	5.69	5.6	6.07	5.89	8.4	8.26	7.94	6.28	6.2	7.21	7.57	6.57
LOC_Os01g10800	1.05	0.96	1.56	1.95	1.61	1.62	1.16	0.72	0.93	15.08	14.59	6.66	4.55	3.99	6.61	8.38	7.51	3.25	3.85	4.52	2.44	1.99	2.35	2.39	2.32	2.19	11.02	9.2	8.7	1.79	1.8	2.39	11.15	9.49	8.96	5.48	5.85	4.7	4.06	5.57	6.46	5.69	5.43
LOC_Os01g10810	5.14	6.23	8.03	10.34	6.68	9.07	2.53	0.7	1.13	4.55	5.83	11.3	10.83	9.73	2.16	2.21	2.08	4.95	4.49	4.79	2.07	1.76	2.69	4.19	5.64	4.76	6.18	7.74	7.22	17.48	21.52	20.36	3.61	2.97	4.24	3.11	4.35	3.45	4.99	4.25	3.56	2.41	3.79
LOC_Os01g10820	25.55	23.09	21.88	15.59	17.3	19.42	44.3	40.27	43.58	59.73	63.31	37.55	38.21	44.62	84.06	73.36	72.24	65.22	60.42	61.3	46.5	53.53	53.69	66.3	59.61	71.02	47.67	52.77	46.45	16.75	15.48	18.96	68.18	67.13	59.06	86.96	76.15	122.24	117.67	67.88	111.93	105.86	101.07
LOC_Os01g10830	0.93	0.48	1.18	1.63	2.06	1.24	1.13	1.8	2.5	1.42	0.81	1	1.21	1.17	1.03	1.07	1.04	1.34	1.61	0.85	2.32	2.82	1.11	0.72	0.72	1.35	0.67	1	0.27	1.04	1.64	1.52	0.47	1.1	1.21	1.29	0.56	1.24	1.98	1.3	0.61	1.4	1.69
LOC_Os01g10840	14.22	18.68	16.82	13.93	13.52	12.19	13.8	17.57	18.22	17.82	17.88	11.45	11.95	12.77	15.29	15.54	15.87	27.56	24.75	25.74	34.36	32.15	29.95	25.8	23.38	26.61	17.05	15.24	17.53	9.43	10.94	11.26	15.74	15.57	17.08	25.99	24.04	28.69	20.82	20.77	28.56	27.61	27.35
LOC_Os01g10850	0	0.03	0	0	0.06	0	0	0	0	0	0	0	0	0	0	0	0	3.2	3.27	1.95	3.38	1.13	2.15	2.3	0.7	2.35	0	0	0	0	0	0	0.05	0	0.03	8.05	6.88	15.1	13.3	3.57	5.08	6.58	5.15
LOC_Os01g10860	2.65	2.63	2.53	1.31	1.62	1.65	7.79	9.91	7.26	7.32	7.58	1.82	1.94	1.99	8.49	7.47	8.21	6.68	5.28	5.2	4.47	4.14	3.85	5.71	6.19	7.56	5.17	6.03	6.25	1.28	1.27	0.83	8.44	9.06	8.28	5.85	6.51	3.3	3.54	2.68	10.48	9.67	11.73
LOC_Os01g10870	0	0	0	0	0	0	0	0	0	0	0	0	0	0	0	0	0	0.05	0	0.05	0.03	0	0.06	0.03	0	0.06	0	0	0	0	0	0	0	0	0	0.03	0	0	0.05	0	0.09	0	0.02
LOC_Os01g10880	0.38	0.27	0	0	0	0	0	0	0	0	0	0	0	0	0	0	0	0.75	0.62	0.18	0	0	0	0.23	0.76	0.44	0	0	0.15	0	0.24	0	0	0	0.23	0	0	0.22	0.2	0.14	0.36	0	1.06
LOC_Os01g10890	27.14	38.81	32.68	22.92	24.17	25.27	18.74	19.07	16.88	2.68	2.28	20.25	15.08	19.86	8.12	7.19	7.11	10.03	30.97	44.38	1.09	1.17	1.61	26.68	223.79	20.95	12.8	6.23	22.11	22.25	21.32	30.16	4.31	6.11	5.8	62.42	94.42	102.73	180.54	186.95	48.75	61.41	68.04
LOC_Os01g10900	0.79	1.15	0.88	0.98	0.74	1.29	0.57	0.87	0.51	0.96	1.03	1.68	1.28	1.27	0.84	0.79	0.85	20.92	30.37	35.37	4.69	5.61	6.22	31.23	95.12	35.04	2.49	0.77	3.19	1.44	1.51	1.42	0.61	0.87	1.27	21.37	38.55	17.42	34.62	42.99	17.63	22.75	27.53
LOC_Os01g10910	0	0	0	0	0	0	0	0	0	0	0	0	0	0.03	0	0	0	0	0	0	0	0.03	0	0	0	0	0	0	0	0.08	0	0.02	0	0	0	0	0	0	0	0	0	0	0
LOC_Os01g10920	0.29	0.37	0.33	0.35	0.39	0.83	0.49	0.45	0.43	0.84	0.79	0.3	0.4	0.27	0.4	0.32	0.29	1.03	0.64	0.66	1.66	1.88	1.56	0.79	0.47	0.86	0.47	0.51	0.45	0.27	0.61	0.85	0.45	0.36	0.29	1.12	0.93	1.75	0.94	0.6	0.72	1.13	0.85
LOC_Os01g10930	0.12	0.19	0.07	0.14	0.15	0.12	0.22	0.34	0.18	0.58	0.56	0.51	0.58	0.29	0.68	0.49	0.72	5.82	6.57	5.65	5.04	4.91	4.69	6.65	4.01	5.97	0.21	0.29	0.34	0.38	0.33	0.23	0.53	0.36	0.45	5.4	4.9	7.01	4.28	3.27	5.08	5.6	4.9
LOC_Os01g10950	1.68	1.55	1.91	2.06	2.43	1.83	3.29	1.97	1.8	2.14	2.38	5.87	5.99	6	3.89	5.13	5.61	8.95	7.59	7.14	18.25	18.49	16.63	9.4	7.36	9.79	3.73	3.62	3.12	2.85	3.21	2.49	2.72	2.45	2.33	5.22	4.75	1.71	1.95	2.57	5.13	5.09	5.17
LOC_Os01g10960	0	0	0	0	0	0	0.02	0	0	0	0	0	0.03	0.17	0	0	0	0.32	0.31	0.16	1.59	1.74	1.71	0.35	0.18	0.21	0	0	0	0	0	0	0	0	0	0.37	0.27	0.21	0.47	0.27	0.29	0.31	0.3
LOC_Os01g10970	0	0	0	0	0	0	0	0	0	0	0	0	0	0	0	0	0	0.23	0.07	0.48	0.16	0.56	0.42	0	0.14	0.12	0	0	0	0	0	0	0	0	0	0.09	0.04	0	0.07	0.07	0	0	0
LOC_Os01g10980	0.03	0	0	0	0.03	0.03	0.08	0.24	0.31	0.05	0.19	0	0	0.03	0.1	0.1	0	0.1	0.32	0.25	0	0.08	0.11	0.16	0.07	0.26	0.05	0.14	0.32	0	0.12	0.04	0	0.04	0.2	0.46	0.27	0	0	0	0.16	0.22	0.24
LOC_Os01g10990	0.05	0.1	0	0.16	0.02	0.12	0	0	0.03	0.07	0.05	0.02	0	0	0	0	0	0	0	0.02	0	0	0	0	0	0	0	0	0.04	0	0	0	0.03	0.1	0.06	0	0	0	0	0	0	0	0.02
LOC_Os01g11010	0	0	0	0	0	0	0	0	0	0	0.04	0	0	0	0	0	0	0.51	0.5	0.37	6.77	5.54	4.41	0.8	0.42	0.52	0	0	0.01	0	0	0	0	0.03	0	0.16	0.2	0.66	0.69	0.28	0.17	0.23	0.24
LOC_Os01g11040	19.46	17.23	15.49	16.13	17.32	16.47	12.63	14.48	12.32	13.77	13.9	11.64	13.37	11.95	12.52	12.35	11.21	38.75	35.09	32.58	65.43	61.58	58.53	36.39	23.63	35.24	13.68	12.35	12.74	8.98	11.31	11.42	10.3	11.82	11.62	20.49	17.31	17.55	11.41	18.95	20.69	19.35	17.1
LOC_Os01g11054	444.3	303.81	225.65	276.35	311.2	404.43	133.94	114.48	131.61	172.01	170.05	207.59	182.35	169.34	165.94	155.72	176.26	35.82	37.88	36.84	8.62	10.04	11.5	36.55	37.25	34.94	166	148.17	181.37	217.58	156.24	139.99	171.49	145.2	159.68	39.34	42.4	43.56	64.69	59.14	52.55	52.76	53.11
LOC_Os01g11070	11.25	9.63	13	6.66	8.09	7.05	19.29	19.7	17.14	21.36	19.83	8.19	8.7	8.8	21.15	20.75	21.86	17.86	18.46	17.97	15.96	16.06	17.24	17.66	15.65	19.59	18.95	18	15.77	5.44	6.16	7.32	22.51	23.99	24.53	25.78	22.06	20.52	14.78	14.36	25.91	26.93	24.43
LOC_Os01g11080	0	0	0	0	0	0	0	0	0.04	0	0	0	0	0.03	0	0.04	0	0.64	0.94	0.52	0.09	0.28	0.25	0.57	0.9	0.25	0.05	0.05	0	0	0	0	0	0	0.04	0.14	0.47	0.12	0.82	0.84	0.07	0.18	0.03
LOC_Os01g11110	1.94	2.61	2.7	2.15	2.23	2.23	3.76	4.14	2.83	5.91	6.29	1.8	2.27	2.24	4.99	4.88	4.53	5.96	5.06	5.23	5.9	4.09	4.32	5.22	4.32	4.54	5.06	6	4.96	1.29	1.73	1.6	6.85	6.9	6.2	6.43	6.14	6.62	4.2	4	8.56	8.24	7.61
LOC_Os01g11120	16.62	12.64	15.3	13.86	13.09	13.4	23.27	22.15	25.45	24.86	23.23	17.43	18.23	18.96	23.41	25.09	22.29	37.15	34.36	33.65	51.54	47.42	44.01	34.26	27.91	34.59	21.23	19.54	21.09	12.65	12.85	14.16	22.45	22.15	20.74	37.28	33.41	32.13	34.34	26.86	40.95	38.91	40.75
LOC_Os01g11130	0	0.02	0	0	0	0.01	0.02	0.03	0.04	0.2	0.21	0	0	0	0.08	0.1	0.12	6.11	4.49	5	4.58	4.66	6.03	5.78	3.62	6.06	0.11	0.04	0.03	0	0	0	0.29	0.24	0.34	3.74	2.87	1.99	1.89	2.22	4.52	4.1	4.47
LOC_Os01g11140	0	0	0	0	0	0	0	0	0	0	0	0	0	0	0	0	0	0	0	0.01	0	0	0	0	0	0	0	0	0	0	0	0	0	0	0	0	0	0	0	0	0	0	0
LOC_Os01g11150	0.03	0.12	0.15	0.18	0.08	0.31	0.1	0.41	0.81	0.08	0.29	0.03	0	0.12	0.14	0.14	0	2.18	2.12	2.22	0.78	0.65	1.23	3.18	1.22	2.81	0.08	0	0.05	0	0	0.13	0.06	0	0	0.22	0.37	0.19	0.8	0.31	0.19	0.17	0.34
LOC_Os01g11160	34.03	38.38	61.23	43.98	33.46	28.89	45.72	69.89	85.4	20.47	28.77	10.22	9.76	9.72	19.33	17.93	24.01	15.43	12.34	11.72	12.53	13.36	13.29	10.01	10.38	13.07	21.11	25.03	25.25	12.94	10.48	14.42	26.59	26.81	27.71	23.42	20.37	16.01	20.91	11.05	37.59	45.16	34.27
LOC_Os01g11200	0	0	0	0	0	0	0	0	0	0	0	0	0	0	0	0	0	0	0	0	0	0.23	0.05	0	0	0	0	0	0	0	0	0	0	0	0	0	0	0	0	0	0.04	0.04	0
LOC_Os01g11210	0	0	0	0	0	0	0	0	0	0	0	0	0	0	0	0	0	1.07	0.45	0.29	2.42	1.49	1.16	0.59	0.49	0.47	0	0	0	0	0	0	0	0	0	0.33	0.36	0.63	0.43	0.16	0.11	0.67	0.63
LOC_Os01g11220	0	0	0	0.05	0	0	0.03	0.06	0.02	0	0	0	0	0.02	0.02	0.04	0	18.66	14.36	13.22	4.26	6.21	6.34	15.75	14.1	18.37	0	0	0	0	0	0.05	0	0	0	1.68	3.46	0.38	1.11	5.02	0.96	2.01	3.92
LOC_Os01g11230	199.43	130.38	184.28	162.63	175.53	188.75	244.97	254.24	249.07	205.51	211.8	140.83	165.62	194.06	260.34	226.26	237.13	87.85	77.28	80.02	60.11	66.86	60.54	91.08	91.51	86.01	108.77	102.76	106.52	145.7	118.79	121.94	232.5	225.79	225.56	122.07	111.55	142.45	146.7	142.13	151.15	170.86	205.93
LOC_Os01g11240	81.22	84.72	82.61	98.25	85.92	80.99	73.08	70.01	59.82	142.84	137.06	139.28	151.01	143.57	129.5	139.7	146.5	79.52	80.05	85.74	58.34	54.35	51.16	81.09	95.98	78.44	173.33	135.15	145.43	137.74	141.53	128.85	137.35	146.3	132.95	88.86	90.19	96.4	133.4	101.75	84.44	85.46	83.3
LOC_Os01g11250	6.06	8.43	7.81	6.99	5.34	6.12	3.62	4.54	3.09	5.25	6.3	5.55	4.94	4.84	4.27	4.67	4.15	1.56	1.51	2.02	0.7	1.29	1.15	1.56	1.09	1.59	6.09	5.03	5.42	5.35	7.59	8.8	3.94	4.22	5.15	0.83	1	0.62	0.75	1.35	0.62	0.64	0.65
LOC_Os01g11260	0.68	0.56	0.65	0.89	1.13	0.69	0.72	0.98	1.03	1.92	1.89	0.94	1.18	1.45	1.11	0.99	1.24	6.36	5.98	4.76	6.42	5.56	4.6	5.81	4.36	5.65	0.73	1	0.82	0.31	1.16	0.71	0.8	1.04	1.09	3.18	3.19	3.34	3	3.94	3.64	4.8	3.38
LOC_Os01g11270	0.02	0	0	0	0	0.02	0	0	0	0	0	0	0	0	0	0	0	0.25	0.3	0.56	0.02	0.05	0.02	0.25	0.79	0.98	0	0	0.03	0	0	0	0.02	0	0	0.03	0.1	0.26	0.15	0.17	0.06	0	0.04
LOC_Os01g11280	0.02	0	0	0	0	0	0.14	0.03	0.15	0.13	0.03	0	0	0	0.02	0	0.11	0.25	0.32	0.26	0.03	0.03	0.08	0.61	0.94	0.65	0.07	0.03	0.02	0	0	0	0.03	0.06	0.14	0.15	0.27	0.03	0.19	0.47	0.22	0.25	0.3
LOC_Os01g11300	0	0	0	0	0	0.02	0	0	0	0	0	0	0	0	0	0	0	0.48	0.57	0.67	0	0	0	1.39	1.92	0.88	0	0	0	0	0	0	0	0	0	0	0.11	0	0.05	0.23	0.11	0.25	0.38
LOC_Os01g11320	0	0	0	0	0	0	0	0	0	0	0	0	0	0	0	0.12	0	0	0	0	0	0	0	0	0.06	0.07	0	0	0	0	0	0	0	0	0	0	0	0	0	0	0.06	0.05	0
LOC_Os01g11330	0.06	0	0	0	0	0.04	0.13	0.08	0	0.06	0.07	0.03	0	0.02	0.1	0.06	0.05	0.06	0.02	0.04	0	0	0	0	0	0.02	0.03	0.09	0	0	0	0.12	0.09	0.06	0.2	0.03	0	0	0	0	0.04	0.04	0.04
LOC_Os01g11340	3.65	1.97	4.49	3.65	1.7	2.17	2.31	1.63	1.7	2.13	1.65	1.26	2.3	2.05	1.23	1.49	2.23	4.9	2.43	3.26	3.1	3.25	3.43	3.63	4.13	5.26	1.98	1.32	0.73	0.85	0.79	1.02	2.47	3.67	3.48	5.85	4.33	9.28	8.16	4.16	8.53	9.67	8.12
LOC_Os01g11350	0.03	0	0	0	0.02	0	0.28	0.22	0.05	0.04	0.03	0.05	0	0.04	0.3	0.25	0.27	2.69	10.3	17.65	0.76	0.52	0.58	6.16	78.61	5.72	0.55	0.08	0.68	0.04	0.13	0	0.11	0.14	0.33	17.39	34.74	10.06	24.99	32.07	17.36	23.68	29.67
LOC_Os01g11360	0	0	0	0	0	0	0	0	0	0	0	0	0	0	0	0	0	0	0	0.07	0	0	0	0	0	0	0	0	0	0	0	0	0	0	0	0	0	0	0	0	0	0	0.15
LOC_Os01g11370	11.51	11.44	12.92	10.81	11.67	12.01	16.67	16.6	15.8	26.83	26.23	15.72	15.73	15.64	19.67	20.38	17.55	27.38	26.78	27.53	29.44	25.01	30.05	18.79	15.33	20.05	23.34	26.17	28.44	9.1	10.74	11.89	20.07	24	21.87	22.98	19.09	15.31	8.44	15.22	18.4	16.79	16.48
LOC_Os01g11390	0.09	0.26	0	0	0	0	0.11	0	0	0.14	0.31	0	0	0	0	0	0	0	0	0.09	0	0	0	0.45	0.19	0	0.13	0	0	0	0	0	0.41	0	0.33	0	0	0	0	0	0.18	0	0
LOC_Os01g11400	0	0	0	0.33	0	0	0	0	0	0	0	0	0	0	0	0	0	0.15	0	0	0.18	0	0.18	0	0	0	0	0	0	0	0.39	0	0	0	0	0	0.19	0	0.16	0	0	0	0
LOC_Os01g11414	2.27	2.43	2.49	2.07	2.35	1.75	10.26	6.12	5.54	16.14	18.78	5.99	4.98	5.95	15.47	13.32	16.2	35.27	32.19	33.12	40.13	40.98	38.68	26.64	25.01	29.33	13.26	13.1	8.76	4.76	4.49	4.51	16.39	18.32	16.14	24.54	25.12	18.86	17.86	22.43	20.15	18.74	21.19
LOC_Os01g11430	0	0	0.03	0.02	0.02	0.02	0	0.12	0.02	0	0	0	0	0	0.04	0.04	0.05	22.85	19.88	20.85	22.15	23.73	29.26	27.32	15.97	27.99	0	0.03	0	0	0	0.02	0.05	0.03	0.02	9.72	12.05	4.29	7.21	10.45	7.75	7.64	10.53
LOC_Os01g11460	0.05	0.04	0	0.03	0.05	0.03	0	0.09	0.05	0.15	0.18	0	0.1	0.02	0.15	0.03	0	8.53	8.88	7.37	2.09	1.72	2.24	7.51	6.91	6.56	0.04	0	0.04	0.04	0	0.03	0	0	0	5.42	6.79	4.28	4.75	4.18	4.82	6.11	5.76
LOC_Os01g11470	0.11	0	0	0	0	0	0.13	0	0.23	0	0	0	0	0	0	0	0	0.21	0.12	0	0	0	0.12	0	0.11	0.12	0	0	0.09	0	0	0.12	0	0	0	0	0	0	0.11	0.08	0.1	0.18	0.1
LOC_Os01g11480	0	0.11	0	0.08	0	0	0	0	0	0	0	0	0	0	0	0	0	0.3	0.33	0.07	0	0.1	0.09	0	0.08	0.17	0	0	0	0	0	0	0	0	0	0	0.09	0	0	0.06	0.07	0	0.07
LOC_Os01g11490	0	0	0	0	0	0	0	0	0	0	0	0	0	0	0	0	0	3.43	5.6	5.5	0	0	0	7.48	8.25	8.73	0	0	0	0	0	0	0	0	0	0.55	2.27	0.06	1.3	3.21	0.41	2.12	2.77
LOC_Os01g11500	0	0	0	0	0	0	0	0	0	0	0	0	0	0	0	0	0	0	0	0	0	0	0	0	0	0	0	0	0	0	0	0	0	0	0	0	0	0.06	0.11	0	0.05	0	0
LOC_Os01g11510	0	0	0	0	0	0	0	0	0	0	0	0	0	0	0	0	0	0	0	0	0	0	0	0	0	0	0	0	0	0	0	0	0	0	0	0.24	0.05	0.42	0.22	0.09	0.42	0.55	0.81
LOC_Os01g11520	1.34	1.03	1.58	3.1	2.09	1.54	2.4	3.58	7.59	4.01	3.48	0.61	0.71	0.61	1.6	1.57	1.75	0.93	1.36	0.99	0.07	0.23	0.07	0.26	0.15	0.52	2.92	3.15	2.56	0.84	1.22	1.2	4.1	6.15	5.01	2.79	2.77	0.82	1.36	0.91	1.71	2.45	1.83
LOC_Os01g11550	0	0	0.02	0.02	0.04	0.02	0.02	0.04	0.02	0.6	0.59	0.51	0.55	0.73	0.55	0.48	0.2	9.25	8.57	9.42	13.73	13.53	12.56	6.81	5.24	8.08	0.22	0.07	0.28	0.1	0.11	0.12	0.07	0.02	0.05	10.59	11	4.38	4.55	5.88	6.47	5.76	5.65
LOC_Os01g11570	11.41	6.78	8.78	6.62	7.13	7.09	12.23	15.38	21.62	18.74	16.92	4.27	3.78	3.23	11.3	10.11	11.66	17.21	19.6	12.08	11.17	9.79	8.54	16.9	17.47	16.9	7.5	8.47	6.62	3.78	5.28	5.36	11.68	14.56	14	25.15	20.65	17.47	13.93	8.59	24.8	29.77	29.99
LOC_Os01g11580	18.91	19.78	20.9	17.96	14.67	16.66	17.97	18.84	18.04	16.23	16.52	13.21	14.17	13.14	13.35	15.48	15.7	16.72	16.46	14.83	17.13	17.14	16.74	14.52	13.52	14.5	17.63	18.33	16.16	13.36	14.93	14.27	16.36	16.89	17.16	15.66	15.66	13.26	10.81	11.65	13.67	14.15	13.97
LOC_Os01g11590	21.32	19.35	20.88	29.17	29.78	31.66	34.76	35.96	35.39	29.17	34.51	18.28	23.93	23.61	30.22	27.63	36.25	9.63	6.71	7.53	6	6.55	5.28	6.62	7.65	6.41	22.94	29.64	26.22	17.96	18.55	15.07	25.49	30.9	26.31	12.4	9.2	8.5	7.74	9.55	11.06	11.79	15.72
LOC_Os01g11600	0.97	0	0.86	1.56	0.59	0	0.59	1.18	3.76	0	0	0	0	0.14	0.16	0.16	0.38	0.32	0	0.15	0	0	0	0	0.16	0.18	0	0.24	0.13	0.26	0.4	0	0.72	0.22	0.19	0	0.39	0.91	0.34	0.35	0.62	0.69	0.45
LOC_Os01g11620	1.49	0.97	0.72	0.48	0.68	0.65	0.98	2.04	1.88	1.59	1.56	8.05	12.9	6.96	7.67	3.15	3.41	51.38	40.59	44.81	71.5	83.58	75.76	47.95	34.76	38.84	1.39	0.56	1.05	1.32	1.06	0.79	0.5	0.65	0.59	13.42	20.12	8.97	8.51	14.08	9.85	12.39	18.89
LOC_Os01g11650	86.54	99.55	98.5	87.9	94.18	82.76	74.6	118.6	145.33	34.71	35.9	56.27	61.43	56.27	39.65	31.56	35.5	29.47	30.91	32.23	31.34	38.76	37.1	25.2	26.5	24.41	33.12	27.48	27.44	65.6	68.76	77.57	28.29	33.99	31.85	68.27	63.17	104.09	95.49	71.65	56.37	54.95	52.44
LOC_Os01g11660	0.06	0.04	0.04	0	0	0	0.39	0.35	0.31	0.38	0.79	0	0	0.05	0.2	0.46	0.2	0.49	0.67	0.28	0	0	0.03	0.74	1.4	1.6	0.29	0.52	0.14	0	0	0	1.04	0.84	0.97	0.41	0.84	0	0.06	0	1.03	1.29	0.84
LOC_Os01g11670	2.75	0.88	3.48	0.17	0.3	0.21	4.63	3.79	4.82	2.47	2.02	0.11	0.18	0.04	3.1	3.62	3.36	1.23	1.76	1.53	0	0	0	2.27	2.08	1.82	1.96	1.47	0.62	0.04	0.26	0.35	4.74	4.97	4.86	1.3	1.08	0.08	0.07	0.03	3.07	2.02	3.18
LOC_Os01g11700	0	0	0.07	0.05	0.06	0.02	0	0.14	0	1.39	0.9	0.3	0.41	0.33	0.34	0.2	0.11	11.03	14.35	15.33	1.57	1.99	2.72	9.04	10.87	10.32	0.41	0.52	0.36	0.19	0.3	0.24	0.08	0	0.03	17.17	17.49	3.51	5.53	7.04	7.26	9.02	9.49
LOC_Os01g11710	0	0.06	0.03	0.02	0.02	0	0	0.2	0.09	0.12	0.09	0	0.05	0	0.08	0.02	0.19	30.25	25.72	28.47	30.54	27	30.84	27.78	24.95	30.49	0.03	0.12	0	0	0	0.05	0.05	0.03	0.1	33.44	29.8	31.19	32.65	26.68	35.46	33.66	32.18
LOC_Os01g11720	0.36	0	0.05	0	0	0	1.02	1.65	0.66	4.3	2.55	0	0	0	5.14	5.5	6.09	0.54	0.38	0.67	0	0	0	0.94	0.79	1.11	3.86	3.94	0.94	0	0	0	10.57	8.74	9.68	0.5	0.15	0.04	0	0	0.85	0.38	0.97
LOC_Os01g11740	0	0	0	0.02	0	0	0	0	0	0	0	0	0	0	0	0	0	12.44	9.34	9.76	4.52	6.73	8.1	11.32	4.94	12.75	0.03	0	0	0	0.03	0	0	0.03	0	0.08	0.89	0.07	0.16	0.73	0.06	0.13	0.24
LOC_Os01g11750	0.1	0.05	0	0.04	0	0	0	0	0	0	0	0	0	0	0	0	0	0.75	0.68	0.63	1.02	1.85	0.53	0.48	0.39	1.99	0	0	0.03	0	0	0	0	0	0	0.17	0.2	0.89	0.92	0.82	0.09	0.08	0.03
LOC_Os01g11760	0	0	0	0	0	0	0	0	0	0	0	0	0	0	0	0	0.03	0.08	0.15	0.05	1.01	0.5	0.5	0.2	0.03	0.16	0	0	0	0	0	0	0	0	0	0.07	0	0.43	0.34	0.52	0.03	0.05	0.1
LOC_Os01g11770	0	0	0	0	0	0	0	0	0	0	0	0	0	0	0	0	0	0	0	0	0	0.1	0.09	0	0	0	0	0	0	0	0	0	0	0	0	0.2	0	0	0	0	0	0	0
LOC_Os01g11780	0	0	0	0	0	0	0	0	0	0	0	0	0	0	0	0	0	0	0	0	0	0	0	0	0	0	0	0	0	0	0	0	0	0	0	0	0	0	0.06	0.09	0	0	0
LOC_Os01g11790	0	0	0	0	0	0	0	0	0	0	0	0	0	0	0	0	0	0	0	0	0	0.09	0	0	0.03	0	0	0	0	0	0	0	0	0	0	0	0	0.03	0	0	0	0	0
LOC_Os01g11810	0.24	0.1	0.23	0.45	0.45	0.3	0.15	0.03	0.18	1.96	1.77	3.93	3.67	1.8	1.47	1.2	1.88	13.07	10.85	10.83	21.87	22.03	30.43	9.67	6.15	10.07	1.39	1.01	0.88	1.88	1.69	1.75	1.65	1.75	1.54	6.94	4.85	24.43	23.24	8.28	6.58	6.21	5.41
LOC_Os01g11820	0	0	0	0	0	0	0	0	0.04	0.11	0.04	0.3	0	0.06	0.07	0	0	0.11	0.24	0.11	0.04	0.14	0.08	0.09	0.18	0	0.11	0	0	0	0	0	0	0	0	0	0	0.21	0.31	0.05	0.04	0	0.07
LOC_Os01g11830	0	0	0	0	0	0	0	0	0	0	0	0	0	0	0	0	0	0	0	0	0.09	0.09	0.04	0	0.04	0.08	0	0	0	0	0	0	0	0	0	0	0	0	0	0	0	0	0
LOC_Os01g11850	0	0	0	0	0	0	0.03	0	0.03	0	0.15	0	0	0	0.03	0	0.06	0.13	0.09	0.29	0.42	0.21	0.59	0.26	0.25	0.4	0	0.04	0	0	0	0	0.12	0.15	0	0.24	0.07	0	0.06	0	0.21	0.32	0.08
LOC_Os01g11860	5.57	11.2	9.34	21.6	18.85	17.5	4.06	3.88	5.5	5.37	6.12	21.07	27.44	26.03	2.52	2.06	2.62	25.9	19.46	21.04	124.27	129.19	111.96	8.06	2.34	4.04	6.42	2.45	8	43.73	31.43	42.35	1.12	1.92	2.19	40.24	34.39	95.15	159.17	73.52	11.04	13.75	10.85
LOC_Os01g11880	3.06	2.65	3.66	2.93	2.75	2.27	5.12	6.87	8.25	10.48	9.09	3.6	4.54	3.85	7.62	8.1	8.64	12.31	12.1	10.26	13.15	12.11	12.3	11.11	10.31	12.26	6.65	5.46	5.54	3.32	3.22	5.03	7.82	9.28	8.76	13.4	13.36	7.94	9.24	9.97	13.18	12.9	13.2
LOC_Os01g11900	17.32	19.48	18.47	20.23	17.68	18.72	16.16	19.44	17.4	25.76	26.18	14.92	19.3	20.52	19.46	19.5	18.19	27	29.46	27.94	31.42	29.11	30.29	28.85	23.32	26.49	18.82	18.29	18.01	10.85	15.6	16.11	19.67	21.15	20.47	29.69	24.08	30.5	15.81	21.35	28.53	27.14	22.97
LOC_Os01g11910	22.04	23.99	13.77	20.37	19.49	20.61	4.15	5.88	6.77	2.88	3.97	2.54	1.87	1.97	1.57	1.47	1.64	2.04	1.7	1.36	2.51	2.76	3.57	1.63	1.11	1.9	4.93	3.81	4.4	5.82	4.8	7.35	2.62	3	2.78	3.6	3.23	3.96	5.55	3.15	3.88	4.93	3.25
LOC_Os01g11920	0.34	0.24	0.3	0.27	0.18	0.31	0.46	0.59	0.6	0.4	0.46	0.19	0.21	0.21	0.3	0.25	0.29	0.61	0.59	0.47	0.68	0.74	0.61	0.64	0.44	0.66	0.23	0.16	0.17	0.2	0.11	0.14	0.34	0.29	0.22	0.66	0.5	1.37	0.69	0.31	1.16	1.48	0.99
LOC_Os01g11940	21.56	14.93	24.48	12.59	12.27	10.78	34.36	41.8	37.72	18.64	18.38	7.31	5.53	5.43	13.03	12.91	16.81	34.47	40.82	36.6	29.5	28.31	27.84	34.77	32.12	33.39	22.11	21.02	12.36	14.69	16.25	15.98	19.1	19.11	23.02	80.5	73.66	68.66	90.68	83.44	63.19	61.82	69.13
LOC_Os01g11946	67.19	63.73	65.94	56.97	59.37	63.36	55.94	59.17	50.53	31.02	30.07	41.22	41.67	41.63	33.91	32.13	32.51	9.63	9.87	9.58	7.39	6.18	6.25	8.17	8.62	7.33	34.56	36.74	38.05	43.49	54.83	52.98	37.01	37.21	35.98	13.44	12.5	11.56	11.81	15.54	11.39	10.2	10.79
LOC_Os01g11952	6.07	6.47	6.47	7.36	5.69	6.15	6.4	5.6	4.38	13.87	13.24	9.27	9.87	8.37	10.92	11.33	10.38	10.78	10.79	10.43	9.9	8.72	9.4	9.14	8.59	9.59	12.6	11.56	12.65	7.52	8.35	8.58	14.38	14.04	14.89	10.52	9.47	7.37	5.72	9.02	9.72	8.7	9.71
LOC_Os01g11960	15.69	16.9	13.78	14.21	14.85	15.59	18.91	21.9	22.49	16.19	15	14.1	15.28	13.04	17.47	16.6	17.01	13.53	13.75	11.46	13.94	12.07	13.47	11.22	10.53	9.98	16.36	16.66	17.47	10.23	10.58	12.07	14.64	14.53	16.41	13.05	10.48	10.86	9.65	10.11	12.23	11.87	12.31
LOC_Os01g11970	1.19	1.02	0.66	1.03	1.06	1.2	2.19	1.49	1.66	3.15	3.13	1.57	2.14	2.15	2.98	2.7	2.25	4.17	3.67	2.28	3.48	3.49	2.85	2.83	2.23	2.54	1.76	2.55	2.08	0.69	1.1	0.71	2.39	2.1	2.29	3.42	3.95	4.55	4.12	3.59	3.44	3.52	3.92
LOC_Os01g11980	2.44	3.36	2.75	3.88	2.71	2.47	2.56	1.94	2.13	4.05	5.1	3.33	4.2	2.94	2.74	2.57	2.58	7.41	9.59	8.61	7.68	6.38	8.74	7.55	5.87	7.01	2.96	2.29	4.25	2.38	4.46	3.1	2.93	2.63	2.97	8.07	6.29	4.87	6.35	6.37	6.41	5.02	5.18
LOC_Os01g11990	1	0.42	1.19	0.32	0.6	0.41	1.28	1.64	1.57	1.9	1.53	0.91	0.6	0.72	1.42	1.56	1.84	3.07	2.5	1.52	0.61	0.9	0.71	3.73	3	3.08	1.67	1.6	0.94	0.75	0.51	0.44	1.57	1.29	1.9	1.55	1.16	0.98	0.37	0.95	3.05	2.53	3.16
LOC_Os01g12000	4.11	2.93	3.72	3.33	3.72	3.76	4.47	2.84	3.02	0.81	0.42	2.21	2.19	2.29	1.05	0.81	0.47	3.85	4.54	6.52	3.89	3.86	4.21	4.5	8.52	3.75	0.57	0.77	0.55	4.52	4.76	4.56	0.24	0.21	0.11	9.75	9.82	12.65	15.11	11.85	13.56	13.36	13.2
LOC_Os01g12020	0	0	0	0	0	0	0	0	0	0	0.02	0	0	0	0.04	0	0	0.89	1.02	1.25	15.9	3.74	15.19	1.41	1.02	1.29	0	0	0	0	0.02	0	0	0	0	0.68	0.36	3.44	4.43	0.2	1.96	1.96	1.22
LOC_Os01g12030	0.04	0	0	0	0	0	0	0	0	0	0	0	0	0	0	0	0	0	0	0	0.02	0	0	0.58	0	0	0	0	0	0	0	0	0	0	0	1.88	0.1	22.65	16.41	0.32	10.37	12.39	6.45
LOC_Os01g12040	0	0	0	0	0	0	0	0	0	0	0	0	0	0	0.01	0	0	0	0	0	0	0	0	0.05	0.05	0	0	0	0	0	0	0	0	0	0.03	0	0	0	0	0	0	0	0
LOC_Os01g12070	0	0	0	0	0	0	0.18	0.04	0.03	0.05	0.13	0	0	0	0.2	0.13	0.15	2.95	4.12	4.82	1.88	1.5	1.54	2.74	4.91	2.42	0	0.07	0.09	0.03	0	0	0.05	0.15	0.13	5.4	6.82	2.44	3.19	4.94	4.05	2.96	5.63
LOC_Os01g12080	137.11	121.77	132.55	144.83	166.66	145.96	122.25	122.11	96.29	42.87	36.73	85.97	91.43	84.59	52.47	61.14	67.19	22.76	21.08	23.78	30.4	29.38	30.91	25.74	26.42	21.45	73.69	72.98	64.92	121.61	119.43	117.96	70.42	71	64.47	38.2	37.41	38.67	41.19	38.52	46.63	41.25	47.15
LOC_Os01g12090	3.28	2.82	3.88	3.85	3.63	4.68	3.98	5.17	4.24	5.25	6.13	2.6	2.13	2.95	4.73	4.28	5.13	11.65	7.67	10.93	5.16	7.09	8.62	10.81	8.64	10.41	4.89	2.34	5.61	3.18	2.13	2.39	5.15	4.41	6.25	8.06	10.04	13.79	13.75	7.91	8.88	8.47	7.33
LOC_Os01g12100	7.03	5.38	6.35	11.42	11.05	8.38	2.94	2.28	4.38	4.46	4.87	3.56	3.96	2.81	1.9	1.15	2.66	1.62	2.12	1.05	2.61	1.8	1.25	0.28	0.7	0.36	5.05	4.74	6.65	4.6	5.96	5.16	2.7	3.42	2.05	2.69	3.74	3.88	7.82	3.71	2.09	1.59	1.6
LOC_Os01g12110	0	0	0	0	0	0	0	0	0	0	0	0	0	0	0	0	0	0	0.05	0	0	0	0.1	0	0	0	0	0	0	0	0	0	0	0	0	0	0	0.05	0	0.03	0.08	0	0
LOC_Os01g12130	8.07	14.36	12.34	23.55	17.98	13.57	1.44	0.58	0.7	2.99	1.99	15.88	23.83	23.65	2.31	1.53	3.18	0.42	0.47	0.41	0.51	0.79	0.38	0.4	0.29	0.16	7.64	9.28	9.55	31.33	30.97	35.48	1.22	1.24	0.74	0.06	0.11	0.38	0.5	0.8	0.09	0	0.09
LOC_Os01g12160	1.76	1.35	2.03	1.42	1.11	2.15	2.62	1.26	1.41	10.86	10.61	2.56	2.29	1.27	1.59	1.87	3.81	41.83	31.74	35.59	13.21	17.45	19.83	21.22	20.76	27.18	19.55	15.77	10.3	2	1.79	2.46	14.63	18.08	17.52	8.54	11.91	17.84	18.81	14.81	6.07	7.22	6.36
LOC_Os01g12180	1.86	2.28	2.53	2	1.69	1.89	4.33	4.45	4.05	4.96	4.89	2.87	2.39	2.39	4.9	4.43	5.72	7.77	8.43	7.94	6.89	7.19	8.02	7.26	5.34	7.21	5.18	6.27	4.8	1.23	1.86	1.88	6.12	6.15	5.16	6.54	6.55	6.11	4.11	4.79	6.13	5.91	6.05
LOC_Os01g12190	68.59	78.27	99.83	92.54	82.54	75.94	52.42	73.86	86.57	108.41	93.88	50.27	52.02	54.13	84.18	65.83	70.86	16.06	7.89	10.87	7.68	9.04	8.17	10.27	6.59	8.63	112.56	107.62	98.45	106.81	125.72	112.58	88.36	76.51	86.26	4.33	3.94	2.5	2.73	3.31	5.9	7.95	6.54
LOC_Os01g12200	46.32	44.77	40.07	36.09	35.29	32.87	53.78	63.41	56.7	67.51	61.84	19.46	21.21	17.08	51	54.48	52.08	10.53	12.17	10.88	4.93	5.33	5.39	10.2	10.64	10.19	70.86	73.52	70.95	26.15	29.45	33.76	82.88	87.77	82.64	19.05	17.18	6.37	7.24	6.84	18.95	20.46	17.92
LOC_Os01g12210	37.48	48.11	45.79	61.45	59.27	45.11	34.88	34.91	26.93	14.28	13.41	26.59	36.1	49.31	10.89	13.62	16.97	7.03	4.82	4.35	0.77	1.66	3.05	2.32	2.65	6.11	32.99	35.38	35.12	62.25	62.28	69.97	16.82	19.49	17.94	1.9	1.78	1.82	1.74	1.58	0.88	0.75	0.86
LOC_Os01g12220	21.56	17.28	17.63	17.06	18.35	18.32	13.1	13.74	12.22	41.14	35.54	19.09	24.29	19.46	29.24	35.32	29.34	5.49	5.59	4.82	2.93	3.57	3.93	3.71	5.05	3.82	24.82	24.11	30.27	13.41	15.68	16	32.66	29.9	30.01	7.03	10.1	6.7	6.68	8.2	7.2	8.21	7.52
LOC_Os01g12230	0.9	1.32	1.58	0.53	0.64	0.5	1.09	1.44	1.17	3.77	3.7	0.74	0.64	0.51	2.62	2.63	3.02	1.49	1.64	1.37	1.03	1.73	0.56	1.14	1.02	0.93	4.46	2.84	3.14	0.67	0.87	1.14	4.92	5.08	4	1.25	1.08	0.69	0.81	1.02	1.33	1.77	1.21
LOC_Os01g12250	0	0	0.1	0	0	0	0	0	0	0	0	0	0	0.06	0	0	0.06	0.4	0.28	0.37	0.55	0.13	0.35	0.34	0.13	0.35	0	0	0	0	0.06	0	0	0.07	0	0.65	0.79	1.27	0.82	0.39	0.83	1.13	0.69
LOC_Os01g12260	1.24	1.39	1.66	1.49	1.53	1.89	0.82	0.38	0.27	2.07	1.6	2.57	1.73	1.4	0.83	0.97	1.06	53.84	56.03	55.56	26.76	27.24	34.56	62.84	34.33	67.48	2.84	3.51	1.42	1.62	3.32	3.51	2.14	2.13	2.23	14.71	17.16	13.53	13.85	21.39	11.8	11.99	12.94
LOC_Os01g12270	3.71	4.02	4	4.76	4.2	6.08	2.08	1.22	0.61	12.57	11.01	7.81	5.57	2.39	1.67	3.35	4.36	1.98	1.56	2.05	1.37	0.92	1.14	0.17	2	0.65	31.81	28.12	17.72	8.65	7.15	4.64	14.98	18.57	19.64	7.29	9.24	1.94	10.43	5.22	2.32	3.52	3.72
LOC_Os01g12280	2.96	3.75	4.73	4.1	3.95	3.62	2.83	1.99	1.66	4.95	5.09	5.6	4.48	3.56	2.59	2.96	2.98	6.27	6.52	5.85	7.23	6.35	6.22	5.14	4.5	5.57	6.33	5.54	4.4	5.47	5.88	6.89	4.97	5.15	4.31	5.8	5.55	5.76	4.56	5.6	5.93	5.36	4.88
LOC_Os01g12290	0	0	0	0	0	0	0	0	0	0	0	0	0	0	0	0	0	0	0	0	0	0	0	0	0	0.02	0	0	0	0	0	0	0	0	0	0	0	0	0	0	0	0	0
LOC_Os01g12320	31.81	35.13	38.3	46.06	47.68	36.26	49.23	28.96	33.63	47.26	40.95	69.57	78.34	66.03	56.11	44.96	56.7	42.83	42.77	45.04	17.82	21.78	24.86	42.62	47.44	44.13	47.78	36.4	43.12	80.53	79.81	78.75	45.13	49.47	51.14	62.54	45.1	25.04	27.99	28.88	63.98	62.97	69.81
LOC_Os01g12330	0.54	0.9	1.01	0.62	0.75	0.51	0.62	0.72	0.64	1.16	0.94	1.12	0.97	0.78	0.79	0.79	1.39	3.64	3.99	3.96	1.7	1.47	1.7	4.07	5.54	4.19	1	0.78	0.96	0.69	0.85	0.9	1.3	0.86	1.07	2.33	2.61	1.66	3.14	4.39	2.08	2.8	2.97
LOC_Os01g12340	0.02	0.03	0	0.03	0	0	0.02	0	0	0	0.03	0	0	0.01	0.01	0.01	0.01	0.08	0.06	0.07	0.02	0.05	0.05	0.09	0.04	0.04	0	0.03	0.02	0.01	0.01	0.01	0.01	0.01	0.01	0.05	0	0.02	0.03	0.01	0.01	0.01	0.02
LOC_Os01g12350	0	0	0	0	0	0	0	0	0	0	0	0.02	0	0	0	0	0	0	0	0	0	0	0	0	0	0	0	0	0	0	0	0	0	0	0	0	0	0	0	0	0	0	0
LOC_Os01g12360	0	0	0	0.01	0	0	0	0	0	0.03	0.01	0	0	0	0	0	0	0.03	0.01	0	0	0.05	0	0	0	0	0	0.01	0	0	0	0.01	0	0	0	0	0	0	0	0	0.01	0.04	0
LOC_Os01g12381	3.05	1.97	2.47	3.24	3.3	2.63	2.4	1.3	1.48	5.8	6.12	2.03	2.2	1.21	1.73	3.02	3.29	5.95	5.11	4.89	5.23	7.67	3.73	3.34	4.42	4.1	2.96	3.11	1.67	1.42	1.65	2.01	1.93	3.5	3.6	4.52	4.69	3.87	4.77	5.64	4.14	4.1	6.85
LOC_Os01g12390	10.96	9.48	8.54	9.34	9.34	8.57	5.71	5.91	7.91	11.87	11.17	9.92	9.56	9.66	11.08	8.99	9.91	14.5	12.48	10.78	28.83	31.72	23.61	12.5	10.41	12.35	8.94	8.76	7.87	4.16	4.54	4.32	6.23	6.76	8.21	16.62	14.17	17.46	15.73	15.82	14.28	15.09	14.36
LOC_Os01g12400	7.85	8.47	7.82	8.15	6.95	7.49	13.85	9.51	8.68	32.52	32.65	6.93	6.97	6.18	27.13	26.87	27.92	11.4	10.98	9.62	10.24	10.45	12.23	13.35	7.72	11.22	29.32	27.58	25.81	5.89	7.57	9.44	33.58	36.8	36.38	4.68	4.72	3.13	2.67	3.24	5.67	4.98	4.66
LOC_Os01g12410	0.05	0.16	0	0.12	0.06	0.03	0.02	0.16	0.07	0.22	0.22	0.09	0.06	0.14	0.11	0.16	0.12	2.13	2.08	1.91	1.89	1.82	2.02	2.87	1.75	2.6	0.07	0.12	0.15	0.08	0.1	0.08	0.22	0.25	0.2	0.78	0.63	0.67	0.45	0.95	0.93	0.67	0.86
LOC_Os01g12420	0.04	0	0.06	0.05	0	0.06	0	0.03	0	0.02	0.03	0.01	0.06	0.02	0.03	0	0.05	1.02	1.81	1.47	2.34	2.22	1.69	1.58	1.95	1.28	0.04	0	0.03	0.07	0.11	0.08	0	0	0.02	3.71	3.32	8	6.57	4.11	4.13	4.26	3.44
LOC_Os01g12430	0.04	0.04	0	0.11	0.06	0.04	0.02	0.02	0	0.06	0.03	0	0	0.01	0.04	0.01	0	1.26	1.47	1.11	1.86	1.75	1.56	1.05	2.14	1.23	0.02	0.1	0	0.02	0.02	0.02	0.02	0	0.03	3.45	3.02	3.06	2.75	2.38	3.11	3.1	2.53
LOC_Os01g12440	0.68	0.43	0.52	0.53	0.38	0.27	0.65	0.83	0.87	1.54	1.31	0.21	0.27	0.34	1.18	0.95	1.21	3.52	2.84	2.68	3.91	3.7	5.09	2.82	2.06	2.96	1.15	1.1	1.12	0.1	0.1	0.19	1.54	2.17	1.87	2.76	2.79	2.44	1.65	0.53	3.34	3.57	3.44
LOC_Os01g12460	0.19	0.05	0.15	0	0.46	0.19	0.14	0.19	0.04	0.17	0.04	0.04	0.15	0.19	0.22	0.15	0.14	0.91	0.96	0.81	0.83	1.33	1.36	0.84	0.46	0.92	0	0	0.03	0	0.1	0	0.34	0.21	0	1.42	0.92	1.52	1.12	0.84	2.43	1.5	0.89
LOC_Os01g12464	2.1	1.96	1.99	1.23	2.02	2.17	2.24	1.58	1.22	1.32	1.92	1.5	1.36	1.38	2.62	2.34	1.82	2.32	2.61	2.29	4.3	3.71	4.62	2.24	2.05	3.99	1.43	1.11	1.09	0.9	0.81	0.87	1.67	1.23	1.91	5.22	4.07	5.97	9.37	4.41	5.63	5.43	5.56
LOC_Os01g12470	9.33	7.63	7.34	7.53	7.93	9.88	6.69	8.94	7.1	4.31	4.15	5.77	6.01	5.73	4.58	4.76	3.86	11.92	14.75	15.18	4.32	4.91	5.66	14.6	16.82	15.15	4.57	4.71	5.61	4.42	6.02	7.72	4.5	5.74	5.05	7.33	10.57	5.98	6.91	12.9	7.9	8.73	9.71
LOC_Os01g12480	13.49	11.53	11.31	10.98	8.85	10.55	20.12	18.1	16.41	21.94	23	15.65	14.81	16.01	24.1	27.3	23.67	13.05	14.37	15.78	14.07	9.89	14.49	13.11	12.57	11.24	22.67	23.06	21.44	7.45	10	9.6	21.08	22.89	25.24	16.79	17.24	19.78	18.3	12.2	19.32	18.83	17.33
LOC_Os01g12490	4.25	5.04	4.73	5.67	4.67	4.99	5.53	5.54	4.79	2.83	2.38	1.85	1.66	1.82	2.06	2.82	2.86	36.88	41.15	45.58	2.33	4.29	7.79	47.16	47.39	49.94	5.98	5.35	4.02	4.58	4.7	5.72	4.45	5.28	4.28	3.72	14.51	1	4.11	18.5	3.54	6.88	11.15
LOC_Os01g12520	11.71	11.66	5.86	10.55	12.05	14	2.6	5.06	7.71	2.34	2.12	2.41	4.4	5.84	1.21	0.8	0.73	11.74	14.19	13.94	12.24	11.14	12.65	12.25	19.38	11.92	0.89	0.46	1.01	2.1	1.36	2.08	0.43	0.75	1.07	7.45	10.77	20.4	27.24	20.21	8.78	11.39	10.88
LOC_Os01g12530	47.09	51.22	50.45	49.68	49.66	46.48	52.59	55.57	44.07	35.86	33.05	36.09	37.23	37.43	36.79	36.95	37.97	29.49	31.33	32.51	27.98	26.93	30.31	29.32	33.43	27.25	42.02	50.52	46.57	42.25	49.75	50.84	35.46	37.07	36.71	32.04	31.79	26.46	27.24	32.51	26.1	27.36	25.29
LOC_Os01g12540	4.93	4.47	6.12	4.23	4.47	4.35	8.04	7.61	6.87	9.94	9.86	5.15	4.89	5	11.08	9.01	10.02	10.36	9.39	9.6	7.39	8.36	9.02	8.26	7.64	9.53	9.94	10.12	9.45	3.73	4.71	5.08	10.56	10.83	10.95	10.37	10.24	7.88	6.74	5.83	11.05	10.41	9.42
LOC_Os01g12550	12.97	14.08	13.07	11.17	11.27	12.39	15.28	15.46	12.77	14.35	15.19	9.97	11.07	10.92	14.46	14.84	14.7	7.49	9.01	7.48	8.92	8.35	8.32	7.16	6.46	6.79	13.5	15.12	13.32	7.63	12.72	11.42	14.2	16.3	14.78	6.99	6.99	6.85	6.61	7.28	7.54	7.56	7.29
LOC_Os01g12560	0.77	0.5	0.73	1.03	1.08	0.89	2.63	1.37	0.84	6.63	4.57	2.05	1.78	1.29	4.43	4.82	5.66	5.61	5.94	6.35	4.65	5.59	6.4	4.95	5.46	4.73	2.91	2.56	3.49	2.2	1.48	1.94	5.17	4.95	3.47	6.89	7.13	9.79	9.38	5.49	10.51	8.09	9.65
LOC_Os01g12570	0	0	0	0	0.02	0	0.03	0.03	0	0	0	0.02	0	0	0	0	0	3.08	3.06	2.82	2.64	3.25	3	2.95	1.86	4.83	0	0	0	0	0	0	0	0	0	4.12	2.53	1.21	1.82	1.56	1.46	0.99	1.21
LOC_Os01g12580	0.03	0.04	0.08	0.1	0.19	0.12	0.18	0	0.06	0	0.14	0	0.08	0.05	0.06	0.03	0	1.81	1.73	1.09	1.58	1.77	1.51	1.02	0.6	1.37	0	0.09	0.02	0.3	0.08	0.1	0	0.04	0	1.65	1.3	1.29	2.6	0.97	1.09	0.95	0.89
LOC_Os01g12590	0	0	0.05	0.01	0	0	0.02	0.01	0	0.12	0.04	0	0.02	0.01	0.08	0.06	0.02	0	0.03	0	0	0	0	0.01	0	0	0.13	0.04	0.11	0	0	0	0.1	0.07	0.1	0	0.01	0	0	0	0.02	0.01	0.01
LOC_Os01g12600	0.04	0	0.03	0	0	0.03	0.19	0.16	0.05	0.14	0.12	0.03	0.07	0.01	0.23	0.14	0.13	0.01	0.02	0.03	0.02	0.01	0	0.02	0.01	0.01	0.15	0.21	0.16	0	0	0.02	0.16	0.16	0.17	0.01	0	0	0	0.01	0.01	0.06	0.04
LOC_Os01g12610	0	0	0	0	0	0	0	0	0	0	0	0.09	0	0	0.09	0.09	0	0	0	0.19	0	0	0	0	0	0.22	0.14	0	0	0	0	0	0	0	0	0	0	0.11	0.2	0	0	0.25	0
LOC_Os01g12640	0	0	0	0	0	0	0	0.03	0.02	0	0.13	0	0.15	0	0.02	0	0	4.95	5.47	5.26	8.6	8.52	8.55	3.74	3.16	3.64	0	0	0.07	0.11	0	0.05	0	0.06	0	3.44	2.9	2.37	1.97	3.08	0.9	1.02	1.33
LOC_Os01g12650	3.22	2.61	2.05	1.71	2.24	2.91	3.1	3.53	3.65	6.33	6.6	3.3	4.67	5.22	6.83	6.07	4.35	40.74	37.83	36.19	108.62	83.17	78.35	38.44	32.09	35.24	3.66	4.55	5.03	1.9	2.36	2.15	4.01	4.32	4.26	45.72	37.66	81.82	62.72	36.72	51.92	55.35	42.76
LOC_Os01g12660	0.1	0.09	0.1	0.01	0.09	0.01	0.06	0.15	0.01	0.02	0.03	0.02	0.05	0.03	0.16	0.17	0.12	16.42	25.57	29.97	2.57	2.53	3.65	22.38	52.5	22.29	0.16	0.08	0.33	0	0.02	0.03	0.04	0.09	0.21	12.2	24.72	6.2	13.46	30.19	11.49	15.32	16.88
LOC_Os01g12670	3.15	3.47	5.36	3.39	3.23	3.32	5.52	5.39	4.31	6.74	5.99	3.73	4.09	3.54	6.01	5.74	5.07	6.95	7.38	6.38	4.56	3.58	4.56	6.68	6.9	6.38	5.16	7.66	5.52	3.04	2.84	3.75	5.56	6.41	5.71	5.5	5.8	3.56	4.23	5.04	5.33	5.08	4.79
LOC_Os01g12680	23.44	25.58	25.15	26.54	25.98	24.9	17.2	17.48	15.09	2.67	2.45	22.12	21.68	20.15	12.07	11.02	10.23	38.58	35.31	41.43	16.9	18.79	27.9	28.25	51.29	36.04	7.48	5.74	7.98	35.27	36.79	30.23	3.6	3.48	4.41	16.93	30.77	27.95	43.95	64.49	12.29	14.09	20.74
LOC_Os01g12690	0	0	0	0	0	0	0	0	0	0	0	0.05	0	0	0	0	0	4.05	3.37	2.48	3.83	5.13	3.4	2.05	1.72	1.78	0	0	0	0	0	0.03	0	0	0.03	3.92	3.71	3.93	4.97	5.47	1.49	1.83	1.69
LOC_Os01g12700	0	0	0	0	0	0	0	0	0	0	0	0	0	0	0	0	0	0	0	0.03	0	0	0.04	0	0	0	0	0	0	0	0	0	0	0	0	0	0	0	0	0	0	0	0.03
LOC_Os01g12710	55.34	61.43	53.65	47.82	46.58	40.67	69.56	80.54	80.27	271.29	276.28	50.8	50.85	50.72	131.04	126.52	130.24	33.89	35.01	33.36	16.82	15.17	15.59	23.24	25.3	21.68	133.58	129.14	126.06	35.88	41.68	44.68	262.2	260.61	241.36	55.4	47.04	25.12	23.29	31.87	53.52	53.8	44.37
LOC_Os01g12720	35.77	32.71	27.42	24.48	29.7	25.73	41.4	56.81	68.73	18.44	16.26	25.52	31.63	30.09	23.29	21.58	20.06	28.32	26.74	25.3	48.02	48.81	52.21	26.7	17.81	22.83	12.85	13.48	13.75	19.73	21.55	22.29	9.17	10.21	10.58	40.26	32.71	30.64	30.09	30.17	41.64	34.88	40.79
LOC_Os01g12730	65.51	64.12	59.38	53.23	55.81	51.11	49.63	61.54	62.94	23.58	25.62	25.82	31.81	31.7	31.86	31.23	32.36	33.41	31.12	28.86	33.34	30.41	30.99	34.47	28.76	35.17	30.69	34.48	30.8	30.67	37.81	38.6	22.16	25.44	27.21	43.59	37.05	46.32	40.39	30.32	37.31	35.76	31.55
LOC_Os01g12740	56.67	53.81	54.14	70.89	71.62	74.35	49.87	43.78	43.94	22.06	24.14	78.29	73.21	67.78	32.78	27.43	32.81	8.71	10.59	9.11	5.15	5.17	5.75	9.91	10.61	8.66	46.26	42.46	41.3	88.3	74.39	76.38	18.27	18.87	21.82	21.34	21.89	16.64	21.58	23.17	18.72	21.44	21.09
LOC_Os01g12750	30.05	22.26	22.92	23.65	28.61	24.52	36.31	36.4	42.79	32.68	31.78	28.94	28.99	24.75	31.95	26.52	30.61	5.68	7.06	5.58	1.07	1.02	1.14	8.58	7.98	6.86	33.8	38.66	27.65	22.54	21.78	22.66	22.92	28.13	28.54	25.46	22.31	9.87	12.97	10.8	22.06	26.47	28.12
LOC_Os01g12760	0.57	0.55	0.9	1.24	0.6	0.92	0.11	0.29	0.18	0.06	0.1	0.04	0	0.31	0.04	0.13	0.1	0.19	0.21	0.31	0.23	0.61	0.32	0.47	0.04	0.12	0.25	0.29	0.02	0.14	0.11	0.13	0.15	0	0.13	3.86	2.81	8.79	12.77	6.58	0.08	0.04	0.08
LOC_Os01g12770	15.13	17.18	18.07	4.54	3.05	2	23.15	23.11	22.58	10.46	11.11	1.82	1.7	0.92	17.46	14.51	18.83	2.36	3.22	2.73	1.37	1.18	1.45	1.78	3	1.72	9.61	8.54	9.83	2.94	2.78	2.93	23.3	18.22	21.5	2.29	2.74	2.26	3.4	3.55	4.09	4.02	4.22
LOC_Os01g12780	0	0	0	0	0	0	0	0	0	0	0	0	0	0	0	0	0	0	0	0	0	0	0	0	0	0	0	0	0	0	0	0	0	0	0.09	0	0	0	0	0	0	0	0
LOC_Os01g12790	0	0	0	0.03	0.01	0	0	0	0.01	0	0.01	0.01	0	0	0	0	0	0	0	0	0	0.01	0	0	0	0	0	0	0.01	0	0	0	0	0	0	0.08	0.02	0.27	0.07	0.07	0.04	0.07	0.03
LOC_Os01g12800	14.45	18.44	18.05	16.39	14.71	15.7	17.51	15.42	15.76	8.26	8.56	13.62	14.37	11.63	9.6	8.73	8.18	14.22	13.61	14.6	12.66	13.12	11.2	13.21	13.93	13.58	7.06	5.72	8.17	16.14	18.13	17.85	8.26	8.5	8.12	9.36	10.09	14	17.03	13.18	9.88	10.91	10.03
LOC_Os01g12810	74.38	77.32	84.28	81.36	83.99	70.43	55.06	64.09	59.41	1.94	2.35	64.5	63.26	59.61	2.72	2.27	2.19	5.57	6.26	8.02	13.71	15.03	17.67	5.25	17.63	3.11	2.79	2.4	4.83	140.11	125.63	126.43	3.16	3.16	2.8	3.11	6.18	29.52	40.37	46.76	3.55	3.49	3.62
LOC_Os01g12820	0.12	0.06	0.05	0.04	0.13	0.06	0.05	0.12	0.02	0	0.09	0.07	0	0.13	0.06	0.02	0	3.35	4.12	4.49	0.45	0.66	0.68	8.59	6.02	9.18	0.06	0.06	0.05	0	0.02	0.02	0.04	0	0.05	1.41	1.46	1.98	0.97	1.07	2.64	3.7	3.61
LOC_Os01g12830	125.72	120.66	116.34	114.12	111.61	125.95	113.28	106.86	113.36	54.58	56.61	123.57	131.82	115.12	63.6	69.26	61.52	58.67	58.39	57.45	53.37	56.6	60.58	59.51	66.23	61.33	62.93	61.88	75.13	129.18	109.8	106.52	52.91	54.99	52.65	69.04	68.4	69.02	87.69	69.46	66.06	66.8	77.34
LOC_Os01g12840	2.5	3.42	3.42	1.85	1.41	1.41	3.58	3.91	3.65	3.88	3.4	2.17	2.36	2.32	3.58	4.61	4.3	5.18	4.62	5	7.28	6.82	7.09	6.52	4.68	5.44	3.44	3.29	3.75	1.76	2.72	2.6	3.7	3.91	4.7	4.66	4.06	5.38	5.07	5.48	4.7	4.45	4.47
LOC_Os01g12860	0.17	0.18	0.24	0.1	0.17	0.1	0.52	0.47	0.47	0.5	0.41	0.28	0.19	0.14	0.71	0.63	0.68	1.43	1.12	1.23	3.59	3.25	2.7	1.64	1.33	1.55	0.53	0.38	0.48	0.15	0.17	0.29	0.5	0.7	0.56	4.31	3.21	8.61	4.94	3.32	4.22	4.88	3.06
LOC_Os01g12870	7.57	8.24	9.46	7.09	5.62	6.92	13.36	13.14	11.79	21.45	21.59	9.75	10.51	10.44	26.42	26.45	23.41	22.7	22.64	23.01	10.84	12.38	12.23	31.2	25.37	31.79	17.7	19.01	18.53	5.05	4.37	4.64	25.57	24.16	23.59	25.93	24.49	19.03	14.59	11.44	41.25	41.92	39.65
LOC_Os01g12880	31.26	36.84	35.91	38.27	34.58	35.56	28.28	28.78	32.39	38.21	39.31	25.66	25.04	23.3	29.62	28.99	27.64	76.58	92.77	103.81	69.8	67.39	69.72	87.96	196.08	86.32	40.29	34.8	44.26	30.4	31.52	35.08	31.92	34.96	32.19	86.72	108.45	100.75	110.21	164.27	71.68	80.01	87.13
LOC_Os01g12890	1.75	1.73	2.07	1.39	1.64	1.43	1.94	2.23	2.05	2.1	1.94	1.05	1.08	1.23	1.43	1.44	1.64	3.55	2.75	3.35	3.92	3.4	3.73	3.58	2.63	3.89	1.13	1.35	1.36	1.18	1.57	1.71	1.86	1.67	2.02	2.1	2.21	3.44	1.91	2	3.17	3.27	2.35
LOC_Os01g12900	0.27	0.22	0.78	0.45	0.26	0.96	0.95	0.81	0.59	3.87	3.3	2.91	2.36	2.42	3.03	3.64	3.16	10.88	8.69	8.31	7.71	8.51	8.27	6.84	7.05	7.4	2.17	1.73	2.01	1.54	1.01	1.69	2.1	1.68	2.18	8.54	7.14	6.43	8.53	6.65	8.22	7.5	7.57
LOC_Os01g12910	1.9	1.8	1.39	2.81	2.35	2.45	1.5	1.15	0.95	1.53	1.94	1.47	1.91	1.23	1.48	1.25	1.84	13.28	10.53	8.86	5.96	6.7	6.62	9.31	12.17	12.25	0.95	0.77	0.58	1.4	1.07	1.49	1.06	1.1	0.68	3.51	3.92	3.81	5.2	8.12	3.08	4.12	6.3
LOC_Os01g12920	14.36	9.58	5.34	6.1	8.32	9.75	5.62	7.34	10.14	6.71	6.78	4.79	4.46	4.62	7.29	6.46	7.2	6.12	5.15	5.48	2.05	1.34	2.02	5.35	7.35	7.19	4.78	4.93	5.61	4.09	3.58	2.59	3.6	3.92	3.73	2.52	2.24	1.53	4.02	3.54	3.53	3.72	3.96
LOC_Os01g12930	0	0	0	0	0.04	0	0.01	0.02	0	0	0	0.02	0	0	0	0	0	0.13	0.13	0.15	0.02	0.06	0.02	0.11	0.1	0.22	0	0	0	0.03	0	0.01	0	0	0	0.05	0.04	0.01	0.07	0.07	0.03	0.06	0.08
LOC_Os01g12950	4.56	4.67	5.26	5.4	4.23	4.14	6.7	5.59	5.25	9.16	8.91	4.29	4.68	4.13	6.17	7.46	7.2	10.18	9.05	9.49	7.53	8.03	7.9	9.44	7.49	8.5	6.42	6.95	7.4	5.39	5.21	6.06	7.94	9.62	8.55	7.88	7.01	5.96	3.68	5.47	9.05	8.33	8.86
LOC_Os01g12990	0	0.25	0	0	0	0	0	0	0	0	0	0	0	0	0	0	0	0	0.07	0.06	0.07	0	0.07	0	0	0	0	0	0	0	0	0	0	0	0	0	0	0	0	0	0	0	0
LOC_Os01g13000	8.15	8.44	6.94	8.35	9.93	7.14	5.96	6.33	5.77	2.88	3.95	3.1	4.03	3.87	2.62	2.7	2.71	1.98	1.79	1.61	1.87	2.86	2.18	1.77	1.16	1.53	2.1	2.55	2.89	4.21	4.39	4.8	2.8	3.38	3.32	2.15	1.77	3.41	3.4	2.86	1.65	1.33	2.09
LOC_Os01g13020	0	0	0	0	0	0	0	0	0	0	0	0	0	0	0	0	0	0	0	0	0	0	0	0	0	0	0	0	0	0	0	0	0	0	0	0	0	0	0.05	0	0	0	0
LOC_Os01g13024	0.04	0.05	0	0.08	0.03	0.04	0.04	0.09	0	0.22	0.04	0	0	0.12	0.04	0.07	0.13	0.62	0.8	0.46	0.84	0.8	0.38	0.62	0.63	0.25	0.11	0	0.03	0.06	0	0	0.04	0.1	0.09	0.52	0.18	0.08	0.15	0.3	0.21	0.22	0.21
LOC_Os01g13030	18.2	18.79	16.81	17.62	19.38	19.26	23.94	25.11	23.8	35.78	30.37	33.95	31.47	32.16	34.11	29.02	32.71	190.79	205.19	191.13	222.9	232.4	233.07	168.58	135.2	177.22	31.34	27.52	30.63	29.26	32.16	28.81	28.79	31.11	29.84	102.79	115.69	105.37	108.25	128.07	83.42	76.39	94.42
LOC_Os01g13040	0	0	0	0	0	0	0	0	0	0	0	0	0	0	0	0	0	0	0	0.04	0	0.05	0	0	0	0	0	0	0	0	0	0	0	0	0	0	0	0	0	0	0	0	0
LOC_Os01g13060	25.94	29	25.87	22.08	22.6	20.01	42.17	46.55	45.16	21.69	22.19	15.93	18.59	21.6	32.84	32.63	30.83	14.66	14.21	15.14	16.63	17.48	16.33	17.62	13.73	14.77	20.93	27.62	25.7	16.78	20.87	22.43	28.98	31.86	31.2	15.46	13.15	10.15	7.23	10.25	17.41	17.95	16.78
LOC_Os01g13070	0.03	0	0	0.15	0.05	0.09	0.07	0.07	0.09	0.12	0.32	0.1	0.18	0.12	0.19	0.14	0.37	0.53	0.37	0.11	0.14	0.55	0.1	0.14	0.4	0.32	0.12	0.04	0.12	0.14	0.04	0.03	0.03	0.27	0.2	0.04	0.07	0.16	0.06	0.27	0.16	0.19	0.32
LOC_Os01g13080	21.23	16.72	10.81	12.84	12.57	16.44	29.19	25.94	29.24	37.86	43.39	22.87	27.99	28.62	57.58	47.96	41.27	63.84	54.05	58.93	39.12	37.8	42.86	63.1	45.25	68.21	25	23.34	20.98	7.94	8.37	10	31.3	32.69	32.16	49.88	50.09	78.19	85.18	36.13	73.24	69.92	65.18
LOC_Os01g13090	0.92	1.18	0.83	0.72	1.51	1.26	2.26	2.03	2.51	3.71	3.63	0.96	1.16	1.11	3.75	3.66	3.13	11.77	14.72	12.85	13.53	14.43	12.24	12.56	9.75	12.22	2.4	2.19	1.88	0.88	1.15	1.69	4.36	5.24	3.9	17.36	14.49	9.53	8.27	10.46	15.59	13.15	16.09
LOC_Os01g13100	19.95	20.6	21.54	18.06	17.07	18.12	27.3	25.46	23.94	35.72	31.87	19.93	22.06	19.23	30.46	31.77	29.93	23.09	25.6	26.12	17.25	18.23	20.46	22.16	20.98	20.84	31.1	28.95	30.12	14.91	20.31	21.85	32.42	35.3	33.56	26.35	25.4	19.06	14.6	16.68	28.99	26.29	24.72
LOC_Os01g13120	2.54	3.79	4.63	10.33	4.9	7.72	13.55	4.37	2.56	8.09	13.28	21.62	24.61	17.84	5.91	9.88	17.82	64.42	54.38	41.03	53.26	55.46	58.08	45.48	44.18	64.04	24.04	21.74	15.25	26.73	27.96	22	11.23	10.43	12.67	11.86	25.59	6.65	13.12	37.76	5.48	4.9	15.57
LOC_Os01g13130	0.56	0.71	0.4	1.69	0.96	1.32	0.51	1.34	1.38	1.39	1.38	2.06	2.12	0.87	1.07	0.96	0.94	61.84	53.09	29.93	27.73	40.02	25.88	42.68	55.09	48.79	0.94	1.01	0.53	1.61	3.27	4	0.46	0.33	1.39	27.99	27.67	19.78	20.68	52.06	13.5	22.72	37.29
LOC_Os01g13140	0	0	0	0	0	0	0	0.03	0	0	0	0	0	0	0	0	0	0.26	0.41	0.38	1.16	0.79	0.91	0.35	0.15	0.33	0	0	0	0	0	0	0	0	0	1.57	0.71	0.94	1.08	1.14	0.8	0.82	1.14
LOC_Os01g13150	8.47	8.36	9.52	6.29	8.26	7.78	15.69	13.9	12.48	31.29	30.62	13.71	13.44	13.5	26.41	29.55	26.23	13.43	14.31	15.31	12.38	11.9	13.42	11.62	11.95	11.12	25.19	23.17	23.66	6.01	6.08	7.12	29.63	28.43	28.43	17.19	17.55	12.77	9.36	11.44	17.37	16.38	16.02
LOC_Os01g13160	29.66	31.46	29.99	30.6	30.38	35.32	22.32	23.92	23.68	17.88	18.08	22.18	24.22	27.62	19.9	18.2	16.41	35.44	36.73	36.48	46.5	45.71	46.27	43.14	30.23	42.18	20.79	20.93	19.39	19.92	20.94	24.15	18.38	18.59	17.64	26.38	27.41	31.83	25.46	34.77	25.15	25.53	24.91
LOC_Os01g13170	22.08	22.07	23.04	24.42	22.91	23.27	19.28	23.9	21.57	17.34	17.58	14.96	13.85	12.61	12.74	13.94	16.21	23.48	21.24	21.22	21.57	20.25	23.12	22.82	18.42	22.04	24.29	23.38	20.36	17.87	21.84	25.07	15.02	17.35	16.68	25.7	22.73	26.55	24.32	18.01	23.05	22.39	20.42
LOC_Os01g13180	0.03	0.04	0	0	0.07	0.03	0	0.03	0	0.2	0.18	0	0.04	0	0.08	0.11	0	0	0.06	0.03	0.03	0.03	0.03	0.1	0.03	0.03	0.08	0	0.07	0.04	0.03	0.03	0.03	0.11	0.19	0.14	0.07	1.01	0.51	0.08	0.36	1.04	0.2
LOC_Os01g13190	19.31	17.61	19.06	17.76	18.89	20.12	32.14	29.51	33.54	82.1	87.84	32.69	30.02	29.84	88.11	88.72	79.91	34.95	36.37	38.11	22.43	22.6	25.94	30.03	31.93	30.51	61.1	59.28	58.82	19.46	17.65	21.02	83.36	78.13	76.17	44.46	44.56	41.66	38.12	32.04	61.42	58.38	53.4
LOC_Os01g13200	13.87	15.03	17.28	18.48	16.6	16.67	14.69	14.89	13.18	27.94	29.64	15.17	14.86	14.9	19.81	20.57	20.58	75.44	71.39	68.27	93.86	88.32	89.5	69.47	54.29	68.85	24.17	23.85	22.46	14.09	17.73	20.12	21.85	22	21.22	67.19	61.99	65.62	65	61.32	54.76	53.61	52.64
LOC_Os01g13210	33.6	38.18	39.25	35.33	29.32	25.67	35.92	50.28	39.8	114.97	107.24	27.04	36.16	24.13	72.07	58.11	62.41	73.96	76.15	71.39	128.96	115.41	118.69	72.76	55.45	68.31	83.54	89.6	58.19	11.83	21.39	25.32	88.72	125.17	119.06	53.3	51.68	12.94	15.85	18.86	40.26	37.46	35.01
LOC_Os01g13250	0	0	0	0	0	0	0	0	0	0	0	0	0	0	0	0	0	0	0	0	0	0	0	0	0	0	0	0	0	0	0	0	0	0	0	0	0.08	0	0	0	0	0	0
LOC_Os01g13260	0.48	0.63	0.68	0.76	0.54	0.51	1.01	0.73	0.77	1.34	1.09	0.88	0.94	0.83	0.92	1.14	1.29	2.77	2.75	2.99	2.33	2.13	2.04	3	2.03	3.26	1.32	0.91	1.18	0.84	0.81	0.57	0.97	1.36	1.05	4.05	3.78	4.83	3.07	2.78	4.4	4.02	3.67
LOC_Os01g13270	0.08	0	0	0	0	0	0.07	0	0	0.03	0.04	0.02	0	0.02	0.09	0.04	0	3.54	7.9	9.98	0.18	0.22	0.44	5.62	22.17	5.91	0.06	0	0.09	0.09	0.02	0.04	0.04	0.05	0.05	5.48	11.74	2.68	9.34	18.86	5.53	6.98	8.42
LOC_Os01g13280	1.88	1.73	1.66	1.18	1.09	1.29	2.56	2.77	2.39	0.74	1.36	0.68	0.51	0.81	1.15	1.86	1.49	13.65	13.26	13.03	11.93	10.04	13.29	12.5	12.56	13.69	0.88	0.55	0.66	0.79	0.74	0.89	0.83	1.11	1.28	9.62	9.77	11.29	10.61	9.04	11.17	10.68	10.12
LOC_Os01g13285	0.09	0.26	0.12	0	0	0.28	0.34	0.78	0.29	0.13	0.1	0.17	0.24	0.31	0.18	0.09	0	0.36	0.1	0.09	0.22	0.47	0.11	0.33	0.18	0.53	0.4	0.27	0.22	0.3	0.12	0.21	0.1	0	0.44	0.23	0	0	0.19	0.07	0.35	0	0.09
LOC_Os01g13300	0.24	0.26	0.38	0.37	0.48	0.41	1.11	1.03	1.38	2.76	2.67	0.31	0.4	0.36	1.55	1.53	2.55	1.06	1.11	0.86	0.87	0.98	0.78	1.07	1.04	1.55	1.61	1.33	1.86	0.53	0.42	0.75	3.52	5.02	4.28	2.49	1.99	1.13	0.87	0.5	5.08	4.04	4.84
LOC_Os01g13310	0	0	0	0	0	0	0	0	0	0	0	0	0.08	0	0	0	0	1.15	0.52	1.2	0.93	1.03	2.35	1.88	0.42	1.16	0	0	0	0	0	0	0	0	0	0.08	0.21	0.57	0.09	0.04	0.03	0.05	0.08
LOC_Os01g13320	2.21	2.03	1.27	2.77	3.64	2.31	4.75	5.71	5.43	5.65	5.28	3.83	4.06	4.58	4.99	5.14	5.16	5.05	4.8	4.31	5.5	5.95	5.2	5.86	3.84	4.14	3.73	4.84	3.09	3.12	3.07	3.17	3.42	4.61	5.03	3.01	3.5	1.73	3.35	3.49	2.79	1.86	3.58
LOC_Os01g13340	0	0	0	0.04	0.06	0	0	0	0	0	0	0	0	0	0	0	0	0	0	0	0	0	0	0	0	0	0	0	0	0	0	0	0	0	0	0	0	0.05	0	0	0	0	0
LOC_Os01g13350	5.54	6.04	4.83	5.11	5.33	5.03	5.36	5.6	5.12	5.08	5.86	4.54	4.88	4.26	4.96	4.52	5.23	8.2	8.84	7.58	10.31	10.62	9.76	8.69	6.89	7.65	4.84	4.58	5.08	4.6	5.41	6.01	4.76	4.86	5.14	6.71	5.91	6.01	5.49	6.23	6.56	6.23	6.39
LOC_Os01g13360	0	0	0.02	0	0	0	0	0	0	0	0	0.02	0	0	0	0	0	0	0	0	0	0	0	0	0	0	0	0	0	0	0	0	0.02	0	0	0.09	0	0.69	0.18	0	0.11	0.55	0.07
LOC_Os01g13370	13.05	16.18	18.74	13.08	12.3	9.9	9.56	12.78	20.05	7.47	7.07	9.65	9.32	7.57	6.94	7.76	7.03	32.28	59.77	63.2	15.25	16.84	15.01	46.46	197.28	46.49	15.5	7.83	19.62	9.07	8.34	8.54	7.48	9.18	10.93	60.54	96.52	82.52	157.68	154.89	49.43	60.77	66.49
LOC_Os01g13390	112.3	97.17	76.31	89.61	91.94	103.5	68.71	85.71	70.28	5.93	5.57	80.61	87.74	91.24	19.71	21.78	12.89	5	4.93	5.64	7.84	7.03	6.26	5.44	4.78	4.38	13.87	11.51	16.53	78.56	94.84	93.39	6.84	8.06	5.96	8.32	8.02	16.62	20.51	22.56	7.03	6.28	7.41
LOC_Os01g13404	2.6	3.07	3.38	2.14	2.24	2.17	3.17	3.89	2.6	2.59	3.08	2.35	3.41	2.42	2.64	2.44	2.64	2.8	3.14	4.05	2.61	2.95	3.54	3.64	3.39	3.79	3.13	2.81	2.44	1.73	2.41	3.15	2.09	2.62	2.77	3.71	3.15	3.7	3.28	3	3.73	3.68	3.01
LOC_Os01g13420	11.65	16.09	14.04	16.19	14.34	13.57	13.76	13.87	17.56	14.27	17.6	11.74	10.49	9.4	11.66	11.15	15.04	42.56	36.99	34.58	49.39	50.32	51.06	34.49	28.25	37.54	13.67	12.11	13	11.85	11.69	14.69	15.78	12.19	14.24	34.09	30.1	30.18	32.13	29.28	33.5	31.92	36.75
LOC_Os01g13430	3.91	3.7	3.69	3.38	3.28	3.43	7.76	5.59	5.44	10.27	9.21	7.11	7.18	7	10.87	10.71	9.86	20.3	19.6	17.99	20.11	19.52	20.69	18.94	14.36	18.09	8.74	8.95	8.46	2.95	2.77	3.12	9.15	9.77	9.44	24.88	22.92	43.52	22.66	16.28	30.35	33.08	25.8
LOC_Os01g13440	0.05	0.39	0.12	0.2	0.04	0.05	0.06	1.5	0.15	0.27	0.05	0	0.24	0.15	0.8	0.4	0.21	113.07	275.71	287.86	0.05	0.18	0.1	176.3	547.91	198.12	0.53	0.34	0.67	0.07	0.23	0.27	0.31	0.69	0.33	97.54	224.21	25.34	147.2	399.1	87.18	131.88	165.8
LOC_Os01g13450	0.05	0.22	0.07	0.23	0.05	0.05	0	0.13	0	0	0.06	0.05	0.07	0.13	0.05	0.15	0	0	0	0.25	0.19	0.14	0.18	0.64	0.26	0.42	0	0	0	0	0.13	0.06	0.06	0.22	0.19	0.2	0.13	0.42	0.11	0	0.25	0.4	0.44
LOC_Os01g13460	20.57	22.91	23.46	21.92	20.44	21.39	19.54	20.43	19.87	18.82	18.67	20.55	18.76	19.38	16.91	17.22	18.49	43.3	59.59	66.09	21.62	22.32	24.88	60.08	93.24	59.42	21.52	20.29	21	18.05	18.11	18.81	17.43	17.92	16.89	31.79	45.45	44.44	43.63	56.05	38.88	45.34	44.98
LOC_Os01g13470	16.2	16.41	16.33	14.44	13.9	14.05	16.97	15.36	14.65	16.17	15.42	13.35	12.92	13.88	15.07	16.08	14.22	15.27	15.65	16.63	15.47	15.94	17.19	15.51	13.46	15.06	17.08	18.22	17.13	10.2	11.78	13.15	12.87	15.11	14.83	17.36	16.13	15.1	10.63	13.31	15.72	16.4	13.33
LOC_Os01g13480	104.62	84.28	86.05	93.65	107.15	119.21	83.03	84.49	75.66	4.73	4.13	56.8	65.71	61.75	19.67	18.78	19.88	1.73	1.74	1.89	0.56	0.38	0.59	1.76	1.63	2.25	14.85	17.27	15.13	79.62	73.42	70.1	4.31	4.01	4.89	2.89	3.19	9.32	10.81	12.53	2.8	4.33	5.67
LOC_Os01g13490	1.71	1.05	0.91	1.57	0.97	1.76	0.87	1.92	2.46	0.45	0.6	1.33	1.77	1.14	0.94	0.79	1.13	3.25	2.84	2.14	2.74	2.47	2.06	3.46	1.49	2.48	0.31	0.55	0.3	0.61	1.05	0.5	0.42	0.34	0.74	2.65	2.12	4.17	3.72	2.16	2.34	3.11	3.4
LOC_Os01g13500	0	0	0	0	0	0	0	0	0	0	0	0	0	0	0	0	0	0	0	0	0	0	0	0	0	0	0	0	0	0	0	0	0	0	0	0	0	0	0	0	0	0	0.12
LOC_Os01g13520	2.62	3.74	3.24	2.24	2.47	1.8	4.15	5.91	4.5	7.66	6.87	3.41	3.33	3.54	4.8	4.86	5.77	26.86	27.09	26.53	28.27	28.67	31.32	23.33	19.5	27.32	5.12	4.08	4.31	2.28	3.11	2.67	5.6	5.23	6.42	17.71	17.37	25.74	16.92	16.6	17.49	16.95	14.07
LOC_Os01g13530	0.11	0.09	0.26	0.33	0.12	0.35	0.37	0.45	0.6	0.67	0.98	0.45	0.42	0.51	1.1	1.42	1.17	3.3	3.05	3.3	7.53	6.57	6.78	2.81	1.78	3.35	0.65	0.55	0.56	0.28	0.33	0.4	1.14	0.86	0.86	3.38	2.89	3.97	3.1	2.52	4.13	3.54	2.86
LOC_Os01g13540	110.07	106.74	111.01	92.81	87.06	90.16	55.64	38.56	33.49	21.25	20.19	57.43	49.73	48.2	29.8	31.66	31.18	13.38	13.37	12.33	17.1	16.33	14.81	12.31	10.96	12.17	34.8	45.29	31.35	70.15	75.3	69.9	23.5	25.01	24.31	12.23	11.94	9.59	9.66	12.72	11.55	11.82	11.81
LOC_Os01g13550	27.73	31.14	28.99	28.23	26.75	28.69	33.58	33.99	31.25	9.06	9.41	25.85	24.11	25.35	17.77	15.39	13.38	11.12	11.64	10.96	9.4	10.74	9.99	12.26	11.14	10.83	15.77	16.25	18.61	33.55	37.42	33.74	10.57	12.14	10.97	11.86	10.07	13.16	16.4	13.53	11.72	10.63	11.14
LOC_Os01g13560	0	0	0	0.07	0	0	0	0	0	0.15	0.04	0	0	0.03	0.03	0.07	0	0	0	0	0	0.04	0	0	0	0	0.19	0.35	0.08	0	0	0	0.15	0.14	0.32	0	0.08	0	0.04	0	0.03	0.09	0.03
LOC_Os01g13570	10.03	9.89	12.37	9.42	9.99	12.23	58.59	38.75	32.17	161.78	158.27	44.92	38.35	33.74	149.44	166.39	170.66	17.23	15.44	19.24	4.48	4.25	5.6	19.87	22.86	18.64	186.36	194.55	181.63	13.79	15.85	15.59	213.05	210.43	197.21	41.88	38.87	5.18	7.04	7.25	42.5	45.08	46.27
LOC_Os01g13590	0	0	0	0	0	0	0	0	0	0	0	0	0	0	0	0	0	0	0	0	0	0	0	0	0	0	0	0	0	0	0	0	0	0	0	0.13	0	0	0.11	0	0	0	0
LOC_Os01g13600	0	0	0	0	0	0	0	0	0	0	0	0	0	0	0	0	0	0	0	0	0	0	0	0	0	0	0	0	0	0	0	0	0	0	0	0.08	0.08	0	0	0	0	0	0
LOC_Os01g13610	0.71	1.83	0.42	0.3	0.29	0.26	1.55	0.31	0.48	0.12	0.32	0.36	0.26	0.19	0.3	0.72	0.43	0.06	0.06	0.11	0.14	0.25	0.1	0.38	1.96	0.58	0.81	0.5	0.37	0.28	0.25	0.13	0.32	0.47	0.34	6.58	4.95	2.62	8.42	2.36	16.14	23.12	13.36
LOC_Os01g13620	0	0	0	0.02	0	0.03	0.03	0.01	0.01	0.02	0.05	0.07	0.01	0.06	0.02	0.04	0.08	0.03	0.06	0.14	0.05	0.04	0.04	0.07	0.08	0.1	0.03	0.02	0.04	0	0.03	0.04	0	0.12	0.04	0	0	0.01	0.02	0	0.03	0.02	0.01
LOC_Os01g13640	0	0	0	0	0	0	0	0	0	0	0	0	0.16	0	0	0	0	0.06	0	0.06	0	0	0	0.07	0	0	0	0	0	0	0	0	0	0	0.07	0	0	0	0	0	0	0	0
LOC_Os01g13650	0	0	0	0	0	0	0	0	0	0	0	0	0	0	0	0	0	0	0	0	0	0	0	0	0	0	0	0	0	0	0.12	0	0	0	0	0	0	0	0	0	0	0	0
LOC_Os01g13660	26.4	21.47	22.52	27.61	28.09	30.95	25.4	22.55	22.32	31.65	29.88	25.84	26.32	23.29	22.26	21.51	23.1	39.73	37.7	33.91	52.28	51.56	49.62	28.35	24.79	29.04	33.86	30.73	32.04	37.23	45.66	44.26	25.1	24.72	28.16	19.42	19.39	26.45	33.91	20.15	17.07	19.8	19.88
LOC_Os01g13690	127.29	116.61	137.66	170.84	168.33	215.67	72.85	8.74	8.86	23.5	31.35	368.94	233.74	224.94	76.62	93.32	90.61	8.43	5.12	5.33	27.3	23.53	24.26	10.07	6.27	6.4	84.71	80.55	86.35	366.37	224.5	204.03	36.63	22.52	28.92	17.73	14.48	27.57	30.98	40.67	10.36	6.79	10.52
LOC_Os01g13700	8.22	7.31	5.85	13.11	16.17	14.63	16.15	15.76	12.55	17.24	23.86	10.09	17.06	16.89	20.37	15.17	20.11	60.73	33.12	23.58	35.93	52.85	30.09	42.99	35.87	49.46	8.33	7.13	6.77	7.18	8.21	6.18	7.7	11.66	10.8	34.15	24.46	41.94	31.83	34.6	26.61	34.72	56.05
LOC_Os01g13710	0	0.16	0.02	0.02	0	0.03	0	0.15	0.03	0.3	0.13	0	0	0.01	0.17	0.23	0.22	2.28	6.45	7.65	0.02	0.16	0.04	4.85	25.44	4.95	0.39	0.21	0.75	0	0.08	0.04	0.07	0.39	0.25	5.92	11.11	5.54	12.27	16.82	5.04	7.62	8.6
LOC_Os01g13720	2.96	2.48	2.76	1.8	2.56	1.77	3.87	4.85	5.05	6.13	5.49	3.26	3.65	3.34	8.31	6.98	6.32	13.3	10.57	10	7.51	9.38	4.85	11.28	7.55	12.5	4.15	4.35	4.94	1.4	1.36	1.53	5.44	7.36	6.79	8.51	7.34	10.58	10.14	5.5	11.41	9.73	9.35
LOC_Os01g13730	17.23	15.22	17.57	14.66	15.19	16.38	19.45	18.86	18.47	21.6	21.64	16.61	18.02	17.35	22.58	22.46	20.95	26.69	26.72	26.69	23.36	22.62	23.93	24.59	18.85	21.85	21.92	21.55	21.22	13.02	14.03	16.66	21.14	21.83	21.02	29.62	28.28	29.71	23.67	20.79	31.64	33.01	30.48
LOC_Os01g13740	191.13	158.97	158.54	157.41	172.22	186.3	155.01	131.1	134.02	44.33	39.1	107.38	98.75	106.58	72.81	79.55	78.79	11.37	9.27	9.58	22.57	22.46	20.23	15.08	12.01	15.1	95.37	101.51	103.75	137.67	119.32	119.71	59.86	60.08	59.78	30.04	27.28	22.67	24.15	25.3	27.44	24.5	31.32
LOC_Os01g13760	7.97	6.4	6.5	7.25	8.26	9.21	7.1	7.87	6.29	5.6	5.69	6.94	8.38	7.68	7.29	7.9	6.96	5.54	4.69	4.74	6.25	6.53	6.43	6.43	4.63	5.61	6.48	6.85	6.21	3.46	4.95	5.52	5.71	6.23	6.88	3.14	3.38	6.44	5.58	4.84	4.88	4.19	5.11
LOC_Os01g13770	225.62	253.12	272.78	218.34	222.14	219.4	289.68	219.79	216.23	520.23	517.04	519.86	528.15	485.45	483.51	509.54	567.08	256.46	238.62	250.18	245.88	239.45	260.74	241	251.6	224.88	574.45	570.9	530.45	394.74	421.4	369.49	596.54	547.04	568.66	239.04	262.56	137.3	160.59	188.76	232.45	204.52	224.9
LOC_Os01g13780	0.03	0.04	0.08	0.03	0.06	0.09	0.15	0	0.1	1.64	1.91	0.3	0.16	0.03	0.18	0.35	1.03	2.47	1.64	1.5	0.79	1.04	0.9	1.2	1.3	1.72	4.03	4.51	2.66	0.05	0.15	0.07	2.56	2.19	2.7	1.96	1.34	0.2	0.25	0.37	1.12	0.72	1.09
LOC_Os01g13800	9.46	10.07	9.97	6	5.82	6.51	9.68	8.04	8.36	26.89	27.84	19.26	18.58	19.18	17.52	21.23	23.13	21.93	22.62	19.2	41.03	40.54	33.72	19.9	16.2	19.84	27.15	24.62	25.12	8.42	7.53	8.77	23.22	20.98	22.58	32.21	28.52	20.97	16.98	19.65	26.97	26.27	28.58
LOC_Os01g13810	0	0	0	0.06	0	0	0.04	0	0	0	0	0	0	0	0	0	0	0.29	0.35	0.14	0.42	0.49	0.33	0.21	0.09	0.47	0.04	0.13	0	0	0	0	0	0	0	0.11	0	0.07	0.06	0.04	0.06	0	0
LOC_Os01g13830	0	0	0	0	0	0	0	0	0	0	0	0	0	0	0	0	0.1	0.11	0.06	0.11	0.07	0	0.1	0.03	0.06	0.06	0	0	0	0	0	0	0	0	0	0.14	0.1	0.8	0.3	0.23	0.35	0.39	0.24
LOC_Os01g13850	0	0	0	0	0	0	0	0	0	0.08	0	0	0.07	0	0	0.05	0	0.1	0	0	0.31	0.4	0.47	0	0.1	0	0	0	0.04	0	0	0	0	0	0.06	0.46	0.19	0.53	0.38	0.19	0	0.04	0.19
LOC_Os01g13860	0	0	0	0	0	0	0	0	0	0	0	0	0	0	0	0	0	0.16	0.18	0.16	0.33	0.43	0.25	0.4	0.17	0.19	0	0	0	0	0	0	0	0	0	0.57	0.6	0.69	0.93	0.85	0.05	0.09	0.36
LOC_Os01g13870	0	0	0	0	0	0	0	0	0	0	0	0	0	0	0	0	0	0.78	0.51	0.56	0.98	0.83	1.45	0.39	0.32	0.5	0	0	0	0	0	0	0	0	0	1.61	0.92	2.49	0.98	1.01	0.67	0.77	0.63
LOC_Os01g13880	0	0	0	0	0	0	0	0	0	0	0	0	0	0	0	0.05	0	0	0	0	0	0	0	0	0	0	0	0	0	0	0	0	0	0	0	0.07	0	0.12	0	0	0.05	0	0
LOC_Os01g13890	0	0	0	0	0.01	0	0	0	0	0	0	0	0.01	0	0	0	0	0	0	0	0	0	0	0	0.01	0	0	0	0	0	0	0	0	0	0	0	0	0.01	0	0	0	0	0
LOC_Os01g13900	0	0	0	0	0	0	0.04	0	0	0	0	0	0	0	0	0	0	0	0	0	0	0.04	0	0	0	0	0	0	0.02	0	0	0	0.03	0	0	0	0	0	0	0	0	0	0
LOC_Os01g13910	0	0	0	0	0	0	0	0	0	0	0	0	0	0	0	0	0	0	0	0	0	0	0.04	0.04	0	0	0	0	0	0	0	0	0	0	0	0.13	0	0	0.1	0	0	0	0.03
LOC_Os01g13930	6.32	4.71	5.06	5.86	6.94	8.41	3.24	3.53	3.3	1.59	1.98	4.53	4.97	6.98	1.81	1.64	1.36	1.91	1.69	1.08	3.3	3.66	3.1	2	2.24	1.32	1.59	1.22	1.15	4.25	4.01	4.9	0.68	0.77	0.73	3.52	2.49	5.86	7.04	5	3.47	3.35	4.05
LOC_Os01g13940	3.01	2.99	3.33	2.65	2.73	2.17	3.63	4.2	3.76	4.9	5.35	2.57	3.17	3.07	4.7	5.2	4.01	4.59	5.03	5.11	5.71	5.67	6.21	4.23	3.75	4.62	5.02	5.06	5.1	1.97	2.33	1.85	4.11	5.04	5.3	6.19	5.4	4.65	3.29	3.89	6.31	5.9	4.96
LOC_Os01g13950	0.05	0	0.07	0.18	0.1	0.11	0.2	0.07	0.06	0	0	0	0	0	0.05	0	0	0.43	0.36	0.31	0	0.07	0	0.4	0.16	0.25	0	0	0	0	0	0.06	0	0	0	0.28	0.2	0.62	0.51	0.2	0.21	0.37	0.2
LOC_Os01g14010	0	0	0	0	0	0	0.02	0	0	0.1	0.06	0.06	0.14	0.04	0.09	0.02	0	0.44	0.43	0.44	0.19	0.39	0.35	0.41	0.23	0.43	0.08	0.05	0.04	0.06	0.04	0	0.1	0	0.02	0.09	0.36	0.12	0.13	0.04	0.19	0.08	0.17
LOC_Os01g14020	7.02	7.11	6.19	8.15	8	6.75	4.64	4.74	4.9	6.79	6.2	5.56	6.16	6.47	4.54	4.36	4.08	13.25	14.55	10.61	12.34	10.49	11.76	12.49	9.7	11.3	3.68	3.22	3.9	4.31	4.92	4.68	4.08	3.27	3.31	12.8	11.27	14.87	14.46	12.47	10.77	10.71	10.53
LOC_Os01g14030	0	0	0	0.03	0.03	0	0.07	0	0	0	0	0	0	0.03	0	0	0	0	0	0.03	5.42	4.22	2.4	0	0	0.1	0.17	0	0	0.05	0.04	0	0	0	0.07	0.04	0	0	0	0	0	0	0
LOC_Os01g14040	10.16	9.12	9.22	8.99	9.16	10.41	10.82	10.31	9.89	13.12	13.42	7.33	9.14	8.48	10.23	9.33	8.85	13.49	14.25	13.4	11.17	12.99	12.66	13.77	10.85	11.83	10.11	8.21	11.25	7.1	8.07	9.16	9.46	10	8.93	11.67	13.44	14.48	14.84	10.06	13.38	12.63	12.49
LOC_Os01g14050	3.29	3.65	3.4	3.77	3.68	3.32	4.76	4.32	3.79	16.15	16.45	4.37	4.29	4.36	8.62	7.93	10.24	21.9	21.01	19.87	22.92	22.51	22.16	16.55	12.59	15.35	11.78	12.15	10.84	2.65	3.64	4.17	12.24	14.29	14.82	17.43	15.28	9.83	9	6.68	13.63	14	12.15
LOC_Os01g14060	0	0	0	0	0	0	0	0	0	0.07	0	0	0	0	0	0	0	0	0	0	0	0	0	0	0	0	0	0	0	0	0	0	0	0	0	0	0	0	0	0	0	0	0
LOC_Os01g14070	9.1	7.78	7.57	9.03	8.04	8.97	6.78	7.89	7.56	12.24	13.57	6.37	6.6	8.01	8.76	8.56	8.85	31.78	30.54	31.15	25.38	23.69	24.74	30.69	26.6	36.59	8.52	6.03	7.5	4.28	5.29	7.23	8.19	9.57	9.74	18.74	19.4	17.44	19.67	17.36	17.31	19.2	16.44
LOC_Os01g14080	2.47	2.93	2.32	2.19	2	2.08	1.99	2.26	3.42	1.62	1.39	1.05	1.21	1.11	1.62	1.29	0.92	5.26	5.65	6.1	3.49	3.46	3.67	5.4	6.58	5.93	1.2	1.23	1.39	1.08	1.69	1.51	1.28	1.11	1.23	2.72	3.7	2.43	3.14	3.8	3.44	3.62	3.57
LOC_Os01g14090	1.65	1.15	1.66	1.18	1.31	1.36	1.07	1.14	1.06	2.93	3.24	2.49	2.81	3.06	2.5	3.77	2.85	3.39	3.2	2.31	9.62	8.49	8.17	5.14	2.25	3.87	1.47	1.51	1.67	0.73	0.97	0.73	1.66	1.7	1.59	4.66	3.01	9.02	9.03	3.93	7.14	7.74	4.47
LOC_Os01g14100	17.56	16.22	16.81	13.95	14.66	15	12.3	14.6	13.68	8.4	9.16	5.84	6.8	7.09	7.9	9.04	7.88	12.74	12.69	12.42	9.23	7.52	8.89	13.86	11.73	15.57	9.85	10.65	9.15	5.76	8.66	9.09	7.21	8.69	9.51	9.79	8.32	7.51	7.33	8.34	10.89	10.04	10.42
LOC_Os01g14110	0	0.49	0.23	0.74	0.69	0.58	0.35	0.56	0.67	0.68	0.98	1	0.67	0.87	0.84	0.68	0.61	3.14	1.26	1.77	3.66	1.48	3.83	1.61	2.48	2.11	0.41	0.34	0.28	0.19	0.43	0.74	0.13	0.55	0.41	1.25	1.45	1.95	3.85	1.56	2.87	1.67	2.41
LOC_Os01g14130	0	0	0	0	0	0	0.14	0	0.04	0	0.27	0	0	0	0	0	0	2.93	1.83	2.99	2.24	2.86	1.97	3.26	3.6	3.21	0.06	0.17	0	0	0.1	0	0.17	0	0.23	0.8	1.59	1.63	1.75	1.26	1.53	1.63	2.54
LOC_Os01g14140	0.74	0.35	0.26	0.37	0.27	0.25	0.18	0.06	0.31	0	0.28	0.09	0.13	0.17	0.19	0	0	12.51	13.24	12.77	30.03	20.29	21.35	11.86	10.46	10.74	0	0.07	0	0.16	0.19	0.17	0	0.14	0.06	6.35	6.2	14.13	13.61	8.75	6.17	8.58	7
LOC_Os01g14170	0	0	0	0	0.05	0	0.03	0.06	0	0.07	0.06	0	0	0.02	0.02	0.02	0	0	0.05	0.17	0.09	0.1	0.06	0.15	0.02	0.11	0	0	0	0	0	0	0.06	0	0	0.13	0.12	0.17	0.15	0.02	0.07	0.11	0.16
LOC_Os01g14180	0	0	0	0	0	0	0	0	0	0	0	0	0	0	0	0	0	0	0	0.05	0.1	0.14	0.03	0.07	0.03	0.03	0	0	0	0	0	0	0	0	0	0.07	0	0.16	0	0.08	0.03	0.05	0.03
LOC_Os01g14190	0	0	0	0.02	0	0	0	0	0	0	0	0	0	0	0.04	0	0	0	0	0	0	0	0	0.02	0	0	0	0	0	0	0.05	0	0	0	0.02	0	0	0	0	0	0	0	0
LOC_Os01g14200	0	0	0	0	0	0	0.01	0	0.01	0	0	0	0	0	0	0	0	0	0.02	0.02	0	0	0	0	0.18	0.02	0	0	0.01	0	0	0	0	0	0.01	0.05	0.09	0	0	0	0.01	0.02	0.02
LOC_Os01g14220	0	0	0	0	0	0	0	0	0	0	0	0	0	0	0	0	0	0.07	0.03	0.02	0.19	0	0	0.03	0.07	0	0	0	0	0	0	0	0	0	0	0	0.06	1.12	0.39	0.07	0.13	1.02	0.11
LOC_Os01g14230	0	0	0	0	0	0	0	0	0	0	0	0	0	0	0	0	0	0	0	0	0.48	0.67	0.32	0	0	0	0	0	0	0	0	0	0	0	0	0	0	0	0	0	0	0	0
LOC_Os01g14250	0	0	0	0	0	0	0	0	0	0	0	0	0	0	0	0	0	0.04	0	0	0	0	0	0.05	0	0	0	0	0	0	0	0	0	0	0	0	0	0	0	0	0	0	0
LOC_Os01g14270	0	0	0	0	0	0	0	0	0	0	0	0	0	0	0	0	0	0	0	0	0	0	0	0	0	0	0	0	0	0	0	0	0	0	0	0	0	0	0	0.03	0	0	0
LOC_Os01g14300	0	0	0	0	0	0	0	0	0	0	0	0	0	0	0	0	0	0	0	0	0	0	0.1	0	0	0	0	0	0	0	0	0	0	0	0	0	0	0	0	0	0	0	0
LOC_Os01g14310	0	0	0	0	0	0	0	0	0	0	0	0	0	0	0	0	0	0	0	0	0	0	0.04	0	0	0	0	0	0	0	0	0	0	0	0	0	0	0	0	0	0	0.13	0.09
LOC_Os01g14320	0	0	0	0	0	0	0	0	0	0	0	0	0	0	0	0	0	0	0	0	0.04	0.08	0.08	0.16	0	0	0	0	0	0	0	0	0	0	0	0	0	0	0	0	0	0	0
LOC_Os01g14330	0	0	0	0	0	0	0	0	0	0	0.15	0	0	0	0	0	0	0.04	0	0.04	0.05	0.17	0.3	0.11	0	0.25	0	0	0	0	0	0	0	0.12	0	0	0.05	0.05	0.14	0.03	0.04	0	0.04
LOC_Os01g14340	0	0	0	0	0	0	0	0	0	0	0	0	0	0	0.02	0	0	0.54	0.12	0.36	0.26	0.08	0.25	0.13	0.18	0.15	0	0	0	0	0	0	0	0	0	0.11	0.18	0.12	0.11	0.06	0.04	0.04	0.02
LOC_Os01g14370	17.7	17.85	19.38	16.26	16.2	17.37	18.39	18.38	17.97	20.03	20.12	13.49	16.48	14.74	18.01	19.46	18.51	15.95	16.65	16.16	16.27	15.34	15.32	17.13	13.37	14.84	21.07	21.2	19.44	12.35	15.27	15.55	19.58	19.98	20.82	14.94	13.71	11.73	6.96	11.56	15.34	14.9	13.2
LOC_Os01g14390	0	0.04	0	0	0	0	0	0	0	0	0	0	0	0	0	0	0.07	0.03	0	0.03	0	0.04	0.04	0	0.13	0	0	0	0	0	0	0	0	0	0	0	0	0	0	0.09	0	0.03	0.09
LOC_Os01g14410	2341.73	1726.02	1184.12	1747.4	2432.18	1815.87	1169.75	2260.33	2334.38	95.58	160.64	294.32	428.74	547.25	207.14	212.88	70.32	3.27	2.19	0.94	1.84	1.01	1.94	24.22	3.12	1.71	62.44	44.46	91	242.49	299.48	404.42	110.9	192.89	160.44	99.37	113.88	469.86	445.33	505.99	94.71	118.72	158.15
LOC_Os01g14420	5.05	4.31	4.63	3.41	3.14	3.82	5.44	6.43	6.72	3.42	3.78	2.55	2.93	2.96	4.91	3.56	4.11	3.89	3.07	2.65	3.47	2.47	3.69	3.45	3.34	3.94	3.98	4.22	3.41	2.18	2.21	2.01	5.05	4.31	4.93	4.26	3.28	4.17	4.73	2.96	5.58	5.28	5.34
LOC_Os01g14430	0	0	0.07	0	0.1	0.11	0	0	0	0.08	0	0	0	0	0	0	0	0	0	0	0	0	0	0	0	0	0	0	0	0	0	0	0	0	0	0	0	0	0	0	0.05	0.05	0
LOC_Os01g14440	45.28	45.44	50.33	66.95	47.43	48.25	20.09	39.36	61.53	28.2	26.94	4.99	7.47	6.77	13.88	13.47	12.75	4.22	4.33	4.59	1.56	2.24	1.41	4.84	7.53	5.42	22.3	20.78	18.28	19.21	13.44	16.74	23.87	29.98	30.72	20.58	17.81	12.9	11.39	12.3	18.05	23.56	18.54
LOC_Os01g14490	0.01	0	0	0	0	0	0	0	0	0	0	0	0	0	0	0	0	0	0.03	0	0	0	0	0.02	0	0	0	0	0.02	0	0	0	0	0	0	0	0	0	0	0.01	0	0	0
LOC_Os01g14510	19.44	20.48	17.42	16.09	14.62	19.46	6.58	9.67	14.11	7.1	12.25	6.12	5.49	4.88	5.31	4.65	4.75	7.25	5.96	6.74	9.41	8.4	7.51	5.47	3.29	4.46	11.12	8.11	9.71	9.7	10.27	12.26	7.7	7.76	9.61	6.96	5.42	3.73	5.32	5.24	8.19	7.89	5.76
LOC_Os01g14514	0	0	0	0	0	0	0	0	0	0	0	0	0	0	0	0	0	0.92	1.69	2.07	0	0	0	1.36	1.55	0.61	0	0	0	0.22	0	0	0	0	0	0.43	0.67	0.06	0.05	0.18	0	0.14	0.38
LOC_Os01g14520	0.05	0	0	0.13	0.08	0.06	0.02	0.03	0.07	0	0.02	0.01	0	0	0.01	0	0	0.08	0.21	0.16	0.05	0.05	0.06	0.12	0.21	0.11	0.02	0	0	0.04	0.12	0.19	0	0	0.05	0.1	0.03	0.02	0.01	0.01	0.01	0.01	0.04
LOC_Os01g14530	0	0	0	0	0	0	0	0	0	0	0	0	0	0	0	0.04	0	0.12	0.23	0.12	1.69	0.8	0.76	0.8	0.37	0.47	0	0	0	0	0.05	0	0	0	0	0.21	0.25	0.52	0.43	0.61	0.32	0.42	0.12
LOC_Os01g14540	0	0	0	0	0	0	0	0	0	0	0	0	0	0	0	0	0	0	0	0	0	0	0	0	0	0	0	0	0	0	0	0	0	0	0	0	0	0	0	0.05	0	0	0
LOC_Os01g14550	0	0	0	0	0	0	0	0	0	0	0	0	0	0	0	0	0	0.43	0.39	0.45	1	1.35	1.24	0.48	0.69	0.33	0	0.05	0	0	0	0	0	0	0	1.66	1.3	4.17	4.83	2.09	1.21	0.83	1.18
LOC_Os01g14570	0	0	0	0	0	0	0.04	0	0	0	0	0	0	0	0	0	0	0	0.02	0	0	0	0.02	0.02	0	0.03	0	0	0	0	0.06	0.02	0	0	0	0	0	0	0	0	0	0.03	0.01
LOC_Os01g14580	23.64	25.15	24.81	19.21	20.3	18.33	15.4	19.53	20.05	11.92	12.56	13.13	14	14.55	14.72	12.64	13.15	17.9	19.79	20.22	17.03	15.5	17.25	16.34	16.92	16.01	13.4	13.62	13.4	15.98	18.32	19.66	10.6	11.76	10.73	32.24	26.71	21.61	21.84	26.47	21.52	20.65	19.81
LOC_Os01g14590	4.57	7.78	5.33	6.74	4.71	6.73	3.9	3.61	4.76	3.37	4.02	2.9	2.58	3.55	3.02	3.6	1.96	1.69	1.37	1.66	0.86	1.13	1	1.2	1.74	2.18	3.64	2.86	3.04	3.01	2.21	3.04	3.88	3.49	3.18	2.24	2.72	2.38	3.28	2.57	3.32	2.39	2.77
LOC_Os01g14610	7.94	6.91	9.65	6.63	5.97	6.95	10.15	9.95	8.43	15.13	14.31	7.05	8.41	7.1	12.8	13.76	14.65	12.81	14.95	14.42	8.63	10.51	11.12	11.69	11.24	12.36	16.07	14.75	13.37	6.45	7.26	7.28	15.5	14.62	15.16	12.68	12.11	10.29	10.08	8.75	13.34	12.7	12.35
LOC_Os01g14630	0.84	0.65	0.73	1.9	1.35	1.43	0.86	0.86	0.66	1.72	1.88	1.76	11.07	32.25	0.48	0.35	0.48	2.56	2.01	1.54	0.39	1.15	1	1.88	1.74	2.52	1.21	0.6	0.55	1.47	1.09	1.36	0.49	0.67	0.88	3.68	3.49	2.4	3.58	2.89	1.12	1.83	1.92
LOC_Os01g14640	0.18	0.17	0.31	1.08	0.98	0.18	0.93	0.5	1.13	1.12	1.47	0.59	1.61	0.64	0.98	0.69	0.76	1.17	1.61	0.96	1.98	0.61	0.2	1.07	1.6	1.35	0.25	0.52	0.48	0.39	0.3	0.41	0.59	1.05	0.85	1.28	0.92	0.73	0.43	1.47	1.35	1.1	2.85
LOC_Os01g14650	0	0	0	0	0	0	0	0	0	0	0	0	0	0	0	0	0	0	0	0.24	0	0	0	0.04	0	0	0	0	0	0	0	0	0	0	0.04	0.05	0.22	0.29	0.53	0.03	0	0	0
LOC_Os01g14660	0	0	0	0.25	0.13	0.05	0	0	0	0.07	0.05	1.45	1.22	0.47	0.05	0.09	0	0.51	0.1	0.04	0	0.12	0	0.17	0.23	0.27	0.07	0.07	0.11	1.99	1.47	0.38	0.05	0.06	0	0.06	0.22	0.26	0.29	0.45	0	0.04	0
LOC_Os01g14670	0.24	0.96	0.23	1.28	1.35	1.52	0.62	3.52	0.65	4.6	5.14	11.68	12.81	9.03	3.35	1.17	2.08	1061.64	990.42	856.18	2249.05	2332.34	2323.05	672.41	531.41	743.99	2.69	1.72	2.18	3.85	3.2	3.72	1.1	1.77	2.36	686.52	588.3	605.88	748.85	693.27	266.67	277.56	332.35
LOC_Os01g14690	88.78	105.91	103.43	97.26	95.83	85.52	71.94	78.09	82.17	63.97	60.19	53.99	56.13	55.22	52.49	52.86	57.24	59.34	65.86	65.32	71.37	65.25	64.81	53.48	57.91	58.32	58.8	66.17	65.18	75.33	78.02	79.25	59.78	63.28	61.2	89.41	89.73	86.83	97.94	83.46	75.25	69.67	68.51
LOC_Os01g14700	0	0	0	0	0	0	0	0	0	0	0	0	0	0	0	0	0	0	0	0	0	0	0	0	0	0	0	0	0	0	0	0	0	0	0	0.11	0	0	0	0	0	0	0
LOC_Os01g14720	0.12	0.09	0.04	0	0.2	0	0.3	0.11	0.4	0.14	0.04	0.09	0	0.03	0.03	0.24	0.26	0.77	0.78	0.63	0.75	0.84	0.82	1.32	0.69	0.64	0	0	0.1	0.1	0	0.07	0.17	0.21	0.07	0.52	0.15	1.45	0.72	0.71	0.78	1.17	0.67
LOC_Os01g14760	0	0	0	0	0	0	0	0	0	0	0	0.04	0	0	0	0	0	0	0	0	0.21	0	0.05	0	0	0	0	0	0	0	0	0	0	0	0	0	0	0	0	0	0	0	0
LOC_Os01g14770	0.01	0	0.01	0.02	0	0.02	0.01	0.01	0.02	0.01	0	0.01	0.01	0	0.03	0.02	0.01	0.48	0.56	0.46	0.05	0.05	0.08	0.42	0.26	0.59	0.03	0.02	0	0	0.01	0	0.01	0	0.01	0.02	0.03	0.04	0.03	0.06	0.02	0.02	0.02
LOC_Os01g14790	10.72	10.86	10.5	8.01	8.14	7.23	19.23	18.97	17.43	24.02	23.65	14.1	13.33	14.68	27.94	28.15	25.54	20.52	21.18	23.56	12.17	14.17	13.83	21.87	16.22	22.28	23.08	23.96	21.79	6	6.64	6.79	23.75	25.19	22.57	25.48	23.32	21.02	18.31	14.32	24.54	24.25	23.15
LOC_Os01g14800	0.08	0.12	0	0	0	0	0	0	0	0.24	0.19	0	0	0	0	0	0.19	0.16	0	0.08	0	0.21	0.09	0.7	0.08	0.09	0.24	0	0.27	0	0	0	0	0.11	0.49	0.32	0.1	0	0	0.06	0.24	0.07	0.15
LOC_Os01g14810	17.2	17.08	20.43	17.61	18.32	18.43	28.6	25.81	24.47	79.12	72.01	29.97	31.19	28.63	55.56	63.29	63.07	30.95	33.77	34.51	23.3	21.76	22.97	24.7	26.38	23.22	57.24	53.7	56.62	23.99	27.05	26.07	74.7	67.14	68.65	34.98	34.32	22.63	20.36	26.16	34.37	31.83	33.32
LOC_Os01g14820	5.18	4.29	5.86	4.41	4.03	4.47	5.71	5.99	5.39	13.5	11.9	5.9	5.11	5.27	8.98	9.63	7.95	22.58	22	19.57	15.71	16.24	15.61	22.08	16.5	22.28	8.12	8.01	6.48	2.67	4.87	5.06	8.39	10.22	8.59	16.81	15.54	14.32	9.61	11.68	16.12	16.03	15.49
LOC_Os01g14830	3.32	3.46	2.86	1.71	2.38	2.67	9.05	9.22	7.33	14.18	13.33	4.45	6.25	5.7	16.08	14.62	12.39	17.39	14.85	14.74	10.41	9.43	11.04	15.1	10.95	15.41	10.25	11.06	9.58	1.97	2.36	2.24	10.2	12.2	11.84	16.41	15.06	21.65	14.61	10.07	16.99	18.18	13.76
LOC_Os01g14840	12.18	11.55	12.04	10.33	11.73	12.99	11.56	12.39	10.18	12.04	12.05	12.18	11.85	13.91	13.64	12.99	11.85	16.6	14.39	15	17.81	18.77	18.74	16.83	12.63	15.8	11.02	11.14	10.32	9.43	10.43	9.72	11.93	11.66	12.95	11.71	10.94	11.48	9.56	12.64	14.87	13.71	13.28
LOC_Os01g14850	0	0	0	0.04	0.07	0.04	0.05	0.64	0	0	0.04	0	0	0	0	0	0	27.54	22.62	11.59	142.79	130.27	75.36	26.16	22.69	36.47	0.11	0.06	0	0.06	0	0	0.04	0.1	0.09	97.73	69.65	99.75	70.42	83.76	46.85	67.9	75.27
LOC_Os01g14860	104.71	119.27	118.71	112.06	106.08	102.26	95.9	108.82	130.62	76.96	75.7	61.84	67.56	72.82	72.63	71.61	71.26	61.72	63.08	61.38	99.82	89.66	89.32	61.53	54.98	63.87	79.37	84.67	87.38	81.94	80.81	82.16	75.4	78.08	78.99	91.35	84.52	84.63	71.98	72.58	78.53	73.95	69.72
LOC_Os01g14870	4.25	2.25	2.65	3.81	3.6	3.88	4.04	3.89	4.33	5.13	4.96	1.87	2.33	1.83	2.94	3.7	3.31	4.09	3.76	3.16	3.3	3.71	2.45	2.97	3.47	3.3	3.05	3.73	2.61	2.19	2.52	2.61	3.25	5.06	3.64	4.75	3.93	5.91	5.37	3.73	4.73	5.79	3.66
LOC_Os01g14880	0	0	0	0	0	0	0	0	0	0	0	0	0	0	0	0	0	0	0	0	0.56	0.6	1.07	0	0	0	0	0	0.25	0	0	0	0	0	0	0	0	0	0	0	0	0	0
LOC_Os01g14890	12.45	11.74	11.69	11.97	15.39	15.02	13.31	13.29	12.73	28.93	27.37	13.25	14.2	10.77	17.42	17.42	21.71	2.18	2.68	2.61	0.17	0.15	0.23	2.54	2.82	2.59	18.99	18.34	18.98	16.01	13.82	13.01	25.3	24.3	23.66	3.29	3.78	1.75	4.16	2.85	6.31	5.81	7.54
LOC_Os01g14900	0	0	0	0	0	0	0	0	0.02	0	0	0	0	0	0	0	0	0.04	0.02	0.08	0	0.03	0.02	0.07	0.08	0.07	0	0	0	0	0.02	0	0	0.03	0	0.05	0.1	0.02	0.08	0.09	0.02	0.03	0.09
LOC_Os01g14920	4.68	2.77	4.02	4.17	4.05	3.96	2.92	3.18	2.9	4.24	5.76	4.32	4	4	5.66	5.27	5.31	8.89	8.81	9.11	8.32	7.63	8.7	10.1	7.83	9.14	3.54	4.78	4.42	2.57	4.47	4.43	5.05	5.65	4.23	7.58	7.97	7.41	4.3	6.73	8.15	7.44	7.61
LOC_Os01g14926	0.02	0	0.03	0.15	0.08	0.07	0.06	0.11	0.1	0.2	0.13	0	0.09	0.06	0.07	0.13	0.21	20.58	22.5	20.79	0.14	0.38	1.2	27.92	20.17	30.03	0.07	0.03	0	0.07	0.17	0.11	0.18	0.12	0.11	1.07	5.23	0.28	1.26	7.73	1.04	2.45	4.54
LOC_Os01g14932	15.93	16.95	15.99	15.18	14.46	15.69	16.04	16.19	16.15	18.54	17.42	16.28	16.32	16.54	15.87	16.23	17.6	17.84	17.93	17.97	28.44	26.34	22.75	19.05	16.15	18.05	16.35	16.18	16.07	13.68	16.74	18.34	15.3	17.12	16.34	24.56	22.56	22.44	19.37	19.8	23.1	20.88	20.57
LOC_Os01g14940	0	0	0	0	0	0.07	0.09	0.69	0.15	0.52	0.08	0	0	0	0.48	0.14	0.08	207.79	301.51	295.02	0.08	0	1.21	297.54	375.04	341.38	0.71	0.1	0.8	0	0	0.16	0.08	0.29	0.42	42.54	126.86	16.6	69.11	205.18	44.5	81.21	106.14
LOC_Os01g14950	56.87	54.76	63.96	56.49	53.53	61.12	85.74	74.96	69.19	107.36	97.95	70.93	71.94	73.24	92.75	98.77	91.92	146.14	137.16	140.22	125.3	128.11	138.43	136.32	110.28	132.52	115.94	108.8	107.12	55.54	68.17	71.25	94.99	102.46	98.29	121.18	118.58	114.99	93.68	94.34	128.21	122.2	118.37
LOC_Os01g14960	0.22	0	0.13	0.24	0.55	0.29	0.35	0.27	0.17	0.09	0.11	0.23	0.17	0.24	0.03	0.06	0.19	0.31	0.41	0.55	1.82	1.63	1.45	0.88	0.16	0.47	0.05	0.09	0.08	0.52	0.32	0.15	0.14	0	0.08	0.53	0.15	0.57	0.83	0.49	0.3	0.62	0.32
LOC_Os01g14970	0	0	0	0.03	0.21	0.14	0.07	0.07	0.03	0.53	0.47	0.15	0.29	0.44	0.16	0.14	0.07	1.85	0.97	1.36	0.87	0.97	1.15	0.61	0.5	0.89	0.28	0.08	0.23	0.46	0.07	0.16	0	0.15	0.23	0.36	0.8	0.44	0.29	0.37	0.24	0.43	0.16
LOC_Os01g14980	25.3	24.87	25.04	21.89	21.51	24.69	20.63	23.92	18.82	15.23	12.14	14.63	13.38	14.66	13.26	10.97	14.41	38.58	36.18	36.82	25.51	25.07	27.1	38.63	29.97	39.97	14.32	17.9	14.37	21.01	17.45	17.51	14.16	15.73	15.01	29.87	25.72	31.24	30.72	23.06	36.19	31.25	33.53
LOC_Os01g14990	0.18	0	0.3	0.38	0.25	0.18	0.16	0.11	0.38	0.39	0.91	0.24	0.17	0.22	0.17	0.17	0.42	0.22	0.34	0.09	0.05	0.06	0	0.11	0.13	0.31	0.51	0.13	0.04	0.29	0.28	0.31	0.15	0.18	0.11	0.68	0.21	0	0.09	0.39	0.21	0.15	0.58
LOC_Os01g15000	5.58	5.52	6.99	5.49	4.47	5.39	5.7	7.29	11.61	7.37	7.93	3.05	3.42	2.97	4.8	5.33	5.76	6.69	6.31	8.1	3.11	2.9	3.97	6.07	12.93	5.78	6.73	8.24	6.03	2.39	2.53	3.28	9.06	8.2	8.12	10.11	9.92	8.92	7.69	10.04	11.37	12.46	12.24
LOC_Os01g15010	165.13	148.55	133.86	140.7	159.22	165.68	106.47	131.57	132	50.23	54.43	82.05	95.08	101.16	59.34	56.24	57.47	75.14	63.89	59.07	151.49	160.56	151.62	87.75	64.85	87.18	55.85	55.64	55.85	71.8	67.07	72.02	55.53	59.36	62.91	72.58	73.16	128.41	128.65	120.45	89.61	78.33	85.38
LOC_Os01g15020	63.88	66.36	70.32	62.26	58.06	66.8	55.81	56.21	47.72	60.67	59.27	60.85	62.58	67.68	48.96	46.42	49.61	65.88	69.18	65.57	90.16	89.88	93.11	70.04	64.9	65.94	55.86	55.59	48.39	51.39	63.46	67.55	53.01	55.53	60.24	61.72	62.01	62.56	43.77	62.64	60.53	56.81	49.98
LOC_Os01g15029	35.09	40.8	37.54	39.95	32.25	36.34	30.22	38.81	51.64	27.57	28.96	22	22.69	25.95	21.94	22.04	21.48	37.68	41.3	37.6	48.44	47.2	45.2	37.83	31.19	31.29	24.28	21.55	26.33	28.04	26.67	29.25	25.14	27.18	22.68	47.13	48.2	78.23	76.82	47.54	43.05	44.41	39.69
LOC_Os01g15039	0	0	0	0	0	0	0	0	0	0	0	0	0	0	0	0	0	0.27	0.38	0.38	1.43	0.93	0.71	0.54	0.31	0.41	0	0	0	0	0	0	0	0	0	0.31	0.19	0.23	0.45	0.33	0.12	0.16	0.35
LOC_Os01g15100	0	0.1	0	0.31	0.2	0	0.26	0	0.15	0	0.08	0.07	0	0	0.14	0.14	0	0	0	0	0	0.18	0	0	0	0.08	0	0.21	0	0	0	0	0	0	0.09	0.28	0.17	0	0.07	0	0.14	0	0
LOC_Os01g15110	43.14	48.07	43.93	41.2	41.41	37.59	36.63	41.92	44.92	29.72	31.05	31.81	34.76	37.33	32.2	32.18	30.71	38.61	45.52	49.46	34.23	32.25	33.87	42.29	88.61	44.32	36.24	37.77	36.72	30.42	36.7	36.16	31.38	33.96	33.75	47.44	57.96	51.97	65.24	69.84	45.22	46.7	47.79
LOC_Os01g15120	22.62	11.89	20.33	24.42	23.87	26.03	72.78	70.63	71.93	92.02	82.43	38.32	39.37	40.17	91.78	96.71	87.02	32.61	31.91	21.74	30.63	27.11	20.01	25.4	24.2	28.65	68.8	100.25	57.72	26.16	28.66	22.16	76.15	100.1	90.69	36.52	34.83	18.59	19.15	18.91	26.99	37.25	37.49
LOC_Os01g15130	0.16	0	0.18	0.18	0.13	0.36	0.13	0.37	0.38	1.29	1.21	0.03	0.11	0.09	0.56	0.7	0.71	0.46	0.3	0.45	0.1	0.18	0.6	0.33	0.17	0.28	1.07	0.53	0.51	0	0.1	0.13	1.07	1.62	0.62	0.07	0.1	0.03	0.14	0.16	0.26	0.47	0.23
LOC_Os01g15170	0	0	0	0	0	0	0	0	0	0	0	0	0	0	0	0	0	0.33	0.29	0.38	1.75	0.34	1.45	0.89	0.07	0.76	0	0	0	0	0	0	0	0	0	0.17	0.24	0	0.21	0.05	0.19	0.28	0.31
LOC_Os01g15210	0.13	0.04	0.34	0.34	0.18	0.13	0.31	0.62	0.44	0.19	0.11	0.2	0.41	0.13	0.09	0.03	0	0.03	0.1	0.12	0.19	0.08	0.4	0.19	0.06	0.18	0.28	0.52	0.23	0.47	0.36	0.22	0.11	0.09	0.15	0.16	0.08	0.18	0.33	0.09	0.21	0.22	0.12
LOC_Os01g15220	0.81	0.88	1	0.87	0.97	0.88	0.6	0.38	0.72	1.19	0.28	0.85	0.4	0.63	0.48	0.49	0.66	0.31	0.54	0.42	1.41	0.56	0.57	0.23	0.56	0.14	1.52	0.92	0.66	1.02	0.7	0.79	0.97	0.68	0.74	0.48	0.3	0.7	0.19	0.46	0.42	0.16	0.17
LOC_Os01g15229	0	0	0	0	0	0	0.06	0	0.1	0.48	0.8	0	0	0	0.18	0.37	0.61	0	0	0	0.96	0.66	0.59	0	0	0	0.54	0.56	1.15	0	0	0	1.68	2.26	1.46	0	0	0	0	0	0	0	0.04
LOC_Os01g15240	0	0	0	0	0	0	0	0	0	0	0	0	0	0	0	0	0	0.05	0	0.1	0.06	0.14	0.06	0	0	0	0	0	0	0	0	0	0	0.22	0	0	0	0	0.06	0	0	0	0
LOC_Os01g15250	0.17	0.93	0.55	1.19	0.41	0.56	0.84	0.37	0.47	0.28	0.56	0.1	0.14	0.21	0.32	0.05	0.29	0.05	0.06	0.03	0.03	0	0	0.13	0	0	0.71	0.53	0.49	0.54	0.28	0.45	0.58	0.83	0.63	0.04	0.13	0.19	0	0.02	0.11	0.14	0.28
LOC_Os01g15260	14.53	11.57	11.89	11.12	12.01	14.76	11.35	13.56	13.31	10.77	12.94	8.93	10.09	11.63	9.58	8.68	8.75	17.22	15.48	17.45	14.67	19	17.42	15.22	14.75	18.14	10.44	10.81	9.41	9.94	9.82	8.12	8.1	8.94	8.87	15.8	17.14	16.25	19.21	14.85	17.35	14.48	15.28
LOC_Os01g15270	87.65	32.49	49.31	185.97	140.3	232.68	94.27	118.7	151.71	80.66	92.88	90.02	114.24	145.06	50.7	40.91	41.65	412.05	197.67	133.5	113.22	141.09	62.38	143.06	144.75	166.25	44.34	65.34	26.49	147.8	165.47	142.97	25.67	41.9	39.62	94.91	94.11	146.2	194.04	201.17	87.34	114.33	193.92
LOC_Os01g15280	1.17	1.09	0.35	1.78	1.47	0.98	0.5	0.45	0.44	0.72	1.04	1.54	1.5	1.02	0.21	0.39	0.17	1.05	0.78	0.58	2.14	3.14	3.36	0.25	0.19	0.61	0.73	1.32	0.89	1	0.99	1.68	0.13	0.31	0.06	0.28	0.79	0.2	0.86	0.4	0.13	0.3	0.32
LOC_Os01g15290	13.75	12.73	12.13	13.6	14.47	16.81	15.36	13.68	15.46	20	20.63	15.07	13.12	15.88	19.33	19.41	20.13	36.25	35.16	36.7	27.51	26.88	28.49	34.92	29.55	38.33	14.73	15.76	13.14	16.78	13.52	15.83	16.61	16.77	16.62	30.95	27.74	36.45	42.83	24.42	33.22	34.11	33.63
LOC_Os01g15300	0.46	0.45	0.57	0.75	0.69	0.74	0.9	1.14	0.91	1.94	2.01	1.34	1.47	1.44	1.47	1.24	1.42	13.11	12.47	12.77	16.49	16.31	17.2	10.98	9.96	11.73	1.33	1.23	1.22	0.97	1.1	1.16	1.21	1.27	1.15	8.22	8.42	7.85	5.48	6.74	8	7.17	7.74
LOC_Os01g15310	24.95	21.74	20.4	18.13	18.88	20.24	20.9	28.73	27.31	20.66	22.08	15.74	17.18	17.57	22.55	19.91	20.59	36.32	30.35	34.8	36.39	32.03	36.68	33.9	29.34	32.11	20.84	20.18	20.54	17.47	15.16	16.61	18.42	22.92	23.12	43.96	39.23	46.43	44.06	32.92	50.99	41.28	44.73
LOC_Os01g15320	0.31	0.29	0.68	0.39	0.57	0.16	0.62	1.87	1.36	2.03	2.85	3.22	3	3.52	3.34	2.2	2.04	81.64	74.02	67.9	170.87	171.36	128.46	59.88	43.59	59.54	0.96	0.91	0.71	1.85	2.18	2.14	1.66	0.91	0.92	21.38	19.34	18.24	27.85	28.93	16.71	20.09	21.18
LOC_Os01g15340	0	0.06	0.11	0.05	0.04	0.04	0	0.05	0	0.12	0.05	0.04	0	0.04	0	0.08	0	0.08	0.18	0.2	0.05	0.05	0.14	0.66	0.34	0	0.18	0	0	0	0	0.05	0	0.06	0	2.91	3.04	5.06	10.44	9.05	1.86	0.54	1.77
LOC_Os01g15350	2.27	2.9	2.34	2.67	2.03	1.78	1.97	2.51	2.94	3.48	3.75	3.56	3.46	2.94	2.96	3.02	3.37	11.42	10.32	11.32	16.37	12.94	12.87	11.01	10.85	10.42	2.17	2.93	2.78	2.37	1.89	2.5	2.23	3	2.85	15.46	13.52	17.77	13.65	12.71	16.22	14.21	14.16
LOC_Os01g15380	0	0.09	0.08	0.11	0	0.03	0.15	0.1	0.12	0.12	0.12	0.24	0.38	0.15	0.15	0.3	0.21	0.18	0.09	0.13	0.78	0.35	0.5	0.27	0.12	0.2	0.08	0.15	0.05	0.12	0.15	0.08	0.28	0.05	0.12	0.08	0.08	0.01	0.09	0.1	0.05	0.04	0
LOC_Os01g15390	1.22	1.17	1.16	0.66	0.53	0.91	2.46	2.23	2.31	3.44	4.11	1.58	1.63	1.37	3.16	3.08	3.32	8.86	8.74	8.27	7.03	6.06	7.57	7.43	7.95	8.07	2.91	1.76	1.77	2.21	0.96	1.42	3.15	3.56	3.34	8.08	6.7	6.53	6.37	5.36	8.57	7.29	8.41
LOC_Os01g15399	0.03	0.02	0	0	0	0.04	0	0.02	0.03	0.02	0.03	0	0.02	0.01	0.06	0.03	0.03	0.14	0.23	0.08	0.02	0	0.03	0.2	0.09	0.16	0.14	0.04	0.05	0	0	0	0	0.02	0	0.06	0	0.08	0.07	0.13	0.07	0.06	0
LOC_Os01g15438	0	0	0	0	0	0	0	0	0	0	0	0	0	0	0	0	0	0	0	0	0	0	0	0.19	0	0	0	0	0	0	0	0	0	0	0	0	0	0	0	0	0	0	0
LOC_Os01g15448	2.22	2.45	2.67	1.59	1.65	1.5	2.95	4.63	2.74	8.6	6.89	2.84	3.43	2.88	6.12	8.06	7	17.71	20.47	19.82	9.16	8.34	13.05	19.96	15.29	22.63	6.83	4.69	4.67	1.82	2.31	2.39	8.07	6.51	5.78	12.4	12.53	9.13	11.24	10.74	15.45	12.8	13.54
LOC_Os01g15460	31.62	31.44	26.05	31.92	32.76	32.26	23.9	28.54	28.01	25.46	24.73	20.13	22.77	23.44	19.68	18.56	17.19	61.58	72.47	66.3	49.45	44.64	49.32	66.71	52.07	65.35	21.03	21.18	22.94	25.1	27.41	29.29	18.36	19.29	19.77	43.92	45.02	44.52	42.4	60.62	35.32	36.26	35.45
LOC_Os01g15470	34.72	37.71	39.57	37.93	34.74	32.78	32.12	33.5	29.92	41.45	36.86	23.7	23.43	25.2	28.13	29.89	30.14	19.13	20.63	19.27	15.09	16.07	15.56	17.67	17.07	17.15	36.54	35.54	34.39	30.19	35.2	38.45	38.12	42.73	39.21	22.31	22.13	13.6	15.29	17.88	26.8	27.24	23.9
LOC_Os01g15480	0.28	0.31	0.27	0.35	0.29	0.32	0.39	0.36	0.27	0.45	0.29	0.25	0.36	0.21	0.2	0.19	0.33	1.84	1.94	1.83	1.68	1.58	1.5	1.94	1.33	1.66	0.5	0.41	0.39	0.35	0.38	0.65	0.26	0.28	0.36	5.21	4.02	8.76	4.68	3.7	5.53	5.93	3.85
LOC_Os01g15490	58.39	58.06	64.28	54.33	54.33	56.09	49.36	42.05	41.07	70.63	67.88	61.55	57.92	59.08	58.24	62.33	56.84	27.42	32.39	31.45	18.96	20.56	20.39	26.63	29.45	26.02	63.43	63.26	64.73	50.93	57.81	60.1	64.98	69.55	66.47	24.49	24.65	21.18	20.01	28.5	25.51	25.8	24.5
LOC_Os01g15510	1.43	1.72	1.54	1.02	1.22	1.48	1.49	2.19	1.62	2.44	2.31	1.24	0.71	0.68	1.65	1.86	2.75	0.64	0.85	0.55	0.65	0.96	0.43	0.49	0.24	0.54	1.9	1.86	3.28	0.95	0.64	1.22	2.58	2.93	3.01	0.56	0.69	0.27	0.32	0.35	0.94	1.33	0.69
LOC_Os01g15520	6.4	6.13	8.15	4.99	6.66	4.76	10.59	11.36	9.48	16.11	15.08	6.91	7.8	8.07	14.18	15.52	13.89	11.82	11.77	11.35	7.04	8.07	8.68	9.67	7.83	10.42	7.89	13.41	12.4	3.71	3.69	4.53	16.23	16.38	16.79	10.77	7.6	8.96	7.8	8.16	11.53	11.51	10.85
LOC_Os01g15530	0.2	0.18	0.29	0.12	0.22	0.28	1.25	0.62	0.68	3.11	3.15	0.02	0.07	0.05	3.14	3.2	2.28	2.46	2.27	2.28	0.53	0.47	0.82	2.75	2.64	3.3	1.29	1.22	1.25	0.03	0.05	0.08	4.57	4.08	4.73	1.19	1.23	0.79	0.34	0.36	3.66	3.47	3.4
LOC_Os01g15540	0.02	0	0.08	0.03	0	0.02	0.02	0.02	0.07	0.14	0.09	0.06	0.14	0.08	0.15	0.19	0.11	7.19	9.15	6.75	11.97	12.52	12.16	8.61	3.44	8.27	0.05	0.07	0.05	0	0.02	0	0.07	0.04	0.15	0.69	1.06	0.3	0.3	0.72	0.76	0.47	0.74
LOC_Os01g15550	0.04	0.06	0	0.05	0	0	0	0	0	0	0.05	0.08	0	0	0	0	0	0	0	0.04	0.32	0.06	0.35	0	0.04	0	0.06	0.07	0.04	0	0	0	0	0	0	0	0.11	0.1	0.09	0	0	0.08	0.08
LOC_Os01g15560	0	0	0	0	0	0	0	0	0	0	0	0	0	0	0	0	0	0	0	0	0	0	0	0	0	0	0	0	0	0	0	0	0	0	0	0	0	0	0.09	0	0	0.08	0
LOC_Os01g15580	1.01	1.44	1.23	1.17	0.95	1.13	2.9	2.85	2.59	5.37	5.47	1.99	2.12	2.23	4.91	5.96	6.57	3.87	4	3.67	3.12	3.18	3.4	3.66	3.5	3.32	5.11	4.03	4.71	2.57	2.56	2.42	7.5	6.58	7.14	3.79	3.89	1.83	1.3	2.51	5.23	4.06	4.55
LOC_Os01g15590	0	0	0	0	0	0	0	0	0	0	0	0	0	0	0	0	0	0	0	0	0	0	0	0	0	0.09	0	0	0	0	0	0	0	0	0	0	0	0	0	0.12	0	0	0
LOC_Os01g15600	30.31	27.54	30.18	24.47	26.21	25.17	35.83	33.59	34.82	60	58.48	31.82	29.92	35.37	49.92	49.95	49.93	48.85	48.33	46.85	51.82	53.95	60.89	45.91	38.69	47.55	51.81	48.59	47.16	22.01	18.86	19.99	55.51	56.88	53.05	49.93	51.09	43.46	44.02	34.29	51.02	49.83	46.45
LOC_Os01g15610	2.65	2.23	2.12	2.13	2.43	1.34	2.89	3.06	2.8	2.33	1.8	0.96	2.75	3.22	2.71	2.72	3.88	32.06	40.04	30.15	18.36	13.93	13.48	38.3	22.14	34.62	2.85	2.35	2.9	2.82	3.15	2.76	2.8	1.81	2.53	7.26	17.6	5.08	11.6	25.65	7.47	4.73	11.19
LOC_Os01g15620	0	0	0	0	0	0	0	0	0	0	0	0	0	0	0	0	0	0	0.06	0	0.05	0.04	0.03	0	0	0	0	0	0	0	0	0.01	0	0	0	0	0.03	0	0.01	0.03	0	0	0
LOC_Os01g15630	33.79	35.43	37.87	34.06	32.21	33.92	33.83	33.64	32.68	25.25	26.1	27.77	27.64	30.39	24.74	24.91	26.36	27.61	27.74	27.46	33.99	32.92	33.68	27.2	24	25.61	33.15	31.6	32.23	24.78	32.62	32.4	27.9	28.36	26.76	29.24	25.32	26.67	22.34	27.58	26.33	24.51	24.11
LOC_Os01g15640	45.35	46.51	49.1	47.11	37.58	40.19	41.9	60.87	72.05	24.99	24.09	20.89	23.05	24.29	25.76	23.36	20.29	22.38	21.87	21.16	22.16	21.76	21.98	23.07	22.62	24.37	23.4	23.64	21.67	21.58	22.77	25.09	24.77	30.92	26.7	20.28	19.63	28.03	22.7	22.84	25.81	27.75	23.9
LOC_Os01g15650	0.06	0.05	0.1	0.1	0.06	0.09	0.05	0.02	0.03	0.04	0.04	0.03	0.03	0.01	0.03	0.03	0.04	0.1	0.19	0.32	0.03	0	0.02	0.03	0.05	0	0.04	0	0.05	0	0.04	0.05	0.08	0.02	0.02	0	0	0.02	0.01	0.1	0	0	0.01
LOC_Os01g15660	5.47	6.43	6.16	6.42	6.65	5.93	6.27	6.09	5.88	8.3	9.45	7.4	7.61	6.6	5.52	5.28	5.51	8.92	9.49	8.15	13.05	10.86	12.17	6.45	5.39	5.31	9.47	9.26	8.79	6.68	6.86	8.82	6.34	6.95	5.99	10.31	10.31	11.22	9.66	8.74	4.99	5.21	6.69
LOC_Os01g15680	0	0	0	0	0	0	0	0	0	0	0	0	0	0	0	0	0	9.06	6.97	7.81	0.05	0.46	1.69	0	0	0	0	0	0	0	0	0	0.04	0	0	0.21	0.72	0.14	0.17	1.73	0	0	0
LOC_Os01g15690	0	0	0	0	0	0	0	0	0	0.01	0	0	0	0	0	0	0	2.53	2.59	3.03	0	0.03	0.23	4.23	1.2	3.63	0	0	0	0.01	0	0	0	0	0	0	0.11	0	0	0.09	0.01	0.01	0.05
LOC_Os01g15700	0	0	0	0	0	0	0	0	0	0	0	0	0	0	0	0	0	0	0	0	0	0	0	0	0	0	0	0	0	0	0	0	0	0	0	0	0	0.05	0	0	0	0	0
LOC_Os01g15709	0	0	0	0	0	0	0	0	0	0	0	0	0	0	0	0	0	0.03	0.06	0.03	0	0	0.06	0	0	0	0	0	0	0	0	0	0	0	0	0	0	0	0	0	0	0	0
LOC_Os01g15720	0	0	0	0	0	0	0	0	0	0	0	0	0	0	0	0	0	0	0	0	0	0	0	0	0	0	0	0.02	0	0	0	0	0	0	0	0	0	0	0	0	0	0	0
LOC_Os01g15740	0.74	0.95	0.99	2.11	2.21	2.12	0	0	0	2.58	1.8	3.33	5.63	4.34	0.1	0	0.04	4.28	3.76	3.82	13.43	11.94	11.8	0.04	0.07	0.04	1.6	2.05	1.34	2.38	2.46	3.02	0.04	0	0.08	2.03	2.51	5.31	5.26	4.87	0	0	0
LOC_Os01g15750	0	0	0	0	0	0	0	0	0	0	0	0	0	0	0	0	0	0	0	0	0	0	0	0	0	0	0	0	0	0	0	0	0	0	0.01	0	0	0	0	0	0	0.01	0
LOC_Os01g15760	0.04	0.03	0.02	0	0	0	0.07	0.05	0	0.05	0.06	0	0	0	0.03	0.05	0.06	0	0	0.03	0	0.02	0	0.02	0.05	0.01	0	0	0.1	0	0	0	0.02	0.03	0.05	0.02	0	0	0	0	0.07	0.02	0
LOC_Os01g15770	17.88	24.08	18.36	18.44	16.58	12.34	29.92	21.1	29.81	18.84	14.6	23.77	27.15	27.67	23.27	20.66	27.05	15.78	13.37	14.49	35.92	36.43	33.45	17.12	8.36	15.43	26.88	24.6	29.21	33.66	30.79	30.95	30.02	27.46	24.55	4.23	4.17	6.96	6.67	4.77	5.1	3.77	4.55
LOC_Os01g15780	8.59	7.59	7.01	10.68	10.91	10.94	6.89	6.87	5.36	12.92	12.99	13.77	14.76	15.65	7.29	7.14	6.78	16.97	16.79	15.22	15.79	16.15	14.03	12.8	10.02	12.51	12.53	14.48	11.67	10.24	10.61	10.27	5.93	7.64	8.9	16.1	14.79	17.32	13.94	17.85	10.67	10.67	10.7
LOC_Os01g15790	4.43	3.78	5.6	6.54	8.57	9.43	1.82	1.42	1.18	29.32	29.06	17.69	15.8	14.43	7.7	6.46	6.6	29.1	28.83	28.12	19.6	18.46	20.64	24.74	16.23	23.03	21.43	20.5	19.24	8.01	6.15	8.85	5.82	6.21	6.41	21.2	18.12	18.1	15.03	16.79	15.67	14.46	16.27
LOC_Os01g15800	0	0	0	0	0	0	0	0	0	0	0	0	0	0	0	0	0	0.56	0.11	0.4	0	0.13	0.06	0.06	0.31	0.59	0	0	0	0	0	0	0	0	0	0	0	0	0	0.23	0.05	0.04	0
LOC_Os01g15810	0	0	0	0	0	0	0	0	0	0	0	0	0	0	0	0	0	0	0.06	0	0.03	0	0	0	0	0	0	0	0	0	0	0	0	0	0	0.04	0	0	0	0	0.03	0.07	0.05
LOC_Os01g15830	0.2	0.07	0.07	0.11	0.16	0.18	0.06	0.06	0.08	0.22	0.31	0	0.16	0.11	0.07	0.17	0.12	38.29	18.46	22.25	290.02	257.33	218.1	23.64	10.8	24.17	0.36	0.3	0.18	0.12	0.09	0.26	0.45	0.17	0.21	1.6	1.48	8.4	6.42	2.81	3.36	3.06	2.59
LOC_Os01g15840	0.42	0.51	0.54	0.48	0.62	0.28	0.73	0.96	0.84	3.22	3.09	0.32	0.4	0.39	2.5	2.42	2.04	1.5	1.73	1.56	0.68	0.63	0.66	1.12	1.05	1.11	1.59	1.8	1.54	0.39	0.32	0.31	2.49	2.54	2.68	1.56	1.19	0.68	0.24	0.58	1.84	1.98	1.76
LOC_Os01g15850	9.1	9.11	9.35	8.01	8.06	9.19	8.36	10.53	9.35	10.39	8.88	7.23	7.17	7.36	8.98	8.59	8.37	8.78	8.69	9.33	8.48	7.85	7.86	10.92	7.99	10.27	6.92	8.34	8.81	5.54	7.05	7.24	9.54	10.82	9.44	9.42	10.06	9.67	7.92	6.84	9.68	9.28	8.87
LOC_Os01g15860	4.05	3.2	3.52	4.06	3.54	3.97	3.51	3.15	2.92	4.86	4.7	4	4.42	3.7	4.07	4.56	3.48	4.4	4.21	3.97	3.85	3.5	3.97	4.72	3.35	4.3	3.84	3.68	4.1	3.14	4.02	3.53	4.21	4.36	3.79	3.76	3.49	2.81	1.77	3.19	3.96	3.8	3.89
LOC_Os01g15880	0.17	0.17	0.16	0.47	0.31	0.42	0.15	0.15	0.08	0.18	0.5	0.27	0.22	0.2	0.28	0.05	0.09	0.34	0.16	0.23	0.41	0.34	0.47	0.09	0.24	0.17	0.24	0.07	0.24	0.16	0.27	0.48	0.3	0.1	0.15	0.06	0.17	0.11	0.1	0.12	0.09	0.04	0.23
LOC_Os01g15890	0.4	0.5	0.27	0.29	0.49	0.32	0.5	0.42	0.68	0.44	0.5	0.22	0.26	0.38	0.53	0.38	0.49	0.25	0.31	0.33	0.24	0.35	0.15	0.54	0.3	0.49	0.47	0.28	0.44	0.21	0.2	0.36	0.51	0.49	0.51	0.2	0.22	0.16	0.06	0.13	0.25	0.33	0.23
LOC_Os01g15900	14.88	18.31	23.21	19.88	17.16	19.51	4.09	3.95	3.01	0.35	0.17	7.23	5.28	4.24	0.3	0.46	0.64	0.65	0.74	0.58	8.89	10.58	10.15	0.92	0.37	0.54	1.14	1.05	0.67	17.73	16.93	20.48	0.42	0.67	0.77	0.67	0.34	6.39	11.12	11.38	0.62	0.52	0.66
LOC_Os01g15910	0	0	0	0.02	0	0.02	0.02	0.04	0	0.05	0.02	0	0	0	0.02	0	0	0.08	0.05	0.06	0.04	0.04	0.02	0.04	0.03	0	0	0.02	0.01	0	0	0	0	0	0	0.04	0.06	0.09	0.09	0	0.05	0.01	0.02
LOC_Os01g15920	0	0	0	0	0	0	0.44	0	0	0	0	0.17	0.24	0	0	0	0	0.54	0.99	0.17	0.65	0.94	0	0	1.1	0.62	0	0	0	0	0	0	0	0	0	0.46	0	0	0	0.13	0.7	0.93	0
LOC_Os01g15934	0.13	0	0	0.3	0	0.14	0	0	0	0	0	0	0.19	0	0	0	0	0	0	0	0	0	0	0	0	0	0	0	0	0	0	0.02	0	0.37	0	0	0	0.07	0	0	0	0	0
LOC_Os01g15950	0	0	0	0.44	0.13	0	0	0	0.14	0	0	0	0.53	0.23	0	0	0	0.14	0	0	0.16	0	0	0	0	0	0.2	0	0	0	0	0	0	0.37	0	0	0	0.15	0	0	0	0	0
LOC_Os01g15970	1.03	0.58	0.82	0.26	0.6	0.25	1	0.7	0.3	0.84	0.23	0.49	0.48	0.45	0.44	0.64	0.63	12.91	11.39	11.79	31.61	28.5	27.94	9.54	8.06	7.5	0.53	0.18	0.27	0.47	0.98	1.24	0.5	0.79	0.44	9.27	7.38	24.02	29.71	11.2	10.08	8.45	9.95
LOC_Os01g15979	37.85	37.43	35.99	41.51	34.99	34.92	26.11	28.96	30.2	19.86	25.68	22.38	21.13	23.64	21.49	19.81	15.95	19.68	19.05	19.95	17.16	18.76	17.94	12.1	9.12	11.32	25.97	23.54	26.11	25.38	30.91	34.31	18.83	20.91	20.61	18.31	19.11	26.35	28.82	22.03	13.25	12.92	12.96
LOC_Os01g15990	0	0	0	0.02	0	0	0	0	0	0	0	0	0	0	0	0	0	1.43	0.94	0.99	1.58	1.54	1.84	0.63	0.74	1.31	0	0	0	0	0	0	0	0	0	0.16	0.17	0	0.09	0.5	0.03	0.12	0.22
LOC_Os01g16000	20.02	20.05	17.34	16.88	17.06	13.69	17.8	20.91	26.26	19.63	20.96	14.05	13.86	15.17	26.59	25.37	21.64	35.49	33.7	33.84	38.56	35.83	39.21	34.7	27.73	34.04	17.86	18.52	19.42	11.15	10.61	11.93	17.29	20.57	21.01	32.03	30.97	32.75	33.62	27.29	35.66	34.94	33.79
LOC_Os01g16010	9.32	6.74	8.32	9.41	9.73	10.28	11.67	13.16	12.43	12.01	11.43	7.14	8.69	11.01	11.95	10.7	10.93	12.99	9.98	10.65	9.38	9.08	9.07	12.04	11.62	11.12	9.09	9.15	8.92	6.25	6.04	6.69	7.92	11.17	9.76	11.36	11.77	15.17	15.4	10.67	11.66	15.44	14.54
LOC_Os01g16020	1.09	0.88	0.93	0.95	1.22	1.09	1.33	1.42	1.75	1.23	2.8	1.08	0.64	1.05	1.56	1.18	1.56	2.23	2.61	2.48	1.37	1.91	2.03	2.17	2.01	3.11	1.14	0.9	1.53	1.37	1.69	1.59	1.2	1.37	1.23	4.16	4.13	3.68	4.37	2.85	3.88	4.42	4.63
LOC_Os01g16030	0.04	0.36	0.23	0.27	0.35	0.09	0.1	0.26	0.31	0.99	0.96	0.92	1.48	1.49	1.15	0.78	0.79	57.59	55.49	57.41	184.11	151.81	120.66	57.19	41.33	60.27	0.18	0.81	0.27	0.55	0.63	0.49	0.57	0.29	1.01	46.06	38.66	58.82	62.66	59.06	27.95	31.12	26.48
LOC_Os01g16040	12.53	12.13	12.04	8.37	9.46	9.36	17.04	17.5	16.44	34.07	34.05	9.3	10.82	11.72	25.68	25.87	24.06	17.89	16.37	18.21	15.52	14.34	14.85	14.68	12.65	13.23	19.95	19.73	19.91	4.99	6.05	6.34	33	33.73	30.49	17.5	15.88	17.41	13.11	12.25	19.55	21.78	17.09
LOC_Os01g16050	0.22	0.24	0.24	0.32	0.32	0.32	0.06	0.06	0	0.08	0.03	0.19	0.44	0.43	0.22	0.24	0.23	0.38	0.3	0.2	1	0.88	1.04	1.18	1.14	0.84	0.21	0.09	0.06	0.42	0.43	0.37	0.15	0.14	0.27	0.16	0.37	0.31	0.12	0.2	0.3	0.06	0.58
LOC_Os01g16060	1.34	1.5	1.44	1.42	1.17	1.46	0.6	0.58	0.44	1.39	1.16	1.02	0.98	0.69	0.92	0.87	0.7	1.29	1.08	1.03	1.15	1.28	1.49	1.18	0.9	0.87	0.87	0.95	0.67	1.23	1.67	1.7	0.81	0.8	0.7	0.33	0.42	0.59	0.41	0.44	0.58	0.62	0.54
LOC_Os01g16070	1.85	0.58	0.55	1.11	0.47	0.94	1.5	1.25	0.65	1.36	0.7	0.09	0.94	0.26	0.9	0.91	1.09	1.53	0.9	1.28	0.86	0.66	1.06	0.87	0.93	0.71	0.89	1.07	0.5	1.35	0.64	0.84	0.8	0.85	1.85	0	0.37	0.35	0.32	0.45	0.59	0.18	0.67
LOC_Os01g16080	9.12	8.48	8.56	8.99	9.52	9.7	10.34	12.08	12.96	12.7	13.08	6.93	7.99	7.36	11.38	10.64	8.96	9.5	9.6	7.45	9.78	9.61	6.69	10.86	8.47	8.93	9.49	11.79	8.69	6.5	7.73	8.01	9.97	10.99	12.17	12.1	9.08	10.71	9.32	7.75	9.44	12.73	12.61
LOC_Os01g16090	40.22	39.5	36.07	39.46	42.84	41.69	46.29	44.66	48.98	35.89	36.64	31.22	35.23	35.48	38.15	40.81	40.18	34.92	33.19	35.94	28.52	31.19	28.67	34.85	29.45	34.4	32.59	31.17	33.34	30.85	33.23	35.11	33.09	33.59	35.43	38.09	36.11	41.4	35.83	34	43.6	46.04	41.91
LOC_Os01g16100	2.81	2.53	3.04	2.21	2.16	2.51	4.89	3.7	3.76	11.25	9.53	2.79	1.88	2.91	8.58	9.02	6.75	8.39	7.66	8.22	5.06	5.59	5.54	8.65	7.66	9.81	6.19	7.12	6.37	1.66	2.44	2	8.5	8.15	8.33	9.11	8.74	6.73	5.73	3.83	11.58	10.36	10.05
LOC_Os01g16110	3.67	3.08	4.12	3.44	3.48	3.6	8.79	6.91	5.7	21.5	21.23	8.65	9.93	9.01	19.96	23.89	20.22	17.57	18.01	18.12	18.74	18.33	19.35	16.21	13.71	14.67	14.21	14.9	14.09	3.2	4.13	3.98	17.76	18.07	16.87	26.53	23.01	29.68	17.43	15.53	28.06	27.78	23.05
LOC_Os01g16120	0.04	0.1	0	0	0	0.04	0	0	0.04	0.05	0.21	0.3	0.24	0.15	0	0.07	0.17	1.27	0.88	0.71	2.33	1.75	1.39	1.03	0.33	0.76	0.32	0.27	0.15	0	0	0	0.16	0.35	0.22	0.38	0.35	0.25	0.19	0.27	0.14	0.25	0.24
LOC_Os01g16124	0.81	0.78	1.26	2.02	2.22	1.68	0.06	0	0.04	0.94	0.52	1.27	1.62	1.69	0.16	0.18	0	0.08	0.11	0.16	0.2	0.35	0.32	0	0	0.01	0.74	0.72	0.61	2.25	2.3	1.81	0.05	0.11	0.12	0.03	0.05	0.86	0.25	0.23	0.15	0.23	0.08
LOC_Os01g16130	0.71	0.58	0.79	1.4	1.52	1.24	0.07	0	0.06	0.44	0.28	0.78	0.52	0.83	0.22	0.13	0.13	0.3	0.06	0.21	0.29	0.14	0.15	0.11	0.07	0.15	0.19	0.11	0.3	0.4	0.37	0.6	0.1	0.13	0.09	0.07	0.02	0.38	0.26	0.24	0.02	0.02	0.03
LOC_Os01g16140	0	0	0	0	0	0	0	0	0	0	0	0	0	0	0	0	0	0.74	0.33	0.29	3.4	2.5	1.71	0	0	0	0	0	0	0	0	0	0	0	0	0	0.36	0.85	2.65	0.44	0	0	0
LOC_Os01g16146	26.03	22.82	12.72	17.73	16.14	21.44	9.42	12.51	13.27	8.9	9.38	9.64	10.12	10.2	7.9	8.06	6.51	10.24	11.45	11.22	17	18.46	17.57	10.42	9.59	10.49	7.65	9.37	10.08	5.84	6.46	9.37	5.9	7.64	6.33	18.22	17.77	31.98	26.85	31.71	13.19	14.68	14.17
LOC_Os01g16152	19.17	17.76	18.16	14.59	16.2	15.4	19.5	16.58	21.27	31.29	33.65	17.84	18.29	14.99	29.14	27.74	23.65	48.63	51.33	51.03	39.57	43.16	39.7	48.64	41.63	54.05	16.78	15.1	20.32	14.84	16.71	19.17	25.77	25.55	25.11	43.91	44.89	41.51	49.75	48.1	45.36	41.31	44.12
LOC_Os01g16160	0	0	0	0	0	0	0	0	0	0	0	0.01	0	0	0	0	0	0	0	0.01	0	0	0	0	0	0	0	0	0	0	0	0	0	0	0	0	0	0	0	0.01	0	0	0
LOC_Os01g16170	123.53	117.41	136.41	109.42	121.68	112.94	81.41	82.61	48.48	1.69	2.12	72.76	79.72	80.05	11.92	10.81	7.39	27.54	35.33	36.06	21.18	19.74	24	32.82	33.57	32.7	6.63	9.59	11.99	91.45	128.69	116.97	2.49	2.81	2.31	29.54	29.81	34.3	29.32	56.96	7.94	10	11.25
LOC_Os01g16180	12.57	11.97	13.03	10.49	11.19	10.75	17.22	16.28	14.25	16.04	17.11	10.44	10.31	10.35	17.76	19.8	17.63	19.72	18.95	20.07	13.26	13.47	14.68	19.4	17.71	19.07	16.62	15.56	15.72	7.36	9.28	9.4	18.04	19.37	18.9	17.88	17.77	14.88	9.74	14.16	21.69	20.98	19.63
LOC_Os01g16190	73.57	83.31	78.11	70.35	71.31	67.08	52	62.48	71.44	46	49.26	36.82	41.58	41.41	41.48	41.04	43.44	59.64	58.25	56.74	81.72	76.83	76.25	59.59	50.26	60.65	46.45	47.11	53.07	38.4	37.9	42.99	42.22	47.3	45.57	97.33	80.16	137.35	118.03	73.48	95.77	100.51	85.39
LOC_Os01g16200	0.3	0.79	0.87	0.16	0.05	0	1.4	3.43	8.63	0.09	0.07	0	0.04	0	0.23	0.29	0.38	0.21	0.03	0.03	0.04	0	0.03	0	0.12	0.37	0.09	0.13	0.02	0.05	0.04	0.03	0.3	0.24	0.11	1.17	0.32	0.07	0.03	0.04	1.36	1.69	1.65
LOC_Os01g16210	3.87	4.45	3.87	4.04	3.84	4.2	3.67	4.84	3.71	6.29	5.18	4.91	5.36	4.42	3.6	3.37	3.98	6.34	7.99	7.49	6.38	6.56	5.72	5.78	10.27	5.26	5.07	5.6	4.97	4.02	3.89	3.63	4.56	4.95	4.56	6.84	8.42	5.71	8.75	11.56	4.64	4.68	5.56
LOC_Os01g16220	1.85	2.16	1.66	1.49	1.94	1.9	1.52	2.49	2.31	2.87	1.94	1.26	1.74	1.79	1.45	1.22	1.25	3.19	3.25	3.8	4.8	4.35	4.54	3.56	2.48	3.92	1.38	1.55	2.17	1.31	1.59	1.78	1.17	2.2	1.84	3.84	2.88	6.17	5.04	2.9	4.58	5.3	4.24
LOC_Os01g16230	0	0	0	0.03	0	0	0.04	0	0.07	0	0	0	0	0	0	0	0	0.06	0	0	0	0.16	0	0.08	0.03	0.04	0	0	0	0	0	0	0	0.04	0.04	0	0.04	0.11	0	0.02	0.06	0.11	0.09
LOC_Os01g16240	31.8	41.52	39.59	27.94	26.06	23.96	40.43	46.83	51.38	35.22	34.73	18.58	19.48	21.15	32.04	29.92	36.12	87.76	96.35	93.88	60.25	58.52	51.73	108.93	99.32	111.06	42.47	31.98	33.37	29.95	26.46	27.76	36.24	36.39	40.92	69.1	72.53	57.29	76.69	74.58	74.08	72.86	74.73
LOC_Os01g16250	0.1	0.14	0.27	0.05	0	0.31	0	0.06	0.11	0	0	0	0	0.04	0	0	0	0	0	0	0.25	0.06	0.12	0	0	0	0	0	0	0	0	0	0	0	0	0	0	0.12	0.11	0.04	0	0	0
LOC_Os01g16260	68.86	75.15	64.69	33.66	31.04	23.81	44.17	50.58	47.09	7.35	8.09	5.74	6.14	5.06	13.5	12.15	13.61	8.17	7.88	8.43	5.4	4.85	5.08	10.38	10.46	9.46	12.02	12.44	11.45	13.58	23.09	24.16	11.03	13.65	14.18	18.14	14.16	10.23	7.79	7.16	18.87	22.42	16.23
LOC_Os01g16270	0	0	0.11	0.01	0	0	0	0	0	0.07	0.05	0.04	0.38	0.3	0	0	0	0.12	0	0.21	0	0.03	0	0.07	0	0	0	0.03	0.03	0.02	0	0.18	0	0.16	0	0.01	0.07	0	0.04	0.1	0.11	0.07	0
LOC_Os01g16290	30.86	29.17	24.5	21.37	21.32	19.23	55.93	51.09	53.29	83.04	79.62	37.91	38.5	39.58	81.36	87.15	76.38	23.7	21.23	22.27	15.74	16.21	16.6	20.37	19.91	19.11	59.99	67.42	66.77	16.29	21.94	19.58	73.31	78.57	74.23	30.27	27.49	18.49	11.19	15.53	34.61	34.98	33.4
LOC_Os01g16310	1.68	12.72	14.7	9.22	15.45	6.09	1.43	1.24	3.99	0.5	0.32	0.29	0.16	0.29	0.45	0.18	0.14	2.18	2.14	1.94	0.42	0.44	0.76	2.41	3.44	2.49	0.61	0.34	0.39	0.36	0.52	0.53	0.81	1.23	0.88	1.89	2.15	0.96	1.24	1.41	1.77	2.2	1.93
LOC_Os01g16320	0.03	0	0	0	0	0	0	0	0	0	0	0	0	0	0	0	0	0.89	1.04	0.8	0	0	0	0.67	2.79	0.89	0	0	0.07	0	0	0.03	0	0	0	0.18	1.11	0.23	0.91	1.29	0.47	0.62	1.08
LOC_Os01g16330	34.82	34.72	30.65	36.17	35.08	39.98	25.06	30.85	36.18	20	19.13	21.51	22.76	24.41	19.27	19.6	17.88	17.3	17.58	17.9	20.16	19.88	19.78	22.2	21.06	18.65	17.93	20.23	21.03	19.2	19.04	21.95	20.09	23.63	19.8	18.08	18.37	21.59	21.05	21.15	20.6	20.67	20.33
LOC_Os01g16340	5.23	3.52	3.3	4.85	4.92	5.74	11.64	10.4	10.05	37.75	31.88	11.53	10.62	12.05	28.72	27.26	27.61	6.54	6.68	5.28	3	3.66	3.84	5.04	5.46	4.08	23.35	21.93	22.43	5.08	4.59	4.14	34.09	36.57	31.5	8.59	8.37	5.27	4.48	3.62	10.18	10.12	8.99
LOC_Os01g16350	18.83	16.29	17.3	19.68	21.08	23.26	16.85	15.71	17.16	14.66	14.26	11.92	12.69	11.29	11.85	13.01	12.3	17.03	14.87	15.08	12.18	13.84	13.98	17.41	16.19	16.77	12.2	11.04	10.44	7.35	9.33	9.46	12.8	13.88	12.71	25.65	20.86	16.53	15.95	16.09	25.39	24.22	23.57
LOC_Os01g16354	9.61	10.29	9.88	11.36	10.62	11.96	9.1	9.97	10.37	10.8	10.5	8.19	7.27	9.08	9.55	8.68	8.82	13	13.38	12.98	13.99	12.75	14.31	12.08	9.96	12.22	10.12	9.96	10.63	7.69	8.71	10.59	8.88	8.89	8.68	16.92	15.19	17.47	13.22	13.09	13.11	13.47	12.64
LOC_Os01g16370	0.56	0.58	0.77	0.96	0.99	1.22	0.14	0.22	0.17	0.68	0.65	0.82	0.99	1.06	0.3	0.28	0.22	0.67	0.82	0.8	1.03	0.97	1.51	0.11	0.07	0.13	0.77	0.83	0.6	0.8	1.02	1.45	0.32	0.14	0.29	0.48	0.68	0.88	0.43	0.66	0.16	0.13	0.11
LOC_Os01g16380	0.08	0	0.1	0.12	0	0.04	0	0	0	0	0	0.25	0.15	0.26	0	0	0	0.08	0.17	0.11	0.19	0.3	0.13	0	0	0.09	0	0.11	0	0.19	0.29	0.04	0.09	0	0	0.15	0	0.13	0.32	0.45	0	0	0
LOC_Os01g16390	0	0	0	0	0.01	0.01	0	0	0	0	0	0	0	0.01	0	0	0	0	0	0	0	0	0	0	0	0	0	0	0	0	0	0	0	0	0	0	0.02	0	0.03	0.01	0	0	0
LOC_Os01g16400	0.04	0.02	0	0	0	0.01	0	0	0	0.05	0	0.03	0.03	0	0	0	0	0.01	0.09	0.05	0.34	0.21	0.23	0.03	0.02	0.01	0.04	0	0	0	0	0	0.01	0	0	0.06	0.03	0.11	0.16	0.01	0.01	0.03	0
LOC_Os01g16414	7.88	8.88	7.64	7.79	7.38	6.84	9.46	8.43	8.23	10.28	11.03	7.9	7.51	6.39	10	9.03	10.09	8.19	8.76	8.98	10.83	11.7	11.94	7.88	6.97	7.88	8.63	8.1	10.8	6.14	7.97	8.05	8.81	9.87	9.32	11.86	11.44	11.2	8.53	9.35	12.16	11.95	11.67
LOC_Os01g16430	60.09	49.02	55.92	55.19	52.13	51.69	59.71	57.85	66.16	54.72	55.04	37.13	32.57	30.57	63.1	58.95	59.82	56.33	53.84	43.87	59.88	60.94	47.67	55.04	55.96	59.54	41.41	44.54	33.24	31.31	31.63	34	59.96	69.43	62.02	73.5	65.52	74.23	72.84	62	68.75	78.06	82.71
LOC_Os01g16450	0.13	0.13	0	0.72	0.83	0.27	0.85	0.79	0.74	0.33	1.09	0.49	0.55	0.81	1.18	1.16	0.42	26.37	24.43	23.29	23.91	23.13	28.04	26.79	25.68	31.56	0.1	0.37	0.27	0.15	0.14	0.13	0.15	0.09	0.27	41.76	32.52	79.21	77.09	43.65	56.23	50.07	50.01
LOC_Os01g16460	0	0.07	0	0	0	0.05	0	0	0	0	0	0	0	0	0	0	0	0.28	0.1	0.22	0.61	0.78	0.16	0	0	0.32	0	0	0	0	0.12	0	0	0	0	0.6	0.34	0.69	0.68	0.51	0.09	0	0.17
LOC_Os01g16470	0.07	0	0	0.12	0.02	0.02	0	0.65	0.08	0.35	0.29	0	0.02	0.05	0.57	0.65	0.86	6.96	24.79	38.32	0.13	0.31	0.31	18.21	190.31	17.05	4.42	0.6	7.51	0.09	0.02	0.13	1.06	1.2	2.61	52.5	87.99	76.52	148.8	138.81	38.59	57.79	69.98
LOC_Os01g16480	0	0	0	0	0	0	0	0	0	0	0	0	0	0	0	0	0	0	0	0	0	0	0	0	0	0	0	0	0	0	0	0	0	0	0	0	0	0	0	0	0	0	0.02
LOC_Os01g16500	0	0	0	0	0	0	0	0	0	0	0	0	0	0	0	0	0	0	0	0	0	0	0	0	0.01	0	0	0	0	0	0	0	0	0	0	0	0	0	0	0	0	0	0
LOC_Os01g16510	2.86	3.18	2.85	2.03	3.64	2.96	5.45	5.08	5.05	6.86	7.33	3.52	4.98	3.71	7.15	6.79	7.3	12.36	11.25	10.73	7.96	7.82	8.91	10.5	8.78	13.35	5.5	4.93	6.11	1.34	2.91	2.7	6.9	7.44	5.78	9.3	11.63	9.01	8.94	7.74	11.29	9.11	10.79
LOC_Os01g16520	5.46	6	4.62	4.28	4.03	3.97	5.09	6.98	4.55	5.08	3.91	3.05	3.11	3.34	4.41	5.19	5.15	4.12	4.7	4.17	4.63	4.29	5.04	4.53	3.73	4.25	5.89	5.49	5.28	3.17	4.43	4.55	4.17	5.57	5.9	6.41	6.42	7.08	6.31	4.87	7.03	7.53	5.34
LOC_Os01g16530	22.06	20.48	22.77	19.06	19.15	22.26	27.19	26.8	25.17	47.73	52.41	29.23	28.71	30.26	49.01	46	44.74	15.74	14.96	14.67	11.78	10.5	12.31	12.24	14.09	11.05	32.84	33.27	33.62	14.73	18.19	20.67	49.61	43.64	44.78	19.52	20.72	13.84	15.71	16.93	22.08	22.38	24.39
LOC_Os01g16540	22.35	24.82	23	20.94	20.95	19.28	29.57	33.96	34.01	35.79	37.73	21.91	20.36	22.96	35.35	34.72	31.47	37.3	38.78	37.45	32.05	33.44	38.89	34.61	31.62	35.5	30.79	31.13	28.68	14.39	17.87	18.32	33.63	37.34	33.64	45.36	38.92	45.76	42.21	32.72	46.28	44.82	39.8
LOC_Os01g16550	3.61	1.63	5.2	2.33	2.79	2.78	4.39	4.92	2.75	8.47	7.37	3.42	5.26	2.91	9	7.63	9.84	5.72	5.19	7.06	6.39	3.15	4.96	3.32	4.92	2.48	3.53	2.99	5.27	1.66	1.09	3.35	5.64	4.55	5.7	8.3	4.68	6.37	9.35	5.5	5.25	6.64	6.85
LOC_Os01g16570	0	0	0	0	0.02	0	0	0	0	0	0	0	0	0	0	0	0	0	0	0	0	0	0	0	0	0	0	0	0	0	0	0	0	0	0	0	0	0	0	0	0	0	0
LOC_Os01g16600	0.86	0.75	1.12	0.75	0.71	0.94	1.16	1.11	0.64	2.26	2.03	2.17	2.73	2.62	2.02	1.98	2.08	4.89	5.15	4.73	4.6	3.5	4.11	3.58	4.13	4.69	2.31	2.17	1.81	0.46	1.49	1.46	2.11	2.2	1.95	4.49	4.16	3.45	3.38	2.4	5.59	5.31	5.02
LOC_Os01g16610	0	0	0	0	0	0	0	0	0.06	0	0	0	0	0	0.05	0	0.07	5.03	2.25	1.93	1.27	2.3	1.15	2.77	1.46	2.94	0	0.08	0	0	0	0	0	0	0	0	0.07	0.06	0.12	0.08	0	0.14	0.1
LOC_Os01g16620	1.68	1.82	2.82	1.97	2.23	2.13	6.52	8.36	7.76	77.45	73.55	0.77	0.87	1.06	37.43	35.11	44.7	12.09	12.95	14.14	2.08	2.64	2.82	13.09	16.25	12.56	38.96	31.91	36.99	1.46	1.1	1.31	71.2	69.67	62.72	19.46	18.24	2.8	2.49	2.35	24.41	27.2	25.54
LOC_Os01g16640	1.8	2.53	2.83	0.88	1.35	1.82	1.19	1.99	2.07	2.15	4.07	1.64	1.7	1.51	1.11	1.12	1.72	1.94	1.95	2.34	2.54	1.89	1.31	0.99	2.29	3.54	1.41	1.21	1.72	1.6	1.23	1.7	1.64	2.01	1.37	3.33	3.33	3.87	4.43	2.03	3.75	3.05	2.58
LOC_Os01g16650	0	0	0	0	0	0	0	0.05	0	0	0.05	0.31	0.33	0.25	0.12	0	0	2.02	1.53	2.16	3.2	3.54	2.28	3.14	2.21	1.94	0	0	0	0.21	0.05	0.1	0	0	0	26.12	18.68	41.75	35.97	15.87	21.2	31.28	22.96
LOC_Os01g16660	0.08	0.05	0.07	0.09	0.06	0.05	0.1	0	0.02	0.07	0.13	0.12	0.04	0.11	0.08	0.03	0.04	0.3	0.38	0.37	0.16	0.09	0.19	0.44	0.1	0.76	0.12	0.02	0.04	0.05	0.17	0.15	0.02	0.07	0.08	0.06	0.22	0.08	0.12	0.22	0.16	0.17	0.14
LOC_Os01g16670	9.14	9.26	8.98	7.95	7.72	6.98	8.39	10.03	11.42	12.23	12.99	6.7	6.54	6.02	9.1	9.79	9.63	15.87	14.46	14.68	20.28	18.42	19.32	14.68	11.87	15.31	10.23	9.06	9.72	6.15	5.69	6.92	11.4	11.76	11.41	13.12	12.57	14.7	14.86	12.43	14.53	14.41	14.46
LOC_Os01g16714	7.52	7.7	13.8	12.83	18.76	10.27	10.43	19.52	23.29	0.6	1.11	0.89	1.45	1.26	1.46	1.57	1.95	5.74	4.21	3.84	6.36	5.39	3.74	5.58	2.16	4.33	1.6	1.98	1.41	1.34	1.13	1.07	0.79	1.6	1.66	2.92	2.68	3.11	2.3	1.2	3.78	5.31	4.02
LOC_Os01g16730	0	0	0	0	0	0	0	0	0	0	0	0	0	0	0	0	0	0	0	0	0	0	0	0	0	0	0	0	0	0	0	0	0	0	0	0	0	0	0	0.01	0	0	0
LOC_Os01g16740	0.05	0.02	0.18	0.03	0	0.05	0.03	0.04	0.06	0.05	0	0	0	0.01	0.02	0.05	0.03	0.42	0.39	0.36	0.03	0.01	0.02	0.81	0.37	0.47	0.07	0.05	0.07	0.03	0	0.03	0.01	0.05	0.03	0	0.11	0.03	0	0.01	0.02	0.03	0.07
LOC_Os01g16750	7.38	4.76	4.39	9.97	9.25	7.51	7.15	5.12	10.28	0.09	0.03	2.64	2.82	3.73	0.18	0.27	0.07	0.06	0.4	0.12	0.29	0.2	0.14	0.59	0.34	0.17	0.57	0.59	0.47	5.39	4.66	4.25	0.24	0.38	0.11	3.54	2.63	6.17	8.66	8.82	0.35	1.17	0.96
LOC_Os01g16770	0	0	0	0	0	0	0	0	0	0	0	0	0	0	0	0	0	0.09	0.05	0	0	0	0	0.06	0.09	0.05	0	0	0	0	0	0	0	0	0	0	0	0	0	0	0	0	0
LOC_Os01g16780	0	0	0	0	0	0	0	0	0	0	0	0	0	0	0	0	0	0	0	0	0	0.02	0	0	0	0	0	0	0	0	0	0	0	0	0	0	0	0	0	0	0	0	0
LOC_Os01g16790	0	0	0	0	0	0	0	0	0.03	0.18	0.02	0	0.06	0	0	0.02	0.13	0.03	0	0	0	0	0	0	0.01	0	0.03	0	0	0	0	0	0.14	0.12	0.15	0.09	0.08	0.03	0	0	0.02	0	0.07
LOC_Os01g16810	0	0.03	0	0.05	0	0.07	0	0	0	0	0.03	0.02	0	0	0	0.02	0	2.16	0.77	1.37	5.39	4.15	5.31	0.63	0.41	1.04	0	0	0	0	0	0	0	0	0	0.58	0.85	1.44	0.69	0.53	1.07	1.34	0.72
LOC_Os01g16820	0	0	0	0	0	0	0	0	0	0	0.01	0	0	0	0	0	0	0	0	0	0	0	0	0.01	0	0	0	0	0	0	0	0	0	0	0	0.04	0	0	0	0	0	0	0.02
LOC_Os01g16840	0	0	0	0	0	0	0	0	0	0	0	0	0	0	0	0	0	0.52	1.02	1.41	0	0	0.04	0.18	0.68	0.56	0	0	0	0	0	0	0	0	0	0.1	0.23	0.09	0.12	0.28	0.07	0.16	0.35
LOC_Os01g16850	0.01	0.02	0.02	0.01	0.06	0.03	0	0.11	0.11	0.05	0.03	0.03	0.03	0.01	0.03	0.06	0.06	0.06	0.03	0.04	0.03	0.05	0.05	0.03	0.06	0.04	0.05	0.04	0.02	0.02	0.02	0	0.03	0.06	0.05	0.12	0.09	0.23	0.12	0.13	0.02	0.07	0.05
LOC_Os01g16860	0.01	0	0.02	0	0	0	0	0.02	0	0	0	0	0	0	0	0.01	0	0.46	0.61	0.61	0.37	0.36	0.37	0.27	0.54	0.15	0	0.02	0	0.02	0.02	0	0	0	0	0.31	0.74	0.29	0.4	0.89	0.16	0.28	0.22
LOC_Os01g16870	12.02	13.81	16.28	11.71	10.76	11.14	28.6	26.71	24.37	40.53	38.17	21.66	21.38	21.46	30.8	35.97	37.45	81.31	78.6	78.99	90.48	90.38	98.8	79.84	64.3	77.8	48.9	48.06	44.8	12.01	14.55	14.67	43.11	41.6	40.54	117.65	106.01	113.9	80.31	82.83	94.98	91.42	81.45
LOC_Os01g16890	30.47	30.66	30.87	25.9	23.86	27.16	59.2	55.94	59.71	90.72	103.52	54.5	56.94	63.9	111.1	114.7	106.56	117.43	121.2	121.9	105.55	117.61	120.35	122.44	109.2	114.74	82.61	73.84	81.98	31.22	26.75	31.03	95.01	79.93	89.22	184.64	157.34	251.65	253.92	135.03	213.06	186.33	188.51
LOC_Os01g16900	36.22	41.3	38.9	37.09	35.45	38.13	28.18	31.73	30.19	30.61	29.68	30.53	32.56	34.12	28.91	28.58	24.23	118.34	128.01	126.42	67.82	72.38	86.86	183.92	144.93	189.25	24.85	27.55	28.57	28.8	32.39	35.41	26.26	26.66	25.64	69.18	84.18	79.32	89.86	119.37	65.93	72.5	69.33
LOC_Os01g16910	1.35	1.33	1.08	1.1	0.97	0.79	4.55	6.1	4.43	11.04	12.29	1.5	2.24	2.1	13	13.75	10.61	14.54	15.3	15.99	14.58	14.75	16.33	14.86	11.84	13.99	5.97	5.75	5.71	0.66	1.05	1.38	9.81	11.34	10.42	21.48	19.62	20.76	17.03	9.79	24.35	21.75	19.95
LOC_Os01g16920	0	0	0	0	0	0	0	0	0	0	0.04	0	0	0	0	0	0	0	0	0	0	0	0	0	0.08	0	0	0	0	0	0	0	0	0	0	0.1	0	0.18	0.08	0.03	0	0.1	0
LOC_Os01g16930	4.44	4.66	4.42	6.32	5.36	5.62	5.11	5.03	6.05	4.79	4.95	4.09	4.79	4.08	4.37	4.25	3.89	9.06	8.72	7.9	6.1	5.94	7.02	7.31	8.81	8.11	4.59	4.31	5.01	3.65	4.09	3.87	4.98	4.53	4.69	6.27	7.29	9.05	6.77	6.58	8.94	7.93	7.86
LOC_Os01g16940	2.88	1.59	2.69	3.29	3.29	3.26	7.73	7.37	6.94	23.47	25.26	4.46	5.53	5.64	21.43	20.3	19.62	22.67	23.89	18.44	9.52	12.73	11.8	21.95	20.27	22.66	10.73	10.92	7.52	3.81	4.14	3.48	13.11	18.27	14.02	17.62	15.52	16.5	12.74	11.58	20.28	24.84	24.51
LOC_Os01g16950	0.47	0.59	0.59	0.45	0.89	0.78	0.99	1.02	0.79	2.79	2.91	1.71	2.09	1.59	2.21	2.92	1.94	30.01	43.66	47.8	8.87	9.52	8.43	38.31	143.32	37.41	4.44	1.87	4.85	1.17	1.11	1.15	2.04	2.6	3.13	41.6	69.45	54.9	115.4	91.81	34.03	46.49	55.74
LOC_Os01g16960	9.36	9.7	7.85	10.1	7.63	8.39	4.61	4.98	5.8	8.95	11.56	8.73	10.36	10.54	10.03	10.5	8.94	86.69	104.72	104.3	37.74	40.89	51.9	102.81	141.38	105.89	9.13	8.38	8.29	8.05	7.8	8	7.57	8.32	8	27.83	53.82	24	45.38	82.08	34.57	41.29	51.49
LOC_Os01g16970	34.3	37.97	35.39	37.67	38.37	37.8	33.77	35.18	32.78	44.65	46.46	32.96	34.41	33.99	34.38	33.78	34.7	74.49	76.27	75.65	60.13	56.08	59.1	73.01	63.3	75.75	42.9	41.14	41.65	29.99	32.4	36.55	37.31	39	39.61	65.73	61.84	63.29	51.04	61.14	70.68	68.67	69.33
LOC_Os01g16980	22.78	15.57	13.55	10.71	27.21	14.43	19.49	21.45	17.84	10.48	12.13	26.49	37.59	35.61	24.29	29.16	18.4	1.68	1.9	1.67	4.75	4.42	4	3.53	3.72	2.18	10.73	15.99	17.05	20.72	24.13	17.88	13.59	12.4	12.67	8.31	9.97	5.63	11.33	8.1	11.9	6.71	11.22
LOC_Os01g16990	0	0.29	0.18	0.37	0	0.07	0	0	0	0.2	0.31	0.06	0	0.06	0	0.13	0.08	0.2	0.45	0.46	0	0.27	0	0	0.07	0.08	0.4	0.31	0.06	0	0	0	0.23	0.19	0.66	0.18	0.17	0	0.14	0.2	0.2	0.12	0.19
LOC_Os01g17000	0.48	0.14	0.27	0.31	0.48	0.34	0.51	0.61	0.32	2.7	3.09	0.62	0.37	0.36	1.2	1.26	1.37	3.26	3.91	3.15	2.86	2.62	2.45	2.75	2.8	3.17	2.26	2.18	1.27	0.44	0.61	0.7	1.94	2.27	2.54	1.77	2.38	1.45	1.81	1.97	2.67	2.66	2.36
LOC_Os01g17010	15.81	16.28	16.13	17.31	16.22	17.11	12.17	12.04	11.79	11.06	9.89	10.7	11.14	10.46	9.78	9.92	10.47	7.99	7.99	7.66	12.14	12.03	11.72	8.51	7.15	7.76	11.56	11.19	10.6	9.19	9.6	9.99	11.29	11.21	12.7	8.18	6.89	8.14	4.81	8.99	8.43	8.3	8.27
LOC_Os01g17020	7.5	7.91	8.24	6.99	8.56	9.12	7.4	5.7	6.55	10.95	11.01	7.68	6.74	7.23	7.7	7.76	9.35	22.5	22.01	21.78	26.46	24.11	23.28	23.04	19.1	24.38	9.92	8.51	8.49	8.54	7.39	8.23	9.37	9.24	10.13	19.78	19.88	18.53	22.82	17.85	19.93	18.84	19.3
LOC_Os01g17030	0	0	0	0	0	0	0	0	0	0	0	0	0	0	0	0	0	0	0	0	0.1	0	0	0	0	0	0	0	0	0	0	0	0	0	0	0	0	0	0	0	0	0	0
LOC_Os01g17040	0.18	0.33	0.32	0.89	0.33	0.78	0.65	1.3	0.69	0.78	0.34	0.65	0.92	0.3	0.52	0.93	0.56	0.76	0.9	1.53	0.28	0.38	0.2	0.72	0.83	0.95	0.43	0.09	0.24	0.39	0.45	0.34	0.4	0.73	0.35	0.45	0.36	0.74	0.68	0.61	0.28	0.61	0.88
LOC_Os01g17050	1.33	0.88	0.39	0.59	0.81	0.49	0.85	1.08	1.72	0.76	0.5	0.71	1.1	0.9	1.04	0.61	0.39	0.47	0.48	0.64	0.62	1.23	1.27	0.62	1.85	0.34	0.11	0.49	0.51	0.3	0.55	0.13	0.82	1.51	0.97	1.22	1.33	3.46	2.08	1.46	1.45	0.91	1.23
LOC_Os01g17060	1.15	1.63	0.93	1.19	0.85	1.23	0.5	0.91	1.07	1.8	1.52	1.36	1.04	1.85	1.04	1.61	1.78	2.54	2.04	2.25	2.36	2.46	3.44	2.36	2.31	1.65	2.31	2.14	1.69	1.5	1.12	1.65	1.33	1.15	1.97	2.18	2.2	1.88	3.2	2.43	2.03	1.84	1.31
LOC_Os01g17065	0.5	0.7	0	0.64	0.37	0.5	0.36	0.24	0.84	0.44	0.68	0.73	0.13	0.58	0.48	0.49	0.23	1.18	0.65	1.05	1.31	2.04	1.94	1.57	1.3	1.36	0.29	0.59	0.81	0.49	0.12	0.46	0	0.14	0.48	0.76	0.95	1.01	1.14	1.31	0.76	1.61	0.83
LOC_Os01g17070	2.22	2	2.1	2.01	2.18	1.96	2.13	1.83	1.8	2.35	2.09	1.97	2.37	2.28	2.4	2.64	2.56	3	2.71	2.98	3.62	3.18	3.63	3.77	3.05	2.66	1.4	2.54	1.91	1.43	2.44	2.19	1.67	1.88	2.67	2.83	2.52	2.96	1.85	2.44	2.99	3.68	3.46
LOC_Os01g17130	0	0	0	0	0	0	0	0	0	0	0	0	0	0	0	0	0	0	0	0.06	0	0	0	0	0	0	0	0	0	0	0	0	0	0	0	0	0	0	0	0.01	0	0	0
LOC_Os01g17150	133.39	137.4	141.91	131.92	128.94	113.07	118.14	114.25	122.61	302.46	310.66	137.03	127.64	122.11	252.63	263.6	258.4	107.4	108.52	112.62	76.84	73.54	74.72	97.6	95.13	84.54	203.45	196.13	193.36	128.56	128.07	130.37	303.36	274.4	280.1	116.92	133.56	97.44	133.87	110.41	141.17	124.66	135.42
LOC_Os01g17160	0.16	0.08	0.06	0.09	0.1	0.09	0.35	0.55	0.47	0.07	0.04	0.13	0.09	0.11	0.14	0.02	0.05	0.11	0.13	0.04	0.22	0.1	0.15	0.14	0.05	0.21	0.03	0.17	0.04	0.17	0.15	0.15	0.05	0.08	0.03	0.03	0.01	0.34	0.27	0.17	0.13	0	0.08
LOC_Os01g17170	560.16	534.55	614.59	702.74	663.67	739.22	798.8	542.09	534.18	511.92	459.36	1459.17	1206.45	1156.62	1475.69	1364.23	1142.33	99.3	73.49	99	254.97	300.56	323.48	131.89	149.45	133.93	911.89	1129.73	1054.84	1250.85	1107.6	1100.88	711.92	737.33	737.51	214.83	242.57	228.37	287.63	351.23	294.21	266.21	312.03
LOC_Os01g17180	19.62	16.53	18.6	16.1	14.85	15.17	18.73	22.54	14.65	19.38	17.98	14.52	16.79	16.53	18.67	20.09	15.86	22.56	20.01	21.06	18.62	16.17	21.49	19.69	16.59	21.12	17.38	18.79	16.03	8.51	12.45	14.49	17.83	19.61	19.44	25.48	22.83	23.29	19.77	18.28	25.74	27.28	21.97
LOC_Os01g17190	124.51	135.49	119.32	113.92	107.89	97.38	77.21	101.58	119.86	61.35	68.71	44.6	46.46	54.92	51.41	50.28	57.9	95.83	95.11	87.22	131.5	119.62	119.07	101.94	80.16	101.73	66.87	71.69	65.47	59.72	56.78	69.93	51.37	60.57	61.29	118.54	109.26	151.03	169.91	115.72	109.08	108.92	103.19
LOC_Os01g17214	3.64	4.38	2.64	1.97	2.4	1.15	32.12	41.05	37.33	42.95	27.78	1.17	1.56	1.08	33.86	25.74	25.36	24.18	33.51	33.27	3.83	3.65	2.96	27.03	41.71	30.55	23.32	37.9	33.46	0.31	0.61	0.76	48.24	56.29	46.15	13.54	23.11	5.73	10.85	27.41	10.33	11.73	14.24
LOC_Os01g17240	134.54	125.98	115.2	113.72	127.52	125.02	265.69	278.28	281.91	225.69	211.3	125.89	136.22	136.44	197.97	210.32	200.05	11.81	11.67	13.43	5.88	5.84	5.99	11.36	14.88	12.06	247.71	301.91	274.66	105.48	112.18	104.24	229.39	251.92	234.67	51.77	47.38	14.69	13.56	17.89	37.27	39.22	39.05
LOC_Os01g17250	21.6	18.9	24.64	17.93	18.51	20.07	30.44	27.55	26.79	51.62	51.28	26.41	23.99	23.78	42.79	42.57	38.22	60.06	63.52	50.65	65.01	64.27	48.71	54.23	48.31	53.91	39.8	33.49	23.51	21.19	21.58	21.68	42.02	41.27	42.61	64.77	62.77	55.3	54.53	51.52	56.4	59.46	60.4
LOC_Os01g17260	9.97	10.26	10.82	10.18	10.09	10.3	13.09	13.72	13.63	12.18	13.35	10.31	10.51	8.63	12.63	12.66	13.22	9.6	9.56	10.6	10.49	9.67	11.34	10.6	9.06	9.74	13.37	13.06	13.37	9.07	9.54	10.58	13.07	13.49	13.99	11.38	10.22	11.24	10.75	8.95	13.04	11.7	11.54
LOC_Os01g17279	13.93	13.87	13.83	14.14	13.09	12.98	13.69	14.48	11.41	13.5	13.52	11.4	11.63	11.14	12.34	14.09	12.11	26.05	23.63	23.89	22.59	22.46	23.72	26.45	21.27	23.93	15.82	15.53	13.9	9.55	11.47	12.59	12.88	13.49	12.53	23.87	20.28	19.34	18.61	19.68	18.89	18.48	17.54
LOC_Os01g17310	0	0	0	0	0	0	0	0	0	0	0	0	0	0	0	0.03	0	0	0	0	0	0	0	0	0	0	0	0	0	0	0	0	0	0	0	0	0	0	0	0	0	0	0
LOC_Os01g17320	0.76	0.92	0.77	0.69	0.88	0.71	4.98	5.58	5.38	27.7	27.16	2.12	2.15	2.11	27.07	27.05	23.21	14.4	14.63	14.48	9.37	12.13	13.82	14.85	12.59	13.26	16.3	13.7	16.2	0.68	0.68	0.79	29.93	29.37	28.34	16.95	16.35	12.46	7.83	5.99	27.26	22.59	20.74
LOC_Os01g17330	0.78	0.78	1.08	0.45	0.3	0.16	0	0.08	0.14	0	0.15	0.03	0	0	0	0.03	0.04	1.32	0.85	0.75	1.52	1.54	1.52	0.35	0.39	0.56	0.05	0.05	0	0	0.08	0	0.07	0.09	0.12	0.46	1.13	2.39	2.44	1.43	2.75	2.27	1.53
LOC_Os01g17360	0	0	0	0	0	0	0	0	0	0	0	0	0	0	0	0	0	0.05	0.01	0	0	0	0	0	0	0	0	0	0.01	0	0	0	0	0	0	0	0	0	0	0	0	0	0
LOC_Os01g17380	0	0	0	0	0	0	0.14	0	0	0	0	0	0	0	0	0	0	0	0	0	0	0	0	0	0	0	0	0	0	0	0	0	0	0	0	0	0	0	0	0	0	0	0
LOC_Os01g17390	121.73	125.21	124.13	131.77	129.46	145.57	128.78	125.18	104.35	19.11	17.73	152.13	178.04	175.95	53.87	57.07	54.59	79.04	154.6	179.54	23	23.46	23.66	119.66	601.03	122.42	46.6	31.36	60.48	149.2	154.07	147	20.83	21.43	27.87	165.21	263.4	189.34	306.53	421.95	124.11	165.71	194.9
LOC_Os01g17396	32.49	30.41	31.66	26.31	31.8	30.54	16.8	16.97	13.49	0.55	0.35	16.22	15.83	15.49	2.01	1.33	1.41	0.75	0.73	0.49	15.69	17.49	18.55	1.91	1.12	1.02	1.18	1.18	1.46	36.34	31.01	32.78	0.69	0.67	0.64	1.19	1.14	16.42	21.92	24.68	1.05	0.8	1.14
LOC_Os01g17402	0.13	0.06	0.18	0.14	0.04	0.09	0.24	0.03	0.12	0	0	0.02	0.14	0.11	0.02	0.02	0.03	2.01	1.24	1.83	1.62	1.87	1.81	2.07	0.66	1.55	0	0.13	0.04	0.43	0.25	0.1	0.05	0.03	0.03	2.18	1.44	4.65	4.02	1.99	3.46	4.17	3.89
LOC_Os01g17420	0	0	0	0	0	0	0	0	0	0	0	0	0	0	0	0	0	0	0	0	0	0	0	0	0	0	0	0	0	0	0	0	0	0	0	0	0	0.6	0.08	0	0.07	0.58	0.14
LOC_Os01g17430	36.27	40.87	41.81	39.57	39.56	36.07	28.78	29.82	34.39	34.85	35.56	26.05	26.68	29.67	30.07	28.39	31.33	123.88	112.86	115.07	146.41	141.18	144.01	123.34	85.59	121.85	38.17	36.04	39.51	27.19	26.63	30.65	29.72	33.85	32.78	73.58	70.85	90.24	59.06	76.48	77.82	77.1	71.93
LOC_Os01g17440	0	0	0	0	0	0	0	0	0	0	0.04	0	0	0	0	0	0.08	0.2	0.15	0	0.04	0.18	0.04	0.08	0.03	0.04	0	0	0	0	0	0	0	0	0	0	0.04	0	0	0	0	0	0
LOC_Os01g17450	0.04	0	0.04	0.05	0.07	0.1	0.04	0	0	0	0.02	0.01	0.02	0.05	0.01	0	0.02	0.03	0.02	0.06	0	0	0	0.19	0.04	0.06	0	0	0.02	0	0.08	0.04	0	0	0.02	0.03	0	0.03	0.02	0	0.06	0.04	0
LOC_Os01g17460	0.08	0	0	0	0	0	0	0	0	0	0	0	0	0	0	0	0	0	0	0	0	0	0	0	0.02	0	0	0	0	0	0.01	0	0	0	0	0	0	0	0	0	0	0	0
LOC_Os01g17470	0.1	0.05	0.05	0.04	0.16	0.04	0	0.04	0.04	0.97	1.42	1.24	2.45	1.29	1.46	0.78	0.65	24.81	19.92	18.15	34.63	30.22	26.56	16.89	8.73	12.44	0.1	0.44	0.11	0.11	0.31	0.08	0.27	0.22	1	5.23	4.97	2.52	2.66	3.19	3.78	3.89	4.36
LOC_Os01g17990	0	0	0	0	0	0	0	0.04	0	0	0	0	0	0	0	0	0	0	0	0	0	0	0	0	0	0	0	0	0	0	0	0	0	0	0	0	0	0.65	0.17	0	0.46	0.36	0.15
LOC_Os01g18050	0.34	0.33	0.12	0.49	0.42	0.25	0.57	1.04	0.74	4.44	5.75	3	3.84	3.04	6.72	3.72	3.02	169.48	122.89	122.3	397.02	351.04	322.36	157.36	95.78	145.02	0.56	1.19	1.27	0.61	1.02	0.92	2.05	1.33	2.72	142.76	105	215.56	183.08	108.48	150.06	153.47	124.99
LOC_Os01g18060	0.27	0.22	0.26	0.28	0.38	0.33	0.8	0.74	0.6	1.65	1.79	0.61	0.75	0.5	1.21	1.34	1.29	3.29	3.11	3.32	3.81	3.37	3.27	3.18	2.3	3.46	1.26	1.01	1.02	0.36	0.32	0.34	1.61	1.37	1.77	3.48	2.39	2.47	1.63	1.76	2.73	2.82	2.59
LOC_Os01g18070	54.46	54.91	51.46	50.67	44.83	48.32	45.81	51.54	47.55	47.01	49.33	40.46	40.96	44.31	50.03	49.03	46.66	131.28	129.57	131.96	99.89	100.84	107.4	138.25	114.11	136.16	44.76	39.89	39.99	45.63	49.16	50.13	46.18	45.9	42.54	88.77	94.75	93.58	98.48	94.83	98.89	93.69	91.8
LOC_Os01g18080	21.66	19.4	13.76	21.59	22.06	19.65	17.52	15.31	14.73	35.87	34.48	18.2	18.83	16.97	24.59	23.81	23.79	37.37	46.25	40.7	30.65	37.96	28.39	30.91	32.46	32.37	26.09	49.9	31.6	13.23	11.16	10.7	24.98	30.31	30.83	67.23	64.48	34.29	48.46	56.81	43.62	41.94	59.98
LOC_Os01g18090	0.72	0.28	0.35	0.92	0.42	0.67	1.12	0.4	0.83	0.19	0.37	0.06	0.34	0.44	0.32	0.13	0.23	0	0.07	0	0.24	0.08	0.08	0.08	0.07	0.15	0.47	0.39	0.64	0.65	0.25	0.61	0.37	1.08	0.31	0.08	0.24	0.07	0	0.14	0.31	0.39	0.61
LOC_Os01g18100	14.75	11.5	11.15	13.02	13.06	13.75	8.92	10.25	9.47	4.1	3.67	6.74	7.92	8.99	5.63	5.2	4.19	3.93	3.19	3.73	8.65	7.99	7.96	4.23	2.8	3.55	3.43	3.25	4.16	6.66	6.06	7.04	3.72	3.43	4.08	3.1	2.98	7.99	8.13	6.67	4.26	3.87	4.48
LOC_Os01g18110	0.04	0	0	0.08	0.03	0.04	0	0	0	0	0.04	0.2	0.23	0.48	0	0	0	2.81	2.09	3.29	7.17	4.87	6.33	2.96	1.96	3.45	0.1	0	0	0	0	0.13	0	0	0	0.45	0.73	0.4	1.2	1.83	2.17	0.46	1.9
LOC_Os01g18120	4.47	4.05	8.53	13.16	8.65	10.83	6.09	7.16	3.32	23.26	21.88	38.94	39.56	52.4	15.94	16.12	24.17	1.22	0.48	1.75	0.52	0.63	0.5	0.66	0.85	0.35	23.19	24.35	20.91	28.15	29.51	22.57	13.13	5.95	13.03	4.49	3.85	2.82	1.79	1.53	5.6	2.62	1.3
LOC_Os01g18140	0	0	0	0	0	0	0	0	0	0	0	0	0	0	0	0	0	0.09	0.25	0.4	0	0	0.05	0	0	0	0	0	0	0	0	0	0	0	0	0	0	0	0	0	0	0	0
LOC_Os01g18150	0.03	0	0	0	0	0.03	0	0	0	0.15	0.04	0.31	0.22	0.46	0.23	0.13	0.12	0	0	0.03	0.25	0.13	0.08	0	0	0	0.15	0	0.11	0.17	0.21	0.12	0.04	0	0.04	0	0	0	0	0.02	0	0.2	0.16
LOC_Os01g18170	0	0	0	0	0	0	0	0.04	0	0	0	0	0	0	0	0	0	1.06	0.69	0.94	5.33	3.01	3.28	0.88	0.78	0.53	0	0	0	0	0	0	0	0	0	0.59	0.28	0.36	0.51	0.3	0.47	0.47	0.67
LOC_Os01g18180	0	0	0	0.05	0	0	0.02	0	0.02	0.02	0	0.04	0.02	0	0.02	0	0.03	0.01	0	0.01	0.02	0	0	0.04	0	0	0	0	0.02	0	0	0.05	0.02	0	0.05	0	0	0	0	0	0	0	0.01
LOC_Os01g18190	0	0	0	0	0	0	0	0	0	0	0	0	0	0	0	0	0	0.02	0	0	0	0	0	0	0	0	0	0	0	0	0	0	0	0	0	0	0	0	0	0	0	0	0
LOC_Os01g18210	9.02	6.09	9.65	7.19	7.54	9.66	11.19	5.11	6.26	41.7	45.75	15.43	12.81	15.68	45.77	51.14	42.78	19.85	18.22	19.8	14.88	14.81	12.61	14.99	15.54	12.26	21.4	18.99	22.17	5.13	5.3	5.4	35.14	31.93	29.1	24.17	26.33	27.93	34.89	22.31	29.39	30.92	29.21
LOC_Os01g18220	3.44	3.72	2.14	3.17	3.58	4.87	1.55	2.98	2.96	0.41	1.06	1.11	1.24	1.34	1.69	1.1	0.76	0.45	0.21	0.37	0.57	0.47	0.45	0.37	0.28	0.4	0.5	0.32	0.54	1.06	1	1.46	0.12	0.15	0.31	0.77	0.7	0.54	0.63	0.43	0.7	0.52	0.64
LOC_Os01g18230	0.34	0.63	0.38	0.3	0.83	0.46	0.07	0.21	0	1.07	1.15	1.69	0.81	0.66	0.05	0	0	3.46	3.68	3.18	3.84	5.07	2.58	3.07	2.71	1.35	0.24	0.33	0.18	0.55	0.42	0.59	0.13	0	0.2	1.51	1.08	1.97	1	1.07	0.59	0.91	1.31
LOC_Os01g18240	0.03	0	0	0.02	0.03	0	0.02	0.08	0.05	0.79	0.63	0.42	1.1	1.17	1.95	0.94	0.48	23.5	15.8	19.58	67.04	62.56	55.45	20.5	11.16	15.81	0.05	0.1	0.16	0.06	0.19	0.1	0.21	0.16	0.3	5.15	5.9	5.43	5.25	4.55	4.79	4.22	4.47
LOC_Os01g18260	0	0	0	0	0	0	0	0	0	0.02	0	0.04	0	0	0	0	0	0	0	0	0	0	0	0	0	0	0	0	0	0	0	0	0	0	0	0	0	0	0	0	0	0	0
LOC_Os01g18270	0	0.05	0.04	0	0	0	0	0	0	0	0	0	0	0	0	0	0	0	0	0	0	0	0	0	0	0	0	0	0	0	0	0	0	0	0	0	0	0	0	0	0	0	0
LOC_Os01g18280	1.6	2.2	1.83	2.89	2.64	3.14	1.72	1.22	1.46	6.01	5.78	4.69	4.22	3.77	2.45	2.57	3.52	9.19	8.36	8.43	10.61	11.15	10.99	6.58	4.28	6	5.65	4.65	4.59	3.24	3.68	3.21	3.6	3.25	3.31	6.06	6.41	5.84	6.28	7.07	5.44	5.4	4.82
LOC_Os01g18300	0	0	0	0	0	0	0	0	0	0	0	0	0	0	0	0	0	0	0	0	0	0	0	0	0	0	0	0.29	0	0	0	0	0	0	0	0	0	0	0	0	0	0	0
LOC_Os01g18310	0	0	0	0	0	0	0.21	0	0.09	0.13	0.48	0.23	0	0.14	0.5	0.42	0.5	0.34	0	0.9	0.72	0.11	0.59	0.1	0.17	0	0.37	0.38	0.07	0	0	0.1	0.38	0.82	0.2	0.22	0.31	0.39	0.62	0.13	0.65	0.58	0.08
LOC_Os01g18320	15.17	13.81	14.73	15.61	16.32	16.28	16.57	17.91	17.38	82.46	79.91	34.85	30.48	33.45	67.41	68.27	67.66	21.1	17.64	22.21	21.22	19.77	21.87	16.04	15.94	14.28	55.82	54.13	54.61	22.17	22.49	21.67	60.93	58.46	60.35	17.43	21.64	16.83	13.43	14.69	20.03	19.87	18.2
LOC_Os01g18360	0.08	0.32	0.25	0.41	0.14	0.39	0.32	0.6	0.16	0.13	0.13	0.55	0.7	0.57	0.09	0.04	0.18	5.67	4.42	4.99	8.9	6.53	7.69	5	2.69	3.93	0.05	0	0.23	0.93	1.24	0.85	0.08	0.12	0.18	1.26	1.5	0.69	0.71	1.18	1.85	1.29	1.57
LOC_Os01g18370	0	0	0	0	0	0	0	0	0	0	0	0	0	0.11	0	0	0	0	0	0	0	0	0	0	0	0	0	0	0	0	0	0	0	0	0	0	0	0	0	0	0	0	0.12
LOC_Os01g18390	0.09	0	0	0	0	0.04	0	0	0	0	0	0	0	0	0	0	0	0	0	0	0	0	0	0	0	0	0	0	0	0	0	0	0	0	0	0	0	0	0	0	0	0.04	0
LOC_Os01g18400	0.75	0.45	1	0.81	0.66	1.16	0.52	0.35	0.91	1.26	1.62	0.26	0.56	0.27	0.1	0.49	0.13	0.28	0.43	0.82	0.73	0.5	0.86	0.86	0.68	0.33	0.62	1	0.84	0.23	0	0.12	1.59	1.76	1.58	0.77	0.39	0.2	0.11	0.29	0.75	0.64	1
LOC_Os01g18410	0.23	0.08	0	0.43	0	0	0.28	0.21	0.18	0.08	0.13	0.05	0.44	0.05	0.28	0.28	0.33	0.28	0.12	0.27	0.14	0.44	0.13	0.55	0.46	0.45	0	0	0.14	0.09	0	0.2	0.13	0	0.2	0.22	0.07	0.26	0.06	0.46	0.33	0.1	0.48
LOC_Os01g18420	0	0	0	0	0	0	0	0	0	0	0	0	0	0	0	0	0	0	0	0	0	0	0	0	0	0	0	0	0	0	0	0	0	0	0	0.2	0.13	0.94	0.49	0.08	1.05	1.24	1.07
LOC_Os01g18440	0	0	0	0	0	0	0	0	0	0	0	0	0	0	0	0	0	0.2	0.09	0	0	0	0	0.1	0.45	0	0	0	0	0	0	0	0.09	0	0	1.52	1.72	0.79	0.26	1.32	3.05	3.06	3.92
LOC_Os01g18450	0	0	0	0	0	0	0	0	0	0	0	0	0	0	0	0	0	0.61	1.01	1.63	1.67	1	0.18	0.19	0.93	0.89	0	0	0	0	0	0	0	0	0	0	0.37	0	0.32	0.11	0.59	0	0.58
LOC_Os01g18470	0.02	0	0	0	0	0	0	0.03	0.01	0	0	0	0	0	0	0	0	0	0	0.01	0	0	0	0	0	0.01	0	0	0	0	0	0	0	0	0	0	0	0	0	0	0	0	0
LOC_Os01g18510	0.04	0	0	0	0	0	0	0	0	0	0	0	0	0.04	0	0	0	0	0	0	0	0	0	0	0	0	0	0	0	0	0	0	0	0	0	0	0	0	0	0	0	0	0
LOC_Os01g18520	0.05	0	0.11	0.08	0.05	0.07	0.04	0.1	0.04	0.03	0.01	0.01	0.02	0.04	0	0.03	0	0.01	0	0.02	0.05	0	0	0.02	0.03	0.03	0.03	0	0.02	0.02	0.05	0.03	0.01	0.04	0.01	0.03	0.03	0.04	0	0.03	0	0.04	0
LOC_Os01g18584	22.87	15.06	17.23	24.37	23.93	20.4	9.9	11.97	17.55	4.53	4.32	2.85	3.85	2.8	2.44	3.1	4.01	4.85	3.97	3.04	6.77	7.43	4.19	1.82	1.42	2.26	4.82	4.63	2.82	4.68	3.94	4.32	4.18	5.16	5.44	4.02	2.81	2.19	3.11	2.23	2.81	2.92	3.5
LOC_Os01g18620	0.1	0.09	0.05	0.3	0.3	0.2	0.42	0.34	0.11	0.03	0.02	0.04	0.05	0.14	0	0.06	0	0.14	0.04	0.04	0	0.03	0.09	0.05	0.14	0.02	0	0	0.1	0.03	0.08	0.12	0	0	0.05	0	0.05	0.02	0.04	0.03	0	0.03	0.02
LOC_Os01g18630	41.98	45.67	48.18	38.47	41.89	37.09	168.35	150.88	142.6	413.81	391.47	95.03	89.59	86.38	334.8	334.29	367.57	209.46	227.07	214.62	162.15	152.59	148.87	191.57	181.02	201.33	428.5	392.96	405.33	49.05	51.52	50.66	464.43	457.14	440.05	258.89	245.81	37.12	39.17	48.23	247.89	228.07	241.77
LOC_Os01g18640	26.52	27.35	24.38	27.34	28.09	26.64	29.44	33.32	32.27	23.23	24.28	21.34	24.43	22.94	19.5	19.69	22.54	47.3	43.62	42.91	38.04	41.31	37.1	44.43	44.51	47.08	23.58	19.57	20.54	25.32	25.4	24.9	22.18	20.39	22.55	42.37	42.33	52.8	50.05	46.45	45.72	47.88	52.27
LOC_Os01g18650	0	0	0	0	0	0	0	0	0	0	0	0	0	0	0	0	0	0	0	0	0	0	0	0	0	0	0	0	0	0	0	0	0	0	0	0.02	0	0	0	0.01	0	0	0
LOC_Os01g18660	1.95	1.97	1.05	1.64	2.09	2.15	0.8	1.52	1.17	2.77	2.84	1.85	1.63	1.21	0.85	1.08	1.54	10.24	11.01	9.69	14.44	14	12.77	9.56	7.31	8.82	1.8	0.88	1.5	1.98	1.62	1.82	1.23	1.54	1.55	7.25	7.24	5.2	6.79	5.85	8.07	7.54	8.73
LOC_Os01g18670	1.7	3.31	2.49	3.01	2.79	2.21	1.2	1.27	1.55	1.66	1.85	1.89	2.69	2.91	1.2	1.19	1.39	28.23	25.69	25.85	93.98	89.24	75.61	26.18	20.59	24.42	1.07	1.42	1.14	1.55	1.88	2.35	1.59	1.02	1.27	31.51	28.08	28.13	21.08	28.88	25.55	19.81	21.79
LOC_Os01g18730	0	0	0	0	0	0	0	0	0	0.1	0.04	0	0	0	0	0	0	0	0	0	0	0	0	0	0	0	0	0.05	0	0	0	0.04	0	0	0	0	0	0	0	0	0	0	0
LOC_Os01g18744	2.75	3.9	8.12	4.33	6.02	6.82	1.96	3.07	3.83	1.5	2.32	0.7	0.86	0.59	0.2	0.11	0.45	45.86	39.07	39.85	113.6	124.52	123.48	40.63	25.46	46.38	4.51	2.62	4	4.65	2.96	3.06	1.14	1.71	2.07	26.66	17.76	11.76	20.73	16.13	16.28	13.55	14.46
LOC_Os01g18760	0	0	0	0	0	0	0	0	0	0	0	0	0	0	0	0	0	0	0	0.02	0	0	0	0.03	0	0	0	0	0	0	0	0	0	0	0	0	0	0	0	0	0	0	0.02
LOC_Os01g18770	0	0	0	0	0	0	0	0	0	0	0	0	0	0	0	0	0	0	0	0.06	0	0	0	0	0	0.11	0	0	0	0	0	0	0	0	0	0	0	0	0	0	0	0	0
LOC_Os01g18800	553.29	523.23	598.1	572.47	626.88	543.83	272.73	211.29	197.67	72.42	66.01	277.19	219.01	275.08	91.45	118.88	134.56	13.95	11.91	14.39	58.55	55.64	59.11	18.21	19.13	13.23	278.17	288.83	244.78	442.24	447.46	486.43	120.11	152.35	128.4	46.53	42.9	92.18	98.28	98.66	36.33	31.91	36.14
LOC_Os01g18810	0	0	0	0	0	0	0	0	0.04	0.05	0.08	0	0	0	0	0	0	0	0	0	0.2	0.13	0.04	0.2	0	0.04	0	0	0	0	0	0	0	0	0	0.17	0.04	4.5	3.45	0.07	1.41	1.91	0.65
LOC_Os01g18830	0	0	0	0	0	0	0	0	0	0	0	0	0	0	0	0	0	0	0	0	0	0	0	0	0.08	0	0	0	0.14	0	0	0	0	0	0	0	0	0	0	0	0	0	0
LOC_Os01g18840	3.49	3.98	3.13	2.96	2.36	1.9	2.01	1.47	1.56	1.4	1.42	2.58	1.43	1.54	0.54	0.9	1.12	0.54	0.36	0.35	0.18	0.09	0.08	0.44	0.77	0.38	1.53	1.52	1.01	3.97	4.92	4.47	1.23	1.36	1.67	0.09	0.26	0.46	1.49	1.24	0.14	0.41	0.17
LOC_Os01g18850	24.85	32.56	33.62	33.12	27.18	24.99	26.33	37.52	49.41	29.05	27.61	16.84	17.33	15.1	23.82	24.53	24.32	14.58	15.25	14.77	13.8	13.71	14.17	16.16	14.64	15.95	34.74	32.98	32.05	18.48	22.4	23.57	28.5	31.33	31.31	20.75	17.48	10.09	10.58	11.71	18.76	20.24	16.66
LOC_Os01g18860	31.25	37.71	37.98	48.41	51.13	41.62	46.64	48.81	41.81	39.42	33.49	39.68	48.87	53.04	33.04	33.47	37.09	26.77	26.54	30.97	34.05	35.19	32.84	32.7	33.81	28.24	51.58	44.75	41.3	59.06	50.27	57.48	35.91	40.15	43.61	43.99	40.68	61.06	75.29	61.07	46.13	34.64	45.98
LOC_Os01g18870	0	0	0	0	0	0	0	0	0	0	0	0	0	0	0	0	0	2.56	1.61	1.73	3.82	4.81	4.5	0.64	0.7	2.35	0	0	0	0	0	0	0	0	0.03	0.32	0.22	0.1	0.19	0.83	0.09	0.28	0.28
LOC_Os01g18880	2.33	2.08	2.51	2.06	2.59	2.43	6.17	6.52	6.22	9.88	9.02	3.56	3.22	3.44	8.08	7.57	7.84	14.74	14.42	15.27	8.8	9.03	9.9	15.67	12.12	13.22	6.69	6.03	6.89	2.31	1.93	2.77	7.45	7.87	7.64	9.67	9.08	8.48	6.73	7.2	11.63	11.95	11.72
LOC_Os01g18890	0	0	0	0	0	0	0	0	0	0	0	0	0	0	0	0	0	0	0	0	0	0	0	0	0	0	0	0	0	0	0	0	0	0	0	0	0	0.11	0	0	0.05	0	0
LOC_Os01g18910	0	0	0	0	0	0	0	0	0	0	0	0	0	0	0	0	0	0	0	0	0	0	0	0	0	0	0	0	0	0	0	0	0	0	0	0	0	0.05	0	0	0	0	0
LOC_Os01g18920	0	0	0	0	0	0	0	0	0	0	0	0	0	0	0	0	0	0	0	0.01	0	0	0	0	0	0	0	0	0	0	0	0	0	0	0	0	0	0	0	0	0	0	0
LOC_Os01g18930	0	0	0	0	0	0	0	0	0	0	0	0	0	0	0	0	0	0	0	0	0	0	0	0	0.06	0	0	0	0	0	0	0	0	0	0	0	0	0	0	0	0	0	0
LOC_Os01g18970	0	0	0	0	0	0	0	0	0	0	0	0	0	0	0	0	0	0	0	0	0.04	0.14	0.04	0	0	0	0	0	0	0	0	0	0	0	0	0.05	0.09	0	0	0	0	0	0
LOC_Os01g19000	0	0	0.01	0.01	0	0	0	0	0	0	0.01	0.02	0	0	0	0	0	0	0	0	0	0	0	0	0	0	0	0	0	0	0	0	0	0	0	0	0	0	0	0	0	0	0
LOC_Os01g19020	0	0	0	0.06	0	0.03	0.03	0.1	0	1.05	1.17	22.75	41.67	18.13	15.19	5.58	6.54	27.56	22.39	21.24	51.11	52.4	47.62	28.25	10.98	30.84	0.23	0.24	0	0	0.13	0	0.12	0.18	0.32	3.39	5.25	3.3	4.4	8.02	3.1	3.11	3.23
LOC_Os01g19030	0.05	0	0	0	0	0	0	0.03	0	0.07	0	0	0	0	0	0	0	0	0	0	0	0	0	0	0	0	0	0	0.02	0	0	0	0	0	0	0	0	0	0	0	0	0	0
LOC_Os01g19050	0	0	0	0	0	0	0.09	0	0	0	0	0	0	0	0	0	0.02	0.03	0	0	0	0	0	0	0	0	0	0	0	0	0	0.08	0	0.43	0.16	0	0.06	0.03	0	0.03	0	0	0
LOC_Os01g19060	0	0	0	0	0	0	0	0	0	0	0	0	0	0	0	0.01	0	0	0	0	0.18	0	0	0	0	0	0	0.09	0	0	0	0	0	0	0	0	0	0	0.21	0	0	0	0
LOC_Os01g19070	0.08	0.12	0	0	0	0.26	0	0	0	0	0.09	0.03	0.05	0.01	0	0	0	0.18	0.05	0	0	0	0	0	0.08	0.09	0.08	0	0.06	0	0	0.24	0	0	0	0	0	0	0	0	0	0	0
LOC_Os01g19090	0	0	0	0	0	0	0	0	0	0	0	0	0	0	0	0	0	0	0	0	0	0	0	0.05	0	0	0.05	0	0	0	0	0	0.04	0	0	0	0	0	0	0	0.06	0	0
LOC_Os01g19100	0.05	0.03	0.02	0	0	0	0.02	0.02	0.02	0.04	0.04	0	0	0	0.13	0.09	0.04	0.04	0	0.08	0	0	0	0.05	0.03	0.06	0	0.04	0.05	0	0	0	0.04	0	0	0.03	0.02	0	0	0	0.07	0.02	0.03
LOC_Os01g19110	0	0	0	0	0	0	0	0	0	0	0	0.03	0	0	0	0	0	0	0	0.01	0	0	0.03	0	0	0	0	0	0	0	0.08	0.1	0	0	0	0	0	0	0	0	0	0	0
LOC_Os01g19120	0	0.1	0	0	0	0	0	0	0	0	0	0	0	0	0	0	0	0	0	0	0	0	0	0	0.02	0	0.03	0	0	0	0	0.08	0.03	0	0	0.15	0.06	0.5	0.22	0.05	0.11	0.34	0.09
LOC_Os01g19130	24.26	26.62	27.2	26.23	22.13	21	20.91	22.39	24.33	17.85	17.63	14.35	18.83	19.75	15.75	16.44	15.63	10.39	10.73	11.16	8.8	8.69	8.45	10.08	10.48	11.05	18.94	18.59	18.1	24.13	21.24	22.52	19.88	23.04	21.15	13.96	14.91	8.57	8.03	9.41	13.56	11.96	12.12
LOC_Os01g19140	15.61	13.38	15.25	15.13	16.48	20.33	15.07	14.4	14.28	29.07	29.68	13.37	14.69	14.81	25.1	26.18	22.77	9.24	9.49	10.37	6.3	6.76	5.13	8.36	6.36	6.7	25.31	22.43	28.92	14.72	14.89	14.08	27.17	30.49	27.14	5.85	6.61	4.21	3.68	4.64	7.38	6.55	7.53
LOC_Os01g19150	31.95	33.58	33.88	33.35	29.96	32.97	31.64	33.54	29.77	34.88	33.15	26.04	23.99	24.94	27.65	29.19	28.09	29.75	32.46	33.06	26.26	25.48	26.96	28.89	44.2	31.29	41.57	44.92	37.97	25.78	28.63	30.58	32.02	34.06	33.99	31.96	31.93	22.12	22.63	34.33	26.44	26.48	27.78
LOC_Os01g19160	0.1	0.14	0.07	0.11	0.16	0.1	0.6	0.57	0.71	2.65	2.26	0.23	0.26	0.26	1.7	1.8	1.68	2.94	2.43	2.65	1.74	1.91	1.73	2.05	2.09	2.28	1.65	1.15	0.98	0.21	0.25	0.14	1.62	2.03	2.04	3.22	2.92	1.8	1.09	1.44	3.34	3.2	2.27
LOC_Os01g19170	5.32	4.46	2.05	7.28	9.15	14.77	0.63	0.66	1.29	0.43	0.59	7.49	10.65	12.81	0.18	0.29	0.32	2.17	2.07	2.34	20.55	25.25	21.01	2.77	1.2	1.55	0.42	0.97	0.86	5.08	5.16	4.75	0.61	0.43	0.38	3.35	4.39	11.64	19.53	21.72	3.18	1.81	3.87
LOC_Os01g19190	0	0	0	0	0	0	0	0	0	0	0	0	0	0	0	0.01	0	0	0	0	0	0	0	0	0	0	0	0	0	0	0	0.01	0	0	0	0	0	0	0	0	0	0	0
LOC_Os01g19210	0	0	0	0	0	0	0	0	0	0	0	0	0	0	0	0	0	0	0	0.01	0	0	0	0	0	0	0	0.02	0	0	0	0	0	0	0	0	0	0	0	0	0	0	0
LOC_Os01g19220	0	0	0.02	0	0	0	0	0.16	0	0	0	0.11	0.38	0.09	0.13	0.01	0.02	6.71	5.85	5.53	16.68	15.16	14.94	6.61	6.66	4.02	0.02	0	0.04	0.02	0.02	0	0	0.04	0.03	22.07	14.62	45.47	39.27	21.36	15.18	15.54	13.34
LOC_Os01g19240	0	0	0	0	0	0	0	0	0	0	0	0	0	0	0	0	0	0	0	0	0	0.18	0	0.04	0.04	0	0	0	0	0	0	0	0	0	0	0.13	0	0.71	0.84	0	0.47	0.45	0.26
LOC_Os01g19260	0.76	0.94	1.46	1.16	1.13	0.75	0.52	0.71	0.81	0.09	0.04	0.07	0.18	0.07	0.06	0.06	0.05	0.27	0.09	0.22	0.42	0.58	0.29	0.31	0.18	0.42	0.31	0.03	0.03	0.16	0	0.09	0.13	0.05	0.16	7.47	3.38	5.51	5.63	1.89	3.87	4.81	3.47
LOC_Os01g19270	0	0.22	0	0.21	0.25	0.19	0.09	0.19	0.12	0.39	0.83	0.25	0.65	0.55	0.22	0.11	0.32	3.31	3.35	1.69	2.76	4.19	3.34	1.91	1.62	2.72	0.17	0	0.25	0.31	0.1	0.04	0.13	0.05	0.09	1.86	2.03	2.43	3.33	1.15	1.47	2.03	1.64
LOC_Os01g19280	0	0.04	0	0.12	0.28	0.06	0.03	0.03	0	0	0	0	0.07	0.05	0	0.03	0.03	0	0.06	0	0.43	0.11	0.19	0.1	0.11	0.06	0	0	0	0	0	0	0	0.08	0	0.07	0	0.13	0.23	0	0.05	0.05	0.18
LOC_Os01g19290	0	0	0	0	0	0.02	0	0.08	0	0	0	0	0	0	0	0.02	0	5.63	3.61	2.4	3	3.11	4.59	5.57	5.84	9.54	0	0	0	0	0	0	0	0	0.03	11.13	5.49	52.15	36	6.51	15.2	13.49	10.23
LOC_Os01g19300	0	0	0	0	0	0	0	0	0	0	0	0	0	0	0	0	0	0	0	0	0	0	0	0	0.15	0	0	0	0	0	0	0	0	0	0	0	0	0	0	0	0	0	0
LOC_Os01g19310	0	0	0	0	0	0	0	0	0	0	0	0	0	0	0	0	0	0	0	0	0	0	0	0	0	0	0	0	0	0	0	0	0	0	0	0	0	0.03	0	0	0.03	0	0
LOC_Os01g19320	0.09	0	0	0	0	0	0.22	0	0	0	0	0	0	0.23	0.09	0	0.11	0	0	0	0	0.12	0	0.33	0.18	0.1	0.13	0	0	0	0	0	0	0	0	0	0	0.1	0.1	0.07	0.18	0.08	0
LOC_Os01g19330	0.03	0.29	0.37	1.96	0.92	1.46	0	0	0	0.1	0.12	0.03	0.09	0	0.03	0	0	0	0	0.03	0.04	0	0	0.08	0	0	0.1	0	0.06	0.11	0.13	0.24	0	0.05	0.08	0	0.08	0	0.64	0.2	0	0	0.13
LOC_Os01g19360	0	0	0.02	0	0	0	0	0.01	0.02	0	0	0	0	0	0	0.01	0	0	0	0	0	0	0	0	0	0	0	0	0	0	0	0	0.01	0.02	0	0	0	0	0	0	0.01	0.01	0.01
LOC_Os01g19370	0	0	0	0	0	0	0	0	0	0	0	0	0	0	0	0	0	0.1	0.16	0	0.23	0.06	0.06	0	0.1	0.11	0	0	0	0	0	0	0	0	0	0.13	0.06	0.06	0.41	0.25	0.05	0.08	0.14
LOC_Os01g19380	0.08	0.27	0.07	0.2	0.15	0.19	0.3	0.13	0.32	1.84	2.68	0.12	0.07	0.09	1.32	1.49	2.08	2.23	1.69	1.43	0.42	0.91	0.84	1.88	1.88	1.99	0.7	0.97	0.77	0.27	0.17	0.13	2.12	2.98	2.02	1.6	1.79	0.28	0.09	0.2	2.32	2.34	2.75
LOC_Os01g19390	0.36	0.66	0.11	0.15	0.43	0.48	0.37	0.44	0.65	1.62	1.69	0.4	0.76	0.32	0.81	0.79	1.33	1.1	1.09	1.01	0.96	1.07	0.54	0.67	1.08	1.11	0.68	0.57	0.83	0.27	0.31	0.55	2.16	1.17	2.02	1.13	1.03	0.44	0.29	0.65	1.19	1.18	1.05
LOC_Os01g19400	4.73	4.87	4.07	4.21	4.63	5.72	10.32	11.39	9.59	14.55	16.85	8.11	6.95	5.46	13.92	14.88	15.05	23.25	21.39	23.97	15.4	14.96	15.49	22.5	16.27	23.32	12.36	12.28	12.55	4.25	2.93	5.61	14.13	13.1	12.05	23.45	22.51	24.44	22.14	11.61	26.08	23.72	24.72
LOC_Os01g19410	16.02	15.31	15.36	12.03	11.37	12.08	13.38	15.01	13.76	13.45	12.4	9.48	9.64	10.26	10.78	11.57	12.32	18.75	20.98	19.4	18.48	16.82	19	19.76	19.78	21.02	12.18	11.82	11.43	9.76	10.96	12.57	13.72	12.53	12.64	17.04	16.46	10.43	10.3	13.64	15.78	15.02	13.93
LOC_Os01g19420	0	0	0	0	0	0	0	0	0	0	0	0	0	0	0	0	0	0	0	0.04	0	0	0	0	0	0.14	0	0	0	0	0	0	0	0	0	0	0	0	0	0	0	0	0
LOC_Os01g19430	0	0	0	0	0	0	0	0	0	0	0	0	0	0	0	0	0	0	0	0	0	0	0	0	0	0	0	0	0	0	0	0	0	0	0	0.11	0.11	0.2	0.37	0	0.13	0.04	0
LOC_Os01g19440	0	0	0	0	0	0	0	0	0	0	0	0.07	0	0	0	0	0	0	0	0	0	0	0	0.05	0.04	0	0	0	0	0	0	0.04	0	0	0	0.05	0.09	0	0.04	0.03	0.11	0.22	0.21
LOC_Os01g19450	26.85	29.91	32.23	25.03	27.78	25.81	27.73	28.04	27.73	33.58	34.76	23.56	24.97	28.06	27.4	27.93	26.76	59.44	53.03	55.57	207.56	167.55	161.03	57.48	43.96	54.67	30.44	29.64	29.47	23.83	30.4	31.53	25.9	28.42	27.62	90.79	71.8	110.01	83.59	73.21	67.72	68.8	55.37
LOC_Os01g19460	0.03	0.02	0	0	0.03	0.01	0.01	0.04	0.01	0.05	0.08	0.13	0.09	0.17	0.14	0.05	0.05	0.66	0.98	1.08	1.22	0.63	0.84	0.85	0.58	0.76	0	0.03	0.04	0.07	0.03	0	0.09	0.06	0.07	0.45	0.44	0.09	0.28	0.53	0.4	0.43	0.44
LOC_Os01g19470	14.48	15.16	15.87	14.72	14.81	14.92	13.73	15.75	15.42	20.78	19.91	9.96	9.81	10.88	14.29	13.52	13.9	27.98	27.83	27.21	26.58	26.02	28.07	30.75	20.53	30.12	15.94	17.21	14.46	8.41	10.83	11.4	15.18	16.89	15.59	31.11	28.82	27.68	16.96	23.58	28.19	28.53	21.91
LOC_Os01g19480	0.01	0.06	0.13	0.09	0.01	0.21	0.05	0.38	0.16	0.2	0.17	0.02	0.12	0.12	0.22	0.07	0.08	37.14	36.31	32.39	34.57	29.73	29.36	39.79	24.88	34.76	0.06	0.02	0.02	0.04	0.03	0.06	0.03	0.04	0.05	28.5	25.97	27.19	28.7	22.9	24.36	22.35	24.84
LOC_Os01g19490	0.84	1.09	0.8	0.72	0.87	0.63	2.62	2.89	2.54	5.6	5.91	1.43	1.53	1.73	5.37	4.2	5.34	6.15	5.78	5	4.48	5.56	5.52	5.59	4.69	5.51	4.81	4.55	4.35	0.7	0.87	0.64	6.05	5.08	5.35	5.69	6.18	3.78	3.42	3.25	7.14	6.64	7.31
LOC_Os01g19529	0	0	0.15	0.05	0.08	0.07	0.05	0.05	0	0.07	0.05	0	0.03	0.06	0	0	0.08	0.46	0.63	0.51	0.64	0.66	0.79	0.97	0.27	0.41	0.03	0.07	0.04	0.04	0	0.03	0.02	0.03	0.03	0.26	0.11	0.18	0.16	0.13	0.09	0.09	0.14
LOC_Os01g19548	0.25	0.39	0.39	0.23	0.18	0.22	1.43	1.36	1.34	2.63	2.71	0.51	0.61	0.26	2.07	1.84	1.72	3.1	2.89	2.96	2.28	2.05	2.66	2.08	2.06	2.43	1.39	1.37	1.19	0.32	0.27	0.12	1.71	2.12	2.2	2.74	2.45	1.67	1.32	1.26	3.04	3.14	2.83
LOC_Os01g19590	0.03	0	0	0	0	0	0	0	0	0	0	0	0	0	0	0.02	0	0	0	0	0.01	0	0	0	0.02	0	0	0	0	0	0	0	0	0	0	0	0	0	0.02	0.02	0	0	0
LOC_Os01g19600	0.09	0.05	0.1	0.03	0.07	0.06	0.03	0.06	0.02	0.02	0.03	0.04	0	0.03	0	0.07	0.06	0.05	0.08	0.02	0.07	0.13	0.04	0.03	0	0	0.04	0.04	0	0.07	0.08	0.06	0.05	0.03	0.12	0.02	0	0.03	0.02	0.01	0.02	0	0.01
LOC_Os01g19610	12.71	13.43	11.38	23.13	25.78	16.24	24.94	25.54	22.14	22.45	25.92	38.56	57.26	55.69	23.83	23.77	31.69	0.84	0.27	0.78	0.09	0.07	0.04	0.61	0.74	0.91	34.85	23.5	21.04	29.87	26.46	26.54	15.72	19.45	18.57	1.34	1.05	1.18	1.36	2.03	1.76	0.92	2.15
LOC_Os01g19620	0	0	0	0	0	0.02	0	0	0	0	0	0	0	0	0	0	0	0	0	0	0	0	0	0	0	0	0	0	0	0	0	0.03	0	0	0	0	0	0	0	0	0	0	0
LOC_Os01g19650	0	0	0	0	0.01	0	0	0	0	0	0.01	0	0	0	0	0	0	0	0	0.01	0	0	0.01	0	0	0.01	0	0	0	0	0	0	0	0	0	0	0	0	0	0	0	0	0
LOC_Os01g19670	0.08	0.34	0.32	0.17	0.3	0.16	0.88	0.59	0.77	3.66	1.64	0.37	1.15	0.61	2.59	1.73	1.42	0.88	0.61	0.69	0.19	0.52	0.18	0.68	0.4	0.64	2.2	2.15	1.7	0.26	0.4	0.09	3.77	3.53	1.93	1.54	0.87	0.36	0.42	0.29	1.46	1.92	3.74
LOC_Os01g19680	0	0	0	0.06	0.05	0	0	0	0	0	0	0	0	0	0	0	0	0	0	0.06	0	0	0	0	0	0	0.08	0	0.05	0.09	0	0	0	0	0	0	0	0	0	0	0	0	0
LOC_Os01g19694	0	0	0	0	0	0	0	0.03	0	0	0	0	0	0	0	0	0	2.83	3.45	2.88	3.57	3.56	3.6	3.64	2.24	2.58	0	0	0	0	0	0	0	0	0	2.85	3.63	1.71	2.77	2.96	3.63	1.96	4.41
LOC_Os01g19710	0	0	0	0	0	0	0	0	0	0	0	0	0	0	0	0	0	0	0	0	0	0	0	0	0	0	0	0	0	0	0	0	0	0	0	0	0	0	0	0	0	0.01	0
LOC_Os01g19720	0.03	0.04	0	0.04	0.03	0	0	0	0	0	0	0	0	0.02	0.03	0.06	0.02	0	0.02	0	0	0	0	0	0	0	0.04	0.04	0	0	0.07	0	0	0	0	0	0	0.02	0	0	0	0	0
LOC_Os01g19740	300.48	259.36	223.75	218.85	250.43	298.48	1718.4	1893.88	1871.41	4747.61	4666.58	558.15	586.57	583.05	4053.89	3854.42	4033.1	347.85	328.92	375.94	28.24	27.25	41.93	318.95	453.34	311.08	3757.97	4130.88	4526.93	284.75	258.63	246.11	5927.68	5368.86	5312.03	884.72	820.2	50.26	73	58.44	1093.7	1207.31	1282.05
LOC_Os01g19750	0	0	0	0	0	0	0	0	0.03	0.44	0.86	0	0.04	0	0.03	0.21	0.14	0.24	0.63	0.43	0.14	0.12	0.21	0.18	0.21	0.38	0.3	0.13	0.22	0.1	0.11	0	0.4	0.37	0.22	1.81	2.21	1.06	0.63	0.51	3.5	2.24	3.06
LOC_Os01g19760	2.7	3.24	3.34	2.85	2.7	2.7	3.26	3.75	3.46	4.75	5.63	2.98	3.75	3.57	4.02	4.33	4.61	9.68	9.27	8.81	14.64	12.48	12.88	10.07	7.93	8.81	4.87	5.21	4.27	2.78	3.18	3.72	4.46	4.2	5.34	9.4	7.54	8.71	6.44	7.36	8.64	8.61	6.96
LOC_Os01g19770	0.3	0	0.04	0.22	0.12	0.14	0	0.57	0.32	0.34	0.95	0	0	0.06	0.26	0.36	0.16	0.13	0.11	0.16	0.4	0.17	0.31	0.4	0.07	1.11	0.29	0.15	0.27	0.11	0.13	0.08	0.33	0.18	0.84	0.09	0.04	16.86	5.5	0	1.6	11.44	0.37
LOC_Os01g19800	1.44	1.04	0.82	0.89	1.25	1.42	0.65	0.65	1.09	1.87	0.98	1.13	0.86	1.73	0.68	1.21	1.11	3.18	3.99	3.63	8.97	7.14	7.36	3.84	4.91	3.63	1.78	1.89	1.27	0.4	1.08	0.72	0.32	0.73	0.74	3.31	4.2	2.65	5.63	3.92	4.37	4.42	3.83
LOC_Os01g19820	1.29	2.13	3.44	2.69	2.21	2.36	1.11	1.78	1.16	3.44	3.31	0.8	0.73	0.63	0.58	1	1.76	19.95	22.41	21.46	66.01	96.72	91.67	12.44	21.29	17.9	7.55	6.36	4.38	4.25	3.46	4.07	5.8	5.21	5.65	11.13	14.07	14.62	21.52	17.84	8.97	10.26	12.03
LOC_Os01g19840	40.04	35.72	35.12	30.84	31.51	31.76	56.78	54.77	49.58	83.09	91.86	63.03	63.07	79	114.74	114.66	101.38	96.52	94.62	98.36	75.15	86.28	86.23	92.58	85.04	98.68	83.68	75.99	74.98	26.78	28.01	32.71	81.45	75.5	80.94	120.71	120.08	168.9	173.36	104.93	145.75	128.12	128.55
LOC_Os01g19850	0.14	0.18	0.29	0.14	0.1	0.06	0.36	0.29	0.32	0.37	0.48	0.3	0.16	0.22	0.21	0.25	0.17	8.19	9.25	8.17	5.43	5.41	5.7	7.75	6.83	7.1	0.14	0.14	0.23	0.08	0.12	0.16	0.25	0.3	0.21	4.65	4.08	4.38	2.7	5.47	3.44	3.46	3.82
LOC_Os01g19860	0	0	0	0	0	0	0	0	0	0	0	0	0	0	0	0	0	0	0	0	0	0.14	0	0	0	0	0	0	0	0	0	0	0	0	0	0	0	0	0	0	0	0	0
LOC_Os01g19870	0.67	0.79	0.83	0.76	0.93	0.8	0.61	0.99	0.95	0.66	0.68	0.55	0.92	0.7	0.38	0.55	0.54	14.2	13.88	12.99	16.84	15.75	16.16	13.67	9	12.04	0.3	0.24	0.46	0.23	0.31	0.41	0.37	0.23	0.48	10.12	7.79	13.83	10.49	9.52	9.14	9.21	8.31
LOC_Os01g19880	0.1	0	0.07	0.21	0.27	1.15	0.18	0.12	0.16	0.07	0.11	0.09	0.19	0.17	0	0.24	0.12	0	0.05	0.05	0.06	0	0.06	0	0.05	0	0	0.15	0	0	0.06	0.11	0.11	0.54	0.3	0	0.06	0	0.05	0.04	0	0	0.05
LOC_Os01g19894	0	0	0	0	0	0	0	0	0	0	0	0	0	0	0.01	0	0	0	0.01	0	0	0	0	0.02	0	0	0	0	0	0.02	0	0	0	0	0.02	0	0	0	0	0	0	0	0
LOC_Os01g19910	0	0	0	0.08	0	0.14	0	0.17	0.08	0	0	0	0	0	0	0	0	0	0	0.07	0	0	0	0	0	0	0	0.32	0	0	0	0	0	0.1	0	0	0.09	0	0.07	0.1	0	0	0
LOC_Os01g19930	0	0	0	0.04	0	0	0.09	0	0	0	0	0.03	0	0	0.04	0	0	0	0	0	0	0	0	0	0	0	0	0	0	0	0	0	0	0	0	0	0.04	0	0	0	0	0	0
LOC_Os01g19940	12.04	11.98	11.15	10.63	8	14.5	6.58	7.14	7.18	1.89	3.05	3.07	3.94	4.73	4.76	3.37	3.56	6.74	5.77	7.11	3.89	3.84	3.55	5.14	5.12	7.01	5.39	6.84	7.18	2.6	3.46	3.73	2.62	3.42	4.07	3.24	3.27	1.41	2.61	2.74	3.04	3.19	3.38
LOC_Os01g19960	0.18	0.18	0.1	0.08	0.18	0.21	0.04	0.11	0.08	0.04	0.12	0.09	0.09	0.08	0.09	0.05	0.04	0.02	0.03	0	0.02	0.01	0	0.02	0	0.03	0.02	0.02	0.04	0.07	0.06	0.09	0.09	0.07	0.03	0	0	0.01	0	0.01	0.05	0.01	0.01
LOC_Os01g19970	7.53	6.63	5.23	8.85	8.36	8.07	10.74	9.37	7.08	10.83	10.18	8.03	8.43	10.31	11.49	9.19	10.2	8.54	6.93	7.6	4	4.33	4.53	6.66	6.06	7.41	5.51	4.65	4.79	11.99	9.94	11.06	4.25	4.7	4.9	5.57	4.77	4.53	4.91	5.08	6.42	6.7	5.32
LOC_Os01g19980	0	0	0	0	0	0	0	0	0	0	0	0	0	0	0	0	0	0	0	0	0	0	0	0	0	0	0	0	0	0	0	0	0	0	0	0	0	0	0.1	0	0	0	0
LOC_Os01g19990	0	0	0	0	0	0	0	0	0	0	0.05	0	0	0	0	0.04	0	1.05	2.01	0.9	0.59	0.32	0.66	1.49	0.53	1.31	0	0	0	0	0	0	0	0	0	1.05	0.59	0.69	0.38	0.69	0.35	0.91	0.57
LOC_Os01g20000	0	0	0	0	0	0	0	0	0	0	0	0	0	0	0	0	0	0.75	0.82	1.16	0	0	0	0	5.01	2.25	0	0	0	0	0	0	0	0	0	0.19	0	0.34	0.79	3.66	0.87	1.03	1.83
LOC_Os01g20010	0	0	0	0	0	0	0	0	0	0	0	0	0	0	0	0	0	0	0.15	0.14	0	0	0	0.17	0	0	0	0	0	0	0	0	0	0	0	0	0	0	0	0	0	0	0
LOC_Os01g20030	0.1	0	0.2	0.11	0.33	0.21	0	0	0	0	0	0	0	0	0	0	0	0	0	0	0	0	0	0	0	0.12	0	0	0	0	0	0	0	0	0	0	0	0.69	0.37	0	0.2	0.52	0.28
LOC_Os01g20080	0	0	0	0	0	0	0	0	0	0	0	0	0	0	0	0	0	0	0	0.04	0	0	0	0	0	0	0	0	0	0	0	0	0	0	0	0	0	0	0	0	0	0	0
LOC_Os01g20090	0.02	0	0	0	0.03	0	0	0	0	0.02	0	0.01	0	0.01	0.01	0	0	0	0.01	0	0	0	0.04	0	0	0	0	0	0	0.02	0.04	0	0	0.02	0	0	0	0	0	0	0	0.01	0
LOC_Os01g20100	0	0	0	0	0	0	0	0	0	0	0	0	0	0	0	0	0	0	0	0.1	0	0	0	0	0	0	0	0	0	0	0	0	0	0	0	0	0	0	0	0	0	0	0
LOC_Os01g20110	2.46	3.55	5.08	2.87	3.18	2.7	14.12	10.44	9.58	154.28	154.2	15.45	13.54	12.1	117.32	136.34	128.44	36.88	34.88	43.23	15.58	15.49	18.6	21.55	33.21	23.66	79.56	71.49	75.54	2.63	3.18	3.05	156.9	135.43	131.3	42.76	41.5	21.82	17.69	21.61	58.77	57.26	60.29
LOC_Os01g20120	15	14.71	14.91	12.77	16.28	14.68	16.04	16.6	11.59	17.65	13.15	13.24	13.87	13.43	16.47	17.69	15.09	5.07	4.98	4.57	5.06	5.35	4.94	5.54	4.86	4.98	16.88	15.84	17.69	16.32	22.23	21.88	14.95	15	16.03	10.49	8.47	6.74	4.99	5.49	9.76	8.23	9
LOC_Os01g20130	0.01	0	0	0	0	0	0	0	0	0	0.02	0.09	0	0	0	0	0.02	0	0.14	0	0.01	0	0	0.01	0.14	0	0	0	0.02	0	0	0.03	0	0	0	0	0.04	0.04	0	0.23	0.11	0.07	0.09
LOC_Os01g20150	0	0	0	0	0	0	0.04	0.03	0	0	0	0	0	0	0	0	0	0	0	0	0	0	0	0	0	0	0	0	0	0	0	0	0	0	0	0	0	0	0	0	0	0	0
LOC_Os01g20160	0.14	0.15	0.19	0.11	0.13	0.25	0.74	0.38	0.42	0.03	0.12	0.1	0.16	0.12	0.22	0.24	0.31	7.41	9.58	7.34	6.96	8.1	4.87	8.74	4.3	9.42	0.5	0.31	0.48	0.2	0.26	0.18	0.21	0.17	0.27	3.63	4.55	1.22	3.15	5.9	4.37	2	6.23
LOC_Os01g20190	0.01	0	0	0	0	0	0	0	0	0	0	0	0	0.01	0	0	0	0	0	0	0	0	0	0	0.01	0	0	0	0.02	0	0	0	0	0	0	0	0	0	0	0	0.03	0	0
LOC_Os01g20200	0	0	0.02	0.07	0.05	0.08	0	0	0.01	0.06	0.04	0	0	0.08	0	0	0	0.02	0.08	0.05	0	0.04	0	0.03	0.05	0.02	0.09	0.26	0.09	0.04	0.04	0	0.24	0.07	0.11	0.04	0	0.03	0.02	0.02	0.06	0	0.08
LOC_Os01g20206	7.74	9.76	7.56	19.17	12.33	13.88	2.51	7.47	15.85	2.06	2.13	0.64	0.73	2.56	0.78	0.32	0.66	0.42	0.66	0.31	0.39	0.24	0.21	0.34	1.32	0.86	1.21	0.35	0.95	1.15	0.82	1.69	0.68	1.41	1.51	1.5	4.27	1.54	1.71	6.42	1.75	1.91	2.83
LOC_Os01g20700	0	0	0	0	0.03	0	0	0	0	0	0	0	0	0	0	0	0	0	0	0	0	0	0	0	0.04	0	0	0	0	0	0	0	0	0	0	0	0	0	0	0	0	0	0
LOC_Os01g20710	0.1	0.14	0	0	0.23	0.05	0.06	0.06	0.05	0.07	0.06	0	0.07	0.08	0.05	0.2	0.06	0.2	0.27	0.63	0.48	0.13	0.35	0.31	1.06	0.29	0.15	0	0	0.25	0.06	0.06	0.06	0.21	0.06	0.26	0.18	0.23	0.11	0.18	0.24	0.17	0.47
LOC_Os01g20720	0.12	0.26	0.26	0.19	0.21	0.16	0.18	0.28	0.34	0.29	0.22	0.21	0.26	0.35	0.14	0.08	0.11	0.37	0.39	0.42	0.17	0.28	0.15	0.42	0.31	0.29	0.27	0.09	0.16	0.34	0.29	0.22	0.13	0.14	0.14	0.46	0.28	0.26	0.18	0.26	0.23	0.2	0.33
LOC_Os01g20730	0	0	0	0	0	0	0	0.08	0.04	0	0	0.06	0	0	0	0	0.04	1.58	0.76	0.64	4.67	5.06	2.86	0.65	0.5	0.84	0	0	0	0	0	0	0	0	0	0.34	0.52	1.21	1.11	1.27	0.19	0.48	0.5
LOC_Os01g20740	0	0	0.02	0	0	0	0	0	0	0	0	0.01	0	0	0	0	0	0.05	0.08	0.01	0	0.02	0.05	0.05	0.06	0.02	0	0	0	0	0.04	0.01	0	0	0.06	0	0	0	0	0	0	0.02	0
LOC_Os01g20760	0	0	0	0	0	0	0	0	0	0	0.01	0	0	0	0	0	0	0	0	0	0	0	0	0	0	0	0	0	0	0	0	0	0	0	0	0	0	0	0	0	0	0	0
LOC_Os01g20770	0	0	0	0	0	0	0	0	0	0	0	0	0	0	0	0	0	0	0.12	0	0	0	0	0	0	0	0	0	0	0	0	0	0	0	0	0	0	0	0	0	0	0	0
LOC_Os01g20780	0	0	0	0	0	0	0	0	0	0	0	0	0	0	0	0	0	1.7	1.47	1.41	6.58	4.37	4.09	1.44	1.07	1.78	0	0	0	0	0	0	0	0	0.05	1.83	1.43	5.66	3.6	2.31	2.32	2.76	2.82
LOC_Os01g20800	0	0	0	0	0	0	0.18	0	0.32	0	0	0	0	0	0.15	0.15	0	0.44	0	0	0	0	0.17	0.18	0	0.17	0.21	0	0.24	0.24	0	0.17	0.17	0.2	0.18	0	0.18	0	0	0.11	0	0.13	0
LOC_Os01g20830	14.72	15.4	15.91	12.81	13.85	10.39	29.97	17.42	10.86	58.64	70.05	22.16	19.91	18.13	36.21	40.62	44.18	4.62	6.49	7.06	0.27	0.16	0.26	3.25	5.32	3.91	74.72	79.2	62.61	18.33	26.41	22.87	70.63	65.79	59.64	19.93	18.18	1.35	1.48	1.23	22.93	14.76	20.96
LOC_Os01g20840	14.02	16.57	16.66	16.61	15.98	14.83	10.48	10.65	11.31	14.55	15.83	10.3	10.21	10.04	10.33	11.25	12.52	16.87	17.33	16.52	17.53	16.5	17.68	15.84	13.29	14.21	18.06	18.17	16.56	12.08	11.27	14.01	15.1	16.46	15.37	17.59	15.26	13.96	13.15	14.39	15.95	14.55	14.88
LOC_Os01g20860	11.95	11.75	13.68	9.97	12.16	5.75	4.62	5.21	5.4	2.64	2.77	2.99	3.89	3.05	3.29	3.45	3.17	5.76	5.02	5.37	8.12	7.83	9.22	5.95	4.96	4.94	3.26	2.64	3.01	3.4	3.87	5.01	2.63	3.33	3.58	4.96	4.65	4.7	3.3	4.63	5.61	5.57	4.89
LOC_Os01g20880	4.8	5.25	5.11	4.39	4.61	3.75	5.54	5.3	4.35	4.49	4.22	3.32	4.13	3.16	4.02	3.37	4.59	5.5	6.51	6.14	4.67	4.93	4.83	5.55	5.97	5.28	4.98	4.14	4.76	3.54	5.18	5.13	5.02	5.53	4.77	4.26	3.73	2.46	0.64	2.42	5.08	4.59	4
LOC_Os01g20890	8.88	10.01	9.96	4.62	4.4	4.24	25.33	21.06	15.94	16.89	13.85	5.08	4.58	4.29	26.28	24.03	25.48	19.26	22.09	20.36	10.98	9.34	9.02	26.97	24.37	26.99	15.81	15.12	16.83	5.72	5.67	6.23	25.12	23.91	25.63	16.33	15.26	3.59	2.77	4.19	23.52	22.54	20.72
LOC_Os01g20894	6.85	4.99	4.18	8.78	5.08	3.43	1.2	1.91	0.09	3.51	2.25	5.86	3.86	5.33	0	0.16	0.29	0.16	1.44	2.29	0	0.11	0.19	0.2	0.66	0.19	6.52	6.23	5.29	15.4	6.2	8.52	0.74	0.9	0.69	0.53	0.59	1.49	1.72	1.03	0.08	0.07	0.23
LOC_Os01g20900	6.38	6.72	8.09	8.06	7.32	5.76	5.63	7.56	5.43	6.54	7.08	3.33	3.95	4.1	5.12	5.26	5.05	9.8	10.37	9.23	11.85	11.37	11.34	8.29	7.48	8.43	6.25	6.26	5.82	3.1	4.17	5.31	5.92	6.02	5.94	9.98	8.76	7.29	5.73	6.45	9.63	8.54	7.9
LOC_Os01g20910	2.19	2.47	3.24	4.42	3.15	2.51	2.91	5.53	13.44	1.76	2.13	0.55	0.99	0.6	1.9	1.83	1.83	1.54	1.22	1.03	1.19	1.49	1.14	1.35	1.8	1.09	2.29	2.24	2.27	1.57	0.65	0.88	3.61	4.37	3.63	2.34	3.01	0.36	1.17	0.64	1.83	2.75	3.11
LOC_Os01g20930	6.02	3.37	4.82	6.36	5.08	5.8	4.16	4.88	6.48	3.23	3.22	5.61	4.51	4.76	3.33	2.44	4.48	5.32	3.83	3.09	7.2	8.16	5.54	3.26	3.43	3.63	3.37	3.19	1.31	4.72	4.53	4.65	2.62	3.01	2.05	5.87	4.57	3.09	5.61	4.19	3.98	4.24	5
LOC_Os01g20940	3.17	2.81	3.06	3.49	2.92	3.48	2.85	3.43	2.89	4.54	4.85	3.31	2.72	2.79	3.14	2.69	3.16	14.18	13.89	13.83	10.94	10.03	10.64	13.46	11.86	13.3	4.06	3.78	3.69	2.92	3.31	3.33	2.63	2.75	3.24	9.85	10.53	8.06	6.64	10.07	8.55	8.21	8.64
LOC_Os01g20950	0	0	0.07	0	0.05	0.05	0.03	0.13	0.06	0.51	0.55	0.27	0.28	0.07	0.16	0.16	0.06	5.09	3.85	3.77	3.11	3.37	4.51	4.38	3.3	4.29	0.46	0.08	0.54	0.04	0	0.03	0.21	0.11	0.1	6.81	6.04	2.97	3.58	1.73	6.07	5.54	5.5
LOC_Os01g20970	0	0	0.26	0	0.06	0	0	0.85	0.2	0.37	0.14	0.06	0.25	0.05	0.31	0.12	0.22	42.35	95.93	111.81	0.46	0.66	1.46	68.08	315.02	76.91	2.02	0.85	2.17	0.1	0.08	0.3	0.28	0.17	1.14	63.84	126.48	66.19	168.15	193.51	55.1	84.01	90.87
LOC_Os01g20980	0.02	0.02	0	0.17	0.03	0.16	0.06	0.02	0	0.08	0.37	0.13	0.2	0.53	0.03	0.07	0.04	2.09	2.1	1.9	4.39	4.71	5.28	1.96	1.48	1.38	0	0	0.04	0	0	0	0.17	0.07	0.06	0.79	0.87	0.27	0.49	0.76	0.48	0.48	0.38
LOC_Os01g20990	0	0	0	0	0	0	0	0	0	0	0	0	0	0	0	0	0	0.01	0	0.01	0	0	0	0	0	0	0	0	0	0	0	0	0	0	0	0	0	0	0	0	0	0	0
LOC_Os01g21034	0	0	0	0	0.05	0	0	0.1	0	0.04	0	0.47	1.74	0.5	0.99	0.45	0.24	5.51	3.71	4.95	58.79	39.64	37.55	5.18	5.14	4.36	0	0	0	0	0	0	0	0.03	0.03	20.81	14.77	51.18	46.21	29.57	13.15	10.23	10.48
LOC_Os01g21050	0	0	0	0	0	0	0	0	0	0	0	0	0	0	0	0	0	0	0	0	0	0	0	0.07	0	0	0	0	0	0	0	0	0	0	0	0	0	0.19	0.18	0	0	0	0
LOC_Os01g21070	0	0	0.02	0	0.02	0	0	0.04	0	0	0	0	0	0	0	0	0	1.31	1.46	1.37	2.1	2.26	1.52	1.59	2.44	0.98	0	0	0	0	0	0	0	0	0	3.39	2.26	7.92	13.77	12.91	2.66	2.55	3.35
LOC_Os01g21090	0	0	0.06	0.07	0.11	0.05	0	0	0	0	0	0.06	0.03	0.06	0	0	0	0	0	0	0	0	0	0	0	0	0	0.03	0	0.14	0.12	0.03	0	0	0	0.03	0	0.05	0	0	0	0	0
LOC_Os01g21100	0	0	0	0	0	0	0	0	0	0	0	0	0	0.05	0	0	0	0.06	0	0.18	0	0.08	0	0	0	0	0	0	0	0	0	0	0	0	0	0	0	0	0	0	0	0.1	0.06
LOC_Os01g21120	0.34	0.11	0.3	0.24	0.1	0.08	0.32	0.32	0.43	2.19	1.78	0.1	0.1	0.03	1.34	1.02	1.01	1.74	1.34	1.14	2.95	4.51	5.34	1.81	1.98	1.37	1.93	0.88	0.54	0	0.14	0	2.04	1.69	1.79	1.72	1.43	5.82	5.34	1.5	2.75	3.81	2.25
LOC_Os01g21130	0.05	0	0.07	0.18	0.05	0.11	0	0	0.06	0.32	0.37	0.1	0.28	0.36	0.21	0.05	0.25	0	0.24	0.05	0.13	0.49	0.31	0.07	0	0	0.16	0.48	0.4	0	0	0.19	0.36	0.3	0.13	0	0.07	0	0.06	0.04	0.1	0	0.1
LOC_Os01g21135	0	0	0	0	0	0	0	0	0	0	0	0	0	0	0	0	0	0.48	0.12	0.59	0.13	0.3	0.29	0.31	0.15	0.24	0	0	0	0	0	0	0	0	0	0	0	0.02	0.02	0.27	0	0	0.04
LOC_Os01g21144	0.44	0.35	0.33	0.62	0.49	0.5	0.35	0.47	0.44	1.04	1.01	0.61	0.43	0.53	0.72	0.66	0.58	2.8	2.48	1.93	1.7	2.37	2.04	2.47	2.03	2.13	0.51	0.67	0.52	0.9	0.33	0.3	0.92	0.84	0.66	2.31	2.2	1.97	2	1.97	2.25	2.24	2.49
LOC_Os01g21160	9.97	9.25	11.49	9.99	9.77	11.51	11.1	10.56	9.68	13.51	13.74	6.96	7.17	9.14	10.5	10.99	11.48	16.41	15.22	15.47	13.88	13.9	14.8	14.59	13.1	13.77	10.39	9.48	10.58	7.34	8.3	9.15	12.5	13.03	11.43	18.84	18.33	16.45	15.85	17.76	17.97	16.84	16.53
LOC_Os01g21170	2.44	2.26	2.7	2.11	3.42	2.96	2.1	1.27	1.29	4.41	3.37	1.17	1.62	0.47	1.85	2.53	1.85	4.8	3.76	4.53	2.03	1.26	2.21	2.88	2.77	3.98	1.88	1.72	1.5	1.36	1.97	2.38	3.02	3.46	4.34	3.04	1.93	1.95	0.78	1.79	4.98	4.23	4.95
LOC_Os01g21180	45.57	45.71	37.74	34.99	38.99	39.53	30.72	32.44	30.73	35.4	37.36	29.71	31.33	35.46	33.88	37.15	32.43	53.83	55.61	53.25	58.13	51.4	52.28	53.37	49.73	53.99	30.94	32.46	32.79	26.73	29.84	36.54	30.69	29.74	30.98	67.98	62.89	75.61	81	59.18	60.55	61.32	54.65
LOC_Os01g21190	0	0.02	0	0	0	0	0	0	0	0	0	0	0	0	0	0	0	0.03	0	0.01	0	0	0.03	0	0.01	0	0	0	0	0	0	0	0	0	0	0	0	0	0.01	0	0	0	0
LOC_Os01g21240	3.64	3.32	3.81	3.45	3.01	3.44	3.72	4.29	3.79	3.14	3.37	2.08	1.78	1.74	2.93	3.08	3.09	2.18	2.27	2.26	1.32	1.42	1.81	2.09	2.2	2.27	2.98	3.3	2.83	2.64	3.33	3.67	2.65	3.07	2.55	2.4	1.95	1.35	1.37	1.81	2.23	2.02	2.44
LOC_Os01g21250	627.87	449.94	494.55	526.18	626.34	565.78	44.67	33.18	42.77	1.37	3.49	75.41	80.82	84.85	3.12	3.14	1.41	1.19	2.91	3.2	0.16	0	0.15	1.94	10.85	4.89	3.84	5.54	7.16	211.69	119.68	92.14	2.98	1.46	1.28	12.29	13.78	27.2	45.48	44.51	8.95	7.96	10.19
LOC_Os01g21270	0	0	0	0.04	0	0	0	0	0	0	0	0	0	0	0	0.04	0	0	0	0	0	0.05	0	0	0	0	0	0	0	0	0	0	0	0	0	0	0	0	0	0	0	0	0
LOC_Os01g21290	0	0	0	0	0	0	0	0.04	0	0	0	0	0	0	0	0	0	0	0	0	0	0	0	0	0	0	0.03	0	0	0	0	0	0	0	0	0	0	0	0	0	0	0	0
LOC_Os01g21300	0	0	0	0	0	0	0	0.03	0.03	0.11	0	0	0	0	0	0.02	0	0.36	0.21	0.07	1.18	1.07	0.76	0.3	0.27	0.48	0.04	0.04	0	0	0	0	0	0	0	0.16	0.03	0.44	0.38	0.16	0.31	0.38	0.32
LOC_Os01g21310	0	0.21	0.07	0	0.05	0.25	0	0	0	0.07	0.17	0.27	0.26	0.21	0	0.24	0.29	7.43	6.54	5.71	27.56	21.54	21.03	8.37	3.96	7.44	0.22	0.22	0	0.25	0.31	0.52	0	0.21	0.06	3.96	3.48	11.2	10.45	5.31	5.56	5.88	5.26
LOC_Os01g21320	55.84	55.17	56.28	50.47	52.39	44.52	45.15	51.59	57.93	41.84	47.82	35.22	37	39.96	44	38.12	41.52	60.15	58.92	57.79	90.76	93.56	80.33	56.61	42.96	53.67	42.63	40.27	41.1	25.61	27.91	32.4	43.93	46.4	46.43	58.04	55.2	52.26	51.3	49.8	52.45	53.8	54.53
LOC_Os01g21350	0	0	0	0	0	0.03	0	0	0	0	0	0	0.04	0	0	0	0	0	0	0	0	0	0	0	0	0	0	0	0	0	0	0	0	0	0	0	0	0	0	0	0	0.02	0
LOC_Os01g21360	0	0	0	0	0.01	0	0	0	0	0	0	0	0	0.02	0	0	0	0	0	0.02	0	0	0	0	0	0	0	0	0	0	0	0	0	0	0	0	0	0	0.03	0	0	0	0
LOC_Os01g21380	0	0	0	0	0	0	0	0	0	0	0	0	0	0	0	0	0	0.09	0.07	0.06	0.11	0.12	0.03	0	0.09	0.03	0	0	0	0	0	0	0	0	0	0.08	0.04	0.41	0.22	0.22	0.2	0.03	0.17
LOC_Os01g21400	0	0	0	0	0	0	0	0	0	0	0	0	0	0	0	0	0	0	0	0	0	0	0	0	0.03	0	0	0	0	0	0	0	0	0	0	0	0	0	0	0	0	0	0
LOC_Os01g21410	11.22	11.01	8.9	11.61	12.24	12.5	12.27	13.6	11.03	12.3	11.53	9.14	9.81	9.58	11.64	11.76	9.72	12.31	13.09	13.22	11.87	11.08	10.12	14.39	13.52	14.42	10.14	10.86	9.41	7.72	7.83	9.61	11.62	11.72	11.03	10.04	11.48	10.7	10.76	11.02	11.36	11.86	13.08
LOC_Os01g21420	31.63	25.24	18.68	25.75	29.5	35.69	25.6	34.59	36.04	5.32	7.02	16.25	18.96	23.84	17.1	17.01	13.6	5.45	3.98	5.07	6.33	6.16	7.24	12.65	7.87	11.34	8.3	9.49	10.92	15.53	12.49	16.32	7.21	9.82	9.95	2.89	2.81	3.6	4.15	6.24	10.61	9.74	13.07
LOC_Os01g21440	25.14	24.79	23.89	26.1	23.67	21.07	21.19	23.15	25.69	19.76	21.75	11.79	13	15.72	18.38	15.81	17.42	32.18	28.59	27.29	27.56	26.17	27.35	32.92	25.1	32.99	19.39	21.76	17.19	16.2	16.67	17.16	15.82	17.06	16.78	28.02	25.2	28.57	35.64	25.09	24.9	22.61	24.8
LOC_Os01g21450	31.88	31.29	32.19	30.4	26.94	29.86	29.76	28.34	25.71	25.02	22.57	21.85	23.14	22	22.7	23.64	23.08	20.74	22.86	22.15	19.07	19.69	21.16	20.24	21.94	21.26	26.33	26.62	24.61	26.04	31.54	31.29	23.91	24.77	25.53	18.17	19.66	15.82	13.28	19.93	18.39	17.05	17.49
LOC_Os01g21490	0	0	0	0	0	0	0	0	0	0.03	0	0	0	0	0	0	0	0	0	0	0	0.03	0.06	0	0.08	0	0	0	0	0	0	0	0	0	0	0	0	0	0	0	0	0	0
LOC_Os01g21500	0	0	0	0.07	0	0	0	0	0	0.05	0.07	0	0	0	0	0	0	0	0	0	0	0	0	0	0	0	0	0	0	0	0	0.04	0	0	0.04	0	0	0	0.03	0	0	0	0
LOC_Os01g21510	0	0	0	0	0	0	0	0	0.02	0	0	0	0	0	0.01	0	0	0	0	0.02	0	0	0	0	0	0	0	0	0	0	0	0	0	0	0	0	0	0	0	0	0	0	0
LOC_Os01g21520	0.66	0.37	0.53	1	0.85	0.27	2.41	3.22	1.68	5.24	4.65	1.81	2.92	1.44	4.64	2.85	2.8	6.28	4.32	6.71	8.55	6.63	9.99	4.49	2.92	4.69	4.75	3.92	4.18	0.65	1.16	0.77	4.87	5.25	3.64	3.21	4.12	4.19	6.49	3.1	4.05	5.34	5.29
LOC_Os01g21530	0.04	0	0	0	0.02	0.01	0	0.03	0	0	0	0	0	0	0.02	0	0.01	0	0	0	0	0.03	0.03	0	0.03	0	0	0	0.01	0.02	0	0	0.03	0.02	0	0.02	0	0	0	0.01	0.01	0	0
LOC_Os01g21536	0	0	0	0	0.01	0.01	0	0	0	0	0	0.02	0.02	0	0	0	0	0	0	0	0	0	0	0	0	0	0	0	0	0	0	0	0	0	0	0	0	0	0	0	0	0	0
LOC_Os01g21560	6.57	7.72	6.89	8.93	10.25	7.61	19.7	19.95	20.95	28.3	26.34	10.09	12.03	10.5	22.52	21.54	23	45.77	39.53	43.03	43.37	41.44	41.37	40.43	39.66	44.2	22.85	18.74	23.78	10.97	11.69	12.57	24.06	24.91	24.6	60.44	55.43	43.39	53.54	32.12	48.44	53.57	57.45
LOC_Os01g21580	0	0	0.07	0	0	0	0	0	0	0.16	0.06	0	0	0	0.05	0.21	0	1.42	5.38	4.98	0.19	0.27	0.12	2.12	29.86	2.55	0.76	0.16	1.64	0	0	0	0.24	0.07	0.25	5.83	12.67	3.72	10.47	9.4	4.32	5.51	8.04
LOC_Os01g21585	0	0	0	0	0	0	0	0	0	0	0	0	0	0	0	0	0	0.14	0.16	0.21	0.18	0.19	0.08	0.35	0	0.84	0	0	0	0	0	0	0	0.1	0	0.09	0.09	0	0	0.05	0.07	0	0.07
LOC_Os01g21590	0.02	0	0.03	0.1	0.06	0.33	0.03	0	0.12	0	0.05	0.08	0.06	0.02	0	0.02	0	1.84	2.1	1.56	7.52	8.98	7.01	2.53	1.84	2.91	0.03	0.1	0.06	0	0.09	0	0.1	0.09	0.05	2.17	2.97	7.8	5.62	4.98	2.61	3.57	2.83
LOC_Os01g21600	0.01	0	0	0	0	0	0	0	0	0	0	0	0	0	0	0	0	0	0.02	0	0	0	0	0	0	0	0	0	0	0	0	0.03	0	0	0	0	0	0	0	0	0	0	0
LOC_Os01g21610	12.65	11.74	11.27	10.09	10.27	8.76	7.35	9.91	9.9	4.93	4.63	5.43	5.2	5.61	4.44	4.71	4.01	4.43	6.4	5.44	3.01	3.7	4	5.7	7.88	5.53	4.02	3.61	3.65	7.47	8.16	8.12	4.5	5.4	5.12	4.11	6.14	7.37	8.73	9.58	5.65	6.45	5.93
LOC_Os01g21620	0	0	0	0	0	0	0	0	0	0.29	0	0	0	0	0	0	0	0	0	0	0	0	0	0	0	0	0	0	0	0	0	0	0	0	0	0	0	0	0	0	0	0	0
LOC_Os01g21630	0.1	0.09	0.13	0.07	0	0.08	0.02	0	0	0	0	0.15	0.02	0.07	0.17	0.02	0.02	0.19	0.19	0.28	1.2	0.46	0.77	0.31	0.32	0.31	0	0	0	0.05	0	0	0	0	0	0.35	0.21	0.22	0.24	0.24	0.18	0.18	0.07
LOC_Os01g21640	0	0	0	0	0	0	0	0	0	0	0	0	0	0	0	0	0	0.12	0.54	0	0	0	0	0	0	0	0	0	0	0	0	0	0	0	0	0.08	0	0	0	0	0	0	0
LOC_Os01g21650	0	0	0	0	0	0	0	0	0	0	0	0	0	0	0	0.02	0	0.09	0.03	0.09	0.42	0.27	0.29	0.06	0.09	0	0	0	0	0	0	0	0	0	0	0.27	0	1.43	1	0.14	0.52	0.52	0.5
LOC_Os01g21670	0	0	0	0	0	0	0	0	0	0	0	0	0	0	0	0	0	7.95	7	5.94	1.9	4.04	7.4	9.21	4.15	11.5	0	0	0	0	0	0	0	0	0	0.15	0.45	0	0.02	0.26	0.04	0.02	0.2
LOC_Os01g21710	0	0	0	0	0	0	0	0	0	0	0	0	0	0	0	0	0	0	0	0	0	0	0	0	0	0	0	0	0	0	0	0	0	0	0	0.03	0	0.03	0.02	0	0	0	0
LOC_Os01g21780	0	0	0	0	0	0	0	0	0	0	0	0	0	0	0	0	0	0	0	0	0.37	0.13	0.47	0	0	0	0	0	0	0	0	0	0	0	0	0	0	0	0	0	0	0	0
LOC_Os01g21820	60.03	55.79	60.02	53.48	54.2	55.68	56.79	56.93	53.39	79.61	79.81	55.04	57.34	55.79	77.75	82.81	70.04	26.02	26.15	25.64	22.33	22.3	24.23	21.83	19.92	18.73	68.61	67.77	69.82	46.42	56.3	58.47	75.41	76.04	76.32	28.85	27.97	23.52	18.86	25.4	28.46	28.66	26.06
LOC_Os01g21850	7.73	7.68	8.07	8.4	8.67	8.51	7.46	8.07	7.13	8.57	9.8	8.6	7.64	8.21	8.23	7.83	7.3	29.99	33.93	38.12	14.37	13.77	16.2	38.5	49.1	38.71	8.21	8.66	8.98	6.64	7.01	8.1	7.93	8.13	8.51	19.25	26.8	19.95	18.35	30	19.96	22.79	22.6
LOC_Os01g21860	6.76	8.9	8.43	8.58	8.23	8.24	8.3	8.6	9.86	12.21	9.57	7.09	5	5.5	7.34	8.3	8.39	9.75	9.02	10.12	10.01	8.98	12.18	9.61	8.03	10.59	11.29	12.5	11.82	7.33	6.24	7.66	9.64	9.36	7.94	12.73	10.07	10.87	13.03	9.31	10.48	11.06	10.33
LOC_Os01g21870	0	0	0	0	0	0	0	0	0	0	0	0	0	0	0	0	0.12	0.1	0.22	0	0	0	0	0	0	0.12	0	0	0	0	0	0	0	0	0	0	0	0.12	0.21	0	0	0	0.1
LOC_Os01g21880	0.2	0.14	0.13	0.11	0	0	0.12	0	0	0	0.11	0	0	0	0.1	0	0	0.39	0.32	0.19	0.24	0.51	0.11	0.6	0.5	0.68	0.14	0.59	0	0	0.5	0	0.33	0.14	0	0	0	0	0	0	0	0	0
LOC_Os01g21900	0	0	0	0	0	0	0	0	0	0	0	0	0	0	0	0	0	0	0	0.3	0	0	0.09	0.29	0.08	0.18	0	0	0	0	0	0	0	0	0	0	0	0	0.08	0	0	0.13	0
LOC_Os01g21920	0	0	0	0	0	0	0	0.1	0	0	0	0	0	0	0	0	0	0.12	0.04	0	0.33	0.45	0.13	0	0	0.09	0	0	0	0	0	0	0	0	0	0	0	0	0	0	0	0.03	0
LOC_Os01g21940	10.98	12.28	11.71	10.29	10.04	10.23	13.41	13.29	13.9	16.21	15.19	9.34	9.64	11.38	16.98	15.75	16.66	11.14	11.5	12.29	11.7	10.46	11.94	10.59	9.76	11.54	15.94	15.87	16.7	7.8	8.22	8.19	18.86	19.06	17.67	16.55	15.68	15.4	10.73	10.61	16.35	15.74	15.5
LOC_Os01g21960	0.08	0.02	0	0.12	0.15	0.13	0.06	0.1	0.15	0.46	0.79	0.79	0.72	0.6	0.75	0.36	0.19	31.36	28.98	27.4	74.12	66.82	59.91	28.88	15.67	26.41	0.14	0.26	0.31	0.28	0.26	0.24	0.04	0.26	0.28	20.68	15.88	24.04	16.23	16.83	17.79	16.65	14.36
LOC_Os01g21970	0.52	0.23	0.42	0.58	0.4	0.19	0.2	4.94	0.77	2.44	3.45	0.36	0.92	0.4	6.91	9.57	9.39	354.23	608.29	685.91	13.6	17.75	25.38	543.62	1773.6	554.66	72.76	12.05	136.67	0.65	0.89	0.99	9.01	21.49	34.41	484.75	863.05	653.47	1114.24	1340.45	328.81	447.89	502.39
LOC_Os01g21990	3.83	3.65	3	3.97	4.75	5.29	28.49	25.09	22.11	55.59	52.87	19.23	18.65	19.01	49.47	46.97	45.24	9.4	8.39	9.03	3.53	3.28	3.34	7.56	8.44	6.97	43.16	43.43	47.67	5.1	6.04	5.26	55.65	57.55	53.68	9.46	9.94	2.46	1.93	3.54	13.1	13.37	14.53
LOC_Os01g22000	0	0	0	0	0	0	0	0	0	0	0	0	0	0.02	0	0	0	0	0.05	0	0.03	0.03	0.05	0	0	0	0	0.03	0	0	0	0	0	0	0	0.03	0	0	0	0.02	0	0	0
LOC_Os01g22010	187.07	258.71	286.46	301.52	304.39	276.03	154.06	126.4	164.3	37.49	36.57	197.28	216.31	251.66	61.38	47.91	45.28	530.23	461.61	426.34	847.55	941.22	927.82	481.42	291.06	495.74	81.77	58.02	87.24	211.02	190.37	189.32	36.1	36.08	40.23	575.28	438.96	768.34	787.74	683.8	342.64	352.22	353.59
LOC_Os01g22039	0.01	0	0.03	0.05	0	0.05	0.01	0.03	0	0	0.05	0.04	0	0.07	0.03	0.03	0	0.05	0.01	0.01	0.03	0	0.05	0	0	0	0.02	0.03	0.03	0	0.01	0	0.03	0	0.03	0	0	0	0	0	0.03	0	0.01
LOC_Os01g22070	3.23	3.66	4.43	3.78	3.37	3.24	3.64	3.51	3.22	4.82	4.53	3.21	3.29	3.23	4	4.07	3.94	3.54	3.51	3.95	4.1	3.65	3.61	3.7	3.11	3.95	5.05	4.8	4.69	2.75	3.52	4.09	4.85	4.28	5.39	3.87	3.77	2.84	2.61	2.92	3.78	3.35	3.47
LOC_Os01g22090	0	0	0	0	0	0	0.03	0	0.04	0.04	0.06	0	0.02	0.01	0.03	0.13	0	0.44	0.61	0.48	0.41	0.89	0.54	0.64	0.29	0.54	0.04	0.02	0.03	0	0	0.02	0.02	0.02	0.02	0.17	0.1	0.78	0.37	0.04	0.72	0.56	0.38
LOC_Os01g22170	0.02	0	0	0	0.01	0	0	0	0.01	0	0.05	0	0.01	0.01	0.01	0.01	0	0.02	0	0	0	0	0	0.01	0	0	0.01	0	0.01	0.05	0.02	0.01	0.01	0.01	0	0	0	0	0	0	0.01	0	0
LOC_Os01g22180	0.01	0	0	0	0	0	0.04	0	0.05	0	0.01	0	0	0	0.03	0.02	0.02	0	0	0.01	0	0	0	0.03	0.01	0	0.06	0	0.04	0	0	0	0.01	0.02	0.02	0	0	0	0	0	0	0	0
LOC_Os01g22190	0	0	0	0	0	0	0.01	0	0.01	0	0	0	0	0	0	0	0	0	0.01	0	0	0	0	0.02	0	0	0	0	0.01	0	0	0	0.02	0	0.01	0.01	0	0	0	0	0	0	0
LOC_Os01g22209	0.01	0	0.03	0.05	0	0.05	0.01	0.03	0	0	0.05	0.04	0	0.07	0.03	0.03	0	0.05	0.01	0.01	0.03	0	0.05	0	0	0	0.02	0.03	0.03	0	0.01	0	0.03	0	0.03	0	0	0	0	0	0.03	0	0.01
LOC_Os01g22230	0.13	0.15	0	0.09	0.12	0.05	0.39	0.57	0.45	1.65	1.76	0.99	0.59	0.81	0.86	0.65	0.54	10.39	13.16	8.84	5.9	6.99	6.19	15.9	6.85	17.52	0.92	1.15	0.67	0.04	0.03	0	0.56	0.7	0.48	3.87	3.55	4.26	4.74	4.59	2.81	2.17	3.11
LOC_Os01g22249	0.11	0.11	0	0.09	0.05	0.14	0.1	0	0.06	0.24	0.09	0.39	0.42	0.18	0.08	0.13	0.16	0.4	0.35	0.36	0.26	0.24	0.62	0.07	0.03	0.06	0.31	0	0.04	0.13	0.3	0.28	0.09	0	0.03	0.07	0.03	0.09	0.31	0.16	0.1	0.14	0.05
LOC_Os01g22270	0	0	0	0	0	0	0	0.04	0	0.01	0.01	0	0	0.01	0.01	0	0	0	0	0	0	0	0.01	0	0	0.02	0	0.02	0.02	0	0	0	0	0.02	0	0	0	0	0.01	0	0	0.01	0
LOC_Os01g22309	0	0	0	0	0	0	0	0	0	0	0	0	0	0	0.07	0	0	0	0	0	0	0	0	0	0	0	0	0	0	0	0	0	0	0	0	0.09	0.26	0	0	0.04	0	0	0
LOC_Os01g22320	0	0	0	0	0	0	0	0	0	0	0	0	0	0	0.08	0	0.1	0	0	0	0	0	0	0	0	0	0	0	0	0	0	0	0	0	0	0	0	0	0	0	0	0	0
LOC_Os01g22336	0	0.05	0.04	0	0.03	0.07	0	0	0	0.05	0	0.03	0	0	0.03	0.07	0	0.43	0.15	0.06	29.33	24.89	18.98	0.2	0.43	0.53	0	0	0	0	0	0	0	0.09	0	1.36	1	1.69	2.71	1.88	0.8	1.76	1.55
LOC_Os01g22352	0.76	0.57	0.78	0.9	0.74	0.69	1.2	0.52	0.94	1.45	2.07	6.23	4.93	5.22	1.38	0.99	1.81	31.36	36.99	30.07	13.64	16.93	20.22	24.43	27.01	28.83	1.45	0.94	1.4	2.15	3.17	2.67	1.81	1.97	2.42	70.12	64.85	65.23	96.82	47.82	57.62	69.16	65.34
LOC_Os01g22370	5.09	5.4	6.24	5.88	5.47	6.06	2.23	1.58	3.29	5.55	6.07	7.37	10.58	14.4	5.98	4.97	4.92	18.35	18.38	17.38	11.58	14.2	14.3	11.47	15.15	17.74	4.31	1.6	3.64	5.62	2.71	5.55	3.86	3.15	4.69	11.22	14.07	13.24	18.68	9.4	8.28	11.41	8.52
LOC_Os01g22380	0	0	0	0	0	0	0	0	0	0	0	0	0	0	0	0	0	0	0.06	0	0.06	0	0.06	0	0	0	0	0	0	0	0	0	0	0	0	0.07	0	0	0	0.11	0	0	0
LOC_Os01g22390	3.28	3.49	4.24	3.42	3.58	3.08	5.05	5.09	4.12	5.45	5.43	3.19	3.09	3.04	4.66	4.71	4.4	6.15	5.76	6.51	5.18	5.06	5.48	6.32	4.75	6.15	5	4.85	5.09	2.32	2.92	3.5	5.17	5.56	5.09	5.08	4.5	4.22	2.26	3.81	5.28	5.02	4.54
LOC_Os01g22410	0	0	0	0	0	0	0	0	0	0	0	0	0	0	0	0	0	0	0	0	0	0	0	0	0	0	0	0	0	0	0	0	0	0	0	0	0	0	0	0.01	0	0	0
LOC_Os01g22430	5.52	6.79	4.35	4.3	5.22	4.17	7.54	6.45	5.41	7.08	9.12	4.25	3.89	4.48	10.38	9.16	9.8	9.66	9.21	9.91	8.04	9.58	7.97	5.32	4.67	4.61	8.16	8.17	8.61	3.41	3.62	3.76	11.97	11.99	11.83	6.37	5.39	7.04	5.13	8.11	5.05	4.69	4.87
LOC_Os01g22480	5.52	4.74	5.01	6.37	5.69	6.04	6.38	4.62	5.58	10.16	10.24	6.76	6.53	5.72	7.72	9.13	8.01	5.43	4.9	4.68	4.27	4.76	4.33	4.4	3.6	3.89	8.49	8.56	8.16	6.23	6.43	6.33	9.94	8.62	9.8	4.31	4.12	3.53	1.37	3.33	4.14	3.93	4.23
LOC_Os01g22490	104.75	94.89	91.31	84.73	82.72	97.29	181.54	153.54	161.39	326.09	375.33	273.4	269.87	312.03	391.13	391.25	346.74	312.88	309.87	325.62	232.29	270.42	276.91	283.97	241.5	284.36	269.01	260.6	275.21	96.84	80.74	88.66	280.97	253.3	269.01	449.05	423.97	639.16	592.06	336.04	554.41	516.34	528.05
LOC_Os01g22500	3.61	4.38	4.85	3.09	3.32	3.41	5.81	5.86	5.92	6.56	7.7	5.06	5.21	4.68	6.7	7.67	8.11	10.04	9.37	10.25	12.14	10.7	12.68	10.2	7.48	8.18	6.69	7.58	6.43	3.49	3.67	4.05	6.71	7.48	7.05	11.34	11.98	12.45	15.16	6.88	13.01	12.73	11.98
LOC_Os01g22510	53.16	55.57	52.48	53.51	52.43	53.62	43.38	44.73	44.88	18.01	18.64	35.96	38.11	39.17	21.84	25.88	23.4	9.65	9.17	9.11	12.26	12.39	10.78	11.53	8.5	9.51	25.34	25.13	27.18	52.63	54.83	52.01	24.8	21.69	22.97	18.65	15.76	23.05	22.47	19.48	15.88	15.91	16.23
LOC_Os01g22520	57.17	64.1	62.75	55.85	50.84	53.38	48.76	35.1	36.47	115.06	120.02	136.73	124.48	122.89	98.07	99.04	99.84	89.6	90.41	95.52	68.63	68.75	79.45	105.71	95.47	104.44	82.43	77.31	87.67	113.01	103.77	97.21	105.76	84.99	90.81	74.04	80.75	108.15	108.88	104.88	79.33	73.31	71.49
LOC_Os01g22540	0	0	0	0	0	0	0	0	0	0.53	0.07	0	0	0	0	0	0	0.18	0.26	0.34	0	0	0	0.65	0.96	0.34	0	0	0.19	0	0	0	0	0.08	0.07	0	0.07	0	0	0	0.29	0.15	0.67
LOC_Os01g22550	2.83	2.18	3.29	2.59	2.55	3.09	4.84	3.94	3.37	3.84	3.04	3.44	3.76	3.99	3.4	3.54	4.03	6.05	6.16	5.34	8.06	8.36	6.92	6.4	5.28	6.49	3.55	3.34	3.06	3.32	3.25	2.88	3.52	3.36	3.11	5.47	4.16	4.15	3.77	3.97	5.86	6.8	5.41
LOC_Os01g22560	0.79	0.65	0.1	0.27	0.23	0.36	1.21	0.78	1.17	0.21	0	0.72	0.51	0.69	0.52	0.31	0.67	0.07	0	0.14	0.09	0.05	0.12	0.3	0.04	0.04	0.21	0.21	0.26	0.53	0.22	0.08	0.4	0.64	0.38	0.05	0.04	0.32	0.07	0	0.03	0	0.1
LOC_Os01g22570	1.3	1.22	0.51	0.78	0.62	0.24	2.16	3.05	2.81	0	0.33	0.53	1.44	0.52	0.56	0.85	1.19	0	0.05	0	0	0	0.06	0	0	0	0.62	0.29	0.47	0.63	0.48	0.17	0.75	0.66	0.29	0.25	0.29	0.05	0	0	0.05	0.04	0.09
LOC_Os01g22590	0	0	0	0.05	0	0	0	0	0	0	0	0	0	0	0	0	0	0.06	0.02	0.01	0.11	0.27	0.07	0.11	0.02	0.02	0	0	0	0	0.04	0	0	0	0	0.15	0.15	1.64	1.34	0.48	0.06	0.08	0.17
LOC_Os01g22600	20.73	19.79	22.34	21.45	20.82	23.83	14.12	13.12	16.21	5.99	5.15	13.58	11.88	14.55	9.04	8.66	6.61	8.37	7.31	9.79	9.41	8.41	10.04	9.05	10.11	8.1	9.18	6.99	8.33	14.39	17.1	15.61	5.77	6.19	5.67	11.77	12.63	11.53	12.11	16.11	10.68	8.73	9.92
LOC_Os01g22620	0.07	0	0	0.07	0	0	0	0	0	0	0.19	0	0	0	0	0	0	0	0	0	0	0	0	0	0.02	0	0.08	0	0	0	0.04	0	0	0	0	0	0.04	0	0.05	0	0	0.04	0
LOC_Os01g22630	1.82	2.07	2.02	1.14	1.09	1.33	3.64	3.53	2.9	3.41	3.23	1.36	1.46	1.83	5.51	5.52	4.78	7.09	7	7.05	5.29	5.76	6.75	9.62	8.08	9.04	3.03	3.58	2.9	1.24	1	1.14	4.3	5.05	4.97	5.36	6.52	5.56	4.34	3.7	9.62	9.91	8.78
LOC_Os01g22640	0.31	0.25	0.5	0.29	0.49	0.34	0.07	0.07	0.44	0.78	0.8	2.34	2.93	2.68	0.74	0.33	0.44	37.9	34.47	29.49	46.72	47.43	53.55	38.96	16.87	42.19	0.14	0.14	0.22	1.22	1.15	0.95	0.09	0.21	0.16	6.65	4.83	6.66	8.76	12.36	5.65	5.9	5.02
LOC_Os01g22650	0	0	0	0	0	0	0.11	0	0.09	0	0.1	0	0	0	0	0	0	0	0	0	0	0	0	0	0	0	0	0	0	0	0	0	0	0	0.11	0	0	0	0	0	0	0	0
LOC_Os01g22660	0.11	0.27	0.09	0.07	0.16	0.14	0.28	0.63	0.3	0.56	0.57	0.12	0.19	0.11	0.55	0.56	0.75	2.96	2.55	2.9	7.09	5.52	5.12	3.53	2.43	2.71	0.29	0.26	0.24	0.09	0.18	0.15	0.5	0.29	0.32	3.9	3.23	2.43	2.42	2.36	4.13	3.66	3.01
LOC_Os01g22670	0	0	0	0.09	0	0.02	0.05	0	0.04	0	0	0	0	0.02	0	0	0.05	0	0	0	0.08	0	0	0	0	0	0	0	0	0	0	0	0	0	0.03	0.03	0.05	0	0	0	0	0	0
LOC_Os01g22680	0	0	0	0	0	0	0	0	0	0	0	0	0	0	0	0	0	0	0	0	0	0	0	0	0	0	0	0	0	0	0	0	0	0	0	0	0	0.29	0.2	0	0	0.05	0.03
LOC_Os01g22710	0	0.1	0.06	0.17	0.13	0.07	0.34	0.28	0.2	0.14	0.34	0.4	0.45	0.47	0.27	0.18	0.11	0.05	0.2	0.07	0.11	0.09	0.11	0	0.12	0	0.5	0.1	0.02	0.11	0.2	0.3	0.21	0.25	0.19	0.65	0.17	0.89	0.63	0.44	0.18	0.1	0.26
LOC_Os01g22750	0	0	0	0	0	0	0	0	0	0	0	0	0	0	0	0	0	0	0	0.03	0	0	0.02	0	0	0	0	0	0	0	0	0	0	0	0	0	0	0	0	0	0	0.01	0
LOC_Os01g22780	1.72	1.55	0.96	1.34	2.15	2.32	2.18	2.7	3.42	3.26	3.39	2.83	3.57	4.09	3.12	3.04	2.33	2.84	3.2	3.84	3.09	3.93	3.69	4.86	3.47	4.2	1.34	1.17	1.22	1.8	1.85	1.5	1.65	1.6	1.43	10.74	6.73	19.44	15.56	4.79	19.54	18.52	15.23
LOC_Os01g22830	0	0	0	0	0	0	0	0	0	0	0	0	0	0	0	0	0.02	0	0	0	0	0	0	0	0	0	0	0	0	0	0	0	0	0	0	0	0	0	0	0	0	0	0
LOC_Os01g22850	0	0	0	0.05	0	0.04	0	0	0.05	0.13	0	0	0	0	0.08	0.04	0.1	0	0	0.08	0	0	0	0.05	0	0.05	0	0.06	0	0.14	0	0	0	0	0	0.11	0	0	0	0	0	0.04	0
LOC_Os01g22870	12.32	14.03	13.06	11.93	11.29	10.79	16.78	17.22	21.48	19.71	18.64	8.15	8.45	8.87	16.04	14.98	17.26	14.21	16.15	16	20.52	18.92	17.37	16.4	15.28	16.02	20.98	18.34	19.35	11.42	10.65	10.62	21.49	21.94	21.08	16.51	15.95	18.77	16.05	10.88	17.84	19.31	16.47
LOC_Os01g22900	12.42	18.38	14.99	20.23	12.72	20.46	45.1	31.76	26.65	163.26	152.01	29.83	40.98	60.5	102.61	133.12	145.56	9.76	8.32	8.52	5.71	5.76	5.78	9.49	15.67	7.24	362.38	350.6	329.51	8.75	10.41	11.05	291.73	296.47	279.25	19.31	18.74	38.68	41.16	40.17	20.51	20.94	23.05
LOC_Os01g22910	0	0	0	0	0	0	0.1	0.23	0.06	0.75	0.7	0	0.04	0.02	0.87	0.42	0.35	0.94	0.88	0.65	0.52	0.38	0.59	0.85	0.41	0.9	0.27	0.36	0.75	0.04	0	0	0.36	0.74	0.13	0.24	0.23	0.03	0	0.06	0.21	0.23	0.38
LOC_Os01g22954	0.06	0	0	0	0.09	0	0.07	0	0	0.03	0.02	0	0	0	0.02	0.04	0	0.27	0.31	0.18	0.5	0.23	0.37	0.02	0.13	0.04	0.03	0.08	0.03	0	0	0	0.06	0.13	0.05	1.3	0.75	1.21	1.22	0.42	1.27	1.2	1.28
LOC_Os01g22980	21.9	31.43	31.17	32.88	27.05	28.7	102.24	85.03	72.81	67.79	61.42	89.96	86.5	87.35	105.53	120.82	114.44	1.28	0.28	0.52	0.65	0.51	0.66	0.59	0.61	0.6	113.58	122.12	113.69	92.68	107.89	94.01	99.24	96.96	97.04	7.44	5.52	1.48	1.64	1.22	10.07	8.89	8.79
LOC_Os01g22990	36.71	41.07	56.82	41.65	35.02	30.22	45.62	39.96	36.53	43.97	48.53	37.46	42.57	34.13	49.64	44.79	53.87	66.85	60.93	60.8	67.91	76.89	77.07	59.1	61.65	57.35	57.1	48.9	48.49	38.55	40.78	44.41	63.45	55.92	61.27	69.17	67.3	57.25	64.48	46.37	82.24	66.82	73.7
LOC_Os01g23000	0.19	0.36	0.26	0.21	0.24	0.26	0.24	0.24	0.21	0.57	0.59	0.3	0.08	0.16	0	0.19	0.76	0.45	0.28	0.12	0.16	0.08	0	0.08	0.13	0.22	0.47	1.44	1.1	0.11	0.16	0.15	0.72	0.71	0.54	0.33	0.16	0	0.2	0.19	0.25	0.06	0.06
LOC_Os01g23020	0	0	0	0	0.01	0.03	0	0	0	0	0	0	0	0	0	0	0	0	0	0	0.03	0	0.05	0	0	0	0	0	0.01	0	0	0.02	0	0	0	0	0	0.01	0	0.01	0	0	0
LOC_Os01g23040	0	0	0	0	0	0	0	0	0	0	0	0.01	0	0	0	0	0	0	0	0	0	0	0	0	0	0	0	0	0	0	0.04	0	0.01	0	0	0	0	0	0	0	0	0.01	0
LOC_Os01g23050	0	0	0	0	0	0	0	0	0	0	0	0	0	0	0	0.07	0	0	0	0	0	0	0	0	0	0	0	0	0.12	0	0	0	0	0	0	0	0	0	0	0	0	0	0
LOC_Os01g23070	0.02	0	0	0	0	0	0	0.02	0.12	0.03	0	0	0	0	0	0.02	0.09	0	0	0.09	0.29	0.35	0.11	0	0.04	0.06	0	0.03	0.01	0	0.02	0	0	0	0.04	0.19	0.18	0.1	0.02	0.01	0.18	0.25	0.09
LOC_Os01g23160	0	0	0	0	0	0	0	0	0	0	0	0	0.03	0	0	0	0	0	0	0	0	0	0	0	0	0	0	0	0	0	0	0	0	0	0	0	0	0	0	0	0	0	0
LOC_Os01g23180	0	0	0	0	0	0	0	0	0	0	0	0	0	0	0	0	0	0	0	0	0	0	0	0	0	0	0	0	0	0	0	0	0	0	0	0	0	0.07	0	0	0	0	0
LOC_Os01g23190	0	0	0	0	0	0	0	0	0	0	0	0	0	0	0	0	0	0	0	0	0	0	0	0	0	0	0	0	0	0	0	0	0	0	0	0	0	0	0	0	0.05	0	0
LOC_Os01g23200	0	0	0	0	0.02	0	0	0	0.01	0.04	0	0	0	0.01	0	0	0	0.02	0	0.02	0.02	0	0.02	0.05	0	0	0	0	0	0	0	0	0	0	0.02	0.01	0	0	0	0	0.03	0	0
LOC_Os01g23230	0	0	0	0	0	0	0	0	0.12	0	0	0	0	0	0	0	0	0	0	0	0	0	0	0	0	0	0	0	0	0	0	0	0	0	0	0	0	0	0	0	0	0	0
LOC_Os01g23270	0	0	0	0	0	0	0	0	0	0	0	0	0	0	0	0	0	0	0	0	0	0	0	0	0	0	0	0	0	0	0	0	0	0	0	0	0	0	0	0	0	0	0.02
LOC_Os01g23370	0	0	0	0	0	0	0	0	0	0.08	0.06	0.03	0	0.04	0.03	0.02	0	0.98	2.84	3.53	0.04	0	0.1	1.77	10.02	2.48	0.02	0	0.11	0	0.02	0.04	0.04	0.03	0.02	1.77	3.98	0.81	2.23	4.76	2.04	2.48	3.52
LOC_Os01g23380	3.4	3.18	3.67	4.32	4.12	3.4	3.63	5.08	4.99	5.17	4.93	3.87	3.77	3.83	3.71	3.5	3.74	2.97	2.77	2.49	3.65	3.49	3.6	2.7	2.45	2.83	4.33	3.23	4.42	3.74	2.88	3.2	3.68	3.93	4.03	3.83	3.91	3.04	2.96	2.69	4.51	4.46	3.44
LOC_Os01g23410	0.03	0	0.04	0	0.03	0	0	0	0	0.08	0.06	0	0	0	0.03	0	0.07	0.2	0	0.05	0.1	0	0.03	0.03	0.09	0.03	0	0	0	0	0	0	0	0	0	0.07	0	0.06	0	0	0	0.05	0
LOC_Os01g23430	0	0	0	0	0	0	0	0	0	0	0	0	0	0	0	0	0	0	0	0	0	0	0	0	0	0	0	0	0	0	0	0	0	0	0	0	0.04	0	0	0	0	0	0
LOC_Os01g23440	0	0	0	0	0	0	0	0	0.02	0	0	0	0	0	0.05	0	0	0.02	0.07	0.22	0	0	0	0.03	0.33	0.06	0	0	0	0	0	0	0	0.06	0	0.05	0.07	0	0.07	0.14	0.04	0.1	0.19
LOC_Os01g23470	0	0	0	0	0	0	0	0	0.03	0	0	0	0	0	0	0	0	0.02	0	0	0	0	0	0	0	0	0	0	0	0	0	0	0	0	0	0	0	0	0	0	0	0	0
LOC_Os01g23490	0	0	0	0	0	0	0	0	0	0	0	0	0	0	0	0	0	0	0	0	0	0	0	0	0	0	0	0	0	0.21	0	0	0	0	0	0	0	0	0	0	0	0	0
LOC_Os01g23520	0	0	0	0	0	0	0	0	0	0	0	0	0	0	0	0	0	0	0	0.02	0	0	0	0	0	0	0	0	0	0	0	0	0	0	0	0	0	0	0	0	0	0	0
LOC_Os01g23530	0	0	0	0	0	0	0	0	0	0	0	0	0	0	0	0	0	0	0	0	0	0	0	0	0	0	0	0	0	0	0	0	0	0	0	0.03	0.03	0	0	0.03	0	0	0
LOC_Os01g23540	0	0	0	0	0	0	0	0	0	0	0	0	0	0	0	0	0	0	0	0	0	0	0	0	0	0	0.02	0	0	0	0	0	0	0	0	0	0	0	0	0	0	0	0
LOC_Os01g23550	0	0	0	0	0	0	0	0	0	0	0	0	0	0	0	0	0	0	0	0	0	0	0	0	0	0	0	0	0	0	0	0	0	0	0	0	0	0	0	0	0.02	0	0
LOC_Os01g23560	0	0	0	0	0	0	0	0.04	0	0	0	0	0	0	0	0	0	0	0	0	0	0.04	0	0	0	0	0.04	0	0.02	0	0	0.07	0	0.04	0	0	0	0	0	0	0	0	0
LOC_Os01g23580	2.12	1.89	2.12	2.12	2.46	2.71	1.18	1.1	1.17	1.1	1.04	1.54	1.17	1.26	1.26	1.18	1.27	2.87	2.34	2.2	3.02	3.95	3.47	1.96	1.86	2.84	1.83	1.54	1.41	1.66	1.41	1.48	1.44	1.37	1.09	1.31	1.73	1.49	2.66	1.67	1.26	2.03	1.52
LOC_Os01g23590	28.88	30.52	30.69	26.66	25.63	25.21	29.01	30.63	25.72	30.05	28.6	22.61	23.05	23.64	26.67	28.95	27.41	25.84	24.96	26.57	29.51	26.28	30.06	24.58	21.81	23.41	28.84	34.14	28.22	20.25	26.07	27.38	29.57	32.93	30.61	24.56	22.11	20.02	15.75	20.29	26.06	23.34	23.16
LOC_Os01g23600	2.36	1.22	2.17	3.99	3.9	4.04	3.74	2.9	2.92	3.65	5.5	2.11	3.24	2.72	2.72	2.29	2.93	3.39	2.24	1.51	1.94	2.56	1.44	1.94	2.08	2.35	1.87	2.41	1.46	1.42	2.71	2.14	2.25	2.49	2.49	1.77	1.22	1.35	0.59	1.95	1.1	1.44	1.99
LOC_Os01g23610	18.26	17.01	16.96	7.53	8.98	8.27	26.62	25.54	26.2	42.1	41.3	13.03	11.85	13.86	52.91	52.52	47.33	22.09	21.83	24.14	19.71	20.86	23.68	20.52	21.26	18.81	28.45	25.01	27.44	8.13	7.91	8.03	45.43	43.07	44.43	32.24	31.68	33.26	29.25	21.67	37.88	33.05	32.03
LOC_Os01g23620	34.92	38.77	35.33	32.74	31.82	29.2	27.39	33.71	37.46	26.94	30.29	21.61	27.08	28.89	29.08	27.52	28.72	63.34	60.53	61.12	83.5	81.95	70.13	64.21	56.86	66.79	28.94	28.22	27.9	23.25	26.91	28.07	28.26	30.41	28.47	61.55	57.21	66.71	73.73	55.65	64.48	59.42	59.32
LOC_Os01g23630	6.05	4.59	4.35	6.66	7.68	6.91	1.93	2.8	3.46	4.3	3.98	5.38	5.49	4.79	3.13	3.1	2.2	5.75	4.39	4.74	7.76	5.86	5.99	2.97	2.17	3.9	4	2.84	4.95	5.74	6.85	5.52	2.57	2.5	2.76	7.23	4.61	7.27	8.17	6.4	3.63	4.45	4.91
LOC_Os01g23640	21.56	22.87	23.12	25.13	22.38	21.78	16.34	18.02	16.95	17.15	17.65	13.06	14.18	16.18	13.85	15.56	15.79	21.81	21.4	20.4	29.78	26.39	28.07	20.06	19.05	21.61	19.06	21.15	19.88	13.3	17.51	20.6	17.52	19.29	18.55	24.15	22.57	20.96	17.79	21.99	20.66	18.94	19.06
LOC_Os01g23680	41.22	40.98	39.71	32.72	31.33	35.95	37.56	35.91	30.15	26.45	26.64	40	41.51	42.49	41.1	45.14	36.15	11.82	11.43	13.57	11.46	10.28	11.54	11.17	11.23	10.56	25.88	27.13	30.11	30.22	39.03	36.24	28.41	28.06	28.96	17.8	18.53	17.94	21.46	18.48	16.95	15.72	14.94
LOC_Os01g23705	0	0.09	0	0	0	0	0	0	0.21	0	0.22	0	0	0.06	0	0	0	0.13	0.29	0.32	0.63	1.1	0.83	0.24	0.07	0.15	0	0	0.05	0	0	0	0	0	0	0.17	0	0.15	0	0	0.32	0.17	0.06
LOC_Os01g23710	5.96	5.89	7.56	7.95	7.43	8.37	8.3	6.33	5.48	12.75	11.56	10.92	11.14	9.16	8.01	7.17	10.35	5.68	6.93	6.3	3.32	5.05	5.02	6.59	5.92	5.64	10.15	8.34	11.27	10.92	10.23	11.58	14.88	12.1	10.59	3.49	3.04	2.37	2.07	2.76	4.84	4.95	5.28
LOC_Os01g23730	0	0	0.13	0.05	0.04	0.05	0	0	0	0.14	0	0	0	0	0.05	0	0	0.14	0	0	0.11	0.12	0.27	0	0.05	0.11	0	0	0.04	0.08	0.12	0	0	0.06	0	0	0	0	0.15	0	0.04	0	0.04
LOC_Os01g23740	27.33	27.14	31.93	25.27	26.38	26.14	39.69	39.74	43.57	53.77	56.12	22.14	23.83	26.9	41.71	38.74	36.22	55.35	50.64	51.59	50.06	44.59	52.13	55.25	39.29	55.64	39.96	43.03	43.79	15.9	18.54	18.76	45.69	47.5	45.76	62.58	62.02	75.7	66.11	39.36	59.72	64.86	53.89
LOC_Os01g23770	0	0	0	0	0	0	0	0	0.08	0	0	0	0	0	0	0.04	0	0.12	0	0	0	0	0	0	0	0	0	0	0	0	0	0	0	0	0	0	0	0	0	0	0.04	0.1	0
LOC_Os01g23850	0.4	0.53	0.72	1.05	1.47	1.48	0	0	0	1.55	1.61	2.07	2.46	1.79	0	0	0	2.47	2.78	2.01	12.6	10.99	8.74	0.19	0.02	0	1.06	0.62	1.1	1.05	1.27	1.67	0	0	0	1.3	1.32	1.62	2.25	3.04	0	0	0
LOC_Os01g23870	0.36	0.19	0.24	1.29	0.96	0.9	0.08	0	0	0.29	0.38	0.69	0.58	0.62	0	0	0	0.48	0.65	0.38	1.73	1.37	1.55	0.08	0	0	0.1	0.26	0.18	0.8	0.5	0.59	0	0	0	0.43	0.48	1.28	1.32	1.15	0	0	0
LOC_Os01g23880	0.19	0.22	0.08	0.1	0.14	0.1	0	1.37	0.1	1.06	1.21	0	0.2	0.13	0.61	1.26	1.11	135.15	235.75	242.14	0.19	1.29	2.41	81.19	177.1	66.15	16.6	3.58	30.66	0.05	0.39	0.04	0.84	2.11	3.98	127.03	216.15	254.71	544.82	617.74	29.21	44.07	55.97
LOC_Os01g23910	0.65	1.03	0.54	1.93	1.65	1.41	0.1	0	0	0.36	0.65	0.67	0.95	0.96	0	0.16	0	0.48	0.18	1.02	1.17	0.63	0.75	0.1	0.25	0	0.94	0.12	0.33	1.07	0.72	0.85	0	0.22	0.2	0.42	0.2	0.46	0.43	0.97	0.08	0.14	0
LOC_Os01g23930	0.13	0.03	0.23	0.08	0.12	0.07	0.07	0.08	0	0.03	0.04	0	0.03	0.01	0.09	0.07	0.11	0.14	0.16	0.22	0.05	0	0.06	0.11	0.1	0.37	0.02	0.05	0.03	0.04	0	0.02	0.12	0.07	0.1	0.07	0.1	0.06	0.01	0.01	0.4	0.21	0.21
LOC_Os01g23970	1.54	0.83	1.65	1.94	1.19	1.05	2.58	1.54	1.69	2.04	1.31	1.26	0.88	0.94	1.03	1.07	1.56	0.06	0	0	0	0	0	0.04	0.03	0	2.38	1.49	1.39	1.11	2	1.61	1.94	3.15	2.26	0.26	0.32	0.6	0.28	0.69	0.03	0.2	0.08
LOC_Os01g23980	0	0	0	0	0	0	0	0.01	0	0	0	0	0	0	0	0	0	0	0	0	0	0	0	0	0	0.01	0	0	0	0.03	0.01	0	0	0	0	0	0	0	0	0	0	0	0
LOC_Os01g23990	33.31	18.56	21.13	20.35	23.15	16.61	63.85	74.23	64.78	29.89	37.24	20.88	21.65	24.01	38.27	34.34	37.07	0.72	1.09	0.38	0.4	0.43	0	0.48	0.6	0.3	24.89	53.56	15.45	21.49	19.1	16.46	37.9	44.5	48.36	1.7	0.88	0.6	1.53	0.63	1.34	0.62	1.36
LOC_Os01g24010	0.06	0.21	0.12	0.1	0.08	0.05	0.14	0.13	0.06	0.41	0.51	0.05	0.05	0.07	0.28	0.25	0.28	0.21	0.29	0.3	0.36	0.24	0.34	0.35	0.17	0.2	0.3	0.4	0.21	0.04	0.09	0.11	0.4	0.18	0.45	0.66	0.81	0.39	0.43	0.43	0.7	0.95	0.67
LOC_Os01g24020	1.86	2.14	2.18	2.12	2.02	1.14	2.46	1.58	2.21	4.96	5.88	0.92	1.39	0.76	4.23	3.47	4.29	6.08	5.83	6.37	2.36	3.84	4.45	4.64	4.18	6.7	3.48	3.17	2.83	2.4	2.12	1.77	4.02	4.17	4.11	4.52	3.51	2.8	1.53	2.35	4.74	4.73	3.92
LOC_Os01g24030	0	0	0	0	0	0	0	0.03	0	0	0	0	0	0	0	0	0	0.59	0.4	0.37	0.09	0.21	0.03	0.18	0	0.15	0	0	0	0	0	0	0	0	0	1.25	0.76	0.33	0.47	0.29	0.25	0.15	0.25
LOC_Os01g24050	0	0	0	0	0	0	0	0	0	0	0	0	0.08	0	0	0	0	0	0	0	0.02	0.02	0	0	0	0	0	0	0	0	0	0	0	0	0	0	0	0	0	0	0	0	0
LOC_Os01g24060	8.44	8.82	9.29	11.92	10.71	9.84	10.32	9.02	8.76	18.77	16.85	11.54	11.81	10.88	10.83	10.61	10.54	16.6	17.09	17.55	16.84	15.33	16.65	11.78	9.82	11.52	14.75	13.72	15.63	10.28	9.97	10.21	12.97	13.35	11.95	17.05	15.25	14.06	8.77	11.46	13.68	12.25	11.93
LOC_Os01g24070	6.83	5.59	5.7	4.82	4.89	4.87	8.8	6.71	6.18	14.03	13.97	6.59	8.28	6.4	22.82	23.42	23.51	8.38	9.79	10.24	7.14	6.71	7.74	15.34	14.04	14.53	8.07	6.89	8.93	5.41	8.04	6.59	19.13	18.6	18.92	5.58	6.26	2.22	3.15	2.86	8.26	9.45	10.48
LOC_Os01g24080	0	0	0	0	0	0	0	0	0	0.02	0.02	0	0	0	0	0	0	0	0	0	0	0	0	0	0.03	0	0	0	0.01	0	0	0	0.03	0.02	0	0	0.02	0	0	0	0	0	0
LOC_Os01g24090	1.38	2.23	2.53	1.05	1.52	1.05	4.4	3.54	3.72	18.66	16.6	1.59	1.38	1.66	20.93	20	15.48	5.28	5.15	5.91	0.77	0.66	0.39	5.84	6.82	5.84	5.15	4.61	5.83	1.5	0.96	1.24	23.32	24.71	23.95	4.07	4.36	0.55	0.57	0.58	10.51	13.53	11.39
LOC_Os01g24100	0	0	0	0	0	0	0	0	0	0	0	0	0	0	0	0	0	0	0	0	0	0	0	0	0	0	0	0	0	0	0	0	0	0	0	0	0.03	0	0	0	0	0	0
LOC_Os01g24110	0	0	0	0	0	0	0	0	0	0.11	0	0	0	0	0	0.23	0	0	0	0.15	0	0	0	0.38	0.23	0.18	0	0	0.06	0	0	0	0	0	0	0	0.09	0	0	0	0.15	0.26	0.07
LOC_Os01g24140	0	0	0	0	0	0	0	0.06	0	0	0	0	0	0	0.03	0.02	0	0.03	0.02	0.06	0	0	0	0	0	0.07	0	0	0.01	0	0	0	0.02	0.02	0	0	0	0	0	0	0.02	0.06	0.02
LOC_Os01g24150	0	0	0	0	0	0	0	0	0	0	0	0	0	0	0	0	0	0	0	0	0	0	0	0.14	0	0	0	0	0	0	0	0	0	0	0	0	0	0	0	0	0	0	0
LOC_Os01g24180	0	0	0	0	0	0	0	0	0	0	0	0	0	0	0	0	0	0	0	0.02	0	0	0	0.02	0	0	0	0	0	0	0	0	0	0	0	0	0	0	0	0	0	0	0
LOC_Os01g24210	0.02	0	0	0	0	0	0.14	0.06	0.07	0.14	0.05	0	0	0	0.22	0.07	0.03	0.09	0	0	0	0	0	0.08	0	0.05	0.03	0.03	0	0	0	0	0.1	0.03	0.08	0.03	0.08	0	0	0	0.02	0.06	0.15
LOC_Os01g24220	0	0	0.03	0	0	0	0	0.04	0.06	0	0	0	0	0	0	0	0	0.02	0	0	0	0	0	0	0	0	0	0	0	0	0	0	0.02	0	0.02	0	0	0	0	0	0	0	0
LOC_Os01g24240	0	0	0	0	0	0	0	0	0	0	0	0	0	0	0	0	0	0	0	0	0	0	0	0	0	0	0	0	0	0	0	0	0	0	0	0	0	0	0	0	0.05	0	0.02
LOC_Os01g24260	0	0	0	0	0.08	0	0	0	0	0	0	0	0	0	0	0	0	0	0	0	0.05	0	0	0.05	0.09	0	0	0	0	0	0	0	0	0	0	0	0	0	0.01	0	0	0	0
LOC_Os01g24310	0	0	0	0	0	0	0	0	0	0	0	0	0	0	0.02	0	0	0	0	0	0	0	0	0	0	0	0	0	0	0	0	0	0	0	0	0	0	0	0	0	0	0	0
LOC_Os01g24340	0.24	0.37	0.49	0	0	0	0.96	0.99	0.61	0.81	0.48	0	0	0	1.72	1.39	1.42	0.63	0.69	0.73	0	0	0	2.65	1.66	1.63	0.64	1.01	0.9	0	0	0.03	1.44	1.44	1.48	1.51	1.2	0	0	0	2.62	2.71	2.79
LOC_Os01g24350	0.03	0	0	0	0	0	0.04	0	0.03	0	0	0	0	0	0.06	0	0	0	0	0.17	0	0	0	0	0	0	0.04	0	0	0	0	0	0.03	0.04	0.03	0	0	0	0	0	0	0.02	0
LOC_Os01g24400	0	0	0	0	0	0	0	0	0.01	0	0	0	0	0	0	0	0	0	0	0	0	0	0	0	0	0	0	0	0	0	0	0	0	0	0	0	0	0	0	0	0	0	0
LOC_Os01g24420	0.36	0.38	0.47	0.17	0.04	0.06	1.23	1.08	1.29	0.58	0.77	0.04	0	0	1.64	1.37	2.14	0.08	0.02	0.09	0	0	0	0.1	0.11	0.15	1.07	1.08	0.75	0	0	0.04	2	1.76	1.65	0.04	0.02	0	0	0.01	0.09	0.24	0.29
LOC_Os01g24430	2.36	2.38	2.43	2.9	1.84	1.77	0.9	1.34	1.31	1.02	1.28	1.19	1.13	0.95	0.87	0.7	0.81	1.09	0.78	1.11	1.87	1.75	1.82	0.44	0.26	0.67	2.69	1.48	2.1	1.68	1.29	1.73	0.8	0.77	1.01	1.54	0.92	0.93	0.62	0.98	0.83	0.94	1.03
LOC_Os01g24440	7.26	3.62	2.98	12.78	14.86	12.7	9.05	10.34	8.84	2.09	3.59	5.6	7.95	8.82	3.47	3.4	4.26	2.55	1.52	1.31	2.15	2.87	1.63	1.17	0.96	2.09	2.18	3.31	2.21	7.67	7.69	6.44	1.77	2.29	2.34	2.1	1.38	3.68	3.69	3.81	0.89	2.51	2.31
LOC_Os01g24460	0	0.04	0	0	0	0	0	0	0	0	0	0	0	0	0	0	0	0	0	0	0	0	0	0.35	0.08	0	0	0	0	0	0	0	0.03	0	0	0.1	0	9.58	6.16	0.02	2.38	2.75	0.52
LOC_Os01g24470	0	0	0	0.04	0	0	0	0.03	0.06	0.02	0.03	0.01	0.03	0.01	0.03	0.02	0	4.71	6.32	5.53	2.17	2.27	3.03	5.9	6.04	5.7	0.03	0.05	0.03	0	0	0.03	0.01	0	0.01	1.89	3.74	1.22	2.51	5.41	1.37	1.77	2.06
LOC_Os01g24480	6.55	6.42	6.39	6.18	6.36	5.97	2.65	4.38	5.52	2.92	3.63	2.22	2.13	1.88	2.45	2.35	2.11	7.22	8.64	7.12	10.45	10.35	9.71	6.8	4.44	5.23	1.82	2.28	2.03	2.62	2.23	3.6	1.81	1.94	1.98	6.99	6.23	8.77	7.27	7.66	5.89	5.77	5.75
LOC_Os01g24490	1.34	1.13	1.15	2.37	2.29	2.45	0.57	0.57	0.82	2.99	2.4	2.35	2.31	2.51	0.19	0.46	0.71	4.18	4.86	4.77	8.53	7.77	6.62	1.67	1.53	1.08	1.8	1.27	1.1	1.82	1.82	1.89	0.48	0.32	0.36	5.44	5.11	4.05	4.02	5.18	3.25	3.67	2.85
LOC_Os01g24500	0.08	0	0.04	0	0	0.06	0	0.07	0.06	0	0	0	0	0	0	0.11	0.03	0.03	0.03	0	0	0	0	0	0.11	0.06	0.08	0	0	0	0	0	0	0	0	0.93	0.44	0	0	0.02	1.66	1.31	1.67
LOC_Os01g24520	0	0	0	0	0	0	0	0	0	0	0	0	0	0	0	0.04	0	0	0	0	0	0	0	0	0	0	0	0	0	0	0	0	0	0	0.07	0	0	0	0	0	0	0	0
LOC_Os01g24540	0.04	0	0	0	0	0	0	0.04	0.05	0	0	0	0	0	0.04	0.03	0	0.17	0.2	0.13	0	0	0	0.76	0.43	0.88	0	0	0	0	0	0	0.06	0	0	0.04	0.11	0	0	0	0.13	0.15	0.03
LOC_Os01g24550	0	0	0	0	0	0	0	0	0	0	0	0	0	0	0	0	0	0	0	0	0	0.24	0.12	0	0	0.07	0	0	0	0	0	0	0	0	0	0	0	0.11	0	0	0.06	0.04	0.06
LOC_Os01g24560	0	0	0	0	0	0.05	0	0	0	0	0	0.02	0	0	0	0	0	0.26	0.27	0.09	0.83	1.4	1.78	0.1	0	0.1	0	0	0.04	0	0	0.09	0	0	0	0.13	0.32	0.18	0.51	0.57	0	0	0.04
LOC_Os01g24570	0	0	0	0	0	0	0	0	0	0	0	0	0	0	0	0	0	0.09	0	0.1	0.25	0.09	0.06	0	0	0.13	0	0	0	0	0	0	0	0	0	0.11	0	0	0	0	0.11	0	0.12
LOC_Os01g24600	0	0	0	0	0.03	0	0	0	0	0	0	0	0	0.05	0	0	0	0.03	0.06	0.06	0.99	0.85	0.85	0.07	0.18	0.26	0	0	0	0	0	0	0	0	0	0.08	0.04	0.32	0.12	0.2	0.07	0.09	0.15
LOC_Os01g24620	0	0.02	0	0	0	0	0	0	0	0	0	0	0	0	0	0	0	0	0	0	0	0	0	0.1	0	0	0	0	0	0.01	0	0.05	0	0	0	0.02	0	0.31	0.49	0.36	0	0	0
LOC_Os01g24630	0	0	0	0	0	0	0	0	0	0	0	0	0	0	0	0	0	0	0	0	0	0	0	0	0	0	0	0	0	0.02	0	0	0	0	0	0	0.01	0.14	0.01	0.06	0	0.01	0
LOC_Os01g24660	0	0	0	0	0	0	0	0	0	0	0	0	0	0	0	0	0	0	0	0	0	0	0.02	0	0	0	0	0	0	0	0	0	0	0	0	0	0	0	0	0	0	0	0
LOC_Os01g24680	38.92	40	43.87	40.72	41.57	38.07	33.71	32.68	32.95	46.31	41.44	31.03	32.8	31.06	35.79	38.41	34.95	55.82	56.58	58.22	71.13	62.74	61.56	52.66	50.93	53.46	38.12	38.37	37.66	24.54	30.58	35.57	35.53	41.27	39.41	93.58	82.49	64.9	54.75	61.6	75.56	77.8	64.91
LOC_Os01g24690	24.71	20.76	18.43	17.56	17.25	20.25	46.11	35.11	33.88	78.01	90.78	64.85	61.27	74.43	104.76	104.89	101.53	135.21	123.78	131.5	79.15	81.13	89.04	131.5	99.87	132.92	69.71	65.8	75.83	21.56	14.45	19.57	85.86	77.34	76.35	156.42	142.08	203.82	203.43	94.84	210.77	196.57	182.29
LOC_Os01g24710	0.37	0.23	0.22	0.44	0.65	0.42	0.05	0.2	0	2.65	1.16	4.67	3.2	4.27	0.52	0.04	0.63	53.24	25.95	44.7	220.76	209.4	264.91	10.49	14.23	13.88	0.94	0.91	0.7	2.55	2.57	3	0	0	0.15	77.31	73.72	35.06	51.88	65.59	70.87	79.64	70.63
LOC_Os01g24720	0	0	0	0	0	0.32	0	0	0	0.15	0.12	0	0.14	0	0	0	0	0.1	0	0.1	0.87	0.13	0	0	0	0	0	0	0.08	0	0.26	0	0	0	0	0.4	0.62	0.94	0.43	0.23	0	0	0
LOC_Os01g24730	0	0	0	0	0	0	0	0	0	0	0	0	0	0	0	0	0	0	0	0	0	0	0	0	0	0	0	0	0	0	0	0	0	0	0	0	0	0.08	0	0	0	0	0
LOC_Os01g24750	10.74	10.9	11.52	9.8	9.23	9.09	9.74	10.92	10.5	12.96	11.11	9.25	8.39	8.83	9.91	8.43	8.33	9.89	10.94	11.63	10.84	10.49	10.58	10.79	13.51	11.56	9.98	11.5	9.41	6.54	9.05	8.75	9.16	11.67	11.24	10.74	11.96	10.29	8.9	9.57	11.83	12.93	11.99
LOC_Os01g24760	0	0	0	0	0	0	0	0	0	0	0	0	0	0	0	0	0	0	0	0	0	0.12	0	0	0	0	0	0	0	0	0	0	0	0	0	0	0	0	0	0	0	0	0
LOC_Os01g24764	0.11	0.08	0.04	0	0	0	0.07	0.1	0.03	0.45	0.41	0	0	0	0.32	0.92	0.91	0.11	0.21	0.08	0	0	0	0.24	0.14	0.25	0.76	0.86	0.52	0	0	0	0.93	1.86	1.03	0.21	0.07	0	0	0	0.42	0.19	0.33
LOC_Os01g24780	0.08	0.21	0.19	0.76	0.42	0.44	0.03	0.18	0.07	0.67	0.54	0.29	0.11	0.17	0.1	0	0	5.37	6.29	5.06	1.77	1.9	1.31	2.07	4.94	4.22	1.92	1.2	1.39	0.41	0.73	0.8	0.14	0.09	0.05	20	16.83	6.53	8.16	10.46	5.77	6.25	5.31
LOC_Os01g24790	0	0	0	0	0.04	0	0	0.11	0	0	0.05	0	0.03	0	0	0	0	6.62	9.33	6.85	1.79	2.82	2.44	1.45	3.46	4.47	0.03	0	0.02	0	0	0	0	0	0	22.9	19.08	11.97	11.41	14.56	4.6	5.35	3.94
LOC_Os01g24810	0.07	0.2	0.13	0	0.07	0	0.17	0.26	0.56	0.04	0.16	0.02	0	0.08	0.21	0.19	0.28	1.52	1.9	1.15	0.57	0.55	0.25	0.96	2.71	2.27	0.14	0.07	0	0	0.15	0	0.24	0.2	0.14	1.59	1.87	1.6	1.9	2.66	1.33	1.41	1.73
LOC_Os01g24820	0.25	0.06	0.3	0.05	0.08	0.06	0.27	0.65	0.69	0.07	0.15	0.07	0	0.05	0.4	0.22	0.26	0.18	0.08	0.17	0.09	0.02	0.03	0.18	0.19	0.15	0.11	0.07	0.17	0	0	0.02	0.26	0.18	0.16	0.42	0.25	0.45	0.22	0.37	0.88	0.78	0.85
LOC_Os01g24840	0	0	0	0	0	0	0	0	0	0	0	0	0	0	0	0	0	0	0	0	0	0	0	0	0	0	0	0	0	0	0	0	0	0	0	0	0	0	0	0	0	0.24	0
LOC_Os01g24860	0	0	0	0	0	0	0	0	0	0	0	0	0	0	0	0	0	0	0	0	0	0	0	0	0.01	0	0	0	0	0	0	0	0	0	0	0	0	0	0	0	0	0	0
LOC_Os01g24870	0	0	0	0	0	0	0	0	0	0	0	0	0	0	0	0	0	0.08	0.08	0.1	0	0	0	0.06	0.05	0.06	0	0	0	0	0	0	0	0	0	0	0	0	0	0	0.02	0	0.02
LOC_Os01g24880	35.93	42.25	38.99	36.83	36.41	39.01	32.07	32.11	33.68	17.03	17.06	27.97	26.33	27.39	18.36	19.34	17.95	20.19	20.34	21.25	25.92	23.58	21.51	23.09	18.96	21.76	21.14	20.28	24.07	34.15	35.4	33.87	16.56	17.68	18.8	25.18	23.06	82.79	49.36	27.21	28.3	37.43	24.49
LOC_Os01g24920	0.78	0.68	0.79	0.49	0.44	0.43	0.46	1.01	0.4	0.59	0.82	0.39	0.38	0.22	0.57	0.86	0.6	0.9	1.46	1.15	1.31	1.17	1.69	0.97	1.13	1.19	0.85	0.67	0.67	0.31	0.7	0.75	0.75	0.37	0.77	1.33	0.8	0.79	0.31	0.92	1.1	1.37	0.87
LOC_Os01g24940	0.65	0.66	0.78	0.45	0.37	0.16	1.95	2.01	2.22	2.04	2.21	0.24	0.32	0.43	2.89	2.87	2.17	2.36	1.98	2.62	1.22	0.94	1.61	3.24	1.67	4.39	1.65	1.56	1.67	0.21	0.3	0.3	2.68	3.06	2.81	2.92	2.78	2.62	2.23	1.36	5.67	4.94	4.59
LOC_Os01g24950	8.19	11.06	10.47	9.49	9.2	8.36	9.73	8.27	11.3	10.26	11.57	7.26	7.2	7.21	7.76	7.74	8.84	12.82	12.54	12.35	20.85	19.43	18.44	11.93	10.16	11.7	10.76	11.38	11.15	8.96	8.57	8.66	9.38	11.41	10.33	15.3	13.87	17.5	12.28	13.03	14.07	14.59	13.43
LOC_Os01g24970	0	0	0	0	0	0	0	0	0	0	0	0	0	0	0	0	0	0	0	0	0	0	0	0	0.25	0	0	0	0	0	0	0	0	0	0	0	0	0	0	0.09	0	0	0
LOC_Os01g24980	0.12	0.13	0.12	0.26	0.46	0.25	0.05	0	0	0.28	0.41	0.84	0.6	1.02	0.06	0.06	0.13	3	2.51	2.19	3.52	3.18	4.37	1.52	2.51	2.03	0.38	0.19	0.46	0.61	0.55	0.87	0.07	0.12	0.1	4.82	3.92	3.85	4.67	3.56	2.79	2.43	2.55
LOC_Os01g25000	0	0	0	0	0	0	0	0	0	0	0	0	0	0	0	0	0	0	0	0	0.05	0	0	0	0	0	0	0	0	0	0	0	0	0	0	0	0	0	0	0	0	0	0
LOC_Os01g25010	84.24	77.57	81.61	77.26	85.66	83.57	9.4	9.38	14.88	0.39	0.52	4.7	4.99	4.64	0.21	0.08	0	0.11	0.18	0.18	0.1	0.03	0.03	0.03	0.11	0.15	4.01	3.9	4.42	35.88	33.22	32.99	0.24	0.26	0.26	0	0.23	0.09	0.53	0.28	0.05	0.02	0.07
LOC_Os01g25030	0	0	0	0	0	0	0	0	0	0	0	0	0	0	0	0	0	0	0	0	0	0	0	0	0	0	0	0	0	0	0	0	0	0	0	0	0	0	0	0.22	0	0	0
LOC_Os01g25040	0	0	0	0	0	0	0	0	0	0	0	0	0	0	0	0	0	0	0	0.03	0	0	0	0	0	0	0	0.01	0	0	0	0	0	0	0	0	0	0.01	0	0.01	0	0	0
LOC_Os01g25050	0	0	0	0	0	0	0	0	0	0	0.06	0	0	0	0	0	0	0	0	0	0	0	0	0	0	0	0	0	0	0	0	0	0	0	0	0	0	0	0	0	0	0	0
LOC_Os01g25060	0.15	0.14	0.11	0.08	0.12	0.1	0.07	0.12	0.15	0.11	0.21	0.03	0	0.04	0.11	0.12	0.07	0.12	0.05	0.09	0.15	0.04	0.09	0.21	0.15	0.09	0.12	0.05	0.09	0	0.02	0.14	0.19	0	0.28	0.04	0.11	0	0	0.05	0.08	0.03	0.08
LOC_Os01g25065	0.1	0.07	0.17	0	0.12	0.05	0.06	0.09	0.12	0.19	0.23	0.05	0.17	0.25	0.53	0.18	0.15	0	0.03	0.02	0.06	0	0.03	0.03	0.02	0.06	0.07	0.04	0.04	0.26	0.19	0.15	0.09	0.21	0.13	0.03	0.03	0	0.08	0.06	0.08	0	0
LOC_Os01g25100	0	0	0	0	0	0	0	0	0	0	0	0	0	0	0	0	0	0	0	0	0	0	0	0	0	0	0	0	0	0	0	0	0	0	0	0	0.19	0	0	0	0	0	0
LOC_Os01g25110	0	0	0	0	0	0	0	0	0	0	0	0	0	0.05	0	0	0	0	0	0.05	0	0	0	0	0	0	0	0	0	0	0	0	0	0	0	0	0	0	0	0	0	0	0
LOC_Os01g25120	0.04	0	0	0	0	0	0	0	0	0	0	0	0	0	0	0	0	0	0	0	0	0	0	0	0	0	0	0	0	0	0	0	0	0	0	0	0	0	0	0	0	0	0
LOC_Os01g25140	0	0	0	0	0	0	0	0	0	0	0	0	0	0	0	0	0	0	0.06	0.02	0	0	0	0	0	0	0	0	0	0	0	0	0	0	0	0	0.04	0	0	0	0	0	0
LOC_Os01g25160	0	0	0	0	0	0	0	0	0	0	0	0	0	0	0	0	0	0	0	0	0.09	0	0.18	0	0	0	0	0	0	0	0	0	0	0	0	0	0	0	0	0	0	0	0
LOC_Os01g25170	0	0	0	0	0	0	0	0	0	0	0	0	0	0	0	0	0	0	0	0	0	0	0	0	0	0	0	0	0	0	0	0	0	0	0	0	0	0	0	0	0.15	0.13	0.07
LOC_Os01g25189	0.86	1.46	1.61	2.89	2.39	1.72	0	0	0.11	3.63	3.5	2.57	2.32	3.49	0	0	0	2.37	2.12	2.49	4.17	4.28	4.58	0.25	0	0	2.89	2.78	3.48	1.67	2.13	2.27	0	0	0	2.67	4.77	5.06	4.52	4.08	0.02	0	0.02
LOC_Os01g25240	0.45	0.72	0.47	0.48	0.44	0.42	0.19	0.16	0.41	0.66	0.87	0.58	0.29	0.29	0.56	0.75	0.9	1.42	1.11	1.13	1.57	2.01	1.76	0.85	0.64	0.8	1.19	0.8	0.52	0.42	0.4	0.26	0.54	0.48	1.07	1.18	1.3	1.41	1.43	0.61	2.2	2.48	1.37
LOC_Os01g25270	2.25	2.4	2.96	3.05	2.78	2.56	0.81	0.7	0.77	3.33	3.24	2.57	2.14	2.04	1.58	1.64	1.9	2.08	2.64	2.35	2.85	2.91	3.03	1.39	1.46	1.7	2.26	2.11	2.25	2.38	2.5	2.69	2.41	2.05	2.71	2.42	2.14	1.56	0.91	1.57	2.62	2.26	2.31
LOC_Os01g25280	0	0	0	0	0	0	0	0	0	0	0	0	0	0	0.12	0	0	0	0	0	0	0	0	0	0	0	0	0	0	0	0	0	0	0	0.07	0	0	0	0	0	0	0	0
LOC_Os01g25320	10.56	10.63	12.07	10.86	10.81	11.69	8.33	9.36	10.15	9.39	9.4	6.75	7.84	8.36	7.45	7.18	7.22	7.38	6.77	6.67	7.14	6.49	6.32	5.9	5.33	6.1	7.49	8.1	7.73	6.27	8.74	8.85	7.98	8.69	8.02	7.66	6.52	5.54	3.47	5.19	7.39	6.76	6.24
LOC_Os01g25330	13.13	12.77	13.22	13.39	11.84	12.14	10.7	12.11	10.31	11.03	11.68	8.36	8.2	9.2	9.56	9.48	7.8	17.54	18.98	18.05	20.08	18.54	19.43	19.29	17.12	17.89	11.16	10.89	10.32	7.43	10.16	10.6	9.28	10.23	10.34	15.58	14.99	12.15	9.26	15.23	15.32	15.03	13.41
LOC_Os01g25360	0.77	1.08	0.9	1.55	1.94	1.36	0.41	0.47	0.15	0.28	0.27	0.48	0.62	0.84	0.56	0.33	0.17	0.81	0.31	0.46	0.06	0.49	0.16	0.12	0.19	0.05	0.55	0.14	0.39	0.39	0.36	0.61	0.54	0.13	0.52	1.22	1.44	0.16	0.25	0.28	0.23	0.45	0.31
LOC_Os01g25370	12.4	12.76	13.76	11.85	11.08	13.83	12.95	13.62	11.7	17.99	15.38	13.16	12.94	13.29	16.47	15.44	15.27	16.02	16.28	15.62	12.87	13.67	14.4	14.66	14.61	14.5	15	16.06	15.75	9.94	11.22	12.01	16.25	15.37	15.85	13.9	16	12.41	10.8	14.15	15.56	15.6	16.2
LOC_Os01g25386	300.49	306.91	279.25	320.97	315.96	301.34	212.71	197.43	221.24	66.5	72.24	161.89	168.73	174.28	105.24	84.43	89.31	44.98	45.91	43.32	46.97	48.39	44.69	39.28	31.03	36.76	100.29	89.5	121.67	264.29	229.58	244.38	65.14	68.9	73.06	59.33	53.24	71.68	51.29	76.25	59.63	60.32	61.72
LOC_Os01g25402	0.01	0	0	0	0	0	0	0	0.05	0	0	0	0	0	0.01	0.04	0	0.01	0	0.01	0	0	0.01	0.06	0.03	0.02	0	0	0	0	0	0	0.01	0.02	0	0	0	0	0	0	0.04	0.01	0
LOC_Os01g25440	7.04	6.8	4.53	2.86	4.47	3.42	2.92	2.52	2.45	1.62	1.58	0.72	0.88	0.81	1.51	1.28	1.27	5.43	7.59	8.62	4.2	3.35	3.66	9.95	17.16	10.28	0.78	0.8	0.97	1.77	1.8	1.93	1.41	1.57	0.97	4.51	5.91	3.94	4.84	5.91	6.52	7.08	7.44
LOC_Os01g25450	0	0	0.01	0	0	0	0	0	0	0	0	0	0	0	0	0	0	0	0	0	0.01	0	0.03	0	0	0	0	0	0	0	0	0	0	0	0	0.01	0	0.19	0	0	0.04	0.45	0
LOC_Os01g25460	0.06	0.09	0	0.09	0.02	0	0	0.82	0.06	0.42	0.19	0.02	0.05	0.02	0.76	0.56	0.29	41.83	87.07	110.15	0.29	0.81	1.4	69.27	260.74	71.15	5.38	1.09	9.49	0.07	0.15	0.12	0.57	1.18	2.27	70.68	136.56	99.5	168.31	212.3	54.66	76.1	91.81
LOC_Os01g25470	0	0	0	0	0	0	0	0	0	0	0	0	0	0	0	0	0	0.07	0	0	0	0	0	0	0	0	0	0	0	0	0	0	0	0	0	0.1	0	0.17	0.08	0	0	0	0
LOC_Os01g25484	1978.22	1381.01	862.04	1061.25	1363.11	1761.69	71.41	57.84	87.66	45.26	33.63	141.03	118.98	107.25	71.22	47.61	50.22	8.34	9.43	9.14	8.84	8.53	10.41	11.67	9.48	9.4	81.15	70.42	108.87	388.87	161.31	88.23	35.2	30.68	34.31	12.69	13.54	14.02	46.08	24.07	16.38	16.7	16.54
LOC_Os01g25500	1.45	1.48	0.96	0	0.06	0	1.2	1.68	0.56	0.87	0.6	0	0	0	1.22	1.41	1.39	0.52	0.72	0.5	0.71	0.59	0.6	1.43	1.12	1.35	0.19	0.49	0.32	0.11	0	0	1.1	1.26	1.34	1.34	1.18	0.22	0.07	0.14	2.89	3.19	4.39
LOC_Os01g25510	0	0	0	0	0	0	0	0	0	0	0	0	0	0	0	0	0	0	0	0	0.03	0	0	0	0	0	0	0	0	0	0	0	0	0	0	0	0	0	0	0	0	0	0
LOC_Os01g25530	18.08	19.52	21.28	22.08	20.96	20.54	15.97	15.31	12.36	22.73	23.3	18.99	19.9	18.62	11.39	12.58	12.17	18.74	20.59	20.64	22.41	20.35	21.69	15.06	13.37	15.64	19.2	18.4	19.2	14.62	22.01	23.82	11.6	13.32	13.17	19.23	15.93	16.41	10.41	18	14.95	13.9	12.97
LOC_Os01g25540	4.52	3.62	2.35	4.03	4.36	4.94	7.68	6.98	9.14	3.58	5.27	4.11	7.22	6.69	5.23	3.8	4.13	28.27	18.63	14.66	29.01	40.41	22.71	21.99	30.27	26.93	2.4	1.87	2.09	2.14	2.6	3.72	1.88	1.92	1.94	18.9	17.59	24.9	29.12	24.61	18.14	23.16	28.65
LOC_Os01g25560	0.05	0	0	0	0.04	0.15	0.12	0.06	0.1	0.14	0.11	0.22	0.06	0.33	0	0.05	0.17	4.75	2.85	1.02	8.87	13.38	4.49	3.17	1.85	2.71	0	0	0.12	0.08	0	0.11	0	0	0	2.85	1.1	2.9	3.49	4.61	0.79	1.61	3.02
LOC_Os01g25580	0.03	0.02	0.04	0	0	0	0.04	0.04	0.09	0.01	0.01	0.01	0.01	0.01	0.04	0.03	0.07	0	0.03	0	0	0.02	0	0.02	0.01	0	0.02	0.02	0.02	0	0.01	0	0.03	0.04	0.03	0	0	0	0	0	0.01	0.01	0
LOC_Os01g25590	0.05	0.03	0	0	0	0.01	0.03	0.11	0.06	0	0.01	0.01	0	0	0.09	0.1	0.02	0.04	0.02	0	0	0	0	0.06	0.04	0	0	0	0.06	0	0	0	0.09	0.06	0	0	0	0	0	0	0.03	0.04	0.04
LOC_Os01g25600	36.28	38.94	37.06	32.88	35.59	34.09	26.89	22.86	21.9	27.74	28.87	35.82	35.29	31.74	28.71	32.57	30.38	9.02	8.18	9.6	9.88	9.76	9.5	7.6	6.75	5.77	35.66	36.79	35.46	37.17	38.58	36.51	32.32	26.84	27.41	14.01	15.25	11.3	11.65	15.99	9.19	9.92	9.86
LOC_Os01g25610	26.36	25.67	27.15	22.79	22.66	22.33	56.06	47.08	47.27	77.56	88.15	54.13	51.3	58	99.59	99.51	100.11	115.04	114.76	111.17	89.41	102.64	108.72	115.28	87.62	107.82	74.42	72.86	69.41	34.54	31.35	36.28	92.62	79.84	83.4	124.66	118.44	187.56	172.86	89.9	165.15	157.66	155.52
LOC_Os01g25630	0.04	0.07	0.03	0.14	0.12	0.05	0	0.07	0.05	0.05	0.05	0.05	0.06	0.06	0.07	0	0.03	0.02	0.04	0.01	0	0	0	0.06	0.01	0.03	0.09	0.07	0.03	0.08	0.1	0.15	0.04	0.05	0.01	0.02	0.01	0	0	0	0.01	0	0.03
LOC_Os01g25650	0.04	0.01	0.01	0.1	0.02	0.06	0	0	0	0	0.03	0.03	0.01	0.02	0	0	0	0.01	0	0	0	0	0	0	0	0	0.02	0	0.01	0.01	0.14	0.04	0	0	0	0	0.01	0	0	0	0	0	0
LOC_Os01g25660	0	0	0	0	0	0	0	0	0	0	0	0	0	0	0	0	0	0	0	0	0	0	0	0	0	0	0	0	0.05	0	0.08	0.23	0	0	0	0	0	0	0	0	0	0	0
LOC_Os01g25679	0	0	0	0	0.02	0	0	0	0	0	0.02	0.01	0	0	0	0	0	0.02	0	0	0	0	0	0	0	0.01	0.02	0	0.01	0	0.01	0	0	0	0	0	0	0.03	0	0	0	0	0
LOC_Os01g25688	0	0	0	0	0	0	0	0	0	0	0	0	0	0	0	0	0	0.04	0	0	0.03	0	0	0	0	0	0	0	0	0	0	0	0	0	0	0	0	0	0	0	0.02	0	0
LOC_Os01g25700	1.34	1.09	1.56	1.61	1.45	1.31	0.02	0.05	0.09	0	0.1	0.24	0.37	0.12	0.06	0.01	0	0.21	0.45	0.11	0.24	0	0.08	0.04	0.19	0.24	0.18	0.01	0.12	0.39	0.32	0.57	0	0	0	0.08	0.01	0.13	0.04	0.16	0.01	0.01	0
LOC_Os01g25710	0	0	0	0.05	0	0.03	0	0	0	0	0	0	0	0	0	0	0	0	0	0	0	0	0	0	0	0.01	0	0	0	0	0	0	0	0	0	0	0	0	0	0	0	0	0
LOC_Os01g25720	1.4	1.71	2.33	2.83	3.26	2.83	0.57	0.55	0.48	9.41	8.64	7.8	8.55	7.87	0.55	0.6	0.65	5.97	6.67	6.14	13.4	14.22	14.38	0.48	0.15	0.09	8.39	7.39	8.12	6.26	9.09	8.47	0.9	0.84	0.65	11.79	9.05	8.41	4	7.62	0.25	0.15	0.16
LOC_Os01g25730	0.08	0	0	0	0	0	0	0	0	0	0	0	0	0	0	0	0.19	0	0	0.16	0	0	0	0	0	0	0	0.24	0	0	0	0	0.18	0.11	0	0	0	0	0	0	0.16	0	0.08
LOC_Os01g25740	1.72	2.86	3.71	2.77	2.32	2.1	5	4.25	4.07	11.36	11.19	3.79	3.14	2.68	8.68	10.54	10.51	3.53	3.59	3.84	1.6	1.43	1.43	3.37	4.5	3.74	11.08	12.52	10.87	2.95	3.93	4.3	12.27	13.83	14.89	6.39	5.56	0.83	0.6	1.44	7.38	6.46	6.68
LOC_Os01g25760	0.47	0.82	0.71	0.57	0.53	0.36	0.88	0.68	0.74	2.25	2.16	0.54	0.44	0.52	1.43	1.3	1.3	1.81	1.98	1.99	0.84	1.15	1.23	1.99	1.63	1.77	1.43	1.1	1.37	0.29	0.41	0.45	1.57	1.57	1.75	1.51	1.48	0.88	0.41	0.55	1.51	1.46	1.4
LOC_Os01g25770	0.08	0	0	0	0.22	0	0	0.28	0	0.46	0.53	0.07	0	0	0.15	0.23	0.09	0.31	0.17	0.22	0.19	0	0	0.28	0.47	0.45	0.22	0	0.19	0.13	0.1	0.09	0.52	0.21	0.28	0.2	0.47	0	0.08	0.06	0.45	0	0.07
LOC_Os01g25780	0.05	0	0	0.23	0	0	0.13	0.06	0	0.46	0.12	0	0	0.09	0.1	0.15	0	0.16	0.06	0.15	0.25	0	0.3	0.19	0.05	0.06	0.15	0	0.04	0.09	0.07	0.06	0	0	0	0	0.13	0	0	0	0.1	0	0.08
LOC_Os01g25800	0	0	0	0	0	0	0.31	0.08	0	0.09	0.22	0	0	0.05	0.12	0	0.15	0.31	0.07	0	0.08	0.08	0	0.23	0.06	0.07	0	0	0	0.1	0	0	0	0.17	0.15	0.16	0	0	0	0	0	0.05	0.24
LOC_Os01g25810	0.78	0.74	0.79	0.92	1.09	0.81	0.67	1.08	0.88	1.87	1.97	0.45	0.37	0.5	1.14	1.04	1.13	0.78	0.94	0.66	0.87	0.87	0.91	0.47	0.47	0.44	1.34	1.45	1.51	0.72	0.94	0.97	1.08	1.05	1.41	0.86	0.78	0.34	0.22	0.25	0.89	0.38	0.39
LOC_Os01g25820	30.69	38.71	42.13	41.43	33.63	42.44	36.1	40.44	36.57	89.22	98.08	64.49	61.3	64.22	78.08	83.23	94.17	104.83	85.37	92.58	130.97	130.69	133.04	103.26	75.93	96.06	76.29	65.81	70.93	48.67	55.35	62.32	67.4	64.18	68.52	43.79	48.6	16.94	15.18	23.41	45.83	40.7	43.06
LOC_Os01g25839	0	0	0	0	0	0	0	0	0	0	0.02	0.01	0	0	0.01	0.01	0	0.09	0.05	0.01	0.03	0.02	0.02	0.07	0	0	0	0	0	0	0	0.02	0.02	0	0.03	0.04	0	0	0	0	0.05	0.08	0.03
LOC_Os01g25860	0	0	0	0	0	0	0	0	0	0	0	0	0	0	0	0	0	0	0	0.01	0	0	0	0	0	0	0	0.01	0	0	0	0	0	0	0	0	0	0	0	0	0	0	0
LOC_Os01g25880	20.25	22.07	20.82	15.8	17.28	17.69	19.06	17.37	20.54	28.39	30.97	15.21	15.42	13.67	30.67	31.29	29.5	23.27	20.76	23.3	15.84	16.87	17.26	24.36	21.9	25.7	22.06	20.25	22.47	14.1	14.84	17.07	38.1	40.65	36.24	20.75	19.24	15.87	20.91	13.05	32.17	29.27	30.85
LOC_Os01g25890	0	0	0	0	0	0	0	0	0	0	0.07	0	0	0	0	0	0	0	0	0	0.01	0	0	0	0	0	0	0	0	0	0	0	0	0	0	0	0	0	0	0	0	0	0
LOC_Os01g25900	0.04	0.04	0.02	0	0	0.08	0.07	0.06	0.02	0.03	0.12	0.01	0	0	0.06	0.03	0.07	0	0.05	0	0	0	0	0	0	0.02	0.07	0.02	0.08	0	0.08	0.03	0.03	0	0	0	0	0	0.01	0	0	0	0
LOC_Os01g25920	0.32	0.11	0	0.07	0	0.05	0.17	0.38	0.25	0.04	0.11	0	0	0.02	0.17	0.17	0.39	0.07	0	0.11	0	0	0	0.07	0.13	0.05	0.09	0.1	0.08	0	0	0	0.21	0.13	0.28	0	0	0	0	0	0.06	0.12	0.12
LOC_Os01g25970	0	0	0.04	0	0	0.03	0	0	0	0	0	0.03	0	0	0	0	0	0	0	0	0	0	0	0	0	0	0	0	0	0	0.04	0	0	0	0	0	0	0	0	0	0	0	0
LOC_Os01g25990	38.15	39.4	38.76	39.96	43.61	42.34	27.45	33.1	26.32	9.55	10.68	24.88	28.25	30.4	16.25	14.94	14.45	1.33	0.99	1.78	0.18	0.12	0.14	0.93	1.51	1	15.12	16.76	16.33	34.77	44.92	44.47	12.64	14.18	11.48	2.19	1.86	1.66	2.22	2.54	2.25	2.14	2.41
LOC_Os01g26000	2.58	2.41	2.2	2.4	2.88	2.97	2.53	2.29	2.91	1.59	2.08	2.17	1.8	1.52	1.8	1.37	1.49	23.56	22.03	17.53	20.94	21.83	27.07	13.09	22.98	32.89	1.39	1.26	2.39	2.59	2.4	2.4	2.27	1.82	2.07	5.91	6.17	3.61	3.75	8.32	6.47	6.64	7.47
LOC_Os01g26010	0	0	0	0	0	0	0	0	0	0	0	0	0	0	0	0	0	0	0	0	0	0	0	0	0	0	0	0	0	0	0	0.12	0	0	0	0	0	0	0	0	0	0	0
LOC_Os01g26020	5.48	5.89	5.63	8.59	9.51	9.68	3.19	2.27	2.82	8.48	8.67	7.83	7.47	7.91	4.08	3.31	3.98	16.63	17.69	14.87	19.03	19.98	18.46	8.99	5.15	6.7	6.83	5.91	6.88	6.98	9.15	9.49	2.97	3.65	3.19	12.53	13.77	14.88	19.57	15.42	6.62	6.44	8.2
LOC_Os01g26039	83.44	85.39	69.16	56.68	59.01	63.74	102.94	151.61	136.01	32.99	30.87	41.88	43.12	46.21	58.97	51.41	35.76	11.95	11.75	12.35	10.78	9.53	10.09	9.73	8.69	8.6	27.6	23.79	35.3	45.33	50.1	56.45	41.03	45.55	42.47	7.91	9.27	13.72	11.49	16.09	5.67	6.09	7.35
LOC_Os01g26120	11.15	8.7	13.1	17.77	16.34	20.47	11.74	8.96	9.95	3.52	3.06	11.08	7.33	6.8	5.2	3.21	4.44	9.36	8.13	7.18	9.38	13.06	9.74	10.03	8.43	10.35	3.84	6.4	3.97	19.14	18.06	16.38	4.15	3.42	4.28	5.74	4.86	14.39	13.82	6.97	11.44	9.86	14
LOC_Os01g26130	5.95	6.48	5.62	0	0	0.03	9.96	10.62	10.26	5.22	5.49	0	0.03	0	8.53	9.29	10.15	7.74	6.56	6.89	0	0	0	13.15	11.35	13.68	6.23	4.41	5.19	0	0	0	10.48	10.16	11.78	4.63	3.9	0	0	0	10.74	8.57	9.08
LOC_Os01g26160	6.26	6.43	6.23	5.39	5.96	5.43	11.24	11.52	10.43	13.2	13.14	6.32	6.43	6.23	12.41	14.03	13.36	16.83	15.86	15.37	14.36	13.75	13.19	18.81	14.42	17.67	10.47	10.71	10.08	4	4.49	5.94	13.04	13.97	14.2	16.85	14.25	14.3	7.99	9.67	22.25	21.08	17.85
LOC_Os01g26174	4.09	4.87	5.47	6	5.35	4.58	4.06	3.81	4.46	2.49	2.3	0.41	0.54	0.42	2.61	3.05	3.09	2.28	2.73	2.59	1.06	1.29	0.93	3.17	3.44	2.99	2.29	1.85	2.64	0.57	1.08	1.51	3.5	3.79	4.04	2.5	1.7	0.7	0.67	0.89	2.76	2.39	2.48
LOC_Os01g26210	6.75	9.23	10.59	8.7	6.95	6.84	9.02	12.2	13.52	8.18	10.07	4.54	4.17	3.33	10.23	11.57	7.84	0.02	0.16	0.07	0	0	0.03	0.17	0.19	0.11	10.73	9.82	10.6	5.57	7.25	8.42	7.02	9.41	9.96	0.37	0.4	0.11	0.15	0.05	0.82	0.98	0.58
LOC_Os01g26224	0	0	0	0	0	0.01	0	0	0	0.03	0	0	0	0	0	0	0	0	0	0	0	0	0	0	0	0.02	0	0	0	0	0	0	0	0	0	0	0	0	0	0	0	0	0
LOC_Os01g26240	0	0	0	0	0	0	0	0	0	0	0	0	0	0	0	0	0	0	0	0	0	0	0	0	0	0	0	0.01	0	0	0	0	0	0	0	0	0	0	0	0	0	0	0
LOC_Os01g26270	1.69	2.43	2.12	4.18	4.15	2.97	0	0	0	0.31	0.68	0.55	0.96	0.56	0	0	0	0.1	0	0.03	0	0	0	0	0	0	1.47	1.1	1	2.08	2.12	1.72	0	0	0	0.05	0	0	0.04	0.13	0	0	0
LOC_Os01g26280	3.35	3.11	3.66	6.99	6.47	4.7	0	0.03	0	1.37	1.43	1.72	1.82	1.52	0	0	0	0.12	0.13	0.07	0.06	0.03	0	0	0	0	3.41	1.79	1.96	3.13	3.38	4.78	0	0	0	0.27	0.22	0.13	0.15	0.07	0	0	0
LOC_Os01g26290	0	0	0	0	0	0	0	0	0	0	0	0	0	0	0	0	0	0	0	0	0	0	0	0	0	0	0	0	0	0	0	0	0	0	0	0	0	0	0.09	0	0	0	0
LOC_Os01g26300	0	0.08	0.08	0.05	0.11	0.11	0	0	0	0	0.39	0	0.13	0.16	0	0	0	0	0.03	0	0	0	0	0	0	0	0.09	0	0.05	0	0	0	0	0	0	0	0.07	0	0.03	0	0	0	0
LOC_Os01g26320	0	0	0	0	0	0	0	0	0	0	0	0	0	0	0	0	0	0	0	0	0	0	0	0.14	0	0	0	0	0	0	0	0	0	0	0	0.05	0	2.05	1.45	0.05	0	0	0.03
LOC_Os01g26370	0	0	0	0	0	0.01	0	0	0	0	0	0	0	0.01	0	0	0	0.01	0	0	0	0	0	0	0	0	0	0	0	0	0	0	0	0	0	0.01	0	0	0	0.02	0	0	0
LOC_Os01g26920	13.18	13.24	16.23	18.39	16.68	15.71	7.15	7.45	7.45	27.15	24.97	15.89	14.74	13.55	16.54	15.87	14.31	16.31	17.4	18.92	17.19	17.78	19.58	12.46	10.52	11.51	15.95	14.73	14.93	13.32	16.3	16.87	14.71	16.84	16.68	16.71	16.87	16.53	18.45	17.55	12.71	11.75	11.55
LOC_Os01g26940	17.8	17.42	18.34	18.17	16.29	17.02	20.42	21.4	18.45	32.54	34.08	15.8	16.01	16.69	26.95	26.38	28.15	39.57	37.87	36.88	28.71	29.28	32.63	39.19	28.78	36.2	30.54	30.89	31.19	13.12	16.18	18.1	31.19	31.62	30.96	28.53	27.81	25.28	18.46	24.71	27.29	25.93	24.46
LOC_Os01g26970	25.32	20.75	19.43	10.63	14.58	14.06	3.5	4.79	6.01	13.96	13.81	4.42	3.34	3.84	9.55	10.96	10.23	12.28	13.6	15.45	17.3	17.58	17.99	12.43	11.79	12.45	7.51	5.55	8.69	3.66	3.52	3.52	13.18	15.22	14.97	9.29	9.66	11.13	9.92	8.42	14.29	13.9	14.81
LOC_Os01g26980	0	0	0	0.01	0	0	0	0	0	0	0	0	0	0	0	0	0	0.01	0.02	0.02	0	0	0	0.02	0.01	0.02	0	0	0	0	0	0	0	0	0	0.01	0	0	0	0	0	0	0
LOC_Os01g27000	0	0	0	0	0	0	0	0	0	0	0	0	0	0	0	0	0.01	0	0	0.01	0	0	0	0.01	0	0	0	0	0	0	0	0	0	0	0	0	0	0	0	0	0	0	0
LOC_Os01g27020	28.09	27.64	29.01	28.15	29.35	31.66	23.16	26.06	24.35	23.47	24.46	21.17	21.92	20.97	18.76	18.28	19.76	23.8	18.52	19.42	23.6	24.08	24.81	22.25	17.01	20.02	23.7	24.8	21.95	19.66	24.34	22.63	20.78	22.23	21.55	21.13	19.08	22.5	17.15	16.63	19.04	19.38	18.4
LOC_Os01g27040	13.2	13.5	12.8	8.24	9.24	8.05	16.3	16.83	14.4	13.22	12.4	9.07	9.03	9.23	16.28	15.36	15.86	21.97	22.7	21.62	19.24	18.18	20.99	25.56	24.38	26.48	12.51	14.53	14.02	6.41	7.83	8.52	15.25	16.62	15.85	27.49	25.46	20.8	19.53	17.46	29.23	27.66	25.44
LOC_Os01g27050	0	0	0	0	0	0.05	0.08	0	0.04	0.75	0.83	0.12	0.12	0.14	0.9	0.54	0.65	0.94	0.55	0.27	0.75	0.68	0.86	0.62	0.5	0.63	0.66	0.87	0.67	0	0	0	0.85	1.29	0.84	0.26	0.61	0	0	0	0.38	0.3	0.58
LOC_Os01g27080	0.06	0	0.03	0	0	0	0.02	0	0.08	0	0	0	0	0.01	0.05	0	0	0	0	0.05	0	0	0	0	0.02	0.07	0	0.02	0	0.1	0.04	0	0.08	0.04	0.04	0	0	0	0	0	0	0.03	0.03
LOC_Os01g27090	0	0	0	0	0	0	0	0	0	0	0	0	0	0	0	0	0	0	0	0	0	0.02	0	0	0	0	0	0	0	0	0	0	0	0	0	0	0	0.04	0	0	0	0	0
LOC_Os01g27120	0.43	0.71	0.93	1.64	0.92	1.33	0.22	0.52	0.57	1.04	1.65	2.55	3.25	3.25	0.28	0.34	0.33	0.32	0.35	0.43	0.59	0.36	0.13	0	0.25	0.08	3.04	1.83	1.85	2.26	2.32	2.45	0.49	0.26	0.62	0.18	0.42	0.08	0.08	0.41	0.2	0.26	0.08
LOC_Os01g27140	48.42	46.76	35.86	35.01	39	76.31	10.26	3.05	0.68	8.93	14.42	37.75	29.69	19.06	5.21	6.58	8.24	0.39	0.11	0.14	0	0	0	0.3	0.25	0.17	31.39	72.4	19.15	14.95	8.48	6.44	39.7	37.1	30.71	0.79	0.65	1.55	4.54	2.91	1.08	0.63	2.01
LOC_Os01g27150	40.47	44.1	42.02	39.71	38.77	37.9	36.75	42.94	39.33	47.45	47.16	30.14	31.25	32.26	37.11	35.09	32.79	70.13	76	75.05	73.53	66.56	75.14	65.66	76.49	65.87	31.61	30.35	32.31	23.71	34.58	38.3	34.9	38.73	38.36	69.41	63.59	64.76	49.34	73.81	61.07	62.84	57.01
LOC_Os01g27160	0.41	0.35	0.49	0.08	0.12	0.04	1.59	2.58	2.59	0.69	0.58	0	0.03	0.1	2.49	2.09	1.64	9.66	5.47	7.38	14.48	16.16	17.91	10.34	3.84	9.85	0.55	0.47	0.56	0.02	0.08	0.14	2.31	2.56	2.55	3.22	2.81	5.81	3.85	1	9.01	8.52	6.63
LOC_Os01g27170	0.05	0.07	0.03	0.05	0.07	0	0.09	0.19	0.09	0.04	0.14	0.01	0.09	0.04	0.1	0.02	0.04	25.98	24.04	23.13	0.67	1.35	3.6	32.96	18.39	34.52	0.1	0	0.06	0.14	0.03	0.1	0.07	0.02	0.04	0.86	4.39	0.2	0.4	5.03	0.48	1.65	3.49
LOC_Os01g27190	0.4	0.22	0.5	0.53	0.23	0.13	0.08	3.13	0.66	1.73	2.07	0.11	0.4	0.36	3.62	6.42	6.65	317.27	478.68	518.02	0.74	3.62	8.22	470.68	1231.52	476.38	48.35	9.07	77.53	0.56	0.54	1.04	4.94	10.76	22.88	293.93	514.31	394.73	808.45	856.77	217.37	318.14	419.25
LOC_Os01g27210	47.65	42.76	30.02	65.51	56.16	59.25	13.25	16.87	26.04	19.68	21.54	15.23	18.27	25.48	9.74	9.64	8.23	9.01	11.88	10.84	5.56	5.63	5.02	11.98	6.69	12.21	12.39	12.26	17.3	17.55	11.12	16.61	9.87	12.42	12.01	17.75	17.34	19.87	28.47	25.69	18.07	21.17	21.07
LOC_Os01g27230	3	3.16	3.5	5.16	3.97	4.95	6.17	3.78	4.42	27.83	28.52	14.54	12.34	12.82	16.6	15.54	22.64	2.66	3.17	3.19	0.9	1.09	0.89	2.35	5.63	2.83	30.53	28.31	29.48	9.39	10.05	10.51	28.12	33.15	31.6	4.37	4.68	1.13	1.84	1.64	5.22	5.4	6.49
LOC_Os01g27240	0.02	0.03	0.06	0.03	0.02	0.14	0	0	0.02	0	0	0.02	0.06	0	0.02	0	0.03	0.07	0	0	0.03	0.06	0.13	0	0.02	0	0	0.03	0	0.11	0.03	0.03	0.03	0	0.03	0	0.11	0.05	0	0	0.16	0.18	0.04
LOC_Os01g27260	0	0	0	0	0	0	0	0	0	0	0	0	0	0	0	0	0	1.48	1.45	2.03	12.47	11.25	9.93	1.96	1.21	1.95	0	0	0	0	0	0	0	0	0	5.14	5.33	8.78	9.1	4.83	4.29	3.92	3.28
LOC_Os01g27320	0.01	0	0	0	0	0	0	0.03	0.01	0	0	0.05	0.02	0	0.02	0.01	0.01	0.02	0.01	0	0.05	0.07	0.09	0	0	0	0	0.03	0.03	0	0.07	0	0.05	0	0.01	0	0.01	0.01	0	0.01	0	0	0.01
LOC_Os01g27330	0	0	0	0	0.08	0	0	0	0	0	0	0	0	0	0	0	0	0	0	0	0	0	0	0	0	0	0	0	0	0.13	0	0	0	0	0	0	0	0	0	0	0	0	0
LOC_Os01g27340	0.88	1.82	0.84	2.56	0.85	1.14	0	0	0	0	0	0.88	1.3	1.02	0	0	0	0.12	0.14	0.4	0.45	1.02	1.15	0.15	0	0	0.24	0	0.07	0.96	0.68	0.58	0	0	0	0.69	0.45	0.8	1.48	1.9	0	0	0
LOC_Os01g27350	0	0	0	0	0	0	0	0	0	0	0	0	0	0	0	0	0.1	0.41	0.09	0	0	0	0.1	0	0	0	0	0	0	0	0	0	0	0	0	0	0	0	0.35	0	0	0	0
LOC_Os01g27360	98.34	96.66	81.15	89.8	112.3	101.48	48.02	66.17	59	6.06	9.25	34.01	46.06	63.88	16.51	13.01	10.45	36.3	24.06	37.89	94.22	94.72	83.96	57.81	34.99	51.77	13.71	10.87	15.74	87.29	71.97	92.07	6.86	8.93	10.34	22.49	29.07	26.32	55.32	52.93	38.73	22.82	43.41
LOC_Os01g27380	0	0	0	0	0	0.32	0	0.08	0	0	0	0	0	0	0	0	0	0	0	0	0	0	0	0	0	0	0	0	0	0	0	0	0	0.09	0	0	0	0	0	0	0	0	0
LOC_Os01g27390	0	0.06	0	0.04	0.07	0	0	0	0.09	0	0.09	0	0	0	0	0	0	0.04	0	0	0	0	0.05	0	0.08	0	0	0	0	0	0.05	0.24	0.14	0.28	0	0	0.15	0	0.04	0.03	0.04	0.03	0
LOC_Os01g27440	0	0.03	0	0	0	0.01	0	0	0	0	0	0.04	0	0	0	0	0	0	0	0	0	0.03	0	0	0	0	0	0	0	0	0	0	0	0	0	0	0	0	0	0	0	0	0
LOC_Os01g27449	2.26	1.59	1.81	1.92	2.01	2.95	0.85	1.32	0.58	0.68	0.57	1.52	1.01	1.4	0.38	0.38	0.41	0.81	0.79	1.15	0.56	0.75	0.44	0.61	0.78	0.98	1.51	1.61	1.39	2.73	2.33	2.28	0.39	0.43	0.72	0.74	1.35	1.23	0.78	1.02	0.74	1.42	0.97
LOC_Os01g27470	0	0	0	0	0	0	0	0	0	0	0	0	0	0	0	0	0	0.46	0.62	0.65	0	0.05	0.04	0.35	0.78	0.45	0	0	0	0	0	0	0	0	0	0.23	0.17	0.04	0.04	0.49	0.14	0.12	0.56
LOC_Os01g27480	6.11	6.01	7.04	6.27	4.6	3.91	4.13	4.02	8.08	1.14	1.09	0.54	1.07	0.42	1.25	0.63	0.81	0.05	0	0.09	0.05	0	0.05	0.06	0	0	1.25	1.5	1.94	1.95	1.95	1.97	1.64	2.14	2.31	0.94	0.44	0.47	0.96	0.94	0.35	0.47	0.47
LOC_Os01g27490	0.24	0.3	0.28	0.05	0.13	0.05	0.17	0.14	0.25	0.03	0	0	0	0	0	0.02	0	0	0.03	0	0.06	0	0	0.06	0	0	0.03	0	0.06	0.08	0.12	0.05	0	0	0.03	0.03	0	0	0.02	0	0	0	0
LOC_Os01g27520	34.48	31.29	31.71	29.89	33.89	38.55	62.22	60.84	49.51	57.56	55.73	64.51	60.94	69.85	73.1	77.51	66.22	35.57	33.5	34.37	28.5	32.33	34.19	33.46	33.23	34.09	63.02	69.38	68.76	34.64	42.22	35.54	57.01	65.05	62.19	55.14	55.12	52.25	43.87	38.22	56.96	60.38	51.05
LOC_Os01g27580	0.08	0.11	0.05	0.34	0.22	0.16	0	0	0	0	0	0.5	0.57	1.46	0	0	0	0	0	0	0	0	0	0	0	0	0.06	0.12	0.1	0.13	0.15	0.46	0	0	0	0	0	0.04	0	0	0.04	0	0
LOC_Os01g27590	0.06	0.09	0	0	0.04	0	0	0	0	0.03	0	0.02	0.03	0.08	0	0	0	0	0	0	0	0	0	0	0	0	0	0.03	0	0	0.08	0.16	0	0	0	0	0	0	0	0	0.08	0	0.02
LOC_Os01g27600	0	0	0	0	0.03	0	0	0	0	0.02	0	0	0	0	0.02	0.02	0.04	0.53	0.37	0.22	0.7	1.1	0.61	0.1	0.08	0.15	0	0	0.01	0	0	0	0	0	0	0.02	0.19	0.16	0.05	0.17	0.09	0.03	0.03
LOC_Os01g27630	0	0.06	0	0	0	0	0	0.11	0	0	0.1	0	0	0	0	0	0	0.22	0.34	0.25	0.53	0.79	0.71	5.39	0.31	0.15	0	0	0	0	0.11	0.1	0	0	0	55.11	28.39	150.71	124.33	34.75	45.38	44.45	41.5
LOC_Os01g27650	0.05	0.12	0.2	0.09	0.05	0.05	0.23	0.1	0.13	1.68	1.72	0.11	0.13	0.1	1.38	1.02	1.22	1.4	1.3	1.75	1.16	0.66	1.02	1.41	0.91	1.09	0.88	0.86	0.83	0.06	0.17	0.18	1.43	1.57	1.98	1.94	1	0.56	0.05	0.67	1.98	1.66	1.94
LOC_Os01g27660	0	0	0	0	0	0	0	0	0	0	0	0	0	0	0	0	0	0	0	0	0	0	0	0.02	0	0	0	0	0	0	0	0	0	0	0	0	0	0	0	0	0	0	0
LOC_Os01g27670	0	0	0	0	0	0	0	0	0	0	0	0	0	0	0	0	0	0	0	0	0	0	0	0	0	0	0	0	0.01	0	0	0	0	0	0	0	0	0	0	0.02	0	0	0
LOC_Os01g27680	0	0	0	0	0.03	0	0	0	0	0	0.03	0	0	0	0	0	0	0.03	0.03	0	0	0	0.03	0.03	0	0.16	0	0	0	0	0	0	0	0	0	0.04	0.03	0.06	0.09	0.08	0	0.02	0.03
LOC_Os01g27690	0	0.19	0	0	0	0.05	0	0	0	0	0	0	0	0.04	0	0	0	0.22	0	0.13	0.16	0.4	0.05	0.32	0.09	0.05	0	0	0	0.07	0	0	0	0	0	0	0.21	0.25	0.09	0.32	0.04	0.11	0.08
LOC_Os01g27720	7.55	9.15	8.64	8.14	8.48	7.12	6.04	8.67	7.47	7.66	6.48	4.64	4.7	4.5	6.22	5.49	6.3	8.05	8.92	8.39	8.91	8.64	6.85	7.76	6.69	6.9	6.9	7.69	5.88	4.58	5.11	6.54	6.02	7.21	7.46	9.57	9.58	8.3	8.03	7.11	8.94	9.53	8.87
LOC_Os01g27730	7.5	7.71	6.22	5.26	5.33	5.55	15.68	13.41	12	26.22	25.99	17.82	19.21	22.22	33.2	30.57	26.81	20.51	21.95	23.26	17.68	18.7	22.06	19.62	17.28	18.68	21.55	19.95	21.99	4.89	5.28	5.2	25.46	25.13	23.69	29.84	29.72	35.88	24.66	21.14	39.67	38.3	33.05
LOC_Os01g27740	6.33	6.2	6.7	5.81	5.94	5.98	6.27	5.84	5.58	7.23	7.47	5.21	5.16	5.29	6.63	6.26	6.45	11.7	11.78	11.66	8.13	9.43	9.65	11.97	11.22	11.05	6.78	5.13	6.37	4.16	5.24	4.88	6.4	6.08	6.47	9.97	9.23	9.13	5.75	9.56	11.66	11.09	9.7
LOC_Os01g27750	2.02	2.82	1.83	2.49	2.25	2.24	2.39	2.37	2.05	3.77	5.2	2.26	2.38	1.97	3.53	3.01	3.32	20.73	20.75	19.55	47.85	44.7	42.41	15.76	11.87	15.77	3.15	3.65	2.72	1.54	1.8	2.3	3.06	2.37	3.01	35.73	29.02	32.61	28.32	30.95	25.71	26.38	20.2
LOC_Os01g27770	0	0	0	0	0	0	0	0	0	0	0	0	0	0	0	0	0	0	0	0	0	0	0	0	0	0	0	0	0	0	0	0	0	0	0	0	0	0	0.03	0	0	0	0
LOC_Os01g27800	0	0	0	0	0	0	0	0	0	0	0	0	0	0	0	0	0	0	0	0	0.02	0	0	0	0	0	0	0	0	0	0	0	0	0	0	0	0	0	0	0	0	0	0
LOC_Os01g27860	0.14	0.2	0.09	0.69	0.26	1.22	0.26	0.09	0	0.73	0.8	2.07	1.11	1.78	0.41	0.14	0.17	0.07	0.23	0	0	0	0	0.09	0	0.16	0.51	0.31	0.34	1.28	2.22	1.89	0.08	0	0.34	1.27	0.68	1.12	2	0.36	0.88	2.53	1.05
LOC_Os01g27880	37.58	38.4	34.49	26.81	28.86	23.19	28.09	23.93	23.58	19.4	18.27	12.64	11.88	13.1	22.99	22.02	16.59	33.4	41.15	39.41	11.75	13.36	14.84	45.04	37.4	44.59	12.45	14.16	13.72	16.26	19.91	18.82	22.86	23.51	19.64	18.95	23.5	15.34	18.19	30.04	19.82	21.41	22.76
LOC_Os01g27890	4.72	4.08	5.32	3.85	3.03	4.07	6.8	5.14	4.45	4.56	5	3.28	3.37	3.28	4.19	4.83	6.82	2.42	1.95	1.95	0.07	0.26	0.59	1.5	1.86	1.84	5.18	4.57	3.87	2.87	3.56	2.75	5.31	5.5	5.76	2.68	2.59	1.19	1.4	1.24	3.47	4.59	5.09
LOC_Os01g27910	0.03	0	0	0	0	0	0.01	0.06	0	0	0	0	0	0	0	0	0.02	0	0	0	0.02	0	0	0	0	0	0.04	0	0	0	0	0	0	0	0	0	0	0	0	0	0	0	0.05
LOC_Os01g27940	25.17	27.55	25.78	23.69	23.46	24.86	26.64	26.73	28.13	25.61	25.18	21.79	21.11	22.76	26.09	28.73	28.45	29.31	30.2	34.38	23.67	21.5	23.99	30.29	39.06	30.99	32.9	29.23	31.12	19.08	22.68	21.3	27.38	28.51	27.35	29.37	31.1	22.38	22.93	30.08	31.46	32.37	34.12
LOC_Os01g27950	0	0	0	0	0	0	0	0	0	0	0	0	0	0	0	0	0	0	0	0	0	0	0	0	0	0	0	0.17	0	0	0	0	0	0	0	0	0	0	0	0	0	0	0
LOC_Os01g27990	27.27	24.74	24.03	32.25	32.65	28	28.03	29.34	30.92	21.36	22.6	17.64	16.52	18.07	18.86	19.49	20.63	21.44	23.22	18.44	24.86	24.87	23.52	22.98	22.45	25.29	20.77	24.64	19.44	27.54	24.67	25.37	22.15	25.58	25.09	26.9	28.01	34.32	30.08	22.54	26.54	26.92	30.25
LOC_Os01g28000	0	0	0	0	0	0	0	0	0	0	0	0	0	0	0	0	0	0	0	0	0	0	0	0	0	0	0	0	0.02	0	0	0	0	0	0	0	0	0	0	0	0	0	0
LOC_Os01g28010	0	0	0	0	0	0	0	0	0	0	0	0	0	0	0	0	0.09	0	0	0.08	0	0	0	0	0	0	0	0	0	0	0	0	0	0	0	0	0	0	0	0	0	0	0
LOC_Os01g28030	0	0.04	0	0.09	0.07	0	0	0.03	0.06	0.28	0.58	6.66	12.21	5.15	2.29	1.46	2.26	21.5	16.09	17.29	95.88	88.73	88.23	18.59	7.22	11.75	0.08	0	0.02	0	0.07	0.03	0.03	0.07	0	11.47	5.29	65.83	51.8	6.99	17.78	17.8	8
LOC_Os01g28050	0	0	0	0	0	0.05	0	0	0	0	0	0	0	0	0	0	0	0	0	0	0.06	0	0	0	0	0	0	0	0	0	0	0	0.05	0	0	0	0	0	0	0	0	0.04	0.09
LOC_Os01g28089	0	0	0	0	0	0	0	0	0	0	0	0	0	0	0	0	0	0	0	0	0	0	0.05	0	0	0	0	0	0	0	0	0	0	0	0	0	0	0	0.02	0	0.02	0	0
LOC_Os01g28130	0	0	0	0	0	0	0	0	0	0	0	0	0	0.04	0	0	0	0	0	0	0	0	0	0	0	0	0	0	0	0	0	0	0	0	0	0	0	0	0	0	0	0	0
LOC_Os01g28134	0	0	0	0	0	0	0	0	0	0.27	0.13	0.09	0	0	0	0.05	0	0.06	0.1	0.09	0.06	0.06	0.11	0.07	0.11	0	0	0	0.04	0	0.06	0	0	0	0.06	0.06	0	0.06	0.05	0	0.05	0	0
LOC_Os01g28140	0	0	0	0	0	0.02	0.01	0	0.01	0.02	0	0	0	0	0	0	0	0	0	0	0	0.01	0	0	0.01	0	0.02	0.03	0	0	0	0	0.01	0.01	0.02	0	0	0	0	0	0.01	0	0
LOC_Os01g28150	1.68	2.17	1.31	1.32	1.3	1.43	2.7	2.11	3.08	2.32	2.14	1.04	1.31	1.1	2.03	2.18	2.2	3.02	3.55	3.29	2.11	2.42	2.7	3.17	3.29	4	2.07	2.04	1.85	0.97	0.94	1.3	2.14	1.75	2.11	2.84	2.59	1.5	1.52	2.03	2.79	3.03	3.11
LOC_Os01g28170	0	0	0	0.02	0	0.06	0	0	0	0	0	0	0.02	0	0	0	0	0.01	0	0	0	0	0	0.02	0	0.02	0	0	0.04	0	0.02	0.03	0	0	0	0	0	0	0	0	0	0	0
LOC_Os01g28200	0	0.05	0	0	0	0	0	0	0	0.05	0	0	0	0	0.03	0	0	0	0	0	0	0	0	0.02	0	0	0	0	0	0.05	0	0	0	0	0.02	0	0	0	0	0	0	0	0
LOC_Os01g28230	0	0	0	0	0	0	0	0	0	0	0	0	0	0	0	0	0	0	0	0	0	0	0	0.23	0	0	0	0	0	0	0	0	0	0	0	0.48	0	1.13	1.09	0	0.27	0.32	0.66
LOC_Os01g28300	6.61	6.58	6.09	6.39	6.43	5.76	8.37	7.65	6.39	9.88	9.2	6.22	5.75	5.4	7.69	9.13	8.19	17.85	16.43	16.52	15.48	15.05	17.49	16.19	12.04	17.24	9.34	9.21	9.5	4.85	4.97	5.13	9.93	11.34	9.24	13.26	14.07	18.67	12.36	9.94	15.78	16.48	14
LOC_Os01g28310	0	0	0	0	0	0	0	0	0	0	0.03	0	0	0	0	0	0	0.03	0	0.08	0.17	0.18	0.46	0	0.03	0	0	0	0	0	0	0	0	0	0	0	0	0	0	0	0	0	0
LOC_Os01g28330	0	0	0	0	0.02	0	0	0	0	0	0	0.03	0.04	0	0.03	0	0	0	0.02	0	0.01	0	0.03	0	0	0	0.02	0	0	0	0.01	0.01	0.06	0	0.05	0	0	0	0.01	0	0	0	0
LOC_Os01g28370	0	0	0	0	0	0	0	0	0	0	0	0	0	0	0.01	0	0.01	0	0	0.01	0	0	0	0	0.01	0	0	0	0	0	0	0	0	0	0	0.01	0	0	0	0	0	0	0.01
LOC_Os01g28390	0	0.03	0	0	0.02	0	0	0	0	0	0	0	0	0	0	0	0	0	0.02	0.02	0	0	0.01	0	0.02	0	0	0.02	0.01	0	0	0.01	0	0	0	0	0	0	0	0	0	0	0
LOC_Os01g28400	0	0	0	0	0	0	0	0	0	0	0	0	0	0	0.02	0	0	0	0	0	0	0	0	0	0	0	0	0	0	0	0	0	0	0	0	0	0	0.03	0	0.02	0	0	0.02
LOC_Os01g28440	0	0	0	0.03	0	0	0	0	0	0	0	0	0	0	0	0	0.02	0	0	0.01	0.02	0	0	0	0	0	0.03	0.07	0.01	0	0	0.02	0.1	0.04	0.02	0.02	0	0.02	0	0.01	0	0	0
LOC_Os01g28450	2.59	6.97	5.82	26.61	22.2	20.6	14.48	10.01	15.18	4.54	6.39	0.75	1.77	1.41	3.01	3.6	2.24	0.09	0.05	0	0	0.06	0	0.17	0	0.21	31.76	5.12	18.07	30.08	16.4	34.83	5.48	5.98	3.64	8.94	7.03	21.02	14.71	6.22	23.1	30.14	28.06
LOC_Os01g28474	0	0	0	0	0	0	0	0	0	0	0	0	0	0	0	0	0	0	0	0	0	0	0	0.03	0	0	0	0	0	0	0.03	0	0	0	0	0.27	0.06	2.11	1.85	0	0.34	0.36	0.18
LOC_Os01g28500	1.53	1.59	4.2	3.18	2.94	5.54	6.16	2.45	1.04	2.53	2.85	3.23	4.86	4.33	1.2	2.31	1.91	5.36	6.38	5.56	0.47	1.2	0.39	12.76	25.21	16.2	11.88	3.72	10.18	18.37	11.09	20.1	0.93	2.09	1	218.77	154.7	125.16	116.69	81.56	213.82	254.71	225.23
LOC_Os01g28510	0.07	0.03	0.07	0	0	0.05	0.03	0	0.05	0.07	0.06	0.04	0.19	0.12	0	0.07	0	0.02	0	0.02	0.03	0	0.03	0	0.02	0.08	0	0	0.04	0.04	0	0	0.11	0	0	0	0	0	0	0	0	0	0
LOC_Os01g28520	0	0	0	0	0	0	0	0	0	0	0	0	0	0	0	0	0	1.33	1.19	1.62	0.22	0.16	0.43	1.93	2.32	1.86	0	0	0	0	0	0	0	0	0	0.4	0.67	0.04	0.26	0.43	0.51	0.37	0.78
LOC_Os01g28540	6.67	7.63	9.07	7.26	5.43	6.72	6	4.95	4.94	19.72	19.32	8.85	6.36	6.32	11.5	14.1	13.66	3.5	3.72	4.32	2	1.73	1.28	2.5	2.79	2.3	12.54	13.73	12.93	8.14	10.42	11.45	19.13	18.59	17.31	3.41	3.79	2.93	2.88	2.75	5.6	4.2	4.48
LOC_Os01g28550	0.06	0.03	0.06	0.13	0.06	0.02	0	0.04	0	0.09	0.02	0	0.02	0	0.06	0.06	0.05	0.08	0.08	0.21	0.16	0.09	0	0.09	0	0.11	0.11	0.07	0.1	0.05	0	0.06	0.03	0.02	0.07	0.1	0.16	0.02	0	0.03	0.27	0.1	0.11
LOC_Os01g28570	0	0	0	0	0	0	0	0	0	0	0	0	0	0	0	0	0	0	0	0	0	0	0	0.06	0	0	0	0	0	0	0	0	0	0	0	0	0	0	0	0	0	0	0
LOC_Os01g28580	0.27	0.1	0	0	0	0	0.33	0.39	0.29	0.14	0.14	0	0	0	0.38	0.22	0.55	0.12	0.16	0.17	0	0	0	0.21	0.27	0.59	0.07	0	0.08	0	0	0	0.5	0.37	0.27	0.28	0	0	0	0	0.19	0.32	0.48
LOC_Os01g28600	0	0.05	0.02	0.02	0.03	0.1	0	0	0	0	0	0	0.11	0.04	0	0	0	0.03	0	0.03	0	0.02	0.02	0.02	0	0.02	0	0.07	0.01	0.05	0.12	0.04	0	0	0	0	0	0	0.02	0	0	0	0
LOC_Os01g28680	130.87	125.15	109.71	122.27	119.69	110.95	126.86	165.34	145.09	104.51	94.52	74.42	81.44	89.71	109.06	105.1	95.38	23.88	26.66	26.11	19.09	19.52	18.43	22.46	18.8	21.58	114.49	125.67	130.9	69.33	80.56	86.58	96.76	104.31	102.38	51.21	44.29	40.12	27.66	50.5	50.14	51.61	45.93
LOC_Os01g28690	4	4.26	4.82	4.21	4.44	4.59	5.42	5.83	6.57	8.82	7.6	9.56	10.55	10.27	3.92	4.49	4.57	16.37	17.84	16.22	30.91	28.3	27.45	10.94	9.04	10.77	8.8	7.65	8.34	9.15	6.82	8.18	4.55	4.7	5.48	16.89	14.47	13.6	12.04	13.02	12.29	9.75	10.42
LOC_Os01g28710	0	0	0	0	0.11	0	0	0	0	0.17	0	0.21	0	0	0	0	0	0	0	0	0	0	0	0	0	0	0	0	0	0	0	0	0	0	0	0	0	0	0	0	0	0	0
LOC_Os01g28730	4.73	4.06	5.07	4	3.67	3.69	4.22	4.5	4.23	3.72	2.77	4.32	6.6	5.17	3.3	3.35	2.59	2.71	2.88	2.73	5.65	5.48	4.63	2.23	2.06	2	1.88	2.02	2.15	4.82	5.34	4.74	3.32	2.47	2.93	1.88	1.7	3.22	2.42	2.49	3.24	2.82	2.65
LOC_Os01g28740	0	0	0	0	0	0	0	0.04	0.02	0	0	0	0	0.03	0	0	0	0	0.04	0.03	0.02	0	0.02	0.03	0	0	0	0	0	0	0	0	0	0	0	0	0	0	0	0	0	0.02	0
LOC_Os01g28744	0	0	0	0	0	0	0	0	0	0	0	0	0	0	0	0	0	0	0	0.05	0	0	0	0	0	0	0	0	0	0	0	0	0	0	0	0.12	0	0.11	0	0	0	0	0
LOC_Os01g28790	7.96	8.3	7.22	10.78	10.14	17.4	5.89	7.82	15.41	10.02	9.85	9.61	10.19	8.16	5.51	4.47	4.79	2.8	2.95	2.71	1.16	1.82	2.41	1.91	9.27	1.57	10.05	12.15	9.6	6.22	5.11	7.22	10.14	16.54	10.97	4.28	9.59	8.13	8.69	6.3	3.32	2.99	3
LOC_Os01g28810	0	0	0	0	0	0	0	0	0	0	0	0	0	0	0	0	0	0.03	0.55	0.16	0	0.09	0	0.41	0	0	0	0	0	0	0	0	0	0	0	0.3	0.2	7.1	5.08	0.17	2.78	2.47	0.82
LOC_Os01g28820	0	0	0	0	0	0	0	0	0	0	0	0	0	0	0	0	0	0	0	0	0	0	0	0	0	0	0	0	0	0	0	0	0	0	0	0	0	0	0	0	0	0	0.1
LOC_Os01g28840	0.08	0.11	0	0.1	0.13	0.15	0.14	0.16	0.53	0.05	0.31	0.31	0.63	0.6	0.09	0.09	0.08	0.03	0.11	0.26	0.04	0.04	0.02	0.2	0.06	0.07	0.12	0.12	0.21	0.18	0.02	0.04	0.02	0.04	0.08	3.25	2.36	4.41	5.2	1.5	4.4	4.6	2.86
LOC_Os01g28850	0	0	0	0	0	0	0	0	0	0	0	0	0	0	0	0	0	0	0	0	0	0	0	0	0	0	0	0	0	0	0	0	0	0	0	0.4	0	0	0	0	0	0	0
LOC_Os01g28870	0.01	0.03	0.01	0.03	0.01	0	0	0	0.03	0.18	0.33	0.09	0.12	0.1	0.07	0.02	0.02	0.03	0.06	0.03	0.01	0	0	0.02	0.01	0.02	0.22	0.08	0.12	0.01	0.05	0.01	0.09	0.01	0.03	0.06	0	0	0	0	0	0.01	0.02
LOC_Os01g28894	0	0	0	0	0	0	0	0	0	0	0	0	0	0	0	0	0	0	0.06	0	0	0	0	0	0	0	0	0	0	0	0	0	0	0	0	0	0	0	0	0	0	0	0
LOC_Os01g28910	0	0	0	0	0	0	0	0	0	0	0	0	0	0	0	0	0	0	0	0	0.04	0	0	0	0	0	0	0	0	0	0	0	0	0	0	0	0	0	0	0	0	0	0
LOC_Os01g28930	0	0	0	0	0	0	0	0	0.08	0	0	0	0	0	0	0	0	0.07	0	0	0.09	0	0.17	0	0	0	0	0	0	0	0	0	0	0.2	0	0	0	0	0	0	0.07	0	0
LOC_Os01g28950	0	0	0	0	0	0	0	0	0	0	0	0	0	0	0	0	0	0	0	0	0	0	0	0	0	0	0	0	0.01	0	0.01	0	0	0.01	0	0	0	0	0	0	0	0	0
LOC_Os01g28960	0	0.05	0	0.04	0.06	0	0.08	0.08	0	0	0.04	0.03	0	0	0	0	0.04	0	0	0	0	0	0.04	0.08	0	0	0	0	0	0.05	0	0.15	0	0	0.08	0	0	0	0	0	0	0	0
LOC_Os01g28980	0	0	0	0	0	0	0	0	0	0	0	0	0	0	0	0	0	0	0.32	0.21	0.27	0.1	0	0.27	0.07	0.17	0	0	0	0	0.09	0	0	0	0	0	0	0	0	0	0	0	0
LOC_Os01g28989	127.27	141.74	141.36	123.04	112.98	119.61	113.88	96.05	95.72	138.47	129.71	127.22	116.08	114.16	90.29	90.89	102.53	57.16	61.55	59.16	50.42	49.48	54.89	51.5	46.63	49.05	132.31	135.43	142.33	144.22	163.37	173.69	124.28	126.02	125.08	55.71	51.66	44.18	46.18	53.72	47.32	46.18	50.56
LOC_Os01g29030	0	0	0	0	0	0	0	0	0	0	0.1	0.08	0	0	0	0	0	0	0	0	0	0	0	0	0	0	0	0	0	0	0.11	0	0	0	0	0	0	0	0	0	0	0	0
LOC_Os01g29070	0	0	0	0	0	0	0	0	0	0	0	0	0	0	0	0	0	0	0.07	0.03	0	0	0	0.04	0	0.03	0	0	0	0	0	0	0.03	0	0	0	0	0	0	0	0	0	0
LOC_Os01g29104	0.21	0.07	0.07	0	0	0	0.06	0.25	0	0.38	0.06	0	0	0	0.05	0	0.06	1.88	2.57	2.02	0.8	0.26	0.24	2.86	2.16	2.23	0.07	0	0.08	0	0	0.06	0.11	0.07	0.06	0.46	0.68	0.23	0.38	0.53	0.79	0.68	1.53
LOC_Os01g29110	0	0	0	0	0	0.02	0	0	0	0	0	0	0	0	0	0	0	0	0	0	0	0	0	0	0	0	0	0	0	0	0	0	0	0	0	0	0	0	0	0	0	0	0
LOC_Os01g29140	0	0	0	0	0	0	0	0	0	0	0	0	0	0	0	0	0	0	0	0	0	0	0	0	0	0	0	0	0	0	0	0	0	0	0	0	0	0	0	0	0	0.14	0
LOC_Os01g29150	0.25	0.15	0.38	0.47	0.47	0.84	0.45	0.54	0.48	0.67	0.22	2.21	2.33	1.53	0.15	0.26	0.19	10.22	8.16	6.99	9.28	9.76	9.71	11.12	4.28	9.61	0.96	1.17	0.87	1.33	1.72	1.88	0.31	0.6	0.38	2.69	2.21	2.66	2.02	1.69	3.31	2.47	3.14
LOC_Os01g29160	0	0	0	0	0	0	0	0	0	0	0	0	0	0	0	0	0	0	0	0	0	0	0	0	0	0	0	0	0	0	0	0	0	0	0	0	0	0	0	0	0.04	0	0
LOC_Os01g29180	2.58	1.6	1.68	1.58	1.67	1.83	1.38	1.55	2.16	1.77	1.71	0.64	0.66	0.94	1.29	1.74	1.45	9.44	8	9.03	9.06	8.79	10.12	10.7	7.57	10.01	1.24	0.89	1.57	0.53	0.41	0.85	1.35	1.72	1.43	8.19	7.9	9.31	8.32	7.25	9.78	9.78	9.6
LOC_Os01g29190	0	0	0	0	0	0	0	0	0	0	0	0	0	0	0	0	0	0	0	0	0	0	0	0	0	0.07	0	0	0	0	0	0	0	0	0	0	0	0	0	0	0	0	0
LOC_Os01g29220	1.99	1.3	0.91	1.46	1.74	1.18	1.48	1.3	1.13	2.57	1.65	1.02	1.96	2.36	1.23	2	1.65	1.73	3.07	2.75	2.27	2.68	2	2	2.09	3	2.37	1.73	1.69	1.03	1.76	1.69	1.73	1.06	2.56	1.05	1.11	1.65	0.25	1.39	1.91	2.07	1.76
LOC_Os01g29230	12.03	12.16	12.61	11.75	10.21	10.45	14.2	13.57	10.55	17.88	17.12	11.76	11.91	11.27	13.79	15.31	14.07	17.35	19.27	18.61	19.49	18.81	17.94	20.52	14.79	17.58	15.97	14.51	13.49	7.91	13.09	12.58	15.32	14.48	15.5	14.15	12.55	10.46	5.46	11.83	14.9	13.69	11.78
LOC_Os01g29240	0.28	0.54	0.98	0.94	0.64	0.71	1.36	1.7	0.78	1.79	1.03	2.23	2.68	1.7	0.92	1.5	1.31	2.39	1.86	1.64	1.09	1.39	1.16	0.85	5.39	1.96	1.76	1.66	1.81	2	1.75	1.26	1.25	0.96	1	1.87	2.01	0.67	1.82	3.17	1.64	1.84	1.88
LOC_Os01g29250	0	0	0.04	0	0	0	0	0.03	0.06	0.04	0	0	0	0	0.05	0.03	0.06	0	0	0.08	0	0	0	0.03	0.03	0	0.08	0	0	0	0	0	0.03	0.07	0	0	0	0	0	0	0	0	0
LOC_Os01g29260	0	0.05	0	0.02	0.02	0	0	0	0.05	0.05	0	0	0.02	0	0	0.03	0	0	0	0	0	0	0	0.02	0.03	0	0	0	0.03	0	0.02	0	0	0.02	0	0	0	0.02	0	0	0	0	0
LOC_Os01g29270	0.05	0.02	0.02	0	0.02	0.08	0	0.02	0.02	0	0.03	0.04	0.01	0.02	0.02	0.02	0.07	0.01	0.01	0.02	0	0	0.01	0	0	0	0.02	0.02	0	0.01	0.04	0.04	0.03	0.02	0.03	0.01	0	0	0.03	0.01	0	0.01	0.01
LOC_Os01g29280	0.21	0.72	0.55	0.85	0.73	0.45	0.46	0.21	0.55	0.1	0.12	0.06	0.22	0.03	0	0.1	0	0.17	0.19	0.07	0	0.04	0	0.12	0.34	0.31	0.25	0.1	0.19	0.73	0.17	0.6	0.04	0.14	0.29	0.53	1.07	0.23	0.47	0.18	0.62	1.02	0.48
LOC_Os01g29330	1.71	4.02	4.62	6.27	4.06	3.2	9.86	17.19	38.69	6.7	6.87	0.14	0.3	0.26	2.37	1.9	3.35	0.34	0.66	0.47	0.18	0.05	0	0.37	3.66	0.39	6.95	8.18	5.71	2.24	0.43	1.46	11.26	17.36	10.75	5.88	7.26	1.21	1.63	0.89	3.46	7.16	5.48
LOC_Os01g29390	50.96	49.21	42.94	31.9	32.25	31.84	47.74	54.44	49.9	19.3	19.97	21.49	21.78	22.65	20.55	17.57	19.68	11.2	12.01	10.84	14.78	14.96	15.12	10.36	6.03	9.14	19	18.96	21.92	25.38	25.08	30.34	23.21	25.29	27.09	9.5	8.33	9.6	6.54	11.66	13.55	10.67	12.19
LOC_Os01g29409	19.17	20.09	20.2	17.44	15.69	17.61	18.88	21.62	21.56	12.15	13.59	15.7	15.22	14.74	14.5	14.6	14.29	7.25	7.63	6.99	5.64	6.75	7.46	9.09	6.67	6.75	14.92	15.77	15.43	17.65	16.94	17.04	13.75	13.69	16.06	9.15	9.61	7.69	6.02	8.94	9.88	10.07	9.31
LOC_Os01g29430	3.11	3.38	4.11	3.32	3.4	2.99	2.78	3.32	3.59	7	6.05	1.96	1.96	2.05	4.56	4.47	5.14	3.47	4.21	3.61	1.66	2.11	2.09	3.54	2.98	3.21	4.57	3.98	4.23	2.34	2.18	2.21	6.09	5.9	6.36	2.77	2.48	1.77	1.07	1.37	4.6	3.59	3.62
LOC_Os01g29450	0.59	0.82	0.9	0.29	0.53	0.44	0.58	0.59	0.52	1.21	1.02	0.36	0.22	0.38	0.79	0.77	0.88	0.69	0.8	0.76	0.33	0.36	0.42	0.58	0.81	0.65	0.98	0.74	0.78	0.35	0.61	0.46	0.79	1.26	0.84	0.46	0.58	0.23	0.3	0.3	0.74	0.54	0.52
LOC_Os01g29469	31.64	31.84	29.76	26.06	26.18	24.78	29.52	29.84	28.64	16.37	15.2	19.13	18.85	21.49	21.15	21.47	17.52	23.89	32.21	33.02	11.31	10.82	12.56	30.63	40.07	32.67	18.82	18.95	20.32	25.61	25.76	25.29	22.28	20.95	16.3	20.74	26.81	18.32	23.65	29	20.84	26.2	24.59
LOC_Os01g29507	1.55	1.2	0.78	0	0	0	1.89	1.77	2.44	1.08	1.21	0	0	0	1.45	1.76	2.66	1.8	1.71	1.99	0	0	0.07	3.71	3.42	3.86	0.59	0.83	1.07	0	0.05	0	1.75	2.52	2.27	1.36	1.02	0.02	0	0	3.25	2.8	4.18
LOC_Os01g29540	0	0	0	0	0	0	0	0	0	0	0	0.1	0.07	0	0	0	0	0	0	0	0	0.07	0	0	0	0	0	0	0	0	0	0	0	0	0	0	0	0	0	0	0	0	0
LOC_Os01g29560	0	0	0	0	0	0	0	0	0	0	0.02	0	0	0	0	0.01	0	0	0	0	0	0	0	0	0	0	0	0	0	0	0	0	0	0	0	0	0	0	0	0	0	0	0
LOC_Os01g29580	0	0	0	0	0	0	0	0	0	0	0	0	0	0	0	0	0	0.03	0	0	0	0	0	0	0.04	0	0	0	0	0	0	0	0	0	0	0	0	0	0	0	0	0	0
LOC_Os01g29590	0	0.02	0.02	0.05	0.01	0.02	0	0	0	0	0	0	0.05	0.01	0	0	0	0	0	0	0.03	0	0	0.01	0.02	0	0.06	0.04	0	0.03	0.02	0.06	0	0.01	0	0	0	0	0	0.01	0	0.02	0
LOC_Os01g29600	1.56	1.67	2.65	2.14	2.06	2.81	4.02	2.93	4.97	5.41	4.92	2.6	3.75	3.16	4.04	4.59	4.31	4.76	3.8	2.71	2.02	3.45	2.72	4.44	2.47	4.16	4.25	4.46	2.1	1.95	2.57	2.3	4.31	4.8	4.99	2.54	3.68	2.76	0.82	2.29	5.12	2.97	3.13
LOC_Os01g29610	0.1	0.07	0	0	0	0.15	0.06	0.48	0.37	0.36	0.22	0	0.38	0.25	0	0.44	0.23	0.15	0.16	0.19	0.47	0.06	0.28	0.12	0.25	0.51	0.43	0.29	0.24	0.08	0.12	0.17	0.22	0.07	0.24	0.25	0.47	0.22	0.15	0.32	0.28	0.17	0.27
LOC_Os01g29620	0	0	0	0	0	0.01	0	0	0	0	0	0	0	0	0	0	0	0	0	0	0	0	0	0	0	0	0	0	0	0	0	0	0	0	0	0	0	0	0	0	0	0	0
LOC_Os01g29640	0.72	0.78	0.53	0	0	0	0.97	0.68	1.26	0.93	1.53	0	0	0	1.24	1.32	1.68	0.08	0	0.61	0	0.1	0	0.29	0.72	1	1.26	0	0.71	0	0	0	1.51	2.07	1.24	0.3	0	0	0	0.12	0.76	0.27	0.52
LOC_Os01g29650	0	0	0	0	0	0	0	0	0	0	0	0	0	0	0	0	0	0	0	0.14	0	0.05	0	0	0	0	0	0	0	0	0	0	0	0	0	0	0	0	0	0	0	0	0
LOC_Os01g29670	0	0	0	0	0	0	0	0	0	0	0	0	0	0	0	0	0	0	0	0	0	0	0	0.02	0	0	0	0	0	0	0	0	0	0	0	0.03	0	0	0	0	0	0	0
LOC_Os01g29680	0	0	0	0	0.04	0	0	0	0	0	0	0	0.03	0	0	0	0	0.23	0.09	0.15	0.14	0.13	0.07	0.21	0.04	0.18	0	0	0	0.03	0.02	0	0	0	0	0.1	0	0	0.06	0.01	0.06	0.03	0.02
LOC_Os01g29690	0	0	0	0	0	0	0	0	0	0	0	0	0	0	0	0	0	0.2	0	0	0	0.26	0.12	0.25	0	0	0	0	0	0	0	0	0	0.28	0	0	0	0	0	0	0	0.17	0
LOC_Os01g29700	0	0	0	0	0	0	0	0	0	0	0	0.01	0	0	0	0	0	0.06	0	0	0	0	0	0.09	0	0	0	0	0	0	0	0	0	0	0	0	0	0	0	0	0	0	0
LOC_Os01g29740	27.42	28.62	21.81	20.51	22.63	21.19	18.67	18.75	21.45	14.19	13.34	13.66	15.6	15.67	16.35	14.34	12.25	10.09	9.5	10.81	8.62	6.7	9.77	10.57	10.31	11.06	12.33	12.29	13.08	15.22	17.57	18.49	11.74	12.86	11.57	16.65	13.64	11.9	12.17	17.87	15.29	9.84	10.66
LOC_Os01g29750	0	0	0	0	0	0	0	0	0	0	0	0.03	0.02	0	0.01	0	0	0.01	0.01	0	0.02	0.03	0.02	0	0.03	0.1	0	0	0	0	0	0	0	0	0.01	0	0.04	0.01	0.03	0.04	0.02	0.03	0.04
LOC_Os01g29780	0	0	0	0	0	0	0	0	0	0	0	0	0	0	0	0	0	0	0	0	0	0	0.05	0	0	0	0	0	0	0	0	0	0	0	0	0	0	0	0	0	0	0	0.04
LOC_Os01g29804	0	0	0	0	0	0	0	0	0	0	0	0	0	0	0	0	0	0.13	0.03	0	0	0	0	0	0.03	0	0	0	0	0	0	0	0	0	0	0	0.04	0	0	0.02	0	0	0.06
LOC_Os01g29820	2.8	2.37	2.49	2.89	2.31	1.99	3.28	2.87	2.22	7.26	6.76	4.76	5.34	4.79	6.5	6.06	5.36	4.12	4.29	3.97	4.89	4.75	4.33	3.15	2.93	2.83	5.6	5.25	5.83	1.8	2.46	2.35	5	5.02	4.89	4.99	4.3	3.86	2.61	3.37	4.17	4.31	3.81
LOC_Os01g29830	16.4	16.53	16.19	23.06	20.94	26.29	15.18	13.58	11.23	37.69	35.67	25.54	24.44	22.41	25.85	25.8	26.95	30.53	28.08	30.07	21.39	21.84	23.02	20.47	21.91	21.03	31.4	31.27	31.11	28.7	27.74	30.86	26.8	25.88	24.38	16.14	18.52	20.67	22.05	23.78	19.88	15.49	18.04
LOC_Os01g29840	0	0.03	0.03	0	0	0	0	0	0.02	0	0	0	0	0	0	0	0	0	0	0	0.02	0.1	0.02	0.85	0	0	0.03	0	0	0	0	0	0.02	0.03	0	0.13	0	36.21	14.27	0.06	4.55	16.25	0.88
LOC_Os01g29860	0	0	0.05	0.09	0	0	0	0	0	0	0.04	0.04	0	0	0.08	0	0	0.04	0.05	0	0	0	0.05	0	0.12	0.14	0	0	0	0	0	0	0	0	0	0	0.1	0	0	0.03	0	0.07	0.04
LOC_Os01g29870	0	0	0	0	0	0	0	0	0	0	0	0	0	0	0	0	0	0.05	0.11	0	0	0.13	0	0	0.16	0.24	0	0	0	0	0	0	0	0	0	0	0	0	0.05	0	0.05	0	0
LOC_Os01g29880	0	0.03	0	0	0	0	0.15	0.1	0.02	0	0	0	0	0	0	0.14	0.08	0	0	0	0	0	0	0.02	0.1	0.09	0	0	0	0	0	0	0.2	0.03	0.06	0	0	0.02	0.02	0	0.14	0.26	0.18
LOC_Os01g29890	0	0	0	0	0	0	0	0	0	0	0	0	0	0	0	0	0	0	0	0	0	0	0	0	0.14	0	0	0	0	0	0	0	0	0	0	0	0	0	0	0	0	0	0
LOC_Os01g29900	0.02	0	0.09	0.01	0.01	0	0	0	0.11	0.1	0	0.06	0	0.05	0.1	0.01	0	0.08	0	0	0	0	0	0	0.01	0.02	0	0	0.09	0	0	0	0.02	0.09	0	0	0	0	0	0	0	0	0
LOC_Os01g29910	0.01	0	0	0.09	0.06	0	0.02	0.02	0	0	0	0.07	0.07	0	0	0	0.02	0	0.04	0.05	0.05	0.22	0.19	0.07	0	0.1	0.02	0	0	0.14	0	0.04	0	0	0.01	0.08	0.03	0.42	0.1	0.13	0.12	0.07	0.07
LOC_Os01g30936	0	0	0	0.02	0	0.01	0	0	0	0.03	0	0.02	0	0	0.01	0.02	0	0	0	0	0	0	0	0.01	0	0	0	0	0	0	0	0	0.01	0	0.02	0	0	0	0.01	0	0.01	0	0.02
LOC_Os01g30950	0	0	0.01	0	0	0	0.18	0	0	0.17	0.14	0	0	0	0.05	0.21	0.16	0	0.07	0	0.28	0.05	0.13	0.23	0.31	0.16	0.17	0.25	0	0	0	0	0.29	0.18	0.2	0.09	0	0.11	0.25	0.04	0.14	0.25	0.16
LOC_Os01g30956	0.19	0.27	0.2	0.34	0.36	0.46	0.19	0.1	0.05	0.09	0.08	0.4	0.71	0.33	0.06	0.07	0.05	0.32	0.33	0.27	1.11	1.2	0.95	0.45	0.37	0.32	0.15	0.05	0.08	0.19	0.3	0.11	0.1	0.19	0.11	0.52	0.34	3.9	1.86	0.49	0.99	0.84	0.66
LOC_Os01g30970	0	0	0	0	0	0	0	0.05	0	0	0	0	0	0	0.04	0	0.05	5.54	8.72	7.45	0	0.05	0.36	7.14	9.2	8.36	0	0	0	0	0	0	0	0	0	0.95	4.53	0.22	0.9	5.77	0.75	1.67	2.08
LOC_Os01g30980	0	0	0	0	0	0	0	0	0	0	0	0	0	0	0	0	0	0	0	0	0	0	0	0	0	0	0	0	0	0	0	0	0	0	0	0	0	0	0	0	0	0.01	0
LOC_Os01g31020	0	0	0	0	0	0	0	0	0	0	0	0	0	0	0	0	0	0	0	0.01	0	0	0	0	0	0	0	0	0	0	0	0	0	0	0	0	0	0	0	0	0	0	0
LOC_Os01g31030	0	0	0	0	0	0	0	0	0	0	0	0	0	0	0	0	0	0	0	0	0	0.01	0	0	0	0	0	0	0	0	0	0	0	0	0	0	0	0	0	0	0	0	0
LOC_Os01g31040	0.02	0.09	0.1	0.12	0.02	0.06	0.14	0.12	0.3	0.11	0.12	0	0.03	0.03	0.15	0.16	0.21	0.21	0.06	0.4	0.15	0.1	0.03	0.38	0.22	0.56	0.15	0.13	0.13	0	0.1	0.07	0.2	0.27	0.09	0	0.14	0.18	0.11	0.14	0.33	0.16	0.16
LOC_Os01g31100	0	0	0	0	0	0	0	0	0	0	0	0	0	0	0	0	0	0	0	0	0	0	0	0	0	0	0	0	0	0	0	0	0	0	0	0	0	0	0	0	0.11	0	0
LOC_Os01g31110	30.41	32.62	35.1	30.34	28.77	28.17	33.73	29.69	29.95	79.27	75.37	37.75	35.9	34.19	63.5	74.35	64.75	27.13	28.74	31.53	19.91	19.46	20.93	26.92	27.98	25.62	53.56	51.3	55.48	28.54	32.07	31.1	76.64	75.8	74.11	33.22	34.55	20.84	19.77	24.3	38.54	38.75	36.28
LOC_Os01g31190	0	0	0	0	0	0	0	0	0	0	0	0	0	0	0	0	0	0	0.01	0.01	0	0	0	0	0	0	0	0	0	0	0	0	0	0	0	0	0	0	0	0	0	0	0
LOC_Os01g31210	0.25	0	0	0	0	0	0.1	0.1	0.53	0.12	0.84	0	0	0	1.45	1.54	1.16	0.08	0.09	0.24	0	0	0	0.5	0.66	1.51	0.12	0.49	0.27	0	0	0	2.21	1.47	1.38	0.11	0.1	0	0	0	0.32	0.35	0.46
LOC_Os01g31220	8.57	8.2	6.67	8.21	7.33	7.11	7.6	9	9.68	8.36	8.17	6.07	5.95	6.03	7.83	6.43	6.45	12.24	11.97	10.04	10.95	10.74	10.28	11.24	10.5	13.02	6.45	8.07	7.42	5.91	6.89	6.93	7.13	6.33	7.27	10.08	10.33	15.74	10.73	9.33	12.57	11.39	11.95
LOC_Os01g31260	0.01	0.02	0	0	0	0.04	0.02	0	0	0	0	0.01	0.06	0	0	0	0	0	0	0	0	0	0	0	0	0	0	0	0	0.04	0.02	0.02	0	0	0	0	0	0	0	0	0	0	0
LOC_Os01g31270	0	0	0	0	0	0	0	0	0	0	0	0	0	0	0	0	0	0	0	0.04	0	0	0	0	0.04	0.1	0	0	0	0	0	0	0	0	0	0	0.21	0	0.05	0.03	0	0	0
LOC_Os01g31310	0	0	0	0	0	0	0	0	0	0	0	0	0	0	0	0.07	0	0	0	0	0	0	0	0	0	0	0	0	0	0	0	0	0	0	0	0	0	0	0	0	0	0	0
LOC_Os01g31350	0	0	0	0	0	0	0	0	0	0	0	0	0	0	0	0	0	0.02	0	0	0	0	0	0	0	0	0	0	0	0	0	0	0	0	0	0	0	0	0	0.02	0	0	0
LOC_Os01g31360	245.61	243.03	251.93	218.58	218.9	228.24	196.71	212.95	174.27	67.97	68.06	179.89	192.66	199.83	114.72	118.34	105.31	54.06	52.79	54.64	99.33	80.74	90.18	59.93	45.56	53.9	116.14	134.1	124.92	171.63	256.57	259.87	75.46	80.45	80.04	79.98	73.49	75.91	66.93	92.42	65.54	59.12	61.15
LOC_Os01g31370	0.5	0.55	0.17	0.3	0.27	0.26	0.34	0.32	0.63	0.33	0.5	0.25	0.43	0.12	0.32	0.18	0.22	1.94	1.33	1.13	3.28	3.68	3.77	1.43	2.45	2.16	0.11	0.3	0.05	0.18	0.14	0.21	0.08	0.08	0.04	2.79	2.53	5.16	3.96	1.95	4.97	4.88	3.04
LOC_Os01g31450	0.05	0	0.04	0.07	0.04	0.04	0.05	0	0.03	0.08	0.11	0.06	0.02	0.04	0.03	0.16	0.06	0	0.01	0.04	0.03	0.07	0.06	0.02	0.03	0.05	0.02	0.02	0.08	0	0.05	0.02	0	0.05	0.03	0.02	0.06	0.12	0.07	0.07	0.25	0.14	0.09
LOC_Os01g31460	0	0	0	0	0	0	0	0	0	0	0	0	0	0	0	0	0	0	0	0.03	0	0	0	0	0	0	0	0	0	0	0	0	0	0	0	0	0	0	0	0	0	0	0
LOC_Os01g31470	12.43	13.01	13.55	12.48	12.12	11.11	13.54	12.58	12.76	12.67	12.16	9.04	9.91	9.26	10.61	11.21	12.41	14.63	14.69	14.46	14.24	12.71	14.2	13.14	11.68	13.62	13.4	13.76	12.84	9.18	9.87	10.59	13.75	13.22	13.71	16.22	15.54	12.91	8.5	13.65	15.63	15.97	14.99
LOC_Os01g31494	0.06	0.09	0	0.13	0	0.12	0	0	0	0.18	0	0	0.08	0.15	0	0	0	0.06	0.46	0.06	0	0.08	0	0.07	0.06	0	0	0	0	0.1	0	0.14	0	0.17	0	0	0.14	0.07	0.19	0.13	0	0.1	0
LOC_Os01g31510	0	0	0.01	0	0	0	0.02	0	0.08	0	0	0	0	0	0	0	0	0	0	0	0	0	0	0	0	0	0	0.02	0.02	0	0	0.07	0	0	0	0	0	0	0	0	0	0	0
LOC_Os01g31570	0.23	0	0.16	1.01	0.11	0	0	0.14	0	0.86	0.53	0.11	0.15	0	1.03	0.57	0.69	0.35	0.26	1.24	0.28	0.3	0	0	1.41	0.54	0.34	0.52	0.67	0.38	0.15	0.27	0.66	0.16	0.42	0.6	1.13	0.66	0.98	1.12	0.79	0.4	2.18
LOC_Os01g31580	12.65	13.61	12.49	12.15	12.56	13.53	10.75	10.87	10.74	13.55	14.39	11.94	12.01	11.31	11.61	11.09	11.88	19.48	19.24	18.79	21.43	19.93	21.3	19.62	13.19	16.82	12.71	13.2	13.47	10.71	10.8	11.74	12.79	12.72	12.99	18.34	15.86	17.01	12.85	13.3	19.56	19.23	18.37
LOC_Os01g31610	5.54	5.89	5.29	5.24	4.54	3.94	4.69	4.86	5.18	16.14	16.45	6.08	4.8	4.89	9.17	10.2	9.4	9.13	8.18	9.39	7.62	6.7	7.59	7.88	7.16	8.58	8.33	6.64	7.87	3.9	3.84	4.48	16.21	16.66	14.6	9.01	9.54	11.11	8.13	7.68	11.82	11.14	10.09
LOC_Os01g31629	13.04	14.04	15.16	11.88	12.88	12.05	11.48	12.38	12.32	12.29	11.27	10.12	10.85	9.66	10.28	11.01	10.78	17.01	19.29	20.41	16.46	16.41	16.39	20.17	14.53	20.26	12.43	9.26	11.12	10.49	10.3	10.7	12.93	13.65	14.07	20.18	18.84	13.2	15.78	15.87	17.93	16.74	18.33
LOC_Os01g31650	0	0	0	0	0	0	0	0	0	0	0	0	0	0	0.15	0	0	0	0	0	0	0	0	0.19	0	0	0	0.12	0	0	0	0	0	0	0	0	0	0	0	0	0.08	0	0
LOC_Os01g31660	0.02	0	0	0	0	0	0.06	0.02	0.1	0.07	0.08	0	0	0	0.02	0	0	0	0.02	0	0	0	0	0	0	0	0.05	0	0.01	0	0	0.02	0	0.02	0.04	0	0	0	0	0	0	0	0.03
LOC_Os01g31680	47.28	55.27	56.94	47.04	48.46	51.02	130.17	102.68	95.63	200.72	189.88	101.6	94.88	92.38	165.21	182.01	179.56	29.99	27.54	29.93	18.47	16.71	16.5	25.09	28.92	24.66	184.02	199.12	204.57	59.62	62.91	63.01	205.48	205.07	209.27	48.15	44.01	21.32	18.98	25.18	49.46	52.28	50.16
LOC_Os01g31690	1703.63	1746.4	2237.69	2522.11	2261.89	2416.45	1461.75	579.35	690.91	3472.08	3265.8	4962.91	3923.43	3570.39	3568.05	3942.16	4141.57	929.51	798.33	910.33	1178.58	1316.11	1413.7	1042.42	1187.95	1018.02	3937.84	4131.9	3848.85	4890.84	4090.28	3981.78	3822.75	3341.95	3519.05	1320.06	1539.13	1128.78	1804.57	1737.93	1589.81	1394.23	1536.2
LOC_Os01g31730	0.02	0	0	0.01	0	0.02	0	0.02	0.02	0.04	0.01	0.01	0	0.02	0	0.02	0	0	0.02	0	0.01	0	0	0	0	0	0.01	0	0.01	0	0	0.04	0.05	0.01	0.01	0	0.02	0	0.01	0.01	0	0.01	0.01
LOC_Os01g31740	0	0	0	0	0	0	0	0	0	0	0	0	0	0	0	0	0	0	0	0	0	0.01	0	0	0	0	0	0	0	0	0	0	0	0	0	0	0	0	0	0	0	0	0
LOC_Os01g31750	0.04	0.07	0.09	0.09	0.11	0.09	0	0.04	0	0.13	0.02	0.05	0.18	0.04	0	0	0.02	0.07	0.04	0.08	0.08	0.09	0.12	0	0	0.02	0.03	0.03	0.03	0.03	0.02	0.1	0.02	0.02	0.04	0.07	0.04	0	0.07	0.03	0.02	0.13	0.03
LOC_Os01g31770	19.07	17.85	18.72	22.64	22.16	20.43	27.05	31.69	27.84	28.71	30.06	15.86	20.45	19.81	25.65	23.83	25.95	29.59	24.33	20.77	24.45	25.14	21.74	23.96	23.68	22.82	22.57	23.6	18.69	11.57	13.89	14.84	20.5	25.1	21.1	25.07	21.33	17.45	15.95	20.94	22.31	24.95	27.45
LOC_Os01g31790	0	0	0	0	0	0	0	0	0	0	0	0	0	0	0	0	0	0	0	0.12	0	0	0	0	0	0	0	0.19	0	0	0	0.3	0	0	0	0	0	0	0	0.28	0	0	0
LOC_Os01g31800	0.56	1.14	2.58	0.87	0.79	1.39	1.11	2.11	2.5	2.83	2.2	0.92	0.86	1.28	0.94	0.8	0.85	3.76	4.7	4.85	4.62	4.08	4.06	3.5	4.47	3.58	1.89	0.98	0.53	2.01	1.91	1.65	1.14	1.25	2.14	29.4	26.7	26.63	33.87	23.96	15.61	15.69	15.72
LOC_Os01g31810	1.83	2.48	2.18	2.08	1.74	2.72	2.5	2.67	2.01	2.97	2.97	1.85	1.53	1.64	3.41	2.3	2.5	2.85	2.81	3.16	2.78	3.57	2.02	2.97	2.52	3.29	1.88	1.94	1.86	1.45	2.5	1.97	2.08	2.42	1.92	2.67	2.27	2.37	2.59	1.67	2.66	2.61	3.13
LOC_Os01g31830	0	0	0	0	0	0	0	0	0	0	0	0	0	0	0	0	0	0	0	0	0	0	0	0	0	0	0	0	0	0	0	0	0	0	0	0	0	0.11	0	0	0	0	0
LOC_Os01g31850	0	0	0	0	0.05	0	0	0	0	0.15	0	0.14	0	0.04	0.05	0.1	0	0.1	0	0	0	0.2	0	0.31	0.15	0.06	0.07	0	0	0.08	0	0	0	0	0	0	0	0.06	0	0.08	0.05	0.13	0.14
LOC_Os01g31870	16.18	15.3	23.96	22.08	16.89	18.48	7.81	4.38	4.06	33.44	36.09	20.55	16.72	10.1	15.3	22.99	27.95	24.09	25.62	22.88	21.39	24.34	20.7	28.14	22.36	26.66	30.49	33.05	19.95	9.06	9.79	13.72	39.76	34.23	32.5	22.32	17.44	10.05	8.02	14.06	19.43	18.65	16.97
LOC_Os01g31900	0	0	0	0	0	0	0	0	0	0.02	0	0	0	0	0	0	0	0	0	0	0	0	0	0	0	0	0	0	0	0	0	0	0	0	0	0.03	0	0	0	0.03	0	0	0
LOC_Os01g31910	0	0	0	0	0	0	0	0	0	0	0	0	0	0	0	0	0	0	0	0	0	0	0	0	0	0.12	0	0	0	0	0	0	0	0	0	0	0	0	0	0	0	0	0
LOC_Os01g31940	9.67	7.28	8.33	10.07	15.19	9.94	29.11	27.84	24.27	33.85	35.5	10.04	12.35	12.47	24.91	29.99	40.38	19.04	18.35	12.63	10.74	11.32	9.65	14.11	12.42	11.64	23.67	26.22	19.3	9.29	7.28	7.57	24.79	27.03	24.84	16.63	16.41	7.41	11.55	9.73	14.83	12.49	19.06
LOC_Os01g31980	18.5	15.49	12.11	9.98	10.26	12.97	4.77	3.58	4.17	1.57	1.25	0.88	0.83	0.81	1.14	1.55	1.67	0.87	0.66	0.76	0.84	0.55	0.61	0.64	0.66	0.74	1.3	1.01	1.44	3.37	2.74	3.54	1.2	1.42	1.14	3.77	2.69	3.93	2.55	1.71	3.27	3.26	2.36
LOC_Os01g32010	0	0	0.07	0	0	0	0.02	0	0.01	0	0	0.02	0.03	0	0	0	0	0	0	0	0.09	0.04	0.03	0	0.06	0	0	0	0.02	0	0	0	0	0	0	0	0	0.4	0.07	0	0.17	0	0
LOC_Os01g32080	64.16	62.49	62.61	79	72.56	69.37	59.91	49.05	57.12	83.19	81.14	68.07	74.57	63.94	69.11	71.44	71.68	59	56.24	53.24	46.5	50.47	46.01	52.33	51.54	54.3	65.41	61.99	59.17	60.31	64.81	70.43	60.3	66.4	67.84	80.19	71.72	54.53	48.48	62.6	70.38	72.91	81.24
LOC_Os01g32090	0.13	0.12	0.37	0.16	0.12	0.13	0.19	0.12	0.18	1.35	1.64	0.19	0.19	0.15	1.02	1.11	0.83	0.87	0.87	1.08	0.61	0.56	0.63	0.77	0.64	0.61	0.91	0.93	0.82	0.08	0.12	0.18	1	1.21	1.28	1.22	1.34	0.42	0.19	0.23	1.13	1.29	0.97
LOC_Os01g32100	0	0	0	0	0	0	0	0	0.02	0	0	0	0	0	0	0	0	0	0	0	0	0	0	0	0	0	0	0	0	0	0	0	0	0	0	0	0	0	0	0	0	0	0
LOC_Os01g32110	0	0.04	0	0	0.04	0	0	0	0	0	0	0	0.02	0	0	0	0	0	0	0.05	0	0	0	0	0	0	0.3	0	0.03	0	0	0.02	0.05	0	0	0.02	0	0	0	0.04	0.01	0	0
LOC_Os01g32120	0.11	0	0	0.08	0.07	0.15	0.04	0	0	0.05	0	0.1	0.19	0.15	0.18	0.04	0	5.74	7.68	6.58	2.34	2.28	2.71	7.16	9.22	7.26	0.21	0	0.12	0	0.05	0.09	0	0	0.09	1.04	3.32	0.42	2.58	5.35	0.92	1.98	2.44
LOC_Os01g32130	1.89	1.66	1.42	1.05	1.19	1.14	4.95	3.37	2.97	6.45	6.22	2.98	3.26	3.24	7.47	7.45	6.06	4.93	5.43	3.98	4.84	3.94	5.27	3.86	3.96	4.28	6.44	5.68	5.77	1.55	0.78	0.96	7.77	5.25	5.5	7.15	6.33	6.43	6.31	5.05	6.6	6.6	7.43
LOC_Os01g32150	0	0	0	0	0	0	0	0	0	0	0	0	0	0	0	0	0	0	0	0	0	0	0	0	0	0	0	0	0.11	0	0	0	0	0	0	0	0	0	0	0	0	0	0
LOC_Os01g32170	3.34	3.02	2.93	2.98	2.3	3.12	4.94	3.8	3.69	4.82	5.19	2.89	3.22	3.75	5.25	5.67	4.59	5.09	4.77	4.32	3.02	2.99	3.56	4.28	3.9	3.42	3.65	3.06	3.38	1.97	1.71	2.34	4.61	3.77	4.32	5.44	3.94	4.56	3.01	3.53	5.62	5.93	6.64
LOC_Os01g32184	7.03	7.35	7.91	6.73	7.28	6.95	7.36	8.14	7	10.03	8.56	6.47	7.22	6.4	7.67	7.55	8.51	8.95	9.46	9.99	7.99	7.33	8.75	9.15	9.6	8.51	9.09	8.85	9.1	5.31	6.88	7.49	7.74	9.49	9.06	8.47	8.33	6.44	6.78	8.24	7.78	7.93	8.1
LOC_Os01g32220	0	0	0.02	0	0	0.02	0	0	0.01	0	0.01	0	0.01	0.01	0	0.01	0	0.03	0	0	0	0	0	0	0	0	0.01	0	0	0	0	0	0	0	0.01	0.02	0.02	0	0	0	0	0.02	0.03
LOC_Os01g32230	0	0.01	0.01	0	0.01	0	0	0	0	0	0	0	0	0	0	0	0	0	0	0.01	0	0	0	0	0	0	0	0	0	0	0	0.01	0	0	0	0	0	0	0	0	0	0	0
LOC_Os01g32250	0.01	0	0	0	0	0	0	0	0	0.01	0	0	0	0	0.01	0	0	0.01	0	0.01	0	0	0	0	0	0	0	0.01	0.02	0	0	0	0	0	0	0	0	0	0	0	0	0	0
LOC_Os01g32259	0.31	0.44	0.14	0.22	0.29	0	0.13	0.13	0.11	0.15	0	0.09	0.14	0.61	0.2	0.2	0.24	0	0	0	0.12	0.67	0.24	0.13	0	0	0.6	0	0	0.51	0	0	0.12	0	0.12	0	0.12	0	0	0	0	0	0
LOC_Os01g32280	10.29	11.94	12.82	11.12	9.58	10.17	8.87	11.7	11.67	9.68	9.14	7.41	7.34	7.93	10.66	8.72	9.84	7.55	8.47	8.08	6.07	7.03	5.75	9.06	8	7.75	10.03	8.59	9.75	8.75	8.52	8.97	10	10.86	10.54	10.45	10.41	7.49	9.82	7.62	11.45	10.12	11.03
LOC_Os01g32300	22.66	26.74	25.53	23.74	21.18	21.26	21.95	21.98	23.41	20.84	20.15	19.88	18.18	17.2	19.11	21.61	20.89	28.97	33.88	35.29	25.49	25.39	24.64	30.9	39.59	32.77	28.48	26.68	26.6	21.29	21.63	24.54	22.33	24.23	23.06	26.08	27.79	25.39	26.51	30.18	25.84	26.49	27.97
LOC_Os01g32320	0	0	0	0	0	0	0	0.02	0	0	0	0	0	0	0	0	0	0	0	0	0	0	0	0	0	0	0	0	0	0	0	0	0	0	0.02	0	0	0	0	0	0.01	0.03	0
LOC_Os01g32330	140.36	143.56	146.72	148.01	118.77	131.74	171.75	159.06	151.02	148.89	148.58	225.38	247.25	230.11	209.76	191.09	225.23	49.56	43.55	47.39	66.56	55.23	55.23	57.98	49.85	50.37	220.06	184.01	189.36	189.97	202.54	212.37	164.19	180.5	182.67	71.55	76.27	32.08	50.79	47.12	79.3	70.04	86.93
LOC_Os01g32350	29.23	26.89	33.29	22.37	26.19	22.2	50.68	53.3	56.19	110.7	117.56	31.07	25.72	24.32	94.05	101.25	94.5	33.23	31.22	38.07	23.71	22.33	23.37	28.04	30.36	26.15	71.79	66.19	73.38	19.47	20.37	20.62	108.97	105.38	106.67	59.13	55.06	38.25	33.79	35.75	60.73	59.15	59.66
LOC_Os01g32364	0.34	0.43	0.46	0.68	0.61	1.35	0.83	0.5	0.84	2.4	3.73	3.52	2.66	2.26	2.42	1.99	1.6	11.69	8.61	8.78	15.85	14.22	13.91	11.26	5.06	9	1.06	0.48	1.81	0.82	0.59	1.06	0.36	0.59	0.41	6.89	5.15	16.4	10.06	4.5	11.35	13.98	8.7
LOC_Os01g32380	0.19	0.54	0.34	2.35	0.89	1.17	0.47	0.55	0.61	4.06	4.09	1.47	2.26	2.16	2.51	3.21	1.89	5.28	4.13	4.81	2.92	3.64	4.34	4.21	2.32	2.87	1.48	0.19	1.36	1.47	1.05	0.6	1.72	2.55	1.31	5.67	4.63	20.51	15.84	3.39	11.38	15.16	6.7
LOC_Os01g32420	0	0	0	0	0	0	0	0	0	0	0	0	0	0	0	0.1	0	0	0	0	0	0	0	0	0	0	0	0	0	0	0	0	0	0	0	0	0	0	0	0	0	0	0
LOC_Os01g32439	0	0	0	0	0	0	0	0	0	0	0	0	0	0	0	0	0	0	0.14	0	0	0	0	0	0	0	0	0	0	0	0	0	0	0	0	0	0	0.25	0.05	0	0	0.04	0
LOC_Os01g32450	0	0	0	0	0	0	0	0	0	0	0	0	0	0	0	0	0	0	0	0	0	0	0	0	0	0.41	0	0	0	0	0	0	0	0	0	0	0	0	0	0	0	0	0
LOC_Os01g32460	0.98	1.86	1.89	6.78	3.59	5.99	4.75	11.35	6.16	21.27	23.04	24.7	34.09	23.58	18.88	17.72	17.14	15.65	4.41	9.21	6.95	11.16	8.27	6.51	4.6	4.86	20.98	17.21	23.41	10.48	4.46	5.55	9.15	13.97	8.94	14.34	11.59	5.02	9.38	9.75	12.33	15.04	14.7
LOC_Os01g32560	0	0	0	0	0	0.04	0	0	0	0	0.05	0	0.11	0.11	0.08	0	0	1.62	1.74	1.28	1.96	1	1.78	1.1	0.91	1.09	0	0	0.07	0.07	0.05	0	0	0	0	1.43	1.04	1.42	1.71	1.61	1.86	1.43	1
LOC_Os01g32600	0	0	0	0	0	0	0.02	0	0	0	0	0	0	0	0	0	0	0.04	0	0	0	0	0	0.06	0	0	0	0	0	0	0	0	0	0	0	0	0	0	0	0	0	0	0
LOC_Os01g32610	0	0	0	0	0	0	0	0	0.04	0	0	0	0	0	0	0	0	0.35	0.47	0.41	0.09	0.51	0.69	0.25	0.04	0.11	0	0	0	0	0	0	0	0	0	0	0	0	0.02	0.01	0	0	0
LOC_Os01g32630	0	0	0.03	0	0.01	0.02	0	0.02	0.03	0	0	0	0	0	0	0	0	0.59	0.71	0.68	0.01	0.02	0.11	1.11	0.24	0.74	0	0	0	0	0	0	0	0	0	0.03	0.02	0.01	0	0.02	0.02	0.01	0
LOC_Os01g32640	0.07	0.03	0.02	0.08	0.1	0.09	0.14	0.16	0.32	0.41	0.51	0.09	0.24	0.06	0.26	0.2	0.13	3.07	2.22	2.65	3.83	3.39	3.6	2.4	1.26	2.18	0.27	0.44	0.29	0.09	0.07	0.02	0.27	0.13	0.04	3.01	2.38	3.22	2.4	1.82	3.13	2.55	2.77
LOC_Os01g32660	34.56	38.03	39.37	37.7	37.4	31.6	46.93	54.98	66.17	50.95	48.52	32.47	34.75	36.43	45.67	43.42	44.15	35.36	33.29	35.59	38.58	35.16	33.19	31.54	29.28	31.09	50.63	48.98	52.65	27.09	26.39	32.26	42.53	49	48.11	54.75	49.43	47.54	36.76	35.01	46.18	47.48	43.46
LOC_Os01g32670	1.44	2.2	0.88	4.26	1.55	0.67	0.29	0.29	0.19	0.18	0.75	0.05	0.62	0	0.53	0.59	0.21	2.49	0.85	1.32	0.57	1.46	0.55	0.58	1.14	0.82	0.26	0.27	0.39	0.88	0.6	0.07	0.4	0.49	0.14	1.38	1.44	2.85	5.95	2.72	4.08	4.39	3.57
LOC_Os01g32680	0.05	0.15	0.22	0.12	0.15	0.28	0.6	0.27	0.46	0.48	0.12	0.15	0	0.18	0.21	0	0.06	0.05	0.18	0	0.33	0.14	0.25	0.07	0.22	0.25	0.24	0.16	0.13	0.18	0.34	0.13	0.24	0.3	0.46	0.07	0.2	0.06	0.06	0	0.1	0.09	0.1
LOC_Os01g32710	3.69	3.58	2.79	4.29	4.03	4.3	4.6	2.73	3.49	3.8	3.96	1.86	3.5	2.84	3.64	4.54	3.57	3.35	4.29	4.01	3.28	4.93	4	4.05	2	4.33	3.87	4.65	3.11	2.12	3.18	2.89	3.84	4.92	3.22	3.88	2.09	3.16	0.78	2.7	3.58	3.86	3.71
LOC_Os01g32720	8.42	8.85	9.08	7.43	7.7	7.7	7.89	7.94	7.23	8.17	9.72	6.67	6.34	6.8	8.01	8.23	7.66	6.86	7.44	8.07	8.87	8.15	8.56	8.11	6.65	6.95	6.98	8.34	7.45	6.16	8.13	7.64	7.74	8.63	8.22	7.53	7.43	7.52	5.6	6.15	8.59	7.89	6.49
LOC_Os01g32730	18.56	19.3	27.01	19.15	20.84	17.59	18.64	13	12.75	81.23	77.68	29.5	21.78	21.71	63.62	72.38	70.62	27.38	28.8	30.68	25.12	25.93	25.76	20.08	25.38	19.8	56.59	54.81	49.9	19.91	18.92	21.26	77.67	72.01	69.91	30.74	31.25	22.07	22.92	26.13	38.72	34.12	35.83
LOC_Os01g32750	33.76	35.63	34.16	33.82	31.21	34.4	26.41	28.98	27.55	33.52	34.58	27.38	26.81	28.41	27.31	28.51	27.4	22.87	21.76	22.59	24.85	23.09	24.96	20.69	18.24	19.27	34.5	34.63	32.76	24.91	28.11	28.84	31.06	33.3	32.37	28.13	25	25.7	19.24	24.68	25.82	23.7	22.79
LOC_Os01g32770	0.3	0.28	0.76	0.62	0.69	0.43	0.58	0.33	0.58	0.99	0.4	0.7	0.68	0.65	0.75	0.54	0.64	28.91	26.58	23.52	42.84	36.57	35.05	33.74	30.79	38.41	0.5	0.89	0.57	1.39	1.65	1.24	1.11	1.95	1.13	12.7	16.11	27.51	28.13	14.23	14.02	16.16	12.53
LOC_Os01g32780	16.26	15.53	11.45	11.19	10.57	16.4	5.65	5.31	8.95	4.32	5.35	2.88	2.63	3.81	3.6	2.29	2.92	10.54	8.58	9.49	23.78	23.16	23.81	8.9	9.46	9.25	2.04	2	3.46	2.85	2.98	4.57	3.49	5.05	5.27	28.91	21.62	28.13	26.08	22.16	23.12	24.74	23.98
LOC_Os01g32790	6.05	5.96	5.49	4.15	4.55	5.51	14.36	13.49	12.7	21.9	22.83	11.74	11.33	12.14	25.94	23.22	23.33	30.52	25.26	28.67	15.95	18.75	21	26.53	24.85	30.09	16.95	17.68	17.74	4.9	3.54	3.52	24.04	22.31	21.44	28.35	25.24	28.58	28.82	18.57	33.09	30.01	29.74
LOC_Os01g32800	16.57	16.11	16.49	14.02	13.66	12.54	19.22	17.04	17.92	21.02	17.57	10.81	11.09	11.75	18.91	16.09	17.48	21.26	20.53	22.26	27.91	25.87	27.68	21.46	17.59	20.38	17.35	17.8	18.29	11.37	12.81	12.65	19.95	20.48	20.26	26.09	25.49	28.98	23.28	19.19	27.56	25.72	23.15
LOC_Os01g32830	14.9	15.17	18.63	8.2	12.07	10.93	23.95	19.51	19.76	84.24	85.75	57.82	53.21	53.36	70.5	67.16	71.83	26.37	30.6	29.71	4.73	5.12	6.04	22.25	25.01	23.12	33.21	27.42	37.49	27.34	24.58	24.35	62.18	53.28	56.46	19.7	29.13	12.64	11.97	19.73	28.25	23.99	26.32
[truncated: 37,506 more rows]
