# Supplementary material for: Transcriptome and genome sequencing elucidates the molecular basis for the high yield and good quality of the hybrid rice variety Chuanyou6203
Source: Sci Rep. 2020 Nov 17;10:19935. doi: 10.1038/s41598-020-76762-3 (PMC7673993; doi:10.1038/s41598-020-76762-3)
Supplement: Supplementary file 14 — Supplementary Table S5. [file 41598_2020_76762_MOESM14_ESM.xlsx]

## Sheet: Table S4
Transcriptome and genome sequencing elucidates the molecular basis for the high yield and good quality of the hybrid rice variety Chuanyou6203 Juansheng Ren1*， Fan Zhang2*， Fangyuan Gao1, Lihua Zeng3，Xianjun Lu1, Xiuqin Zhao2, Jianqun Lv1, Xiangwen Su1, Liping Liu1, Mingli Dai1, Jianlong Xu2, Guangjun Ren1** 1Crop Research Institute, Sichuan Academy of Agricultural Sciences, Chengdu, 610066, P.R.…
Table S5. The mRNA editing ratios in each sample
sample_id	chr	loci	editing_type	editing_ratio	structure_type	Symbol	structure_gene	function_type	function_gene
S6203-3	Chr2	3733	T->G	0.5	UTR3		LOC_Os02g01010(LOC_Os02g01010.1:c.*131T>G)	-	-
H6203-2	Chr2	3733	T->G	0.5833	UTR3		LOC_Os02g01010(LOC_Os02g01010.1:c.*131T>G)	-	-
Y6203-2	Chr2	3733	T->G	0.3125	UTR3		LOC_Os02g01010(LOC_Os02g01010.1:c.*131T>G)	-	-
W6203-2	Chr2	3733	T->G	0.5455	UTR3		LOC_Os02g01010(LOC_Os02g01010.1:c.*131T>G)	-	-
Y6203-1	Chr2	3733	T->G	0.5033	UTR3		LOC_Os02g01010(LOC_Os02g01010.1:c.*131T>G)	-	-
S6203-1	Chr2	3733	T->G	0.58	UTR3		LOC_Os02g01010(LOC_Os02g01010.1:c.*131T>G)	-	-
W6203-3	Chr2	3733	T->G	0.6316	UTR3		LOC_Os02g01010(LOC_Os02g01010.1:c.*131T>G)	-	-
H6203-3	Chr2	3733	T->G	0.6	UTR3		LOC_Os02g01010(LOC_Os02g01010.1:c.*131T>G)	-	-
E6203-1	Chr2	3733	T->G	0.4179	UTR3		LOC_Os02g01010(LOC_Os02g01010.1:c.*131T>G)	-	-
Y6203-3	Chr2	3733	T->G	0.5263	UTR3		LOC_Os02g01010(LOC_Os02g01010.1:c.*131T>G)	-	-
H6203-1	Chr2	3733	T->G	0.6	UTR3		LOC_Os02g01010(LOC_Os02g01010.1:c.*131T>G)	-	-
W6203-1	Chr2	3733	T->G	0.5	UTR3		LOC_Os02g01010(LOC_Os02g01010.1:c.*131T>G)	-	-
E6203-3	Chr2	3733	T->G	0.5556	UTR3		LOC_Os02g01010(LOC_Os02g01010.1:c.*131T>G)	-	-
S106B-1	Chr2	3733	T->G	0.8235	UTR3		LOC_Os02g01010(LOC_Os02g01010.1:c.*131T>G)	-	-
S6203-2	Chr2	3733	T->G	0.5366	UTR3		LOC_Os02g01010(LOC_Os02g01010.1:c.*131T>G)	-	-
E6203-2	Chr2	3733	T->G	0.4449	UTR3		LOC_Os02g01010(LOC_Os02g01010.1:c.*131T>G)	-	-
S6203-3	Chr2	5565	C->T	0.4293	exonic		LOC_Os02g01010	synonymous SNV	LOC_Os02g01010:LOC_Os02g01010.1:exon10:c.C1398T:p.S466S,
H6203-2	Chr2	5565	C->T	0.38	exonic		LOC_Os02g01010	synonymous SNV	LOC_Os02g01010:LOC_Os02g01010.1:exon10:c.C1398T:p.S466S,
Y6203-2	Chr2	5565	C->T	0.5093	exonic		LOC_Os02g01010	synonymous SNV	LOC_Os02g01010:LOC_Os02g01010.1:exon10:c.C1398T:p.S466S,
W6203-2	Chr2	5565	C->T	0.6579	exonic		LOC_Os02g01010	synonymous SNV	LOC_Os02g01010:LOC_Os02g01010.1:exon10:c.C1398T:p.S466S,
Y6203-1	Chr2	5565	C->T	0.5181	exonic		LOC_Os02g01010	synonymous SNV	LOC_Os02g01010:LOC_Os02g01010.1:exon10:c.C1398T:p.S466S,
S6203-1	Chr2	5565	C->T	0.4681	exonic		LOC_Os02g01010	synonymous SNV	LOC_Os02g01010:LOC_Os02g01010.1:exon10:c.C1398T:p.S466S,
W6203-3	Chr2	5565	C->T	0.6071	exonic		LOC_Os02g01010	synonymous SNV	LOC_Os02g01010:LOC_Os02g01010.1:exon10:c.C1398T:p.S466S,
H6203-3	Chr2	5565	C->T	0.5423	exonic		LOC_Os02g01010	synonymous SNV	LOC_Os02g01010:LOC_Os02g01010.1:exon10:c.C1398T:p.S466S,
E6203-1	Chr2	5565	C->T	0.5886	exonic		LOC_Os02g01010	synonymous SNV	LOC_Os02g01010:LOC_Os02g01010.1:exon10:c.C1398T:p.S466S,
Y6203-3	Chr2	5565	C->T	0.5481	exonic		LOC_Os02g01010	synonymous SNV	LOC_Os02g01010:LOC_Os02g01010.1:exon10:c.C1398T:p.S466S,
H6203-1	Chr2	5565	C->T	0.5	exonic		LOC_Os02g01010	synonymous SNV	LOC_Os02g01010:LOC_Os02g01010.1:exon10:c.C1398T:p.S466S,
W6203-1	Chr2	5565	C->T	0.6379	exonic		LOC_Os02g01010	synonymous SNV	LOC_Os02g01010:LOC_Os02g01010.1:exon10:c.C1398T:p.S466S,
E6203-3	Chr2	5565	C->T	0.5724	exonic		LOC_Os02g01010	synonymous SNV	LOC_Os02g01010:LOC_Os02g01010.1:exon10:c.C1398T:p.S466S,
S106B-1	Chr2	5565	C->T	0.6703	exonic		LOC_Os02g01010	synonymous SNV	LOC_Os02g01010:LOC_Os02g01010.1:exon10:c.C1398T:p.S466S,
S6203-2	Chr2	5565	C->T	0.5855	exonic		LOC_Os02g01010	synonymous SNV	LOC_Os02g01010:LOC_Os02g01010.1:exon10:c.C1398T:p.S466S,
E6203-2	Chr2	5565	C->T	0.4875	exonic		LOC_Os02g01010	synonymous SNV	LOC_Os02g01010:LOC_Os02g01010.1:exon10:c.C1398T:p.S466S,
S6203-3	Chr2	6458	T->A	0.4706	exonic		LOC_Os02g01010	nonsynonymous SNV	LOC_Os02g01010:LOC_Os02g01010.1:exon7:c.T1125A:p.N375K,
H6203-2	Chr2	6458	T->A	0.4286	exonic		LOC_Os02g01010	nonsynonymous SNV	LOC_Os02g01010:LOC_Os02g01010.1:exon7:c.T1125A:p.N375K,
Y6203-2	Chr2	6458	T->A	0.5333	exonic		LOC_Os02g01010	nonsynonymous SNV	LOC_Os02g01010:LOC_Os02g01010.1:exon7:c.T1125A:p.N375K,
W6203-2	Chr2	6458	T->A	0.4545	exonic		LOC_Os02g01010	nonsynonymous SNV	LOC_Os02g01010:LOC_Os02g01010.1:exon7:c.T1125A:p.N375K,
Y6203-1	Chr2	6458	T->A	0.5556	exonic		LOC_Os02g01010	nonsynonymous SNV	LOC_Os02g01010:LOC_Os02g01010.1:exon7:c.T1125A:p.N375K,
S6203-1	Chr2	6458	T->A	0.4609	exonic		LOC_Os02g01010	nonsynonymous SNV	LOC_Os02g01010:LOC_Os02g01010.1:exon7:c.T1125A:p.N375K,
W6203-3	Chr2	6458	T->A	0.641	exonic		LOC_Os02g01010	nonsynonymous SNV	LOC_Os02g01010:LOC_Os02g01010.1:exon7:c.T1125A:p.N375K,
H6203-3	Chr2	6458	T->A	0.4556	exonic		LOC_Os02g01010	nonsynonymous SNV	LOC_Os02g01010:LOC_Os02g01010.1:exon7:c.T1125A:p.N375K,
E6203-1	Chr2	6458	T->A	0.6387	exonic		LOC_Os02g01010	nonsynonymous SNV	LOC_Os02g01010:LOC_Os02g01010.1:exon7:c.T1125A:p.N375K,
Y6203-3	Chr2	6458	T->A	0.58	exonic		LOC_Os02g01010	nonsynonymous SNV	LOC_Os02g01010:LOC_Os02g01010.1:exon7:c.T1125A:p.N375K,
H6203-1	Chr2	6458	T->A	0.439	exonic		LOC_Os02g01010	nonsynonymous SNV	LOC_Os02g01010:LOC_Os02g01010.1:exon7:c.T1125A:p.N375K,
W6203-1	Chr2	6458	T->A	0.5128	exonic		LOC_Os02g01010	nonsynonymous SNV	LOC_Os02g01010:LOC_Os02g01010.1:exon7:c.T1125A:p.N375K,
E6203-3	Chr2	6458	T->A	0.5952	exonic		LOC_Os02g01010	nonsynonymous SNV	LOC_Os02g01010:LOC_Os02g01010.1:exon7:c.T1125A:p.N375K,
S106B-1	Chr2	6458	T->A	0.68	exonic		LOC_Os02g01010	nonsynonymous SNV	LOC_Os02g01010:LOC_Os02g01010.1:exon7:c.T1125A:p.N375K,
S6203-2	Chr2	6458	T->A	0.4653	exonic		LOC_Os02g01010	nonsynonymous SNV	LOC_Os02g01010:LOC_Os02g01010.1:exon7:c.T1125A:p.N375K,
E6203-2	Chr2	6458	T->A	0.4057	exonic		LOC_Os02g01010	nonsynonymous SNV	LOC_Os02g01010:LOC_Os02g01010.1:exon7:c.T1125A:p.N375K,
S3203-3	Chr2	8346	A->T	0.4286	UTR5		LOC_Os02g01010(LOC_Os02g01010.1:c.-91A>T)	-	-
S6203-3	Chr2	10723	G->A	0.4	UTR3		LOC_Os02g01020(LOC_Os02g01020.2:c.*285G>A)	-	-
Y6203-3	Chr2	10723	G->A	0.3333	UTR3		LOC_Os02g01020(LOC_Os02g01020.2:c.*285G>A)	-	-
S6203-3	Chr2	10882	G->T	0.5	UTR3		LOC_Os02g01020(LOC_Os02g01020.2:c.*126G>T)	-	-
H6203-3	Chr2	10882	G->T	0.3333	UTR3		LOC_Os02g01020(LOC_Os02g01020.2:c.*126G>T)	-	-
H6203-3	Chr2	11028	C->T	0.5	exonic		LOC_Os02g01020	nonsynonymous SNV	LOC_Os02g01020:LOC_Os02g01020.2:exon3:c.C2386T:p.R796C,
Y6203-3	Chr2	11028	C->T	0.3333	exonic		LOC_Os02g01020	nonsynonymous SNV	LOC_Os02g01020:LOC_Os02g01020.2:exon3:c.C2386T:p.R796C,
S6203-3	Chr2	14405	T->C	0.504	exonic	HSP40	LOC_Os02g01030	synonymous SNV	LOC_Os02g01030:LOC_Os02g01030.2:exon2:c.T192C:p.D64D,LOC_Os02g01030:LOC_Os02g01030.1:exon2:c.T195C:p.D65D,LOC_Os02g01030:LOC_Os02g01030.3:exon2:c.T195C:p.D65D,LOC_Os02g01030:LOC_Os02g01030.4:exon2:c.T195C:p.D65D,
H6203-2	Chr2	14405	T->C	0.4669	exonic	HSP40	LOC_Os02g01030	synonymous SNV	LOC_Os02g01030:LOC_Os02g01030.2:exon2:c.T192C:p.D64D,LOC_Os02g01030:LOC_Os02g01030.1:exon2:c.T195C:p.D65D,LOC_Os02g01030:LOC_Os02g01030.3:exon2:c.T195C:p.D65D,LOC_Os02g01030:LOC_Os02g01030.4:exon2:c.T195C:p.D65D,
Y6203-2	Chr2	14405	T->C	0.498	exonic	HSP40	LOC_Os02g01030	synonymous SNV	LOC_Os02g01030:LOC_Os02g01030.2:exon2:c.T192C:p.D64D,LOC_Os02g01030:LOC_Os02g01030.1:exon2:c.T195C:p.D65D,LOC_Os02g01030:LOC_Os02g01030.3:exon2:c.T195C:p.D65D,LOC_Os02g01030:LOC_Os02g01030.4:exon2:c.T195C:p.D65D,
W6203-2	Chr2	14405	T->C	0.4824	exonic	HSP40	LOC_Os02g01030	synonymous SNV	LOC_Os02g01030:LOC_Os02g01030.2:exon2:c.T192C:p.D64D,LOC_Os02g01030:LOC_Os02g01030.1:exon2:c.T195C:p.D65D,LOC_Os02g01030:LOC_Os02g01030.3:exon2:c.T195C:p.D65D,LOC_Os02g01030:LOC_Os02g01030.4:exon2:c.T195C:p.D65D,
Y6203-1	Chr2	14405	T->C	0.3704	exonic	HSP40	LOC_Os02g01030	synonymous SNV	LOC_Os02g01030:LOC_Os02g01030.2:exon2:c.T192C:p.D64D,LOC_Os02g01030:LOC_Os02g01030.1:exon2:c.T195C:p.D65D,LOC_Os02g01030:LOC_Os02g01030.3:exon2:c.T195C:p.D65D,LOC_Os02g01030:LOC_Os02g01030.4:exon2:c.T195C:p.D65D,
S6203-1	Chr2	14405	T->C	0.536	exonic	HSP40	LOC_Os02g01030	synonymous SNV	LOC_Os02g01030:LOC_Os02g01030.2:exon2:c.T192C:p.D64D,LOC_Os02g01030:LOC_Os02g01030.1:exon2:c.T195C:p.D65D,LOC_Os02g01030:LOC_Os02g01030.3:exon2:c.T195C:p.D65D,LOC_Os02g01030:LOC_Os02g01030.4:exon2:c.T195C:p.D65D,
W6203-3	Chr2	14405	T->C	0.504	exonic	HSP40	LOC_Os02g01030	synonymous SNV	LOC_Os02g01030:LOC_Os02g01030.2:exon2:c.T192C:p.D64D,LOC_Os02g01030:LOC_Os02g01030.1:exon2:c.T195C:p.D65D,LOC_Os02g01030:LOC_Os02g01030.3:exon2:c.T195C:p.D65D,LOC_Os02g01030:LOC_Os02g01030.4:exon2:c.T195C:p.D65D,
H6203-3	Chr2	14405	T->C	0.5141	exonic	HSP40	LOC_Os02g01030	synonymous SNV	LOC_Os02g01030:LOC_Os02g01030.2:exon2:c.T192C:p.D64D,LOC_Os02g01030:LOC_Os02g01030.1:exon2:c.T195C:p.D65D,LOC_Os02g01030:LOC_Os02g01030.3:exon2:c.T195C:p.D65D,LOC_Os02g01030:LOC_Os02g01030.4:exon2:c.T195C:p.D65D,
E6203-1	Chr2	14405	T->C	0.5179	exonic	HSP40	LOC_Os02g01030	synonymous SNV	LOC_Os02g01030:LOC_Os02g01030.2:exon2:c.T192C:p.D64D,LOC_Os02g01030:LOC_Os02g01030.1:exon2:c.T195C:p.D65D,LOC_Os02g01030:LOC_Os02g01030.3:exon2:c.T195C:p.D65D,LOC_Os02g01030:LOC_Os02g01030.4:exon2:c.T195C:p.D65D,
Y6203-3	Chr2	14405	T->C	0.5	exonic	HSP40	LOC_Os02g01030	synonymous SNV	LOC_Os02g01030:LOC_Os02g01030.2:exon2:c.T192C:p.D64D,LOC_Os02g01030:LOC_Os02g01030.1:exon2:c.T195C:p.D65D,LOC_Os02g01030:LOC_Os02g01030.3:exon2:c.T195C:p.D65D,LOC_Os02g01030:LOC_Os02g01030.4:exon2:c.T195C:p.D65D,
H6203-1	Chr2	14405	T->C	0.4735	exonic	HSP40	LOC_Os02g01030	synonymous SNV	LOC_Os02g01030:LOC_Os02g01030.2:exon2:c.T192C:p.D64D,LOC_Os02g01030:LOC_Os02g01030.1:exon2:c.T195C:p.D65D,LOC_Os02g01030:LOC_Os02g01030.3:exon2:c.T195C:p.D65D,LOC_Os02g01030:LOC_Os02g01030.4:exon2:c.T195C:p.D65D,
W6203-1	Chr2	14405	T->C	0.4898	exonic	HSP40	LOC_Os02g01030	synonymous SNV	LOC_Os02g01030:LOC_Os02g01030.2:exon2:c.T192C:p.D64D,LOC_Os02g01030:LOC_Os02g01030.1:exon2:c.T195C:p.D65D,LOC_Os02g01030:LOC_Os02g01030.3:exon2:c.T195C:p.D65D,LOC_Os02g01030:LOC_Os02g01030.4:exon2:c.T195C:p.D65D,
E6203-3	Chr2	14405	T->C	0.502	exonic	HSP40	LOC_Os02g01030	synonymous SNV	LOC_Os02g01030:LOC_Os02g01030.2:exon2:c.T192C:p.D64D,LOC_Os02g01030:LOC_Os02g01030.1:exon2:c.T195C:p.D65D,LOC_Os02g01030:LOC_Os02g01030.3:exon2:c.T195C:p.D65D,LOC_Os02g01030:LOC_Os02g01030.4:exon2:c.T195C:p.D65D,
S6203-2	Chr2	14405	T->C	0.4575	exonic	HSP40	LOC_Os02g01030	synonymous SNV	LOC_Os02g01030:LOC_Os02g01030.2:exon2:c.T192C:p.D64D,LOC_Os02g01030:LOC_Os02g01030.1:exon2:c.T195C:p.D65D,LOC_Os02g01030:LOC_Os02g01030.3:exon2:c.T195C:p.D65D,LOC_Os02g01030:LOC_Os02g01030.4:exon2:c.T195C:p.D65D,
E6203-2	Chr2	14405	T->C	0.5261	exonic	HSP40	LOC_Os02g01030	synonymous SNV	LOC_Os02g01030:LOC_Os02g01030.2:exon2:c.T192C:p.D64D,LOC_Os02g01030:LOC_Os02g01030.1:exon2:c.T195C:p.D65D,LOC_Os02g01030:LOC_Os02g01030.3:exon2:c.T195C:p.D65D,LOC_Os02g01030:LOC_Os02g01030.4:exon2:c.T195C:p.D65D,
S6203-3	Chr2	33066	C->A	0.6364	UTR5		LOC_Os02g01060(LOC_Os02g01060.1:c.-42C>A)	-	-
H6203-2	Chr2	33066	C->A	0.5455	UTR5		LOC_Os02g01060(LOC_Os02g01060.1:c.-42C>A)	-	-
Y6203-2	Chr2	33066	C->A	0.5	UTR5		LOC_Os02g01060(LOC_Os02g01060.1:c.-42C>A)	-	-
S6203-1	Chr2	33066	C->A	0.2432	UTR5		LOC_Os02g01060(LOC_Os02g01060.1:c.-42C>A)	-	-
W6203-3	Chr2	33066	C->A	0.5	UTR5		LOC_Os02g01060(LOC_Os02g01060.1:c.-42C>A)	-	-
H6203-3	Chr2	33066	C->A	0.8	UTR5		LOC_Os02g01060(LOC_Os02g01060.1:c.-42C>A)	-	-
E6203-1	Chr2	33066	C->A	0.5161	UTR5		LOC_Os02g01060(LOC_Os02g01060.1:c.-42C>A)	-	-
Y6203-3	Chr2	33066	C->A	0.25	UTR5		LOC_Os02g01060(LOC_Os02g01060.1:c.-42C>A)	-	-
H6203-1	Chr2	33066	C->A	0.5385	UTR5		LOC_Os02g01060(LOC_Os02g01060.1:c.-42C>A)	-	-
W6203-1	Chr2	33066	C->A	0.375	UTR5		LOC_Os02g01060(LOC_Os02g01060.1:c.-42C>A)	-	-
E6203-3	Chr2	33066	C->A	0.425	UTR5		LOC_Os02g01060(LOC_Os02g01060.1:c.-42C>A)	-	-
S6203-2	Chr2	33066	C->A	0.4423	UTR5		LOC_Os02g01060(LOC_Os02g01060.1:c.-42C>A)	-	-
E6203-2	Chr2	33066	C->A	0.5	UTR5		LOC_Os02g01060(LOC_Os02g01060.1:c.-42C>A)	-	-
S6203-3	Chr2	33204	A->G	0.5537	exonic		LOC_Os02g01060	nonsynonymous SNV	LOC_Os02g01060:LOC_Os02g01060.1:exon1:c.A97G:p.T33A,
H6203-2	Chr2	33204	A->G	0.5455	exonic		LOC_Os02g01060	nonsynonymous SNV	LOC_Os02g01060:LOC_Os02g01060.1:exon1:c.A97G:p.T33A,
Y6203-2	Chr2	33204	A->G	0.525	exonic		LOC_Os02g01060	nonsynonymous SNV	LOC_Os02g01060:LOC_Os02g01060.1:exon1:c.A97G:p.T33A,
W6203-2	Chr2	33204	A->G	0.5333	exonic		LOC_Os02g01060	nonsynonymous SNV	LOC_Os02g01060:LOC_Os02g01060.1:exon1:c.A97G:p.T33A,
Y6203-1	Chr2	33204	A->G	0.4643	exonic		LOC_Os02g01060	nonsynonymous SNV	LOC_Os02g01060:LOC_Os02g01060.1:exon1:c.A97G:p.T33A,
S6203-1	Chr2	33204	A->G	0.4433	exonic		LOC_Os02g01060	nonsynonymous SNV	LOC_Os02g01060:LOC_Os02g01060.1:exon1:c.A97G:p.T33A,
W6203-3	Chr2	33204	A->G	0.6667	exonic		LOC_Os02g01060	nonsynonymous SNV	LOC_Os02g01060:LOC_Os02g01060.1:exon1:c.A97G:p.T33A,
H6203-3	Chr2	33204	A->G	0.4848	exonic		LOC_Os02g01060	nonsynonymous SNV	LOC_Os02g01060:LOC_Os02g01060.1:exon1:c.A97G:p.T33A,
E6203-1	Chr2	33204	A->G	0.6471	exonic		LOC_Os02g01060	nonsynonymous SNV	LOC_Os02g01060:LOC_Os02g01060.1:exon1:c.A97G:p.T33A,
Y6203-3	Chr2	33204	A->G	0.6571	exonic		LOC_Os02g01060	nonsynonymous SNV	LOC_Os02g01060:LOC_Os02g01060.1:exon1:c.A97G:p.T33A,
H6203-1	Chr2	33204	A->G	0.3793	exonic		LOC_Os02g01060	nonsynonymous SNV	LOC_Os02g01060:LOC_Os02g01060.1:exon1:c.A97G:p.T33A,
W6203-1	Chr2	33204	A->G	0.375	exonic		LOC_Os02g01060	nonsynonymous SNV	LOC_Os02g01060:LOC_Os02g01060.1:exon1:c.A97G:p.T33A,
E6203-3	Chr2	33204	A->G	0.5979	exonic		LOC_Os02g01060	nonsynonymous SNV	LOC_Os02g01060:LOC_Os02g01060.1:exon1:c.A97G:p.T33A,
S106B-1	Chr2	33204	A->G	0.8852	exonic		LOC_Os02g01060	nonsynonymous SNV	LOC_Os02g01060:LOC_Os02g01060.1:exon1:c.A97G:p.T33A,
S6203-2	Chr2	33204	A->G	0.5253	exonic		LOC_Os02g01060	nonsynonymous SNV	LOC_Os02g01060:LOC_Os02g01060.1:exon1:c.A97G:p.T33A,
E6203-2	Chr2	33204	A->G	0.5238	exonic		LOC_Os02g01060	nonsynonymous SNV	LOC_Os02g01060:LOC_Os02g01060.1:exon1:c.A97G:p.T33A,
S6203-3	Chr2	34964	C->T	0.4154	exonic	DPW3	LOC_Os02g01070	synonymous SNV	LOC_Os02g01070:LOC_Os02g01070.1:exon2:c.C450T:p.D150D,
H6203-2	Chr2	34964	C->T	0.3971	exonic	DPW3	LOC_Os02g01070	synonymous SNV	LOC_Os02g01070:LOC_Os02g01070.1:exon2:c.C450T:p.D150D,
Y6203-2	Chr2	34964	C->T	0.5274	exonic	DPW3	LOC_Os02g01070	synonymous SNV	LOC_Os02g01070:LOC_Os02g01070.1:exon2:c.C450T:p.D150D,
W6203-2	Chr2	34964	C->T	0.4766	exonic	DPW3	LOC_Os02g01070	synonymous SNV	LOC_Os02g01070:LOC_Os02g01070.1:exon2:c.C450T:p.D150D,
Y6203-1	Chr2	34964	C->T	0.46	exonic	DPW3	LOC_Os02g01070	synonymous SNV	LOC_Os02g01070:LOC_Os02g01070.1:exon2:c.C450T:p.D150D,
S6203-1	Chr2	34964	C->T	0.5	exonic	DPW3	LOC_Os02g01070	synonymous SNV	LOC_Os02g01070:LOC_Os02g01070.1:exon2:c.C450T:p.D150D,
W6203-3	Chr2	34964	C->T	0.4359	exonic	DPW3	LOC_Os02g01070	synonymous SNV	LOC_Os02g01070:LOC_Os02g01070.1:exon2:c.C450T:p.D150D,
H6203-3	Chr2	34964	C->T	0.483	exonic	DPW3	LOC_Os02g01070	synonymous SNV	LOC_Os02g01070:LOC_Os02g01070.1:exon2:c.C450T:p.D150D,
E6203-1	Chr2	34964	C->T	0.5491	exonic	DPW3	LOC_Os02g01070	synonymous SNV	LOC_Os02g01070:LOC_Os02g01070.1:exon2:c.C450T:p.D150D,
Y6203-3	Chr2	34964	C->T	0.4385	exonic	DPW3	LOC_Os02g01070	synonymous SNV	LOC_Os02g01070:LOC_Os02g01070.1:exon2:c.C450T:p.D150D,
H6203-1	Chr2	34964	C->T	0.4138	exonic	DPW3	LOC_Os02g01070	synonymous SNV	LOC_Os02g01070:LOC_Os02g01070.1:exon2:c.C450T:p.D150D,
W6203-1	Chr2	34964	C->T	0.5464	exonic	DPW3	LOC_Os02g01070	synonymous SNV	LOC_Os02g01070:LOC_Os02g01070.1:exon2:c.C450T:p.D150D,
E6203-3	Chr2	34964	C->T	0.549	exonic	DPW3	LOC_Os02g01070	synonymous SNV	LOC_Os02g01070:LOC_Os02g01070.1:exon2:c.C450T:p.D150D,
S6203-2	Chr2	34964	C->T	0.4974	exonic	DPW3	LOC_Os02g01070	synonymous SNV	LOC_Os02g01070:LOC_Os02g01070.1:exon2:c.C450T:p.D150D,
E6203-2	Chr2	34964	C->T	0.4311	exonic	DPW3	LOC_Os02g01070	synonymous SNV	LOC_Os02g01070:LOC_Os02g01070.1:exon2:c.C450T:p.D150D,
S6203-3	Chr2	36151	C->T	0.5366	exonic	DPW3	LOC_Os02g01070	synonymous SNV	LOC_Os02g01070:LOC_Os02g01070.1:exon5:c.C843T:p.A281A,
H6203-2	Chr2	36151	C->T	0.4903	exonic	DPW3	LOC_Os02g01070	synonymous SNV	LOC_Os02g01070:LOC_Os02g01070.1:exon5:c.C843T:p.A281A,
Y6203-2	Chr2	36151	C->T	0.5533	exonic	DPW3	LOC_Os02g01070	synonymous SNV	LOC_Os02g01070:LOC_Os02g01070.1:exon5:c.C843T:p.A281A,
W6203-2	Chr2	36151	C->T	0.503	exonic	DPW3	LOC_Os02g01070	synonymous SNV	LOC_Os02g01070:LOC_Os02g01070.1:exon5:c.C843T:p.A281A,
Y6203-1	Chr2	36151	C->T	0.481	exonic	DPW3	LOC_Os02g01070	synonymous SNV	LOC_Os02g01070:LOC_Os02g01070.1:exon5:c.C843T:p.A281A,
S6203-1	Chr2	36151	C->T	0.5388	exonic	DPW3	LOC_Os02g01070	synonymous SNV	LOC_Os02g01070:LOC_Os02g01070.1:exon5:c.C843T:p.A281A,
W6203-3	Chr2	36151	C->T	0.5323	exonic	DPW3	LOC_Os02g01070	synonymous SNV	LOC_Os02g01070:LOC_Os02g01070.1:exon5:c.C843T:p.A281A,
H6203-3	Chr2	36151	C->T	0.5507	exonic	DPW3	LOC_Os02g01070	synonymous SNV	LOC_Os02g01070:LOC_Os02g01070.1:exon5:c.C843T:p.A281A,
E6203-1	Chr2	36151	C->T	0.4909	exonic	DPW3	LOC_Os02g01070	synonymous SNV	LOC_Os02g01070:LOC_Os02g01070.1:exon5:c.C843T:p.A281A,
Y6203-3	Chr2	36151	C->T	0.5459	exonic	DPW3	LOC_Os02g01070	synonymous SNV	LOC_Os02g01070:LOC_Os02g01070.1:exon5:c.C843T:p.A281A,
H6203-1	Chr2	36151	C->T	0.5561	exonic	DPW3	LOC_Os02g01070	synonymous SNV	LOC_Os02g01070:LOC_Os02g01070.1:exon5:c.C843T:p.A281A,
W6203-1	Chr2	36151	C->T	0.4973	exonic	DPW3	LOC_Os02g01070	synonymous SNV	LOC_Os02g01070:LOC_Os02g01070.1:exon5:c.C843T:p.A281A,
E6203-3	Chr2	36151	C->T	0.5361	exonic	DPW3	LOC_Os02g01070	synonymous SNV	LOC_Os02g01070:LOC_Os02g01070.1:exon5:c.C843T:p.A281A,
S6203-2	Chr2	36151	C->T	0.4917	exonic	DPW3	LOC_Os02g01070	synonymous SNV	LOC_Os02g01070:LOC_Os02g01070.1:exon5:c.C843T:p.A281A,
E6203-2	Chr2	36151	C->T	0.5351	exonic	DPW3	LOC_Os02g01070	synonymous SNV	LOC_Os02g01070:LOC_Os02g01070.1:exon5:c.C843T:p.A281A,
S6203-3	Chr2	40470	T->G	0.4221	exonic	DPW3	LOC_Os02g01070	nonsynonymous SNV	LOC_Os02g01070:LOC_Os02g01070.1:exon11:c.T1768G:p.S590A,
H6203-2	Chr2	40470	T->G	0.5104	exonic	DPW3	LOC_Os02g01070	nonsynonymous SNV	LOC_Os02g01070:LOC_Os02g01070.1:exon11:c.T1768G:p.S590A,
Y6203-2	Chr2	40470	T->G	0.5619	exonic	DPW3	LOC_Os02g01070	nonsynonymous SNV	LOC_Os02g01070:LOC_Os02g01070.1:exon11:c.T1768G:p.S590A,
W6203-2	Chr2	40470	T->G	0.5398	exonic	DPW3	LOC_Os02g01070	nonsynonymous SNV	LOC_Os02g01070:LOC_Os02g01070.1:exon11:c.T1768G:p.S590A,
Y6203-1	Chr2	40470	T->G	0.4333	exonic	DPW3	LOC_Os02g01070	nonsynonymous SNV	LOC_Os02g01070:LOC_Os02g01070.1:exon11:c.T1768G:p.S590A,
S6203-1	Chr2	40470	T->G	0.5316	exonic	DPW3	LOC_Os02g01070	nonsynonymous SNV	LOC_Os02g01070:LOC_Os02g01070.1:exon11:c.T1768G:p.S590A,
W6203-3	Chr2	40470	T->G	0.4734	exonic	DPW3	LOC_Os02g01070	nonsynonymous SNV	LOC_Os02g01070:LOC_Os02g01070.1:exon11:c.T1768G:p.S590A,
H6203-3	Chr2	40470	T->G	0.5156	exonic	DPW3	LOC_Os02g01070	nonsynonymous SNV	LOC_Os02g01070:LOC_Os02g01070.1:exon11:c.T1768G:p.S590A,
E6203-1	Chr2	40470	T->G	0.4381	exonic	DPW3	LOC_Os02g01070	nonsynonymous SNV	LOC_Os02g01070:LOC_Os02g01070.1:exon11:c.T1768G:p.S590A,
Y6203-3	Chr2	40470	T->G	0.4402	exonic	DPW3	LOC_Os02g01070	nonsynonymous SNV	LOC_Os02g01070:LOC_Os02g01070.1:exon11:c.T1768G:p.S590A,
H6203-1	Chr2	40470	T->G	0.4509	exonic	DPW3	LOC_Os02g01070	nonsynonymous SNV	LOC_Os02g01070:LOC_Os02g01070.1:exon11:c.T1768G:p.S590A,
W6203-1	Chr2	40470	T->G	0.5251	exonic	DPW3	LOC_Os02g01070	nonsynonymous SNV	LOC_Os02g01070:LOC_Os02g01070.1:exon11:c.T1768G:p.S590A,
E6203-3	Chr2	40470	T->G	0.4709	exonic	DPW3	LOC_Os02g01070	nonsynonymous SNV	LOC_Os02g01070:LOC_Os02g01070.1:exon11:c.T1768G:p.S590A,
S6203-2	Chr2	40470	T->G	0.4957	exonic	DPW3	LOC_Os02g01070	nonsynonymous SNV	LOC_Os02g01070:LOC_Os02g01070.1:exon11:c.T1768G:p.S590A,
E6203-2	Chr2	40470	T->G	0.4576	exonic	DPW3	LOC_Os02g01070	nonsynonymous SNV	LOC_Os02g01070:LOC_Os02g01070.1:exon11:c.T1768G:p.S590A,
H6203-1	Chr2	41032	T->C	0.6	UTR3	DPW3	LOC_Os02g01070(LOC_Os02g01070.1:c.*224T>C)	-	-
Y6203-1	Chr2	42549	C->G	0.1579	UTR3		LOC_Os02g01080(LOC_Os02g01080.1:c.*203C>G)	-	-
H6203-3	Chr2	42549	C->G	0.1765	UTR3		LOC_Os02g01080(LOC_Os02g01080.1:c.*203C>G)	-	-
Y6203-3	Chr2	42549	C->G	0.5	UTR3		LOC_Os02g01080(LOC_Os02g01080.1:c.*203C>G)	-	-
Y6203-1	Chr2	42616	T->G	0.1364	UTR3		LOC_Os02g01080(LOC_Os02g01080.1:c.*136T>G)	-	-
S6203-3	Chr2	42780	T->A	0.3478	exonic		LOC_Os02g01080	nonsynonymous SNV	LOC_Os02g01080:LOC_Os02g01080.1:exon1:c.T1037A:p.F346Y,
H6203-2	Chr2	42780	T->A	0.25	exonic		LOC_Os02g01080	nonsynonymous SNV	LOC_Os02g01080:LOC_Os02g01080.1:exon1:c.T1037A:p.F346Y,
Y6203-2	Chr2	42780	T->A	0.2273	exonic		LOC_Os02g01080	nonsynonymous SNV	LOC_Os02g01080:LOC_Os02g01080.1:exon1:c.T1037A:p.F346Y,
W6203-2	Chr2	42780	T->A	0.2727	exonic		LOC_Os02g01080	nonsynonymous SNV	LOC_Os02g01080:LOC_Os02g01080.1:exon1:c.T1037A:p.F346Y,
S6203-1	Chr2	42780	T->A	0.5	exonic		LOC_Os02g01080	nonsynonymous SNV	LOC_Os02g01080:LOC_Os02g01080.1:exon1:c.T1037A:p.F346Y,
H6203-3	Chr2	42780	T->A	0.3333	exonic		LOC_Os02g01080	nonsynonymous SNV	LOC_Os02g01080:LOC_Os02g01080.1:exon1:c.T1037A:p.F346Y,
E6203-1	Chr2	42780	T->A	0.5	exonic		LOC_Os02g01080	nonsynonymous SNV	LOC_Os02g01080:LOC_Os02g01080.1:exon1:c.T1037A:p.F346Y,
Y6203-3	Chr2	42780	T->A	0.625	exonic		LOC_Os02g01080	nonsynonymous SNV	LOC_Os02g01080:LOC_Os02g01080.1:exon1:c.T1037A:p.F346Y,
H6203-1	Chr2	42780	T->A	0.4286	exonic		LOC_Os02g01080	nonsynonymous SNV	LOC_Os02g01080:LOC_Os02g01080.1:exon1:c.T1037A:p.F346Y,
W6203-1	Chr2	42780	T->A	0.5	exonic		LOC_Os02g01080	nonsynonymous SNV	LOC_Os02g01080:LOC_Os02g01080.1:exon1:c.T1037A:p.F346Y,
E6203-3	Chr2	42780	T->A	0.32	exonic		LOC_Os02g01080	nonsynonymous SNV	LOC_Os02g01080:LOC_Os02g01080.1:exon1:c.T1037A:p.F346Y,
S6203-2	Chr2	42780	T->A	0.4375	exonic		LOC_Os02g01080	nonsynonymous SNV	LOC_Os02g01080:LOC_Os02g01080.1:exon1:c.T1037A:p.F346Y,
E6203-2	Chr2	42780	T->A	0.3158	exonic		LOC_Os02g01080	nonsynonymous SNV	LOC_Os02g01080:LOC_Os02g01080.1:exon1:c.T1037A:p.F346Y,
W106B-2	Chr2	43124	C->T	0.2857	exonic		LOC_Os02g01080	synonymous SNV	LOC_Os02g01080:LOC_Os02g01080.1:exon1:c.C693T:p.L231L,
S6203-3	Chr2	50588	G->T	0.486	exonic		LOC_Os02g01100	nonsynonymous SNV	LOC_Os02g01100:LOC_Os02g01100.3:exon12:c.G1704T:p.Q568H,LOC_Os02g01100:LOC_Os02g01100.1:exon12:c.G1713T:p.Q571H,LOC_Os02g01100:LOC_Os02g01100.2:exon13:c.G1704T:p.Q568H,
H6203-2	Chr2	50588	G->T	0.5714	exonic		LOC_Os02g01100	nonsynonymous SNV	LOC_Os02g01100:LOC_Os02g01100.3:exon12:c.G1704T:p.Q568H,LOC_Os02g01100:LOC_Os02g01100.1:exon12:c.G1713T:p.Q571H,LOC_Os02g01100:LOC_Os02g01100.2:exon13:c.G1704T:p.Q568H,
Y6203-2	Chr2	50588	G->T	0.36	exonic		LOC_Os02g01100	nonsynonymous SNV	LOC_Os02g01100:LOC_Os02g01100.3:exon12:c.G1704T:p.Q568H,LOC_Os02g01100:LOC_Os02g01100.1:exon12:c.G1713T:p.Q571H,LOC_Os02g01100:LOC_Os02g01100.2:exon13:c.G1704T:p.Q568H,
W6203-2	Chr2	50588	G->T	0.3462	exonic		LOC_Os02g01100	nonsynonymous SNV	LOC_Os02g01100:LOC_Os02g01100.3:exon12:c.G1704T:p.Q568H,LOC_Os02g01100:LOC_Os02g01100.1:exon12:c.G1713T:p.Q571H,LOC_Os02g01100:LOC_Os02g01100.2:exon13:c.G1704T:p.Q568H,
Y6203-1	Chr2	50588	G->T	0.6	exonic		LOC_Os02g01100	nonsynonymous SNV	LOC_Os02g01100:LOC_Os02g01100.3:exon12:c.G1704T:p.Q568H,LOC_Os02g01100:LOC_Os02g01100.1:exon12:c.G1713T:p.Q571H,LOC_Os02g01100:LOC_Os02g01100.2:exon13:c.G1704T:p.Q568H,
S6203-1	Chr2	50588	G->T	0.5085	exonic		LOC_Os02g01100	nonsynonymous SNV	LOC_Os02g01100:LOC_Os02g01100.3:exon12:c.G1704T:p.Q568H,LOC_Os02g01100:LOC_Os02g01100.1:exon12:c.G1713T:p.Q571H,LOC_Os02g01100:LOC_Os02g01100.2:exon13:c.G1704T:p.Q568H,
W6203-3	Chr2	50588	G->T	0.5263	exonic		LOC_Os02g01100	nonsynonymous SNV	LOC_Os02g01100:LOC_Os02g01100.3:exon12:c.G1704T:p.Q568H,LOC_Os02g01100:LOC_Os02g01100.1:exon12:c.G1713T:p.Q571H,LOC_Os02g01100:LOC_Os02g01100.2:exon13:c.G1704T:p.Q568H,
H6203-3	Chr2	50588	G->T	0.6389	exonic		LOC_Os02g01100	nonsynonymous SNV	LOC_Os02g01100:LOC_Os02g01100.3:exon12:c.G1704T:p.Q568H,LOC_Os02g01100:LOC_Os02g01100.1:exon12:c.G1713T:p.Q571H,LOC_Os02g01100:LOC_Os02g01100.2:exon13:c.G1704T:p.Q568H,
E6203-1	Chr2	50588	G->T	0.4175	exonic		LOC_Os02g01100	nonsynonymous SNV	LOC_Os02g01100:LOC_Os02g01100.3:exon12:c.G1704T:p.Q568H,LOC_Os02g01100:LOC_Os02g01100.1:exon12:c.G1713T:p.Q571H,LOC_Os02g01100:LOC_Os02g01100.2:exon13:c.G1704T:p.Q568H,
Y6203-3	Chr2	50588	G->T	0.5682	exonic		LOC_Os02g01100	nonsynonymous SNV	LOC_Os02g01100:LOC_Os02g01100.3:exon12:c.G1704T:p.Q568H,LOC_Os02g01100:LOC_Os02g01100.1:exon12:c.G1713T:p.Q571H,LOC_Os02g01100:LOC_Os02g01100.2:exon13:c.G1704T:p.Q568H,
H6203-1	Chr2	50588	G->T	0.4483	exonic		LOC_Os02g01100	nonsynonymous SNV	LOC_Os02g01100:LOC_Os02g01100.3:exon12:c.G1704T:p.Q568H,LOC_Os02g01100:LOC_Os02g01100.1:exon12:c.G1713T:p.Q571H,LOC_Os02g01100:LOC_Os02g01100.2:exon13:c.G1704T:p.Q568H,
W6203-1	Chr2	50588	G->T	0.6207	exonic		LOC_Os02g01100	nonsynonymous SNV	LOC_Os02g01100:LOC_Os02g01100.3:exon12:c.G1704T:p.Q568H,LOC_Os02g01100:LOC_Os02g01100.1:exon12:c.G1713T:p.Q571H,LOC_Os02g01100:LOC_Os02g01100.2:exon13:c.G1704T:p.Q568H,
E6203-3	Chr2	50588	G->T	0.4298	exonic		LOC_Os02g01100	nonsynonymous SNV	LOC_Os02g01100:LOC_Os02g01100.3:exon12:c.G1704T:p.Q568H,LOC_Os02g01100:LOC_Os02g01100.1:exon12:c.G1713T:p.Q571H,LOC_Os02g01100:LOC_Os02g01100.2:exon13:c.G1704T:p.Q568H,
S106B-1	Chr2	50588	G->T	0.8659	exonic		LOC_Os02g01100	nonsynonymous SNV	LOC_Os02g01100:LOC_Os02g01100.3:exon12:c.G1704T:p.Q568H,LOC_Os02g01100:LOC_Os02g01100.1:exon12:c.G1713T:p.Q571H,LOC_Os02g01100:LOC_Os02g01100.2:exon13:c.G1704T:p.Q568H,
S6203-2	Chr2	50588	G->T	0.3577	exonic		LOC_Os02g01100	nonsynonymous SNV	LOC_Os02g01100:LOC_Os02g01100.3:exon12:c.G1704T:p.Q568H,LOC_Os02g01100:LOC_Os02g01100.1:exon12:c.G1713T:p.Q571H,LOC_Os02g01100:LOC_Os02g01100.2:exon13:c.G1704T:p.Q568H,
E6203-2	Chr2	50588	G->T	0.4231	exonic		LOC_Os02g01100	nonsynonymous SNV	LOC_Os02g01100:LOC_Os02g01100.3:exon12:c.G1704T:p.Q568H,LOC_Os02g01100:LOC_Os02g01100.1:exon12:c.G1713T:p.Q571H,LOC_Os02g01100:LOC_Os02g01100.2:exon13:c.G1704T:p.Q568H,
S6203-3	Chr2	51191	C->A	0.8958	exonic		LOC_Os02g01100	nonsynonymous SNV	LOC_Os02g01100:LOC_Os02g01100.3:exon9:c.C1370A:p.T457K,LOC_Os02g01100:LOC_Os02g01100.1:exon9:c.C1370A:p.T457K,LOC_Os02g01100:LOC_Os02g01100.2:exon10:c.C1370A:p.T457K,
H6203-2	Chr2	51191	C->A	0.8333	exonic		LOC_Os02g01100	nonsynonymous SNV	LOC_Os02g01100:LOC_Os02g01100.3:exon9:c.C1370A:p.T457K,LOC_Os02g01100:LOC_Os02g01100.1:exon9:c.C1370A:p.T457K,LOC_Os02g01100:LOC_Os02g01100.2:exon10:c.C1370A:p.T457K,
Y6203-2	Chr2	51191	C->A	0.8286	exonic		LOC_Os02g01100	nonsynonymous SNV	LOC_Os02g01100:LOC_Os02g01100.3:exon9:c.C1370A:p.T457K,LOC_Os02g01100:LOC_Os02g01100.1:exon9:c.C1370A:p.T457K,LOC_Os02g01100:LOC_Os02g01100.2:exon10:c.C1370A:p.T457K,
H3203-2	Chr2	51191	C->A	0.8571	exonic		LOC_Os02g01100	nonsynonymous SNV	LOC_Os02g01100:LOC_Os02g01100.3:exon9:c.C1370A:p.T457K,LOC_Os02g01100:LOC_Os02g01100.1:exon9:c.C1370A:p.T457K,LOC_Os02g01100:LOC_Os02g01100.2:exon10:c.C1370A:p.T457K,
E3203-2	Chr2	51191	C->A	0.8962	exonic		LOC_Os02g01100	nonsynonymous SNV	LOC_Os02g01100:LOC_Os02g01100.3:exon9:c.C1370A:p.T457K,LOC_Os02g01100:LOC_Os02g01100.1:exon9:c.C1370A:p.T457K,LOC_Os02g01100:LOC_Os02g01100.2:exon10:c.C1370A:p.T457K,
W6203-2	Chr2	51191	C->A	0.8889	exonic		LOC_Os02g01100	nonsynonymous SNV	LOC_Os02g01100:LOC_Os02g01100.3:exon9:c.C1370A:p.T457K,LOC_Os02g01100:LOC_Os02g01100.1:exon9:c.C1370A:p.T457K,LOC_Os02g01100:LOC_Os02g01100.2:exon10:c.C1370A:p.T457K,
Y3203-3	Chr2	51191	C->A	0.8772	exonic		LOC_Os02g01100	nonsynonymous SNV	LOC_Os02g01100:LOC_Os02g01100.3:exon9:c.C1370A:p.T457K,LOC_Os02g01100:LOC_Os02g01100.1:exon9:c.C1370A:p.T457K,LOC_Os02g01100:LOC_Os02g01100.2:exon10:c.C1370A:p.T457K,
Y6203-1	Chr2	51191	C->A	0.875	exonic		LOC_Os02g01100	nonsynonymous SNV	LOC_Os02g01100:LOC_Os02g01100.3:exon9:c.C1370A:p.T457K,LOC_Os02g01100:LOC_Os02g01100.1:exon9:c.C1370A:p.T457K,LOC_Os02g01100:LOC_Os02g01100.2:exon10:c.C1370A:p.T457K,
S3203-2	Chr2	51191	C->A	0.8864	exonic		LOC_Os02g01100	nonsynonymous SNV	LOC_Os02g01100:LOC_Os02g01100.3:exon9:c.C1370A:p.T457K,LOC_Os02g01100:LOC_Os02g01100.1:exon9:c.C1370A:p.T457K,LOC_Os02g01100:LOC_Os02g01100.2:exon10:c.C1370A:p.T457K,
H3203-3	Chr2	51191	C->A	0.8406	exonic		LOC_Os02g01100	nonsynonymous SNV	LOC_Os02g01100:LOC_Os02g01100.3:exon9:c.C1370A:p.T457K,LOC_Os02g01100:LOC_Os02g01100.1:exon9:c.C1370A:p.T457K,LOC_Os02g01100:LOC_Os02g01100.2:exon10:c.C1370A:p.T457K,
W3203-1	Chr2	51191	C->A	0.8684	exonic		LOC_Os02g01100	nonsynonymous SNV	LOC_Os02g01100:LOC_Os02g01100.3:exon9:c.C1370A:p.T457K,LOC_Os02g01100:LOC_Os02g01100.1:exon9:c.C1370A:p.T457K,LOC_Os02g01100:LOC_Os02g01100.2:exon10:c.C1370A:p.T457K,
E3203-3	Chr2	51191	C->A	0.8419	exonic		LOC_Os02g01100	nonsynonymous SNV	LOC_Os02g01100:LOC_Os02g01100.3:exon9:c.C1370A:p.T457K,LOC_Os02g01100:LOC_Os02g01100.1:exon9:c.C1370A:p.T457K,LOC_Os02g01100:LOC_Os02g01100.2:exon10:c.C1370A:p.T457K,
W6203-3	Chr2	51191	C->A	0.5625	exonic		LOC_Os02g01100	nonsynonymous SNV	LOC_Os02g01100:LOC_Os02g01100.3:exon9:c.C1370A:p.T457K,LOC_Os02g01100:LOC_Os02g01100.1:exon9:c.C1370A:p.T457K,LOC_Os02g01100:LOC_Os02g01100.2:exon10:c.C1370A:p.T457K,
H6203-3	Chr2	51191	C->A	0.6857	exonic		LOC_Os02g01100	nonsynonymous SNV	LOC_Os02g01100:LOC_Os02g01100.3:exon9:c.C1370A:p.T457K,LOC_Os02g01100:LOC_Os02g01100.1:exon9:c.C1370A:p.T457K,LOC_Os02g01100:LOC_Os02g01100.2:exon10:c.C1370A:p.T457K,
S106B-2	Chr2	51191	C->A	0.4167	exonic		LOC_Os02g01100	nonsynonymous SNV	LOC_Os02g01100:LOC_Os02g01100.3:exon9:c.C1370A:p.T457K,LOC_Os02g01100:LOC_Os02g01100.1:exon9:c.C1370A:p.T457K,LOC_Os02g01100:LOC_Os02g01100.2:exon10:c.C1370A:p.T457K,
E6203-1	Chr2	51191	C->A	0.6667	exonic		LOC_Os02g01100	nonsynonymous SNV	LOC_Os02g01100:LOC_Os02g01100.3:exon9:c.C1370A:p.T457K,LOC_Os02g01100:LOC_Os02g01100.1:exon9:c.C1370A:p.T457K,LOC_Os02g01100:LOC_Os02g01100.2:exon10:c.C1370A:p.T457K,
Y6203-3	Chr2	51191	C->A	0.9	exonic		LOC_Os02g01100	nonsynonymous SNV	LOC_Os02g01100:LOC_Os02g01100.3:exon9:c.C1370A:p.T457K,LOC_Os02g01100:LOC_Os02g01100.1:exon9:c.C1370A:p.T457K,LOC_Os02g01100:LOC_Os02g01100.2:exon10:c.C1370A:p.T457K,
H6203-1	Chr2	51191	C->A	0.8125	exonic		LOC_Os02g01100	nonsynonymous SNV	LOC_Os02g01100:LOC_Os02g01100.3:exon9:c.C1370A:p.T457K,LOC_Os02g01100:LOC_Os02g01100.1:exon9:c.C1370A:p.T457K,LOC_Os02g01100:LOC_Os02g01100.2:exon10:c.C1370A:p.T457K,
W3203-3	Chr2	51191	C->A	0.8462	exonic		LOC_Os02g01100	nonsynonymous SNV	LOC_Os02g01100:LOC_Os02g01100.3:exon9:c.C1370A:p.T457K,LOC_Os02g01100:LOC_Os02g01100.1:exon9:c.C1370A:p.T457K,LOC_Os02g01100:LOC_Os02g01100.2:exon10:c.C1370A:p.T457K,
E106B-2	Chr2	51191	C->A	0.2353	exonic		LOC_Os02g01100	nonsynonymous SNV	LOC_Os02g01100:LOC_Os02g01100.3:exon9:c.C1370A:p.T457K,LOC_Os02g01100:LOC_Os02g01100.1:exon9:c.C1370A:p.T457K,LOC_Os02g01100:LOC_Os02g01100.2:exon10:c.C1370A:p.T457K,
S3203-3	Chr2	51191	C->A	0.8643	exonic		LOC_Os02g01100	nonsynonymous SNV	LOC_Os02g01100:LOC_Os02g01100.3:exon9:c.C1370A:p.T457K,LOC_Os02g01100:LOC_Os02g01100.1:exon9:c.C1370A:p.T457K,LOC_Os02g01100:LOC_Os02g01100.2:exon10:c.C1370A:p.T457K,
W6203-1	Chr2	51191	C->A	0.7	exonic		LOC_Os02g01100	nonsynonymous SNV	LOC_Os02g01100:LOC_Os02g01100.3:exon9:c.C1370A:p.T457K,LOC_Os02g01100:LOC_Os02g01100.1:exon9:c.C1370A:p.T457K,LOC_Os02g01100:LOC_Os02g01100.2:exon10:c.C1370A:p.T457K,
H106B-1	Chr2	51191	C->A	0.3333	exonic		LOC_Os02g01100	nonsynonymous SNV	LOC_Os02g01100:LOC_Os02g01100.3:exon9:c.C1370A:p.T457K,LOC_Os02g01100:LOC_Os02g01100.1:exon9:c.C1370A:p.T457K,LOC_Os02g01100:LOC_Os02g01100.2:exon10:c.C1370A:p.T457K,
E106B-3	Chr2	51191	C->A	0.2667	exonic		LOC_Os02g01100	nonsynonymous SNV	LOC_Os02g01100:LOC_Os02g01100.3:exon9:c.C1370A:p.T457K,LOC_Os02g01100:LOC_Os02g01100.1:exon9:c.C1370A:p.T457K,LOC_Os02g01100:LOC_Os02g01100.2:exon10:c.C1370A:p.T457K,
E6203-3	Chr2	51191	C->A	0.83	exonic		LOC_Os02g01100	nonsynonymous SNV	LOC_Os02g01100:LOC_Os02g01100.3:exon9:c.C1370A:p.T457K,LOC_Os02g01100:LOC_Os02g01100.1:exon9:c.C1370A:p.T457K,LOC_Os02g01100:LOC_Os02g01100.2:exon10:c.C1370A:p.T457K,
S106B-1	Chr2	51191	C->A	0.875	exonic		LOC_Os02g01100	nonsynonymous SNV	LOC_Os02g01100:LOC_Os02g01100.3:exon9:c.C1370A:p.T457K,LOC_Os02g01100:LOC_Os02g01100.1:exon9:c.C1370A:p.T457K,LOC_Os02g01100:LOC_Os02g01100.2:exon10:c.C1370A:p.T457K,
W106B-1	Chr2	51191	C->A	0.4	exonic		LOC_Os02g01100	nonsynonymous SNV	LOC_Os02g01100:LOC_Os02g01100.3:exon9:c.C1370A:p.T457K,LOC_Os02g01100:LOC_Os02g01100.1:exon9:c.C1370A:p.T457K,LOC_Os02g01100:LOC_Os02g01100.2:exon10:c.C1370A:p.T457K,
Y106B-1	Chr2	51191	C->A	0.6	exonic		LOC_Os02g01100	nonsynonymous SNV	LOC_Os02g01100:LOC_Os02g01100.3:exon9:c.C1370A:p.T457K,LOC_Os02g01100:LOC_Os02g01100.1:exon9:c.C1370A:p.T457K,LOC_Os02g01100:LOC_Os02g01100.2:exon10:c.C1370A:p.T457K,
Y3203-1	Chr2	51191	C->A	0.8793	exonic		LOC_Os02g01100	nonsynonymous SNV	LOC_Os02g01100:LOC_Os02g01100.3:exon9:c.C1370A:p.T457K,LOC_Os02g01100:LOC_Os02g01100.1:exon9:c.C1370A:p.T457K,LOC_Os02g01100:LOC_Os02g01100.2:exon10:c.C1370A:p.T457K,
W3203-2	Chr2	51191	C->A	0.8571	exonic		LOC_Os02g01100	nonsynonymous SNV	LOC_Os02g01100:LOC_Os02g01100.3:exon9:c.C1370A:p.T457K,LOC_Os02g01100:LOC_Os02g01100.1:exon9:c.C1370A:p.T457K,LOC_Os02g01100:LOC_Os02g01100.2:exon10:c.C1370A:p.T457K,
S6203-3	Chr2	51194	T->C	0.898	exonic		LOC_Os02g01100	nonsynonymous SNV	LOC_Os02g01100:LOC_Os02g01100.3:exon9:c.T1367C:p.I456T,LOC_Os02g01100:LOC_Os02g01100.1:exon9:c.T1367C:p.I456T,LOC_Os02g01100:LOC_Os02g01100.2:exon10:c.T1367C:p.I456T,
H6203-2	Chr2	51194	T->C	0.8261	exonic		LOC_Os02g01100	nonsynonymous SNV	LOC_Os02g01100:LOC_Os02g01100.3:exon9:c.T1367C:p.I456T,LOC_Os02g01100:LOC_Os02g01100.1:exon9:c.T1367C:p.I456T,LOC_Os02g01100:LOC_Os02g01100.2:exon10:c.T1367C:p.I456T,
Y6203-2	Chr2	51194	T->C	0.8235	exonic		LOC_Os02g01100	nonsynonymous SNV	LOC_Os02g01100:LOC_Os02g01100.3:exon9:c.T1367C:p.I456T,LOC_Os02g01100:LOC_Os02g01100.1:exon9:c.T1367C:p.I456T,LOC_Os02g01100:LOC_Os02g01100.2:exon10:c.T1367C:p.I456T,
H3203-2	Chr2	51194	T->C	0.8605	exonic		LOC_Os02g01100	nonsynonymous SNV	LOC_Os02g01100:LOC_Os02g01100.3:exon9:c.T1367C:p.I456T,LOC_Os02g01100:LOC_Os02g01100.1:exon9:c.T1367C:p.I456T,LOC_Os02g01100:LOC_Os02g01100.2:exon10:c.T1367C:p.I456T,
Y3203-3	Chr2	51194	T->C	0.8814	exonic		LOC_Os02g01100	nonsynonymous SNV	LOC_Os02g01100:LOC_Os02g01100.3:exon9:c.T1367C:p.I456T,LOC_Os02g01100:LOC_Os02g01100.1:exon9:c.T1367C:p.I456T,LOC_Os02g01100:LOC_Os02g01100.2:exon10:c.T1367C:p.I456T,
W106B-3	Chr2	51194	T->C	0.3333	exonic		LOC_Os02g01100	nonsynonymous SNV	LOC_Os02g01100:LOC_Os02g01100.3:exon9:c.T1367C:p.I456T,LOC_Os02g01100:LOC_Os02g01100.1:exon9:c.T1367C:p.I456T,LOC_Os02g01100:LOC_Os02g01100.2:exon10:c.T1367C:p.I456T,
Y6203-1	Chr2	51194	T->C	0.8824	exonic		LOC_Os02g01100	nonsynonymous SNV	LOC_Os02g01100:LOC_Os02g01100.3:exon9:c.T1367C:p.I456T,LOC_Os02g01100:LOC_Os02g01100.1:exon9:c.T1367C:p.I456T,LOC_Os02g01100:LOC_Os02g01100.2:exon10:c.T1367C:p.I456T,
S3203-2	Chr2	51194	T->C	0.8881	exonic		LOC_Os02g01100	nonsynonymous SNV	LOC_Os02g01100:LOC_Os02g01100.3:exon9:c.T1367C:p.I456T,LOC_Os02g01100:LOC_Os02g01100.1:exon9:c.T1367C:p.I456T,LOC_Os02g01100:LOC_Os02g01100.2:exon10:c.T1367C:p.I456T,
H3203-3	Chr2	51194	T->C	0.8286	exonic		LOC_Os02g01100	nonsynonymous SNV	LOC_Os02g01100:LOC_Os02g01100.3:exon9:c.T1367C:p.I456T,LOC_Os02g01100:LOC_Os02g01100.1:exon9:c.T1367C:p.I456T,LOC_Os02g01100:LOC_Os02g01100.2:exon10:c.T1367C:p.I456T,
W3203-1	Chr2	51194	T->C	0.8649	exonic		LOC_Os02g01100	nonsynonymous SNV	LOC_Os02g01100:LOC_Os02g01100.3:exon9:c.T1367C:p.I456T,LOC_Os02g01100:LOC_Os02g01100.1:exon9:c.T1367C:p.I456T,LOC_Os02g01100:LOC_Os02g01100.2:exon10:c.T1367C:p.I456T,
E3203-3	Chr2	51194	T->C	0.8393	exonic		LOC_Os02g01100	nonsynonymous SNV	LOC_Os02g01100:LOC_Os02g01100.3:exon9:c.T1367C:p.I456T,LOC_Os02g01100:LOC_Os02g01100.1:exon9:c.T1367C:p.I456T,LOC_Os02g01100:LOC_Os02g01100.2:exon10:c.T1367C:p.I456T,
W6203-3	Chr2	51194	T->C	0.5882	exonic		LOC_Os02g01100	nonsynonymous SNV	LOC_Os02g01100:LOC_Os02g01100.3:exon9:c.T1367C:p.I456T,LOC_Os02g01100:LOC_Os02g01100.1:exon9:c.T1367C:p.I456T,LOC_Os02g01100:LOC_Os02g01100.2:exon10:c.T1367C:p.I456T,
H6203-3	Chr2	51194	T->C	0.7059	exonic		LOC_Os02g01100	nonsynonymous SNV	LOC_Os02g01100:LOC_Os02g01100.3:exon9:c.T1367C:p.I456T,LOC_Os02g01100:LOC_Os02g01100.1:exon9:c.T1367C:p.I456T,LOC_Os02g01100:LOC_Os02g01100.2:exon10:c.T1367C:p.I456T,
S106B-2	Chr2	51194	T->C	0.5	exonic		LOC_Os02g01100	nonsynonymous SNV	LOC_Os02g01100:LOC_Os02g01100.3:exon9:c.T1367C:p.I456T,LOC_Os02g01100:LOC_Os02g01100.1:exon9:c.T1367C:p.I456T,LOC_Os02g01100:LOC_Os02g01100.2:exon10:c.T1367C:p.I456T,
E6203-1	Chr2	51194	T->C	0.6901	exonic		LOC_Os02g01100	nonsynonymous SNV	LOC_Os02g01100:LOC_Os02g01100.3:exon9:c.T1367C:p.I456T,LOC_Os02g01100:LOC_Os02g01100.1:exon9:c.T1367C:p.I456T,LOC_Os02g01100:LOC_Os02g01100.2:exon10:c.T1367C:p.I456T,
Y6203-3	Chr2	51194	T->C	0.9	exonic		LOC_Os02g01100	nonsynonymous SNV	LOC_Os02g01100:LOC_Os02g01100.3:exon9:c.T1367C:p.I456T,LOC_Os02g01100:LOC_Os02g01100.1:exon9:c.T1367C:p.I456T,LOC_Os02g01100:LOC_Os02g01100.2:exon10:c.T1367C:p.I456T,
H6203-1	Chr2	51194	T->C	0.8125	exonic		LOC_Os02g01100	nonsynonymous SNV	LOC_Os02g01100:LOC_Os02g01100.3:exon9:c.T1367C:p.I456T,LOC_Os02g01100:LOC_Os02g01100.1:exon9:c.T1367C:p.I456T,LOC_Os02g01100:LOC_Os02g01100.2:exon10:c.T1367C:p.I456T,
W3203-3	Chr2	51194	T->C	0.8627	exonic		LOC_Os02g01100	nonsynonymous SNV	LOC_Os02g01100:LOC_Os02g01100.3:exon9:c.T1367C:p.I456T,LOC_Os02g01100:LOC_Os02g01100.1:exon9:c.T1367C:p.I456T,LOC_Os02g01100:LOC_Os02g01100.2:exon10:c.T1367C:p.I456T,
E106B-2	Chr2	51194	T->C	0.2778	exonic		LOC_Os02g01100	nonsynonymous SNV	LOC_Os02g01100:LOC_Os02g01100.3:exon9:c.T1367C:p.I456T,LOC_Os02g01100:LOC_Os02g01100.1:exon9:c.T1367C:p.I456T,LOC_Os02g01100:LOC_Os02g01100.2:exon10:c.T1367C:p.I456T,
S3203-3	Chr2	51194	T->C	0.8681	exonic		LOC_Os02g01100	nonsynonymous SNV	LOC_Os02g01100:LOC_Os02g01100.3:exon9:c.T1367C:p.I456T,LOC_Os02g01100:LOC_Os02g01100.1:exon9:c.T1367C:p.I456T,LOC_Os02g01100:LOC_Os02g01100.2:exon10:c.T1367C:p.I456T,
W6203-1	Chr2	51194	T->C	0.7	exonic		LOC_Os02g01100	nonsynonymous SNV	LOC_Os02g01100:LOC_Os02g01100.3:exon9:c.T1367C:p.I456T,LOC_Os02g01100:LOC_Os02g01100.1:exon9:c.T1367C:p.I456T,LOC_Os02g01100:LOC_Os02g01100.2:exon10:c.T1367C:p.I456T,
H106B-1	Chr2	51194	T->C	0.3636	exonic		LOC_Os02g01100	nonsynonymous SNV	LOC_Os02g01100:LOC_Os02g01100.3:exon9:c.T1367C:p.I456T,LOC_Os02g01100:LOC_Os02g01100.1:exon9:c.T1367C:p.I456T,LOC_Os02g01100:LOC_Os02g01100.2:exon10:c.T1367C:p.I456T,
E106B-3	Chr2	51194	T->C	0.2667	exonic		LOC_Os02g01100	nonsynonymous SNV	LOC_Os02g01100:LOC_Os02g01100.3:exon9:c.T1367C:p.I456T,LOC_Os02g01100:LOC_Os02g01100.1:exon9:c.T1367C:p.I456T,LOC_Os02g01100:LOC_Os02g01100.2:exon10:c.T1367C:p.I456T,
E6203-3	Chr2	51194	T->C	0.835	exonic		LOC_Os02g01100	nonsynonymous SNV	LOC_Os02g01100:LOC_Os02g01100.3:exon9:c.T1367C:p.I456T,LOC_Os02g01100:LOC_Os02g01100.1:exon9:c.T1367C:p.I456T,LOC_Os02g01100:LOC_Os02g01100.2:exon10:c.T1367C:p.I456T,
S106B-1	Chr2	51194	T->C	0.875	exonic		LOC_Os02g01100	nonsynonymous SNV	LOC_Os02g01100:LOC_Os02g01100.3:exon9:c.T1367C:p.I456T,LOC_Os02g01100:LOC_Os02g01100.1:exon9:c.T1367C:p.I456T,LOC_Os02g01100:LOC_Os02g01100.2:exon10:c.T1367C:p.I456T,
W106B-1	Chr2	51194	T->C	0.4	exonic		LOC_Os02g01100	nonsynonymous SNV	LOC_Os02g01100:LOC_Os02g01100.3:exon9:c.T1367C:p.I456T,LOC_Os02g01100:LOC_Os02g01100.1:exon9:c.T1367C:p.I456T,LOC_Os02g01100:LOC_Os02g01100.2:exon10:c.T1367C:p.I456T,
Y3203-1	Chr2	51194	T->C	0.8833	exonic		LOC_Os02g01100	nonsynonymous SNV	LOC_Os02g01100:LOC_Os02g01100.3:exon9:c.T1367C:p.I456T,LOC_Os02g01100:LOC_Os02g01100.1:exon9:c.T1367C:p.I456T,LOC_Os02g01100:LOC_Os02g01100.2:exon10:c.T1367C:p.I456T,
W3203-2	Chr2	51194	T->C	0.8596	exonic		LOC_Os02g01100	nonsynonymous SNV	LOC_Os02g01100:LOC_Os02g01100.3:exon9:c.T1367C:p.I456T,LOC_Os02g01100:LOC_Os02g01100.1:exon9:c.T1367C:p.I456T,LOC_Os02g01100:LOC_Os02g01100.2:exon10:c.T1367C:p.I456T,
S6203-3	Chr2	51624	A->G	0.366	exonic		LOC_Os02g01100	synonymous SNV	LOC_Os02g01100:LOC_Os02g01100.3:exon8:c.A1356G:p.A452A,LOC_Os02g01100:LOC_Os02g01100.1:exon8:c.A1356G:p.A452A,LOC_Os02g01100:LOC_Os02g01100.2:exon9:c.A1356G:p.A452A,
Y6203-2	Chr2	51624	A->G	0.4407	exonic		LOC_Os02g01100	synonymous SNV	LOC_Os02g01100:LOC_Os02g01100.3:exon8:c.A1356G:p.A452A,LOC_Os02g01100:LOC_Os02g01100.1:exon8:c.A1356G:p.A452A,LOC_Os02g01100:LOC_Os02g01100.2:exon9:c.A1356G:p.A452A,
W6203-2	Chr2	51624	A->G	0.1667	exonic		LOC_Os02g01100	synonymous SNV	LOC_Os02g01100:LOC_Os02g01100.3:exon8:c.A1356G:p.A452A,LOC_Os02g01100:LOC_Os02g01100.1:exon8:c.A1356G:p.A452A,LOC_Os02g01100:LOC_Os02g01100.2:exon9:c.A1356G:p.A452A,
Y6203-1	Chr2	51624	A->G	0.58	exonic		LOC_Os02g01100	synonymous SNV	LOC_Os02g01100:LOC_Os02g01100.3:exon8:c.A1356G:p.A452A,LOC_Os02g01100:LOC_Os02g01100.1:exon8:c.A1356G:p.A452A,LOC_Os02g01100:LOC_Os02g01100.2:exon9:c.A1356G:p.A452A,
S6203-1	Chr2	51624	A->G	0.4966	exonic		LOC_Os02g01100	synonymous SNV	LOC_Os02g01100:LOC_Os02g01100.3:exon8:c.A1356G:p.A452A,LOC_Os02g01100:LOC_Os02g01100.1:exon8:c.A1356G:p.A452A,LOC_Os02g01100:LOC_Os02g01100.2:exon9:c.A1356G:p.A452A,
W6203-3	Chr2	51624	A->G	0.8235	exonic		LOC_Os02g01100	synonymous SNV	LOC_Os02g01100:LOC_Os02g01100.3:exon8:c.A1356G:p.A452A,LOC_Os02g01100:LOC_Os02g01100.1:exon8:c.A1356G:p.A452A,LOC_Os02g01100:LOC_Os02g01100.2:exon9:c.A1356G:p.A452A,
H6203-3	Chr2	51624	A->G	0.6029	exonic		LOC_Os02g01100	synonymous SNV	LOC_Os02g01100:LOC_Os02g01100.3:exon8:c.A1356G:p.A452A,LOC_Os02g01100:LOC_Os02g01100.1:exon8:c.A1356G:p.A452A,LOC_Os02g01100:LOC_Os02g01100.2:exon9:c.A1356G:p.A452A,
E6203-1	Chr2	51624	A->G	0.5517	exonic		LOC_Os02g01100	synonymous SNV	LOC_Os02g01100:LOC_Os02g01100.3:exon8:c.A1356G:p.A452A,LOC_Os02g01100:LOC_Os02g01100.1:exon8:c.A1356G:p.A452A,LOC_Os02g01100:LOC_Os02g01100.2:exon9:c.A1356G:p.A452A,
Y6203-3	Chr2	51624	A->G	0.5156	exonic		LOC_Os02g01100	synonymous SNV	LOC_Os02g01100:LOC_Os02g01100.3:exon8:c.A1356G:p.A452A,LOC_Os02g01100:LOC_Os02g01100.1:exon8:c.A1356G:p.A452A,LOC_Os02g01100:LOC_Os02g01100.2:exon9:c.A1356G:p.A452A,
W6203-1	Chr2	51624	A->G	0.6774	exonic		LOC_Os02g01100	synonymous SNV	LOC_Os02g01100:LOC_Os02g01100.3:exon8:c.A1356G:p.A452A,LOC_Os02g01100:LOC_Os02g01100.1:exon8:c.A1356G:p.A452A,LOC_Os02g01100:LOC_Os02g01100.2:exon9:c.A1356G:p.A452A,
E6203-3	Chr2	51624	A->G	0.4167	exonic		LOC_Os02g01100	synonymous SNV	LOC_Os02g01100:LOC_Os02g01100.3:exon8:c.A1356G:p.A452A,LOC_Os02g01100:LOC_Os02g01100.1:exon8:c.A1356G:p.A452A,LOC_Os02g01100:LOC_Os02g01100.2:exon9:c.A1356G:p.A452A,
S106B-1	Chr2	51624	A->G	0.8148	exonic		LOC_Os02g01100	synonymous SNV	LOC_Os02g01100:LOC_Os02g01100.3:exon8:c.A1356G:p.A452A,LOC_Os02g01100:LOC_Os02g01100.1:exon8:c.A1356G:p.A452A,LOC_Os02g01100:LOC_Os02g01100.2:exon9:c.A1356G:p.A452A,
S6203-2	Chr2	51624	A->G	0.349	exonic		LOC_Os02g01100	synonymous SNV	LOC_Os02g01100:LOC_Os02g01100.3:exon8:c.A1356G:p.A452A,LOC_Os02g01100:LOC_Os02g01100.1:exon8:c.A1356G:p.A452A,LOC_Os02g01100:LOC_Os02g01100.2:exon9:c.A1356G:p.A452A,
Y6203-1	Chr2	52924	A->G	0.2667	exonic		LOC_Os02g01100	nonsynonymous SNV	LOC_Os02g01100:LOC_Os02g01100.3:exon5:c.A850G:p.N284D,LOC_Os02g01100:LOC_Os02g01100.1:exon5:c.A850G:p.N284D,LOC_Os02g01100:LOC_Os02g01100.2:exon6:c.A850G:p.N284D,
S6203-3	Chr2	53463	A->G	0.4733	exonic		LOC_Os02g01100	nonsynonymous SNV	LOC_Os02g01100:LOC_Os02g01100.3:exon4:c.A802G:p.I268V,LOC_Os02g01100:LOC_Os02g01100.1:exon4:c.A802G:p.I268V,LOC_Os02g01100:LOC_Os02g01100.2:exon5:c.A802G:p.I268V,
H6203-2	Chr2	53463	A->G	0.2105	exonic		LOC_Os02g01100	nonsynonymous SNV	LOC_Os02g01100:LOC_Os02g01100.3:exon4:c.A802G:p.I268V,LOC_Os02g01100:LOC_Os02g01100.1:exon4:c.A802G:p.I268V,LOC_Os02g01100:LOC_Os02g01100.2:exon5:c.A802G:p.I268V,
Y6203-2	Chr2	53463	A->G	0.5902	exonic		LOC_Os02g01100	nonsynonymous SNV	LOC_Os02g01100:LOC_Os02g01100.3:exon4:c.A802G:p.I268V,LOC_Os02g01100:LOC_Os02g01100.1:exon4:c.A802G:p.I268V,LOC_Os02g01100:LOC_Os02g01100.2:exon5:c.A802G:p.I268V,
W6203-2	Chr2	53463	A->G	0.4167	exonic		LOC_Os02g01100	nonsynonymous SNV	LOC_Os02g01100:LOC_Os02g01100.3:exon4:c.A802G:p.I268V,LOC_Os02g01100:LOC_Os02g01100.1:exon4:c.A802G:p.I268V,LOC_Os02g01100:LOC_Os02g01100.2:exon5:c.A802G:p.I268V,
S6203-1	Chr2	53463	A->G	0.5267	exonic		LOC_Os02g01100	nonsynonymous SNV	LOC_Os02g01100:LOC_Os02g01100.3:exon4:c.A802G:p.I268V,LOC_Os02g01100:LOC_Os02g01100.1:exon4:c.A802G:p.I268V,LOC_Os02g01100:LOC_Os02g01100.2:exon5:c.A802G:p.I268V,
W6203-3	Chr2	53463	A->G	0.3704	exonic		LOC_Os02g01100	nonsynonymous SNV	LOC_Os02g01100:LOC_Os02g01100.3:exon4:c.A802G:p.I268V,LOC_Os02g01100:LOC_Os02g01100.1:exon4:c.A802G:p.I268V,LOC_Os02g01100:LOC_Os02g01100.2:exon5:c.A802G:p.I268V,
H6203-3	Chr2	53463	A->G	0.6429	exonic		LOC_Os02g01100	nonsynonymous SNV	LOC_Os02g01100:LOC_Os02g01100.3:exon4:c.A802G:p.I268V,LOC_Os02g01100:LOC_Os02g01100.1:exon4:c.A802G:p.I268V,LOC_Os02g01100:LOC_Os02g01100.2:exon5:c.A802G:p.I268V,
E6203-1	Chr2	53463	A->G	0.3953	exonic		LOC_Os02g01100	nonsynonymous SNV	LOC_Os02g01100:LOC_Os02g01100.3:exon4:c.A802G:p.I268V,LOC_Os02g01100:LOC_Os02g01100.1:exon4:c.A802G:p.I268V,LOC_Os02g01100:LOC_Os02g01100.2:exon5:c.A802G:p.I268V,
Y6203-3	Chr2	53463	A->G	0.5588	exonic		LOC_Os02g01100	nonsynonymous SNV	LOC_Os02g01100:LOC_Os02g01100.3:exon4:c.A802G:p.I268V,LOC_Os02g01100:LOC_Os02g01100.1:exon4:c.A802G:p.I268V,LOC_Os02g01100:LOC_Os02g01100.2:exon5:c.A802G:p.I268V,
H6203-1	Chr2	53463	A->G	0.7333	exonic		LOC_Os02g01100	nonsynonymous SNV	LOC_Os02g01100:LOC_Os02g01100.3:exon4:c.A802G:p.I268V,LOC_Os02g01100:LOC_Os02g01100.1:exon4:c.A802G:p.I268V,LOC_Os02g01100:LOC_Os02g01100.2:exon5:c.A802G:p.I268V,
W6203-1	Chr2	53463	A->G	0.8974	exonic		LOC_Os02g01100	nonsynonymous SNV	LOC_Os02g01100:LOC_Os02g01100.3:exon4:c.A802G:p.I268V,LOC_Os02g01100:LOC_Os02g01100.1:exon4:c.A802G:p.I268V,LOC_Os02g01100:LOC_Os02g01100.2:exon5:c.A802G:p.I268V,
E6203-3	Chr2	53463	A->G	0.453	exonic		LOC_Os02g01100	nonsynonymous SNV	LOC_Os02g01100:LOC_Os02g01100.3:exon4:c.A802G:p.I268V,LOC_Os02g01100:LOC_Os02g01100.1:exon4:c.A802G:p.I268V,LOC_Os02g01100:LOC_Os02g01100.2:exon5:c.A802G:p.I268V,
S6203-2	Chr2	53463	A->G	0.5315	exonic		LOC_Os02g01100	nonsynonymous SNV	LOC_Os02g01100:LOC_Os02g01100.3:exon4:c.A802G:p.I268V,LOC_Os02g01100:LOC_Os02g01100.1:exon4:c.A802G:p.I268V,LOC_Os02g01100:LOC_Os02g01100.2:exon5:c.A802G:p.I268V,
E6203-2	Chr2	53463	A->G	0.5946	exonic		LOC_Os02g01100	nonsynonymous SNV	LOC_Os02g01100:LOC_Os02g01100.3:exon4:c.A802G:p.I268V,LOC_Os02g01100:LOC_Os02g01100.1:exon4:c.A802G:p.I268V,LOC_Os02g01100:LOC_Os02g01100.2:exon5:c.A802G:p.I268V,
S6203-3	Chr2	54970	G->C	0.4354	exonic		LOC_Os02g01100	nonsynonymous SNV	LOC_Os02g01100:LOC_Os02g01100.3:exon2:c.G408C:p.Q136H,LOC_Os02g01100:LOC_Os02g01100.1:exon2:c.G408C:p.Q136H,LOC_Os02g01100:LOC_Os02g01100.2:exon3:c.G408C:p.Q136H,
H6203-2	Chr2	54970	G->C	0.6667	exonic		LOC_Os02g01100	nonsynonymous SNV	LOC_Os02g01100:LOC_Os02g01100.3:exon2:c.G408C:p.Q136H,LOC_Os02g01100:LOC_Os02g01100.1:exon2:c.G408C:p.Q136H,LOC_Os02g01100:LOC_Os02g01100.2:exon3:c.G408C:p.Q136H,
Y6203-2	Chr2	54970	G->C	0.5714	exonic		LOC_Os02g01100	nonsynonymous SNV	LOC_Os02g01100:LOC_Os02g01100.3:exon2:c.G408C:p.Q136H,LOC_Os02g01100:LOC_Os02g01100.1:exon2:c.G408C:p.Q136H,LOC_Os02g01100:LOC_Os02g01100.2:exon3:c.G408C:p.Q136H,
W6203-2	Chr2	54970	G->C	0.5769	exonic		LOC_Os02g01100	nonsynonymous SNV	LOC_Os02g01100:LOC_Os02g01100.3:exon2:c.G408C:p.Q136H,LOC_Os02g01100:LOC_Os02g01100.1:exon2:c.G408C:p.Q136H,LOC_Os02g01100:LOC_Os02g01100.2:exon3:c.G408C:p.Q136H,
S6203-1	Chr2	54970	G->C	0.4167	exonic		LOC_Os02g01100	nonsynonymous SNV	LOC_Os02g01100:LOC_Os02g01100.3:exon2:c.G408C:p.Q136H,LOC_Os02g01100:LOC_Os02g01100.1:exon2:c.G408C:p.Q136H,LOC_Os02g01100:LOC_Os02g01100.2:exon3:c.G408C:p.Q136H,
W6203-3	Chr2	54970	G->C	0.4074	exonic		LOC_Os02g01100	nonsynonymous SNV	LOC_Os02g01100:LOC_Os02g01100.3:exon2:c.G408C:p.Q136H,LOC_Os02g01100:LOC_Os02g01100.1:exon2:c.G408C:p.Q136H,LOC_Os02g01100:LOC_Os02g01100.2:exon3:c.G408C:p.Q136H,
H6203-3	Chr2	54970	G->C	0.5686	exonic		LOC_Os02g01100	nonsynonymous SNV	LOC_Os02g01100:LOC_Os02g01100.3:exon2:c.G408C:p.Q136H,LOC_Os02g01100:LOC_Os02g01100.1:exon2:c.G408C:p.Q136H,LOC_Os02g01100:LOC_Os02g01100.2:exon3:c.G408C:p.Q136H,
E6203-1	Chr2	54970	G->C	0.4699	exonic		LOC_Os02g01100	nonsynonymous SNV	LOC_Os02g01100:LOC_Os02g01100.3:exon2:c.G408C:p.Q136H,LOC_Os02g01100:LOC_Os02g01100.1:exon2:c.G408C:p.Q136H,LOC_Os02g01100:LOC_Os02g01100.2:exon3:c.G408C:p.Q136H,
Y6203-3	Chr2	54970	G->C	0.4286	exonic		LOC_Os02g01100	nonsynonymous SNV	LOC_Os02g01100:LOC_Os02g01100.3:exon2:c.G408C:p.Q136H,LOC_Os02g01100:LOC_Os02g01100.1:exon2:c.G408C:p.Q136H,LOC_Os02g01100:LOC_Os02g01100.2:exon3:c.G408C:p.Q136H,
H6203-1	Chr2	54970	G->C	0.4062	exonic		LOC_Os02g01100	nonsynonymous SNV	LOC_Os02g01100:LOC_Os02g01100.3:exon2:c.G408C:p.Q136H,LOC_Os02g01100:LOC_Os02g01100.1:exon2:c.G408C:p.Q136H,LOC_Os02g01100:LOC_Os02g01100.2:exon3:c.G408C:p.Q136H,
W6203-1	Chr2	54970	G->C	0.5	exonic		LOC_Os02g01100	nonsynonymous SNV	LOC_Os02g01100:LOC_Os02g01100.3:exon2:c.G408C:p.Q136H,LOC_Os02g01100:LOC_Os02g01100.1:exon2:c.G408C:p.Q136H,LOC_Os02g01100:LOC_Os02g01100.2:exon3:c.G408C:p.Q136H,
E6203-3	Chr2	54970	G->C	0.4087	exonic		LOC_Os02g01100	nonsynonymous SNV	LOC_Os02g01100:LOC_Os02g01100.3:exon2:c.G408C:p.Q136H,LOC_Os02g01100:LOC_Os02g01100.1:exon2:c.G408C:p.Q136H,LOC_Os02g01100:LOC_Os02g01100.2:exon3:c.G408C:p.Q136H,
S6203-2	Chr2	54970	G->C	0.4622	exonic		LOC_Os02g01100	nonsynonymous SNV	LOC_Os02g01100:LOC_Os02g01100.3:exon2:c.G408C:p.Q136H,LOC_Os02g01100:LOC_Os02g01100.1:exon2:c.G408C:p.Q136H,LOC_Os02g01100:LOC_Os02g01100.2:exon3:c.G408C:p.Q136H,
E6203-2	Chr2	54970	G->C	0.6061	exonic		LOC_Os02g01100	nonsynonymous SNV	LOC_Os02g01100:LOC_Os02g01100.3:exon2:c.G408C:p.Q136H,LOC_Os02g01100:LOC_Os02g01100.1:exon2:c.G408C:p.Q136H,LOC_Os02g01100:LOC_Os02g01100.2:exon3:c.G408C:p.Q136H,
S6203-3	Chr2	60201	G->A	0.5405	exonic		LOC_Os02g01110	synonymous SNV	LOC_Os02g01110:LOC_Os02g01110.1:exon4:c.G372A:p.K124K,
H6203-2	Chr2	60201	G->A	0.5778	exonic		LOC_Os02g01110	synonymous SNV	LOC_Os02g01110:LOC_Os02g01110.1:exon4:c.G372A:p.K124K,
Y6203-2	Chr2	60201	G->A	0.6607	exonic		LOC_Os02g01110	synonymous SNV	LOC_Os02g01110:LOC_Os02g01110.1:exon4:c.G372A:p.K124K,
W6203-2	Chr2	60201	G->A	0.6275	exonic		LOC_Os02g01110	synonymous SNV	LOC_Os02g01110:LOC_Os02g01110.1:exon4:c.G372A:p.K124K,
Y6203-1	Chr2	60201	G->A	0.2222	exonic		LOC_Os02g01110	synonymous SNV	LOC_Os02g01110:LOC_Os02g01110.1:exon4:c.G372A:p.K124K,
S6203-1	Chr2	60201	G->A	0.4324	exonic		LOC_Os02g01110	synonymous SNV	LOC_Os02g01110:LOC_Os02g01110.1:exon4:c.G372A:p.K124K,
W6203-3	Chr2	60201	G->A	0.3333	exonic		LOC_Os02g01110	synonymous SNV	LOC_Os02g01110:LOC_Os02g01110.1:exon4:c.G372A:p.K124K,
H6203-3	Chr2	60201	G->A	0.4681	exonic		LOC_Os02g01110	synonymous SNV	LOC_Os02g01110:LOC_Os02g01110.1:exon4:c.G372A:p.K124K,
E6203-1	Chr2	60201	G->A	0.6389	exonic		LOC_Os02g01110	synonymous SNV	LOC_Os02g01110:LOC_Os02g01110.1:exon4:c.G372A:p.K124K,
Y6203-3	Chr2	60201	G->A	0.3529	exonic		LOC_Os02g01110	synonymous SNV	LOC_Os02g01110:LOC_Os02g01110.1:exon4:c.G372A:p.K124K,
H6203-1	Chr2	60201	G->A	0.5091	exonic		LOC_Os02g01110	synonymous SNV	LOC_Os02g01110:LOC_Os02g01110.1:exon4:c.G372A:p.K124K,
W6203-1	Chr2	60201	G->A	0.4912	exonic		LOC_Os02g01110	synonymous SNV	LOC_Os02g01110:LOC_Os02g01110.1:exon4:c.G372A:p.K124K,
E6203-3	Chr2	60201	G->A	0.6184	exonic		LOC_Os02g01110	synonymous SNV	LOC_Os02g01110:LOC_Os02g01110.1:exon4:c.G372A:p.K124K,
S6203-2	Chr2	60201	G->A	0.4419	exonic		LOC_Os02g01110	synonymous SNV	LOC_Os02g01110:LOC_Os02g01110.1:exon4:c.G372A:p.K124K,
E6203-2	Chr2	60201	G->A	0.5588	exonic		LOC_Os02g01110	synonymous SNV	LOC_Os02g01110:LOC_Os02g01110.1:exon4:c.G372A:p.K124K,
Y6203-1	Chr2	60565	A->G	0.4	exonic		LOC_Os02g01110	nonsynonymous SNV	LOC_Os02g01110:LOC_Os02g01110.1:exon5:c.A442G:p.N148D,
S6203-3	Chr2	64208	T->C	0.4177	exonic		LOC_Os02g01110	synonymous SNV	LOC_Os02g01110:LOC_Os02g01110.1:exon8:c.T1446C:p.A482A,
H6203-2	Chr2	64208	T->C	0.3571	exonic		LOC_Os02g01110	synonymous SNV	LOC_Os02g01110:LOC_Os02g01110.1:exon8:c.T1446C:p.A482A,
Y6203-2	Chr2	64208	T->C	0.4894	exonic		LOC_Os02g01110	synonymous SNV	LOC_Os02g01110:LOC_Os02g01110.1:exon8:c.T1446C:p.A482A,
W6203-2	Chr2	64208	T->C	0.3571	exonic		LOC_Os02g01110	synonymous SNV	LOC_Os02g01110:LOC_Os02g01110.1:exon8:c.T1446C:p.A482A,
Y6203-1	Chr2	64208	T->C	0.5278	exonic		LOC_Os02g01110	synonymous SNV	LOC_Os02g01110:LOC_Os02g01110.1:exon8:c.T1446C:p.A482A,
S6203-1	Chr2	64208	T->C	0.4878	exonic		LOC_Os02g01110	synonymous SNV	LOC_Os02g01110:LOC_Os02g01110.1:exon8:c.T1446C:p.A482A,
W6203-3	Chr2	64208	T->C	0.52	exonic		LOC_Os02g01110	synonymous SNV	LOC_Os02g01110:LOC_Os02g01110.1:exon8:c.T1446C:p.A482A,
H6203-3	Chr2	64208	T->C	0.1667	exonic		LOC_Os02g01110	synonymous SNV	LOC_Os02g01110:LOC_Os02g01110.1:exon8:c.T1446C:p.A482A,
E6203-1	Chr2	64208	T->C	0.4048	exonic		LOC_Os02g01110	synonymous SNV	LOC_Os02g01110:LOC_Os02g01110.1:exon8:c.T1446C:p.A482A,
Y6203-3	Chr2	64208	T->C	0.3636	exonic		LOC_Os02g01110	synonymous SNV	LOC_Os02g01110:LOC_Os02g01110.1:exon8:c.T1446C:p.A482A,
H6203-1	Chr2	64208	T->C	0.2	exonic		LOC_Os02g01110	synonymous SNV	LOC_Os02g01110:LOC_Os02g01110.1:exon8:c.T1446C:p.A482A,
W6203-1	Chr2	64208	T->C	0.4737	exonic		LOC_Os02g01110	synonymous SNV	LOC_Os02g01110:LOC_Os02g01110.1:exon8:c.T1446C:p.A482A,
E6203-3	Chr2	64208	T->C	0.4225	exonic		LOC_Os02g01110	synonymous SNV	LOC_Os02g01110:LOC_Os02g01110.1:exon8:c.T1446C:p.A482A,
S6203-2	Chr2	64208	T->C	0.371	exonic		LOC_Os02g01110	synonymous SNV	LOC_Os02g01110:LOC_Os02g01110.1:exon8:c.T1446C:p.A482A,
E6203-2	Chr2	64208	T->C	0.5	exonic		LOC_Os02g01110	synonymous SNV	LOC_Os02g01110:LOC_Os02g01110.1:exon8:c.T1446C:p.A482A,
S6203-3	Chr2	64358	G->T	0.4896	UTR3		LOC_Os02g01110(LOC_Os02g01110.1:c.*36G>T)	-	-
H6203-2	Chr2	64358	G->T	0.44	UTR3		LOC_Os02g01110(LOC_Os02g01110.1:c.*36G>T)	-	-
Y6203-2	Chr2	64358	G->T	0.5682	UTR3		LOC_Os02g01110(LOC_Os02g01110.1:c.*36G>T)	-	-
W6203-2	Chr2	64358	G->T	0.6087	UTR3		LOC_Os02g01110(LOC_Os02g01110.1:c.*36G>T)	-	-
Y6203-1	Chr2	64358	G->T	0.5517	UTR3		LOC_Os02g01110(LOC_Os02g01110.1:c.*36G>T)	-	-
S6203-1	Chr2	64358	G->T	0.54	UTR3		LOC_Os02g01110(LOC_Os02g01110.1:c.*36G>T)	-	-
W6203-3	Chr2	64358	G->T	0.3846	UTR3		LOC_Os02g01110(LOC_Os02g01110.1:c.*36G>T)	-	-
H6203-3	Chr2	64358	G->T	0.4808	UTR3		LOC_Os02g01110(LOC_Os02g01110.1:c.*36G>T)	-	-
E6203-1	Chr2	64358	G->T	0.6735	UTR3		LOC_Os02g01110(LOC_Os02g01110.1:c.*36G>T)	-	-
Y6203-3	Chr2	64358	G->T	0.5441	UTR3		LOC_Os02g01110(LOC_Os02g01110.1:c.*36G>T)	-	-
H6203-1	Chr2	64358	G->T	0.6667	UTR3		LOC_Os02g01110(LOC_Os02g01110.1:c.*36G>T)	-	-
W6203-1	Chr2	64358	G->T	0.4545	UTR3		LOC_Os02g01110(LOC_Os02g01110.1:c.*36G>T)	-	-
E6203-3	Chr2	64358	G->T	0.443	UTR3		LOC_Os02g01110(LOC_Os02g01110.1:c.*36G>T)	-	-
S6203-2	Chr2	64358	G->T	0.5373	UTR3		LOC_Os02g01110(LOC_Os02g01110.1:c.*36G>T)	-	-
E6203-2	Chr2	64358	G->T	0.5	UTR3		LOC_Os02g01110(LOC_Os02g01110.1:c.*36G>T)	-	-
S6203-3	Chr2	64543	C->G	0.4839	UTR3		LOC_Os02g01110(LOC_Os02g01110.1:c.*221C>G)	-	-
Y6203-2	Chr2	64543	C->G	0.5	UTR3		LOC_Os02g01110(LOC_Os02g01110.1:c.*221C>G)	-	-
W6203-2	Chr2	64543	C->G	0.5238	UTR3		LOC_Os02g01110(LOC_Os02g01110.1:c.*221C>G)	-	-
Y6203-1	Chr2	64543	C->G	0.4805	UTR3		LOC_Os02g01110(LOC_Os02g01110.1:c.*221C>G)	-	-
S6203-1	Chr2	64543	C->G	0.4889	UTR3		LOC_Os02g01110(LOC_Os02g01110.1:c.*221C>G)	-	-
H6203-3	Chr2	64543	C->G	0.6364	UTR3		LOC_Os02g01110(LOC_Os02g01110.1:c.*221C>G)	-	-
E6203-1	Chr2	64543	C->G	0.5909	UTR3		LOC_Os02g01110(LOC_Os02g01110.1:c.*221C>G)	-	-
Y6203-3	Chr2	64543	C->G	0.6552	UTR3		LOC_Os02g01110(LOC_Os02g01110.1:c.*221C>G)	-	-
H6203-1	Chr2	64543	C->G	0.6667	UTR3		LOC_Os02g01110(LOC_Os02g01110.1:c.*221C>G)	-	-
W6203-1	Chr2	64543	C->G	0.5	UTR3		LOC_Os02g01110(LOC_Os02g01110.1:c.*221C>G)	-	-
E6203-3	Chr2	64543	C->G	0.3333	UTR3		LOC_Os02g01110(LOC_Os02g01110.1:c.*221C>G)	-	-
S6203-2	Chr2	64543	C->G	0.6	UTR3		LOC_Os02g01110(LOC_Os02g01110.1:c.*221C>G)	-	-
E6203-2	Chr2	64543	C->G	0.4348	UTR3		LOC_Os02g01110(LOC_Os02g01110.1:c.*221C>G)	-	-
S6203-1	Chr2	73268	C->G	0.2632	UTR3		LOC_Os02g01130(LOC_Os02g01130.1:c.*1C>G)	-	-
S6203-2	Chr2	73268	C->G	0.6	UTR3		LOC_Os02g01130(LOC_Os02g01130.1:c.*1C>G)	-	-
S6203-1	Chr2	73342	G->A	0.2174	exonic		LOC_Os02g01130	nonsynonymous SNV	LOC_Os02g01130:LOC_Os02g01130.1:exon1:c.G284A:p.R95Q,
S6203-2	Chr2	73342	G->A	0.4545	exonic		LOC_Os02g01130	nonsynonymous SNV	LOC_Os02g01130:LOC_Os02g01130.1:exon1:c.G284A:p.R95Q,
S6203-3	Chr2	73550	C->G	0.1364	exonic		LOC_Os02g01130	nonsynonymous SNV	LOC_Os02g01130:LOC_Os02g01130.1:exon1:c.C76G:p.R26G,
S106B-1	Chr2	73550	C->G	0.4286	exonic		LOC_Os02g01130	nonsynonymous SNV	LOC_Os02g01130:LOC_Os02g01130.1:exon1:c.C76G:p.R26G,
S6203-2	Chr2	73550	C->G	0.2059	exonic		LOC_Os02g01130	nonsynonymous SNV	LOC_Os02g01130:LOC_Os02g01130.1:exon1:c.C76G:p.R26G,
S6203-3	Chr2	78318	A->G	0.1739	exonic		LOC_Os02g01140	synonymous SNV	LOC_Os02g01140:LOC_Os02g01140.1:exon1:c.A87G:p.A29A,
S6203-1	Chr2	78318	A->G	0.4688	exonic		LOC_Os02g01140	synonymous SNV	LOC_Os02g01140:LOC_Os02g01140.1:exon1:c.A87G:p.A29A,
E6203-3	Chr2	78318	A->G	0.5714	exonic		LOC_Os02g01140	synonymous SNV	LOC_Os02g01140:LOC_Os02g01140.1:exon1:c.A87G:p.A29A,
S6203-2	Chr2	78318	A->G	0.25	exonic		LOC_Os02g01140	synonymous SNV	LOC_Os02g01140:LOC_Os02g01140.1:exon1:c.A87G:p.A29A,
S6203-3	Chr2	78703	C->T	0.2222	exonic		LOC_Os02g01140	synonymous SNV	LOC_Os02g01140:LOC_Os02g01140.1:exon2:c.C366T:p.D122D,
H6203-2	Chr2	78703	C->T	0.2344	exonic		LOC_Os02g01140	synonymous SNV	LOC_Os02g01140:LOC_Os02g01140.1:exon2:c.C366T:p.D122D,
Y6203-2	Chr2	78703	C->T	0.2951	exonic		LOC_Os02g01140	synonymous SNV	LOC_Os02g01140:LOC_Os02g01140.1:exon2:c.C366T:p.D122D,
W6203-2	Chr2	78703	C->T	0.2625	exonic		LOC_Os02g01140	synonymous SNV	LOC_Os02g01140:LOC_Os02g01140.1:exon2:c.C366T:p.D122D,
Y6203-1	Chr2	78703	C->T	0.3117	exonic		LOC_Os02g01140	synonymous SNV	LOC_Os02g01140:LOC_Os02g01140.1:exon2:c.C366T:p.D122D,
S6203-1	Chr2	78703	C->T	0.25	exonic		LOC_Os02g01140	synonymous SNV	LOC_Os02g01140:LOC_Os02g01140.1:exon2:c.C366T:p.D122D,
W6203-3	Chr2	78703	C->T	0.2377	exonic		LOC_Os02g01140	synonymous SNV	LOC_Os02g01140:LOC_Os02g01140.1:exon2:c.C366T:p.D122D,
H6203-3	Chr2	78703	C->T	0.2576	exonic		LOC_Os02g01140	synonymous SNV	LOC_Os02g01140:LOC_Os02g01140.1:exon2:c.C366T:p.D122D,
Y6203-3	Chr2	78703	C->T	0.3214	exonic		LOC_Os02g01140	synonymous SNV	LOC_Os02g01140:LOC_Os02g01140.1:exon2:c.C366T:p.D122D,
H6203-1	Chr2	78703	C->T	0.3288	exonic		LOC_Os02g01140	synonymous SNV	LOC_Os02g01140:LOC_Os02g01140.1:exon2:c.C366T:p.D122D,
W6203-1	Chr2	78703	C->T	0.2703	exonic		LOC_Os02g01140	synonymous SNV	LOC_Os02g01140:LOC_Os02g01140.1:exon2:c.C366T:p.D122D,
E6203-3	Chr2	78703	C->T	0.6	exonic		LOC_Os02g01140	synonymous SNV	LOC_Os02g01140:LOC_Os02g01140.1:exon2:c.C366T:p.D122D,
S106B-1	Chr2	78703	C->T	0.8947	exonic		LOC_Os02g01140	synonymous SNV	LOC_Os02g01140:LOC_Os02g01140.1:exon2:c.C366T:p.D122D,
S6203-2	Chr2	78703	C->T	0.25	exonic		LOC_Os02g01140	synonymous SNV	LOC_Os02g01140:LOC_Os02g01140.1:exon2:c.C366T:p.D122D,
S6203-3	Chr2	80255	T->C	0.5018	exonic	OsHPR1	LOC_Os02g01150	synonymous SNV	LOC_Os02g01150:LOC_Os02g01150.1:exon11:c.T1077C:p.F359F,LOC_Os02g01150:LOC_Os02g01150.2:exon11:c.T1077C:p.F359F,LOC_Os02g01150:LOC_Os02g01150.3:exon10:c.T801C:p.F267F,LOC_Os02g01150:LOC_Os02g01150.4:exon10:c.T801C:p.F267F,
H6203-2	Chr2	80255	T->C	0.5145	exonic	OsHPR1	LOC_Os02g01150	synonymous SNV	LOC_Os02g01150:LOC_Os02g01150.1:exon11:c.T1077C:p.F359F,LOC_Os02g01150:LOC_Os02g01150.2:exon11:c.T1077C:p.F359F,LOC_Os02g01150:LOC_Os02g01150.3:exon10:c.T801C:p.F267F,LOC_Os02g01150:LOC_Os02g01150.4:exon10:c.T801C:p.F267F,
Y6203-2	Chr2	80255	T->C	0.4896	exonic	OsHPR1	LOC_Os02g01150	synonymous SNV	LOC_Os02g01150:LOC_Os02g01150.1:exon11:c.T1077C:p.F359F,LOC_Os02g01150:LOC_Os02g01150.2:exon11:c.T1077C:p.F359F,LOC_Os02g01150:LOC_Os02g01150.3:exon10:c.T801C:p.F267F,LOC_Os02g01150:LOC_Os02g01150.4:exon10:c.T801C:p.F267F,
W6203-2	Chr2	80255	T->C	0.4818	exonic	OsHPR1	LOC_Os02g01150	synonymous SNV	LOC_Os02g01150:LOC_Os02g01150.1:exon11:c.T1077C:p.F359F,LOC_Os02g01150:LOC_Os02g01150.2:exon11:c.T1077C:p.F359F,LOC_Os02g01150:LOC_Os02g01150.3:exon10:c.T801C:p.F267F,LOC_Os02g01150:LOC_Os02g01150.4:exon10:c.T801C:p.F267F,
Y6203-1	Chr2	80255	T->C	0.5229	exonic	OsHPR1	LOC_Os02g01150	synonymous SNV	LOC_Os02g01150:LOC_Os02g01150.1:exon11:c.T1077C:p.F359F,LOC_Os02g01150:LOC_Os02g01150.2:exon11:c.T1077C:p.F359F,LOC_Os02g01150:LOC_Os02g01150.3:exon10:c.T801C:p.F267F,LOC_Os02g01150:LOC_Os02g01150.4:exon10:c.T801C:p.F267F,
S6203-1	Chr2	80255	T->C	0.6109	exonic	OsHPR1	LOC_Os02g01150	synonymous SNV	LOC_Os02g01150:LOC_Os02g01150.1:exon11:c.T1077C:p.F359F,LOC_Os02g01150:LOC_Os02g01150.2:exon11:c.T1077C:p.F359F,LOC_Os02g01150:LOC_Os02g01150.3:exon10:c.T801C:p.F267F,LOC_Os02g01150:LOC_Os02g01150.4:exon10:c.T801C:p.F267F,
W6203-3	Chr2	80255	T->C	0.4871	exonic	OsHPR1	LOC_Os02g01150	synonymous SNV	LOC_Os02g01150:LOC_Os02g01150.1:exon11:c.T1077C:p.F359F,LOC_Os02g01150:LOC_Os02g01150.2:exon11:c.T1077C:p.F359F,LOC_Os02g01150:LOC_Os02g01150.3:exon10:c.T801C:p.F267F,LOC_Os02g01150:LOC_Os02g01150.4:exon10:c.T801C:p.F267F,
H6203-3	Chr2	80255	T->C	0.4649	exonic	OsHPR1	LOC_Os02g01150	synonymous SNV	LOC_Os02g01150:LOC_Os02g01150.1:exon11:c.T1077C:p.F359F,LOC_Os02g01150:LOC_Os02g01150.2:exon11:c.T1077C:p.F359F,LOC_Os02g01150:LOC_Os02g01150.3:exon10:c.T801C:p.F267F,LOC_Os02g01150:LOC_Os02g01150.4:exon10:c.T801C:p.F267F,
E6203-1	Chr2	80255	T->C	0.6008	exonic	OsHPR1	LOC_Os02g01150	synonymous SNV	LOC_Os02g01150:LOC_Os02g01150.1:exon11:c.T1077C:p.F359F,LOC_Os02g01150:LOC_Os02g01150.2:exon11:c.T1077C:p.F359F,LOC_Os02g01150:LOC_Os02g01150.3:exon10:c.T801C:p.F267F,LOC_Os02g01150:LOC_Os02g01150.4:exon10:c.T801C:p.F267F,
Y6203-3	Chr2	80255	T->C	0.474	exonic	OsHPR1	LOC_Os02g01150	synonymous SNV	LOC_Os02g01150:LOC_Os02g01150.1:exon11:c.T1077C:p.F359F,LOC_Os02g01150:LOC_Os02g01150.2:exon11:c.T1077C:p.F359F,LOC_Os02g01150:LOC_Os02g01150.3:exon10:c.T801C:p.F267F,LOC_Os02g01150:LOC_Os02g01150.4:exon10:c.T801C:p.F267F,
H6203-1	Chr2	80255	T->C	0.4468	exonic	OsHPR1	LOC_Os02g01150	synonymous SNV	LOC_Os02g01150:LOC_Os02g01150.1:exon11:c.T1077C:p.F359F,LOC_Os02g01150:LOC_Os02g01150.2:exon11:c.T1077C:p.F359F,LOC_Os02g01150:LOC_Os02g01150.3:exon10:c.T801C:p.F267F,LOC_Os02g01150:LOC_Os02g01150.4:exon10:c.T801C:p.F267F,
W6203-1	Chr2	80255	T->C	0.4336	exonic	OsHPR1	LOC_Os02g01150	synonymous SNV	LOC_Os02g01150:LOC_Os02g01150.1:exon11:c.T1077C:p.F359F,LOC_Os02g01150:LOC_Os02g01150.2:exon11:c.T1077C:p.F359F,LOC_Os02g01150:LOC_Os02g01150.3:exon10:c.T801C:p.F267F,LOC_Os02g01150:LOC_Os02g01150.4:exon10:c.T801C:p.F267F,
E6203-3	Chr2	80255	T->C	0.5138	exonic	OsHPR1	LOC_Os02g01150	synonymous SNV	LOC_Os02g01150:LOC_Os02g01150.1:exon11:c.T1077C:p.F359F,LOC_Os02g01150:LOC_Os02g01150.2:exon11:c.T1077C:p.F359F,LOC_Os02g01150:LOC_Os02g01150.3:exon10:c.T801C:p.F267F,LOC_Os02g01150:LOC_Os02g01150.4:exon10:c.T801C:p.F267F,
S6203-2	Chr2	80255	T->C	0.5578	exonic	OsHPR1	LOC_Os02g01150	synonymous SNV	LOC_Os02g01150:LOC_Os02g01150.1:exon11:c.T1077C:p.F359F,LOC_Os02g01150:LOC_Os02g01150.2:exon11:c.T1077C:p.F359F,LOC_Os02g01150:LOC_Os02g01150.3:exon10:c.T801C:p.F267F,LOC_Os02g01150:LOC_Os02g01150.4:exon10:c.T801C:p.F267F,
E6203-2	Chr2	80255	T->C	0.5569	exonic	OsHPR1	LOC_Os02g01150	synonymous SNV	LOC_Os02g01150:LOC_Os02g01150.1:exon11:c.T1077C:p.F359F,LOC_Os02g01150:LOC_Os02g01150.2:exon11:c.T1077C:p.F359F,LOC_Os02g01150:LOC_Os02g01150.3:exon10:c.T801C:p.F267F,LOC_Os02g01150:LOC_Os02g01150.4:exon10:c.T801C:p.F267F,
S6203-3	Chr2	82387	A->G	0.5887	exonic	OsHPR1	LOC_Os02g01150	synonymous SNV	LOC_Os02g01150:LOC_Os02g01150.1:exon3:c.A261G:p.G87G,LOC_Os02g01150:LOC_Os02g01150.2:exon3:c.A261G:p.G87G,
H6203-2	Chr2	82387	A->G	0.4735	exonic	OsHPR1	LOC_Os02g01150	synonymous SNV	LOC_Os02g01150:LOC_Os02g01150.1:exon3:c.A261G:p.G87G,LOC_Os02g01150:LOC_Os02g01150.2:exon3:c.A261G:p.G87G,
Y6203-2	Chr2	82387	A->G	0.5282	exonic	OsHPR1	LOC_Os02g01150	synonymous SNV	LOC_Os02g01150:LOC_Os02g01150.1:exon3:c.A261G:p.G87G,LOC_Os02g01150:LOC_Os02g01150.2:exon3:c.A261G:p.G87G,
W6203-2	Chr2	82387	A->G	0.4245	exonic	OsHPR1	LOC_Os02g01150	synonymous SNV	LOC_Os02g01150:LOC_Os02g01150.1:exon3:c.A261G:p.G87G,LOC_Os02g01150:LOC_Os02g01150.2:exon3:c.A261G:p.G87G,
Y6203-1	Chr2	82387	A->G	0.5061	exonic	OsHPR1	LOC_Os02g01150	synonymous SNV	LOC_Os02g01150:LOC_Os02g01150.1:exon3:c.A261G:p.G87G,LOC_Os02g01150:LOC_Os02g01150.2:exon3:c.A261G:p.G87G,
S6203-1	Chr2	82387	A->G	0.6173	exonic	OsHPR1	LOC_Os02g01150	synonymous SNV	LOC_Os02g01150:LOC_Os02g01150.1:exon3:c.A261G:p.G87G,LOC_Os02g01150:LOC_Os02g01150.2:exon3:c.A261G:p.G87G,
W6203-3	Chr2	82387	A->G	0.5184	exonic	OsHPR1	LOC_Os02g01150	synonymous SNV	LOC_Os02g01150:LOC_Os02g01150.1:exon3:c.A261G:p.G87G,LOC_Os02g01150:LOC_Os02g01150.2:exon3:c.A261G:p.G87G,
H6203-3	Chr2	82387	A->G	0.5911	exonic	OsHPR1	LOC_Os02g01150	synonymous SNV	LOC_Os02g01150:LOC_Os02g01150.1:exon3:c.A261G:p.G87G,LOC_Os02g01150:LOC_Os02g01150.2:exon3:c.A261G:p.G87G,
E6203-1	Chr2	82387	A->G	0.6116	exonic	OsHPR1	LOC_Os02g01150	synonymous SNV	LOC_Os02g01150:LOC_Os02g01150.1:exon3:c.A261G:p.G87G,LOC_Os02g01150:LOC_Os02g01150.2:exon3:c.A261G:p.G87G,
Y6203-3	Chr2	82387	A->G	0.5904	exonic	OsHPR1	LOC_Os02g01150	synonymous SNV	LOC_Os02g01150:LOC_Os02g01150.1:exon3:c.A261G:p.G87G,LOC_Os02g01150:LOC_Os02g01150.2:exon3:c.A261G:p.G87G,
H6203-1	Chr2	82387	A->G	0.4937	exonic	OsHPR1	LOC_Os02g01150	synonymous SNV	LOC_Os02g01150:LOC_Os02g01150.1:exon3:c.A261G:p.G87G,LOC_Os02g01150:LOC_Os02g01150.2:exon3:c.A261G:p.G87G,
W6203-1	Chr2	82387	A->G	0.5282	exonic	OsHPR1	LOC_Os02g01150	synonymous SNV	LOC_Os02g01150:LOC_Os02g01150.1:exon3:c.A261G:p.G87G,LOC_Os02g01150:LOC_Os02g01150.2:exon3:c.A261G:p.G87G,
E6203-3	Chr2	82387	A->G	0.6356	exonic	OsHPR1	LOC_Os02g01150	synonymous SNV	LOC_Os02g01150:LOC_Os02g01150.1:exon3:c.A261G:p.G87G,LOC_Os02g01150:LOC_Os02g01150.2:exon3:c.A261G:p.G87G,
S6203-2	Chr2	82387	A->G	0.5182	exonic	OsHPR1	LOC_Os02g01150	synonymous SNV	LOC_Os02g01150:LOC_Os02g01150.1:exon3:c.A261G:p.G87G,LOC_Os02g01150:LOC_Os02g01150.2:exon3:c.A261G:p.G87G,
E6203-2	Chr2	82387	A->G	0.5306	exonic	OsHPR1	LOC_Os02g01150	synonymous SNV	LOC_Os02g01150:LOC_Os02g01150.1:exon3:c.A261G:p.G87G,LOC_Os02g01150:LOC_Os02g01150.2:exon3:c.A261G:p.G87G,
H3203-2	Chr2	86872	A->G	0.1091	UTR3		LOC_Os02g01170(LOC_Os02g01170.1:c.*256A>G)	-	-
W6203-2	Chr2	86872	A->G	0.1429	UTR3		LOC_Os02g01170(LOC_Os02g01170.1:c.*256A>G)	-	-
Y3203-3	Chr2	86872	A->G	0.1324	UTR3		LOC_Os02g01170(LOC_Os02g01170.1:c.*256A>G)	-	-
W106B-3	Chr2	86872	A->G	0.1053	UTR3		LOC_Os02g01170(LOC_Os02g01170.1:c.*256A>G)	-	-
H106B-3	Chr2	86872	A->G	0.1053	UTR3		LOC_Os02g01170(LOC_Os02g01170.1:c.*256A>G)	-	-
S3203-2	Chr2	86872	A->G	0.1818	UTR3		LOC_Os02g01170(LOC_Os02g01170.1:c.*256A>G)	-	-
Y3203-2	Chr2	86872	A->G	0.2414	UTR3		LOC_Os02g01170(LOC_Os02g01170.1:c.*256A>G)	-	-
W6203-3	Chr2	86872	A->G	0.2174	UTR3		LOC_Os02g01170(LOC_Os02g01170.1:c.*256A>G)	-	-
Y106B-2	Chr2	86872	A->G	0.1364	UTR3		LOC_Os02g01170(LOC_Os02g01170.1:c.*256A>G)	-	-
S106B-3	Chr2	86872	A->G	0.1176	UTR3		LOC_Os02g01170(LOC_Os02g01170.1:c.*256A>G)	-	-
S3203-3	Chr2	86872	A->G	0.1273	UTR3		LOC_Os02g01170(LOC_Os02g01170.1:c.*256A>G)	-	-
H106B-2	Chr2	86872	A->G	0.125	UTR3		LOC_Os02g01170(LOC_Os02g01170.1:c.*256A>G)	-	-
W106B-1	Chr2	86872	A->G	0.1136	UTR3		LOC_Os02g01170(LOC_Os02g01170.1:c.*256A>G)	-	-
E106B-1	Chr2	86872	A->G	0.1	UTR3		LOC_Os02g01170(LOC_Os02g01170.1:c.*256A>G)	-	-
E6203-2	Chr2	86872	A->G	0.1364	UTR3		LOC_Os02g01170(LOC_Os02g01170.1:c.*256A>G)	-	-
S6203-3	Chr2	88206	C->G	0.5169	exonic		LOC_Os02g01170	nonsynonymous SNV	LOC_Os02g01170:LOC_Os02g01170.1:exon5:c.C1922G:p.T641S,
H6203-2	Chr2	88206	C->G	0.5052	exonic		LOC_Os02g01170	nonsynonymous SNV	LOC_Os02g01170:LOC_Os02g01170.1:exon5:c.C1922G:p.T641S,
Y6203-2	Chr2	88206	C->G	0.5545	exonic		LOC_Os02g01170	nonsynonymous SNV	LOC_Os02g01170:LOC_Os02g01170.1:exon5:c.C1922G:p.T641S,
W6203-2	Chr2	88206	C->G	0.5286	exonic		LOC_Os02g01170	nonsynonymous SNV	LOC_Os02g01170:LOC_Os02g01170.1:exon5:c.C1922G:p.T641S,
Y6203-1	Chr2	88206	C->G	0.5658	exonic		LOC_Os02g01170	nonsynonymous SNV	LOC_Os02g01170:LOC_Os02g01170.1:exon5:c.C1922G:p.T641S,
S6203-1	Chr2	88206	C->G	0.4918	exonic		LOC_Os02g01170	nonsynonymous SNV	LOC_Os02g01170:LOC_Os02g01170.1:exon5:c.C1922G:p.T641S,
W6203-3	Chr2	88206	C->G	0.4457	exonic		LOC_Os02g01170	nonsynonymous SNV	LOC_Os02g01170:LOC_Os02g01170.1:exon5:c.C1922G:p.T641S,
H6203-3	Chr2	88206	C->G	0.4856	exonic		LOC_Os02g01170	nonsynonymous SNV	LOC_Os02g01170:LOC_Os02g01170.1:exon5:c.C1922G:p.T641S,
E6203-1	Chr2	88206	C->G	0.4409	exonic		LOC_Os02g01170	nonsynonymous SNV	LOC_Os02g01170:LOC_Os02g01170.1:exon5:c.C1922G:p.T641S,
Y6203-3	Chr2	88206	C->G	0.4711	exonic		LOC_Os02g01170	nonsynonymous SNV	LOC_Os02g01170:LOC_Os02g01170.1:exon5:c.C1922G:p.T641S,
H6203-1	Chr2	88206	C->G	0.4719	exonic		LOC_Os02g01170	nonsynonymous SNV	LOC_Os02g01170:LOC_Os02g01170.1:exon5:c.C1922G:p.T641S,
W6203-1	Chr2	88206	C->G	0.4652	exonic		LOC_Os02g01170	nonsynonymous SNV	LOC_Os02g01170:LOC_Os02g01170.1:exon5:c.C1922G:p.T641S,
E6203-3	Chr2	88206	C->G	0.4299	exonic		LOC_Os02g01170	nonsynonymous SNV	LOC_Os02g01170:LOC_Os02g01170.1:exon5:c.C1922G:p.T641S,
S6203-2	Chr2	88206	C->G	0.5353	exonic		LOC_Os02g01170	nonsynonymous SNV	LOC_Os02g01170:LOC_Os02g01170.1:exon5:c.C1922G:p.T641S,
E6203-2	Chr2	88206	C->G	0.4344	exonic		LOC_Os02g01170	nonsynonymous SNV	LOC_Os02g01170:LOC_Os02g01170.1:exon5:c.C1922G:p.T641S,
S6203-3	Chr2	103472	G->A	0.5283	exonic		LOC_Os02g01180	nonsynonymous SNV	LOC_Os02g01180:LOC_Os02g01180.1:exon10:c.G1274A:p.G425E,LOC_Os02g01180:LOC_Os02g01180.2:exon10:c.G473A:p.G158E,
H6203-2	Chr2	103472	G->A	0.4516	exonic		LOC_Os02g01180	nonsynonymous SNV	LOC_Os02g01180:LOC_Os02g01180.1:exon10:c.G1274A:p.G425E,LOC_Os02g01180:LOC_Os02g01180.2:exon10:c.G473A:p.G158E,
Y6203-2	Chr2	103472	G->A	0.3117	exonic		LOC_Os02g01180	nonsynonymous SNV	LOC_Os02g01180:LOC_Os02g01180.1:exon10:c.G1274A:p.G425E,LOC_Os02g01180:LOC_Os02g01180.2:exon10:c.G473A:p.G158E,
W6203-2	Chr2	103472	G->A	0.4681	exonic		LOC_Os02g01180	nonsynonymous SNV	LOC_Os02g01180:LOC_Os02g01180.1:exon10:c.G1274A:p.G425E,LOC_Os02g01180:LOC_Os02g01180.2:exon10:c.G473A:p.G158E,
Y6203-1	Chr2	103472	G->A	0.4615	exonic		LOC_Os02g01180	nonsynonymous SNV	LOC_Os02g01180:LOC_Os02g01180.1:exon10:c.G1274A:p.G425E,LOC_Os02g01180:LOC_Os02g01180.2:exon10:c.G473A:p.G158E,
S6203-1	Chr2	103472	G->A	0.4898	exonic		LOC_Os02g01180	nonsynonymous SNV	LOC_Os02g01180:LOC_Os02g01180.1:exon10:c.G1274A:p.G425E,LOC_Os02g01180:LOC_Os02g01180.2:exon10:c.G473A:p.G158E,
W6203-3	Chr2	103472	G->A	0.3704	exonic		LOC_Os02g01180	nonsynonymous SNV	LOC_Os02g01180:LOC_Os02g01180.1:exon10:c.G1274A:p.G425E,LOC_Os02g01180:LOC_Os02g01180.2:exon10:c.G473A:p.G158E,
H6203-3	Chr2	103472	G->A	0.52	exonic		LOC_Os02g01180	nonsynonymous SNV	LOC_Os02g01180:LOC_Os02g01180.1:exon10:c.G1274A:p.G425E,LOC_Os02g01180:LOC_Os02g01180.2:exon10:c.G473A:p.G158E,
E6203-1	Chr2	103472	G->A	0.3824	exonic		LOC_Os02g01180	nonsynonymous SNV	LOC_Os02g01180:LOC_Os02g01180.1:exon10:c.G1274A:p.G425E,LOC_Os02g01180:LOC_Os02g01180.2:exon10:c.G473A:p.G158E,
Y6203-3	Chr2	103472	G->A	0.4747	exonic		LOC_Os02g01180	nonsynonymous SNV	LOC_Os02g01180:LOC_Os02g01180.1:exon10:c.G1274A:p.G425E,LOC_Os02g01180:LOC_Os02g01180.2:exon10:c.G473A:p.G158E,
H6203-1	Chr2	103472	G->A	0.4138	exonic		LOC_Os02g01180	nonsynonymous SNV	LOC_Os02g01180:LOC_Os02g01180.1:exon10:c.G1274A:p.G425E,LOC_Os02g01180:LOC_Os02g01180.2:exon10:c.G473A:p.G158E,
W6203-1	Chr2	103472	G->A	0.3833	exonic		LOC_Os02g01180	nonsynonymous SNV	LOC_Os02g01180:LOC_Os02g01180.1:exon10:c.G1274A:p.G425E,LOC_Os02g01180:LOC_Os02g01180.2:exon10:c.G473A:p.G158E,
E6203-3	Chr2	103472	G->A	0.4605	exonic		LOC_Os02g01180	nonsynonymous SNV	LOC_Os02g01180:LOC_Os02g01180.1:exon10:c.G1274A:p.G425E,LOC_Os02g01180:LOC_Os02g01180.2:exon10:c.G473A:p.G158E,
S6203-2	Chr2	103472	G->A	0.5455	exonic		LOC_Os02g01180	nonsynonymous SNV	LOC_Os02g01180:LOC_Os02g01180.1:exon10:c.G1274A:p.G425E,LOC_Os02g01180:LOC_Os02g01180.2:exon10:c.G473A:p.G158E,
E6203-2	Chr2	103472	G->A	0.62	exonic		LOC_Os02g01180	nonsynonymous SNV	LOC_Os02g01180:LOC_Os02g01180.1:exon10:c.G1274A:p.G425E,LOC_Os02g01180:LOC_Os02g01180.2:exon10:c.G473A:p.G158E,
S6203-3	Chr2	106550	T->A	0.2192	exonic		LOC_Os02g01180	nonsynonymous SNV	LOC_Os02g01180:LOC_Os02g01180.1:exon4:c.T795A:p.F265L,
H6203-2	Chr2	106550	T->A	0.2281	exonic		LOC_Os02g01180	nonsynonymous SNV	LOC_Os02g01180:LOC_Os02g01180.1:exon4:c.T795A:p.F265L,
Y6203-2	Chr2	106550	T->A	0.3462	exonic		LOC_Os02g01180	nonsynonymous SNV	LOC_Os02g01180:LOC_Os02g01180.1:exon4:c.T795A:p.F265L,
W6203-2	Chr2	106550	T->A	0.2917	exonic		LOC_Os02g01180	nonsynonymous SNV	LOC_Os02g01180:LOC_Os02g01180.1:exon4:c.T795A:p.F265L,
S6203-1	Chr2	106550	T->A	0.1935	exonic		LOC_Os02g01180	nonsynonymous SNV	LOC_Os02g01180:LOC_Os02g01180.1:exon4:c.T795A:p.F265L,
W6203-3	Chr2	106550	T->A	0.3448	exonic		LOC_Os02g01180	nonsynonymous SNV	LOC_Os02g01180:LOC_Os02g01180.1:exon4:c.T795A:p.F265L,
H6203-3	Chr2	106550	T->A	0.2967	exonic		LOC_Os02g01180	nonsynonymous SNV	LOC_Os02g01180:LOC_Os02g01180.1:exon4:c.T795A:p.F265L,
E6203-1	Chr2	106550	T->A	0.1833	exonic		LOC_Os02g01180	nonsynonymous SNV	LOC_Os02g01180:LOC_Os02g01180.1:exon4:c.T795A:p.F265L,
Y6203-3	Chr2	106550	T->A	0.2121	exonic		LOC_Os02g01180	nonsynonymous SNV	LOC_Os02g01180:LOC_Os02g01180.1:exon4:c.T795A:p.F265L,
H6203-1	Chr2	106550	T->A	0.125	exonic		LOC_Os02g01180	nonsynonymous SNV	LOC_Os02g01180:LOC_Os02g01180.1:exon4:c.T795A:p.F265L,
W6203-1	Chr2	106550	T->A	0.2439	exonic		LOC_Os02g01180	nonsynonymous SNV	LOC_Os02g01180:LOC_Os02g01180.1:exon4:c.T795A:p.F265L,
E6203-3	Chr2	106550	T->A	0.4038	exonic		LOC_Os02g01180	nonsynonymous SNV	LOC_Os02g01180:LOC_Os02g01180.1:exon4:c.T795A:p.F265L,
S6203-2	Chr2	106550	T->A	0.1731	exonic		LOC_Os02g01180	nonsynonymous SNV	LOC_Os02g01180:LOC_Os02g01180.1:exon4:c.T795A:p.F265L,
E6203-2	Chr2	106550	T->A	0.2703	exonic		LOC_Os02g01180	nonsynonymous SNV	LOC_Os02g01180:LOC_Os02g01180.1:exon4:c.T795A:p.F265L,
S6203-3	Chr2	106585	G->A	0.1765	exonic		LOC_Os02g01180	nonsynonymous SNV	LOC_Os02g01180:LOC_Os02g01180.1:exon4:c.G760A:p.V254I,
H6203-2	Chr2	106585	G->A	0.2182	exonic		LOC_Os02g01180	nonsynonymous SNV	LOC_Os02g01180:LOC_Os02g01180.1:exon4:c.G760A:p.V254I,
Y6203-2	Chr2	106585	G->A	0.3182	exonic		LOC_Os02g01180	nonsynonymous SNV	LOC_Os02g01180:LOC_Os02g01180.1:exon4:c.G760A:p.V254I,
W6203-2	Chr2	106585	G->A	0.28	exonic		LOC_Os02g01180	nonsynonymous SNV	LOC_Os02g01180:LOC_Os02g01180.1:exon4:c.G760A:p.V254I,
S6203-1	Chr2	106585	G->A	0.1875	exonic		LOC_Os02g01180	nonsynonymous SNV	LOC_Os02g01180:LOC_Os02g01180.1:exon4:c.G760A:p.V254I,
W6203-3	Chr2	106585	G->A	0.2308	exonic		LOC_Os02g01180	nonsynonymous SNV	LOC_Os02g01180:LOC_Os02g01180.1:exon4:c.G760A:p.V254I,
H6203-3	Chr2	106585	G->A	0.1429	exonic		LOC_Os02g01180	nonsynonymous SNV	LOC_Os02g01180:LOC_Os02g01180.1:exon4:c.G760A:p.V254I,
Y6203-3	Chr2	106585	G->A	0.1538	exonic		LOC_Os02g01180	nonsynonymous SNV	LOC_Os02g01180:LOC_Os02g01180.1:exon4:c.G760A:p.V254I,
H6203-1	Chr2	106585	G->A	0.1087	exonic		LOC_Os02g01180	nonsynonymous SNV	LOC_Os02g01180:LOC_Os02g01180.1:exon4:c.G760A:p.V254I,
W6203-1	Chr2	106585	G->A	0.3429	exonic		LOC_Os02g01180	nonsynonymous SNV	LOC_Os02g01180:LOC_Os02g01180.1:exon4:c.G760A:p.V254I,
E6203-3	Chr2	106585	G->A	0.3478	exonic		LOC_Os02g01180	nonsynonymous SNV	LOC_Os02g01180:LOC_Os02g01180.1:exon4:c.G760A:p.V254I,
S6203-2	Chr2	106585	G->A	0.1556	exonic		LOC_Os02g01180	nonsynonymous SNV	LOC_Os02g01180:LOC_Os02g01180.1:exon4:c.G760A:p.V254I,
E6203-2	Chr2	106585	G->A	0.1538	exonic		LOC_Os02g01180	nonsynonymous SNV	LOC_Os02g01180:LOC_Os02g01180.1:exon4:c.G760A:p.V254I,
H6203-3	Chr2	106690	C->T	0.2727	UTR5		LOC_Os02g01180(LOC_Os02g01180.2:c.-147C>T)	-	-
S6203-3	Chr2	106886	C->T	0.2245	exonic		LOC_Os02g01180	synonymous SNV	LOC_Os02g01180:LOC_Os02g01180.1:exon3:c.C711T:p.T237T,
H6203-2	Chr2	106886	C->T	0.3433	exonic		LOC_Os02g01180	synonymous SNV	LOC_Os02g01180:LOC_Os02g01180.1:exon3:c.C711T:p.T237T,
Y6203-2	Chr2	106886	C->T	0.4118	exonic		LOC_Os02g01180	synonymous SNV	LOC_Os02g01180:LOC_Os02g01180.1:exon3:c.C711T:p.T237T,
W6203-2	Chr2	106886	C->T	0.2439	exonic		LOC_Os02g01180	synonymous SNV	LOC_Os02g01180:LOC_Os02g01180.1:exon3:c.C711T:p.T237T,
S6203-1	Chr2	106886	C->T	0.25	exonic		LOC_Os02g01180	synonymous SNV	LOC_Os02g01180:LOC_Os02g01180.1:exon3:c.C711T:p.T237T,
W6203-3	Chr2	106886	C->T	0.2326	exonic		LOC_Os02g01180	synonymous SNV	LOC_Os02g01180:LOC_Os02g01180.1:exon3:c.C711T:p.T237T,
H6203-3	Chr2	106886	C->T	0.2039	exonic		LOC_Os02g01180	synonymous SNV	LOC_Os02g01180:LOC_Os02g01180.1:exon3:c.C711T:p.T237T,
E6203-1	Chr2	106886	C->T	0.1806	exonic		LOC_Os02g01180	synonymous SNV	LOC_Os02g01180:LOC_Os02g01180.1:exon3:c.C711T:p.T237T,
Y6203-3	Chr2	106886	C->T	0.2039	exonic		LOC_Os02g01180	synonymous SNV	LOC_Os02g01180:LOC_Os02g01180.1:exon3:c.C711T:p.T237T,
H6203-1	Chr2	106886	C->T	0.1429	exonic		LOC_Os02g01180	synonymous SNV	LOC_Os02g01180:LOC_Os02g01180.1:exon3:c.C711T:p.T237T,
W6203-1	Chr2	106886	C->T	0.4211	exonic		LOC_Os02g01180	synonymous SNV	LOC_Os02g01180:LOC_Os02g01180.1:exon3:c.C711T:p.T237T,
E6203-3	Chr2	106886	C->T	0.1455	exonic		LOC_Os02g01180	synonymous SNV	LOC_Os02g01180:LOC_Os02g01180.1:exon3:c.C711T:p.T237T,
S106B-1	Chr2	106886	C->T	0.8387	exonic		LOC_Os02g01180	synonymous SNV	LOC_Os02g01180:LOC_Os02g01180.1:exon3:c.C711T:p.T237T,
S6203-2	Chr2	106886	C->T	0.2586	exonic		LOC_Os02g01180	synonymous SNV	LOC_Os02g01180:LOC_Os02g01180.1:exon3:c.C711T:p.T237T,
E6203-2	Chr2	106886	C->T	0.125	exonic		LOC_Os02g01180	synonymous SNV	LOC_Os02g01180:LOC_Os02g01180.1:exon3:c.C711T:p.T237T,
S6203-3	Chr2	107296	G->C	0.5243	exonic		LOC_Os02g01180	nonsynonymous SNV	LOC_Os02g01180:LOC_Os02g01180.1:exon2:c.G474C:p.L158F,
H6203-2	Chr2	107296	G->C	0.3585	exonic		LOC_Os02g01180	nonsynonymous SNV	LOC_Os02g01180:LOC_Os02g01180.1:exon2:c.G474C:p.L158F,
Y6203-2	Chr2	107296	G->C	0.5	exonic		LOC_Os02g01180	nonsynonymous SNV	LOC_Os02g01180:LOC_Os02g01180.1:exon2:c.G474C:p.L158F,
W6203-2	Chr2	107296	G->C	0.4286	exonic		LOC_Os02g01180	nonsynonymous SNV	LOC_Os02g01180:LOC_Os02g01180.1:exon2:c.G474C:p.L158F,
S6203-1	Chr2	107296	G->C	0.2464	exonic		LOC_Os02g01180	nonsynonymous SNV	LOC_Os02g01180:LOC_Os02g01180.1:exon2:c.G474C:p.L158F,
W6203-3	Chr2	107296	G->C	0.32	exonic		LOC_Os02g01180	nonsynonymous SNV	LOC_Os02g01180:LOC_Os02g01180.1:exon2:c.G474C:p.L158F,
H6203-3	Chr2	107296	G->C	0.4862	exonic		LOC_Os02g01180	nonsynonymous SNV	LOC_Os02g01180:LOC_Os02g01180.1:exon2:c.G474C:p.L158F,
E6203-1	Chr2	107296	G->C	0.5132	exonic		LOC_Os02g01180	nonsynonymous SNV	LOC_Os02g01180:LOC_Os02g01180.1:exon2:c.G474C:p.L158F,
Y6203-3	Chr2	107296	G->C	0.5	exonic		LOC_Os02g01180	nonsynonymous SNV	LOC_Os02g01180:LOC_Os02g01180.1:exon2:c.G474C:p.L158F,
H6203-1	Chr2	107296	G->C	0.625	exonic		LOC_Os02g01180	nonsynonymous SNV	LOC_Os02g01180:LOC_Os02g01180.1:exon2:c.G474C:p.L158F,
W6203-1	Chr2	107296	G->C	0.5139	exonic		LOC_Os02g01180	nonsynonymous SNV	LOC_Os02g01180:LOC_Os02g01180.1:exon2:c.G474C:p.L158F,
E6203-3	Chr2	107296	G->C	0.5714	exonic		LOC_Os02g01180	nonsynonymous SNV	LOC_Os02g01180:LOC_Os02g01180.1:exon2:c.G474C:p.L158F,
S6203-2	Chr2	107296	G->C	0.3253	exonic		LOC_Os02g01180	nonsynonymous SNV	LOC_Os02g01180:LOC_Os02g01180.1:exon2:c.G474C:p.L158F,
E6203-2	Chr2	107296	G->C	0.4182	exonic		LOC_Os02g01180	nonsynonymous SNV	LOC_Os02g01180:LOC_Os02g01180.1:exon2:c.G474C:p.L158F,
E3203-2	Chr2	113266	G->T	0.2174	exonic		LOC_Os02g01200	nonsynonymous SNV	LOC_Os02g01200:LOC_Os02g01200.1:exon1:c.G385T:p.V129F,
W3203-2	Chr2	119732	T->A	0.6	exonic		LOC_Os02g01210	nonsynonymous SNV	LOC_Os02g01210:LOC_Os02g01210.1:exon2:c.T53A:p.V18E,
Y3203-2	Chr2	125445	G->C	0.2353	exonic	OsHAC1;1	LOC_Os02g01220	synonymous SNV	LOC_Os02g01220:LOC_Os02g01220.1:exon3:c.G189C:p.T63T,
H3203-3	Chr2	129403	T->C	0.25	exonic		LOC_Os02g01230	nonsynonymous SNV	LOC_Os02g01230:LOC_Os02g01230.1:exon2:c.T638C:p.L213P,LOC_Os02g01230:LOC_Os02g01230.2:exon2:c.T638C:p.L213P,
S106B-2	Chr2	141769	A->G	0.6	exonic		LOC_Os02g01260	nonsynonymous SNV	LOC_Os02g01260:LOC_Os02g01260.1:exon1:c.A2114G:p.D705G,
E106B-1	Chr2	141769	A->G	0.75	exonic		LOC_Os02g01260	nonsynonymous SNV	LOC_Os02g01260:LOC_Os02g01260.1:exon1:c.A2114G:p.D705G,
S106B-3	Chr2	141932	C->T	0.6667	exonic		LOC_Os02g01260	nonsynonymous SNV	LOC_Os02g01260:LOC_Os02g01260.1:exon1:c.C1951T:p.P651S,
E106B-3	Chr2	141932	C->T	0.5714	exonic		LOC_Os02g01260	nonsynonymous SNV	LOC_Os02g01260:LOC_Os02g01260.1:exon1:c.C1951T:p.P651S,
E6203-1	Chr2	142022	G->A	0.6	exonic		LOC_Os02g01260	nonsynonymous SNV	LOC_Os02g01260:LOC_Os02g01260.1:exon1:c.G1861A:p.E621K,
S106B-3	Chr2	142418	C->T	0.6	exonic		LOC_Os02g01260	nonsynonymous SNV	LOC_Os02g01260:LOC_Os02g01260.1:exon1:c.C1465T:p.P489S,
E106B-2	Chr2	142418	C->T	0.75	exonic		LOC_Os02g01260	nonsynonymous SNV	LOC_Os02g01260:LOC_Os02g01260.1:exon1:c.C1465T:p.P489S,
E6203-1	Chr2	142604	G->A	0.4286	exonic		LOC_Os02g01260	nonsynonymous SNV	LOC_Os02g01260:LOC_Os02g01260.1:exon1:c.G1279A:p.V427M,
W106B-2	Chr2	142625	G->A	0.6	exonic		LOC_Os02g01260	nonsynonymous SNV	LOC_Os02g01260:LOC_Os02g01260.1:exon1:c.G1258A:p.V420M,
E6203-1	Chr2	142629	G->T	0.4444	exonic		LOC_Os02g01260	nonsynonymous SNV	LOC_Os02g01260:LOC_Os02g01260.1:exon1:c.G1254T:p.K418N,
W106B-3	Chr2	142651	C->T	0.3	exonic		LOC_Os02g01260	nonsynonymous SNV	LOC_Os02g01260:LOC_Os02g01260.1:exon1:c.C1232T:p.S411F,
Y6203-3	Chr2	142730	G->T	0.4286	exonic		LOC_Os02g01260	stopgain	LOC_Os02g01260:LOC_Os02g01260.1:exon1:c.G1153T:p.E385X,
W106B-3	Chr2	142795	C->T	0.4286	exonic		LOC_Os02g01260	nonsynonymous SNV	LOC_Os02g01260:LOC_Os02g01260.1:exon1:c.C1088T:p.P363L,
S106B-1	Chr2	142803	G->A	0.3	exonic		LOC_Os02g01260	synonymous SNV	LOC_Os02g01260:LOC_Os02g01260.1:exon1:c.G1080A:p.Q360Q,
S106B-1	Chr2	142806	G->A	0.3	exonic		LOC_Os02g01260	synonymous SNV	LOC_Os02g01260:LOC_Os02g01260.1:exon1:c.G1077A:p.V359V,
W106B-3	Chr2	142891	G->A	0.375	exonic		LOC_Os02g01260	nonsynonymous SNV	LOC_Os02g01260:LOC_Os02g01260.1:exon1:c.G992A:p.G331E,
E106B-2	Chr2	142991	A->G	0.5	exonic		LOC_Os02g01260	nonsynonymous SNV	LOC_Os02g01260:LOC_Os02g01260.1:exon1:c.A892G:p.T298A,
E106B-1	Chr2	142991	A->G	0.5	exonic		LOC_Os02g01260	nonsynonymous SNV	LOC_Os02g01260:LOC_Os02g01260.1:exon1:c.A892G:p.T298A,
S106B-1	Chr2	143058	C->T	0.2857	exonic		LOC_Os02g01260	synonymous SNV	LOC_Os02g01260:LOC_Os02g01260.1:exon1:c.C825T:p.T275T,
S6203-1	Chr2	143112	A->G	0.75	exonic		LOC_Os02g01260	synonymous SNV	LOC_Os02g01260:LOC_Os02g01260.1:exon1:c.A771G:p.Q257Q,
S106B-3	Chr2	143112	A->G	0.3333	exonic		LOC_Os02g01260	synonymous SNV	LOC_Os02g01260:LOC_Os02g01260.1:exon1:c.A771G:p.Q257Q,
S106B-1	Chr2	143112	A->G	0.3333	exonic		LOC_Os02g01260	synonymous SNV	LOC_Os02g01260:LOC_Os02g01260.1:exon1:c.A771G:p.Q257Q,
E106B-1	Chr2	143112	A->G	0.2143	exonic		LOC_Os02g01260	synonymous SNV	LOC_Os02g01260:LOC_Os02g01260.1:exon1:c.A771G:p.Q257Q,
S6203-2	Chr2	143112	A->G	0.3333	exonic		LOC_Os02g01260	synonymous SNV	LOC_Os02g01260:LOC_Os02g01260.1:exon1:c.A771G:p.Q257Q,
S6203-1	Chr2	143208	C->T	0.375	exonic		LOC_Os02g01260	synonymous SNV	LOC_Os02g01260:LOC_Os02g01260.1:exon1:c.C675T:p.F225F,
E6203-1	Chr2	143208	C->T	0.5	exonic		LOC_Os02g01260	synonymous SNV	LOC_Os02g01260:LOC_Os02g01260.1:exon1:c.C675T:p.F225F,
E106B-3	Chr2	143208	C->T	0.1765	exonic		LOC_Os02g01260	synonymous SNV	LOC_Os02g01260:LOC_Os02g01260.1:exon1:c.C675T:p.F225F,
E106B-1	Chr2	143208	C->T	0.2667	exonic		LOC_Os02g01260	synonymous SNV	LOC_Os02g01260:LOC_Os02g01260.1:exon1:c.C675T:p.F225F,
W106B-2	Chr2	143208	C->T	0.6	exonic		LOC_Os02g01260	synonymous SNV	LOC_Os02g01260:LOC_Os02g01260.1:exon1:c.C675T:p.F225F,
S106B-2	Chr2	143349	T->A	0.1515	exonic		LOC_Os02g01260	synonymous SNV	LOC_Os02g01260:LOC_Os02g01260.1:exon1:c.T534A:p.I178I,
E106B-3	Chr2	143349	T->A	0.2353	exonic		LOC_Os02g01260	synonymous SNV	LOC_Os02g01260:LOC_Os02g01260.1:exon1:c.T534A:p.I178I,
S106B-1	Chr2	143349	T->A	0.5455	exonic		LOC_Os02g01260	synonymous SNV	LOC_Os02g01260:LOC_Os02g01260.1:exon1:c.T534A:p.I178I,
S6203-2	Chr2	143349	T->A	0.2308	exonic		LOC_Os02g01260	synonymous SNV	LOC_Os02g01260:LOC_Os02g01260.1:exon1:c.T534A:p.I178I,
S106B-3	Chr2	143406	G->A	0.3333	exonic		LOC_Os02g01260	synonymous SNV	LOC_Os02g01260:LOC_Os02g01260.1:exon1:c.G477A:p.R159R,
E106B-2	Chr2	143406	G->A	0.3	exonic		LOC_Os02g01260	synonymous SNV	LOC_Os02g01260:LOC_Os02g01260.1:exon1:c.G477A:p.R159R,
E106B-3	Chr2	143406	G->A	0.1765	exonic		LOC_Os02g01260	synonymous SNV	LOC_Os02g01260:LOC_Os02g01260.1:exon1:c.G477A:p.R159R,
S106B-1	Chr2	143406	G->A	0.6154	exonic		LOC_Os02g01260	synonymous SNV	LOC_Os02g01260:LOC_Os02g01260.1:exon1:c.G477A:p.R159R,
Y6203-2	Chr2	143486	G->T	0.6	exonic		LOC_Os02g01260	stopgain	LOC_Os02g01260:LOC_Os02g01260.1:exon1:c.G397T:p.E133X,
H6203-3	Chr2	143486	G->T	0.4286	exonic		LOC_Os02g01260	stopgain	LOC_Os02g01260:LOC_Os02g01260.1:exon1:c.G397T:p.E133X,
S6203-1	Chr2	143508	T->A	0.5556	exonic		LOC_Os02g01260	nonsynonymous SNV	LOC_Os02g01260:LOC_Os02g01260.1:exon1:c.T375A:p.H125Q,
S106B-2	Chr2	143508	T->A	0.7586	exonic		LOC_Os02g01260	nonsynonymous SNV	LOC_Os02g01260:LOC_Os02g01260.1:exon1:c.T375A:p.H125Q,
E6203-1	Chr2	143508	T->A	0.3	exonic		LOC_Os02g01260	nonsynonymous SNV	LOC_Os02g01260:LOC_Os02g01260.1:exon1:c.T375A:p.H125Q,
S106B-3	Chr2	143508	T->A	0.5	exonic		LOC_Os02g01260	nonsynonymous SNV	LOC_Os02g01260:LOC_Os02g01260.1:exon1:c.T375A:p.H125Q,
E106B-2	Chr2	143508	T->A	0.6667	exonic		LOC_Os02g01260	nonsynonymous SNV	LOC_Os02g01260:LOC_Os02g01260.1:exon1:c.T375A:p.H125Q,
E106B-3	Chr2	143508	T->A	0.45	exonic		LOC_Os02g01260	nonsynonymous SNV	LOC_Os02g01260:LOC_Os02g01260.1:exon1:c.T375A:p.H125Q,
E6203-3	Chr2	143508	T->A	0.7	exonic		LOC_Os02g01260	nonsynonymous SNV	LOC_Os02g01260:LOC_Os02g01260.1:exon1:c.T375A:p.H125Q,
E106B-1	Chr2	143508	T->A	0.5556	exonic		LOC_Os02g01260	nonsynonymous SNV	LOC_Os02g01260:LOC_Os02g01260.1:exon1:c.T375A:p.H125Q,
S6203-2	Chr2	143508	T->A	0.6	exonic		LOC_Os02g01260	nonsynonymous SNV	LOC_Os02g01260:LOC_Os02g01260.1:exon1:c.T375A:p.H125Q,
S6203-3	Chr2	143527	C->T	0.4286	exonic		LOC_Os02g01260	nonsynonymous SNV	LOC_Os02g01260:LOC_Os02g01260.1:exon1:c.C356T:p.S119F,
S106B-2	Chr2	143527	C->T	0.1481	exonic		LOC_Os02g01260	nonsynonymous SNV	LOC_Os02g01260:LOC_Os02g01260.1:exon1:c.C356T:p.S119F,
E6203-1	Chr2	143527	C->T	0.5	exonic		LOC_Os02g01260	nonsynonymous SNV	LOC_Os02g01260:LOC_Os02g01260.1:exon1:c.C356T:p.S119F,
E106B-2	Chr2	143527	C->T	0.2308	exonic		LOC_Os02g01260	nonsynonymous SNV	LOC_Os02g01260:LOC_Os02g01260.1:exon1:c.C356T:p.S119F,
H106B-1	Chr2	143527	C->T	0.5	exonic		LOC_Os02g01260	nonsynonymous SNV	LOC_Os02g01260:LOC_Os02g01260.1:exon1:c.C356T:p.S119F,
E106B-1	Chr2	143527	C->T	0.375	exonic		LOC_Os02g01260	nonsynonymous SNV	LOC_Os02g01260:LOC_Os02g01260.1:exon1:c.C356T:p.S119F,
Y106B-1	Chr2	143527	C->T	0.5	exonic		LOC_Os02g01260	nonsynonymous SNV	LOC_Os02g01260:LOC_Os02g01260.1:exon1:c.C356T:p.S119F,
H6203-3	Chr2	143544	A->G	0.375	exonic		LOC_Os02g01260	synonymous SNV	LOC_Os02g01260:LOC_Os02g01260.1:exon1:c.A339G:p.K113K,
E6203-3	Chr2	143544	A->G	0.3333	exonic		LOC_Os02g01260	synonymous SNV	LOC_Os02g01260:LOC_Os02g01260.1:exon1:c.A339G:p.K113K,
H6203-3	Chr2	143699	G->C	0.3	exonic		LOC_Os02g01260	nonsynonymous SNV	LOC_Os02g01260:LOC_Os02g01260.1:exon1:c.G184C:p.V62L,
S106B-3	Chr2	143699	G->C	0.5714	exonic		LOC_Os02g01260	nonsynonymous SNV	LOC_Os02g01260:LOC_Os02g01260.1:exon1:c.G184C:p.V62L,
S106B-2	Chr2	143750	G->A	0.5	exonic		LOC_Os02g01260	nonsynonymous SNV	LOC_Os02g01260:LOC_Os02g01260.1:exon1:c.G133A:p.V45I,
E106B-2	Chr2	143750	G->A	0.75	exonic		LOC_Os02g01260	nonsynonymous SNV	LOC_Os02g01260:LOC_Os02g01260.1:exon1:c.G133A:p.V45I,
E106B-3	Chr2	143750	G->A	0.4286	exonic		LOC_Os02g01260	nonsynonymous SNV	LOC_Os02g01260:LOC_Os02g01260.1:exon1:c.G133A:p.V45I,
Y6203-1	Chr2	149499	G->T	0.6667	exonic		LOC_Os02g01270	nonsynonymous SNV	LOC_Os02g01270:LOC_Os02g01270.1:exon9:c.G919T:p.V307L,
S6203-3	Chr2	152910	C->T	0.2333	UTR5		LOC_Os02g01275(LOC_Os02g01275.1:c.-429C>T)	-	-
Y6203-2	Chr2	152910	C->T	0.3125	UTR5		LOC_Os02g01275(LOC_Os02g01275.1:c.-429C>T)	-	-
H3203-2	Chr2	152910	C->T	0.3333	UTR5		LOC_Os02g01275(LOC_Os02g01275.1:c.-429C>T)	-	-
W6203-2	Chr2	152910	C->T	0.7143	UTR5		LOC_Os02g01275(LOC_Os02g01275.1:c.-429C>T)	-	-
Y3203-3	Chr2	152910	C->T	0.2	UTR5		LOC_Os02g01275(LOC_Os02g01275.1:c.-429C>T)	-	-
S3203-2	Chr2	152910	C->T	0.2632	UTR5		LOC_Os02g01275(LOC_Os02g01275.1:c.-429C>T)	-	-
H3203-3	Chr2	152910	C->T	0.3077	UTR5		LOC_Os02g01275(LOC_Os02g01275.1:c.-429C>T)	-	-
S6203-1	Chr2	152910	C->T	0.2	UTR5		LOC_Os02g01275(LOC_Os02g01275.1:c.-429C>T)	-	-
E3203-3	Chr2	152910	C->T	0.2667	UTR5		LOC_Os02g01275(LOC_Os02g01275.1:c.-429C>T)	-	-
W6203-3	Chr2	152910	C->T	0.2143	UTR5		LOC_Os02g01275(LOC_Os02g01275.1:c.-429C>T)	-	-
H6203-3	Chr2	152910	C->T	0.1818	UTR5		LOC_Os02g01275(LOC_Os02g01275.1:c.-429C>T)	-	-
W3203-3	Chr2	152910	C->T	0.1739	UTR5		LOC_Os02g01275(LOC_Os02g01275.1:c.-429C>T)	-	-
W6203-1	Chr2	152910	C->T	0.1765	UTR5		LOC_Os02g01275(LOC_Os02g01275.1:c.-429C>T)	-	-
E6203-3	Chr2	152910	C->T	0.4444	UTR5		LOC_Os02g01275(LOC_Os02g01275.1:c.-429C>T)	-	-
Y3203-1	Chr2	152910	C->T	0.25	UTR5		LOC_Os02g01275(LOC_Os02g01275.1:c.-429C>T)	-	-
W3203-2	Chr2	152910	C->T	0.1364	UTR5		LOC_Os02g01275(LOC_Os02g01275.1:c.-429C>T)	-	-
S6203-2	Chr2	152910	C->T	0.2609	UTR5		LOC_Os02g01275(LOC_Os02g01275.1:c.-429C>T)	-	-
H3203-1	Chr2	152910	C->T	0.5	UTR5		LOC_Os02g01275(LOC_Os02g01275.1:c.-429C>T)	-	-
S6203-3	Chr2	152945	G->A	0.2188	UTR5		LOC_Os02g01275(LOC_Os02g01275.1:c.-394G>A)	-	-
Y6203-2	Chr2	152945	G->A	0.2632	UTR5		LOC_Os02g01275(LOC_Os02g01275.1:c.-394G>A)	-	-
H3203-2	Chr2	152945	G->A	0.2727	UTR5		LOC_Os02g01275(LOC_Os02g01275.1:c.-394G>A)	-	-
W6203-2	Chr2	152945	G->A	0.6667	UTR5		LOC_Os02g01275(LOC_Os02g01275.1:c.-394G>A)	-	-
Y3203-3	Chr2	152945	G->A	0.1739	UTR5		LOC_Os02g01275(LOC_Os02g01275.1:c.-394G>A)	-	-
S3203-2	Chr2	152945	G->A	0.25	UTR5		LOC_Os02g01275(LOC_Os02g01275.1:c.-394G>A)	-	-
H3203-3	Chr2	152945	G->A	0.2222	UTR5		LOC_Os02g01275(LOC_Os02g01275.1:c.-394G>A)	-	-
S6203-1	Chr2	152945	G->A	0.1471	UTR5		LOC_Os02g01275(LOC_Os02g01275.1:c.-394G>A)	-	-
E3203-3	Chr2	152945	G->A	0.25	UTR5		LOC_Os02g01275(LOC_Os02g01275.1:c.-394G>A)	-	-
H6203-3	Chr2	152945	G->A	0.1739	UTR5		LOC_Os02g01275(LOC_Os02g01275.1:c.-394G>A)	-	-
W3203-3	Chr2	152945	G->A	0.16	UTR5		LOC_Os02g01275(LOC_Os02g01275.1:c.-394G>A)	-	-
W6203-1	Chr2	152945	G->A	0.15	UTR5		LOC_Os02g01275(LOC_Os02g01275.1:c.-394G>A)	-	-
E6203-3	Chr2	152945	G->A	0.4	UTR5		LOC_Os02g01275(LOC_Os02g01275.1:c.-394G>A)	-	-
Y3203-1	Chr2	152945	G->A	0.2174	UTR5		LOC_Os02g01275(LOC_Os02g01275.1:c.-394G>A)	-	-
S6203-2	Chr2	152945	G->A	0.2143	UTR5		LOC_Os02g01275(LOC_Os02g01275.1:c.-394G>A)	-	-
H3203-1	Chr2	152945	G->A	0.3636	UTR5		LOC_Os02g01275(LOC_Os02g01275.1:c.-394G>A)	-	-
S6203-3	Chr2	152982	C->T	0.8333	UTR5		LOC_Os02g01275(LOC_Os02g01275.1:c.-357C>T)	-	-
Y6203-2	Chr2	152982	C->T	0.7857	UTR5		LOC_Os02g01275(LOC_Os02g01275.1:c.-357C>T)	-	-
S3203-2	Chr2	152982	C->T	0.8	UTR5		LOC_Os02g01275(LOC_Os02g01275.1:c.-357C>T)	-	-
H3203-3	Chr2	152982	C->T	0.7692	UTR5		LOC_Os02g01275(LOC_Os02g01275.1:c.-357C>T)	-	-
S6203-1	Chr2	152982	C->T	0.9	UTR5		LOC_Os02g01275(LOC_Os02g01275.1:c.-357C>T)	-	-
E3203-3	Chr2	152982	C->T	0.7333	UTR5		LOC_Os02g01275(LOC_Os02g01275.1:c.-357C>T)	-	-
W6203-3	Chr2	152982	C->T	0.8333	UTR5		LOC_Os02g01275(LOC_Os02g01275.1:c.-357C>T)	-	-
H6203-3	Chr2	152982	C->T	0.7857	UTR5		LOC_Os02g01275(LOC_Os02g01275.1:c.-357C>T)	-	-
W3203-3	Chr2	152982	C->T	0.7222	UTR5		LOC_Os02g01275(LOC_Os02g01275.1:c.-357C>T)	-	-
E3203-1	Chr2	152982	C->T	0.7778	UTR5		LOC_Os02g01275(LOC_Os02g01275.1:c.-357C>T)	-	-
W6203-1	Chr2	152982	C->T	0.7059	UTR5		LOC_Os02g01275(LOC_Os02g01275.1:c.-357C>T)	-	-
E6203-3	Chr2	152982	C->T	0.5	UTR5		LOC_Os02g01275(LOC_Os02g01275.1:c.-357C>T)	-	-
Y3203-1	Chr2	152982	C->T	0.7727	UTR5		LOC_Os02g01275(LOC_Os02g01275.1:c.-357C>T)	-	-
S6203-2	Chr2	152982	C->T	0.8636	UTR5		LOC_Os02g01275(LOC_Os02g01275.1:c.-357C>T)	-	-
E6203-2	Chr2	152982	C->T	0.6667	UTR5		LOC_Os02g01275(LOC_Os02g01275.1:c.-357C>T)	-	-
H3203-1	Chr2	152982	C->T	0.7	UTR5		LOC_Os02g01275(LOC_Os02g01275.1:c.-357C>T)	-	-
Y6203-2	Chr2	153113	C->T	0.1364	UTR5		LOC_Os02g01275(LOC_Os02g01275.1:c.-226C>T)	-	-
W6203-2	Chr2	153113	C->T	0.3	UTR5		LOC_Os02g01275(LOC_Os02g01275.1:c.-226C>T)	-	-
Y3203-3	Chr2	153113	C->T	0.1154	UTR5		LOC_Os02g01275(LOC_Os02g01275.1:c.-226C>T)	-	-
S3203-2	Chr2	153113	C->T	0.1304	UTR5		LOC_Os02g01275(LOC_Os02g01275.1:c.-226C>T)	-	-
H6203-3	Chr2	153113	C->T	0.125	UTR5		LOC_Os02g01275(LOC_Os02g01275.1:c.-226C>T)	-	-
Y3203-1	Chr2	153113	C->T	0.2	UTR5		LOC_Os02g01275(LOC_Os02g01275.1:c.-226C>T)	-	-
S6203-2	Chr2	153113	C->T	0.12	UTR5		LOC_Os02g01275(LOC_Os02g01275.1:c.-226C>T)	-	-
H6203-2	Chr2	153307	C->A	0.1071	UTR5		LOC_Os02g01275(LOC_Os02g01275.1:c.-32C>A)	-	-
E6203-2	Chr2	153307	C->A	0.2222	UTR5		LOC_Os02g01275(LOC_Os02g01275.1:c.-32C>A)	-	-
E3203-2	Chr2	153342	C->A	0.1111	exonic		LOC_Os02g01275	nonsynonymous SNV	LOC_Os02g01275:LOC_Os02g01275.1:exon1:c.C4A:p.Q2K,
S106B-2	Chr2	153342	C->A	0.1	exonic		LOC_Os02g01275	nonsynonymous SNV	LOC_Os02g01275:LOC_Os02g01275.1:exon1:c.C4A:p.Q2K,
W3203-3	Chr2	153342	C->A	0.1538	exonic		LOC_Os02g01275	nonsynonymous SNV	LOC_Os02g01275:LOC_Os02g01275.1:exon1:c.C4A:p.Q2K,
E6203-3	Chr2	153342	C->A	0.1	exonic		LOC_Os02g01275	nonsynonymous SNV	LOC_Os02g01275:LOC_Os02g01275.1:exon1:c.C4A:p.Q2K,
S6203-2	Chr2	153342	C->A	0.1414	exonic		LOC_Os02g01275	nonsynonymous SNV	LOC_Os02g01275:LOC_Os02g01275.1:exon1:c.C4A:p.Q2K,
E3203-2	Chr2	153348	G->A	0.1026	exonic		LOC_Os02g01275	nonsynonymous SNV	LOC_Os02g01275:LOC_Os02g01275.1:exon1:c.G10A:p.E4K,
W6203-3	Chr2	153348	G->A	0.1167	exonic		LOC_Os02g01275	nonsynonymous SNV	LOC_Os02g01275:LOC_Os02g01275.1:exon1:c.G10A:p.E4K,
W3203-3	Chr2	153348	G->A	0.1231	exonic		LOC_Os02g01275	nonsynonymous SNV	LOC_Os02g01275:LOC_Os02g01275.1:exon1:c.G10A:p.E4K,
S6203-2	Chr2	153348	G->A	0.1364	exonic		LOC_Os02g01275	nonsynonymous SNV	LOC_Os02g01275:LOC_Os02g01275.1:exon1:c.G10A:p.E4K,
H3203-1	Chr2	153348	G->A	0.1833	exonic		LOC_Os02g01275	nonsynonymous SNV	LOC_Os02g01275:LOC_Os02g01275.1:exon1:c.G10A:p.E4K,
S6203-3	Chr2	153461	G->A	0.2154	exonic		LOC_Os02g01275	synonymous SNV	LOC_Os02g01275:LOC_Os02g01275.1:exon1:c.G123A:p.P41P,
H6203-2	Chr2	153461	G->A	0.1077	exonic		LOC_Os02g01275	synonymous SNV	LOC_Os02g01275:LOC_Os02g01275.1:exon1:c.G123A:p.P41P,
S3203-1	Chr2	153461	G->A	0.1132	exonic		LOC_Os02g01275	synonymous SNV	LOC_Os02g01275:LOC_Os02g01275.1:exon1:c.G123A:p.P41P,
Y6203-2	Chr2	153461	G->A	0.1938	exonic		LOC_Os02g01275	synonymous SNV	LOC_Os02g01275:LOC_Os02g01275.1:exon1:c.G123A:p.P41P,
H3203-2	Chr2	153461	G->A	0.2056	exonic		LOC_Os02g01275	synonymous SNV	LOC_Os02g01275:LOC_Os02g01275.1:exon1:c.G123A:p.P41P,
E3203-2	Chr2	153461	G->A	0.2097	exonic		LOC_Os02g01275	synonymous SNV	LOC_Os02g01275:LOC_Os02g01275.1:exon1:c.G123A:p.P41P,
W6203-2	Chr2	153461	G->A	0.1351	exonic		LOC_Os02g01275	synonymous SNV	LOC_Os02g01275:LOC_Os02g01275.1:exon1:c.G123A:p.P41P,
Y3203-3	Chr2	153461	G->A	0.1765	exonic		LOC_Os02g01275	synonymous SNV	LOC_Os02g01275:LOC_Os02g01275.1:exon1:c.G123A:p.P41P,
S3203-2	Chr2	153461	G->A	0.1463	exonic		LOC_Os02g01275	synonymous SNV	LOC_Os02g01275:LOC_Os02g01275.1:exon1:c.G123A:p.P41P,
Y3203-2	Chr2	153461	G->A	0.1839	exonic		LOC_Os02g01275	synonymous SNV	LOC_Os02g01275:LOC_Os02g01275.1:exon1:c.G123A:p.P41P,
H3203-3	Chr2	153461	G->A	0.2101	exonic		LOC_Os02g01275	synonymous SNV	LOC_Os02g01275:LOC_Os02g01275.1:exon1:c.G123A:p.P41P,
W3203-1	Chr2	153461	G->A	0.1628	exonic		LOC_Os02g01275	synonymous SNV	LOC_Os02g01275:LOC_Os02g01275.1:exon1:c.G123A:p.P41P,
S6203-1	Chr2	153461	G->A	0.1827	exonic		LOC_Os02g01275	synonymous SNV	LOC_Os02g01275:LOC_Os02g01275.1:exon1:c.G123A:p.P41P,
E3203-3	Chr2	153461	G->A	0.1667	exonic		LOC_Os02g01275	synonymous SNV	LOC_Os02g01275:LOC_Os02g01275.1:exon1:c.G123A:p.P41P,
W6203-3	Chr2	153461	G->A	0.1765	exonic		LOC_Os02g01275	synonymous SNV	LOC_Os02g01275:LOC_Os02g01275.1:exon1:c.G123A:p.P41P,
S106B-2	Chr2	153461	G->A	0.1915	exonic		LOC_Os02g01275	synonymous SNV	LOC_Os02g01275:LOC_Os02g01275.1:exon1:c.G123A:p.P41P,
Y6203-3	Chr2	153461	G->A	0.1111	exonic		LOC_Os02g01275	synonymous SNV	LOC_Os02g01275:LOC_Os02g01275.1:exon1:c.G123A:p.P41P,
Y106B-3	Chr2	153461	G->A	0.1437	exonic		LOC_Os02g01275	synonymous SNV	LOC_Os02g01275:LOC_Os02g01275.1:exon1:c.G123A:p.P41P,
W3203-3	Chr2	153461	G->A	0.2571	exonic		LOC_Os02g01275	synonymous SNV	LOC_Os02g01275:LOC_Os02g01275.1:exon1:c.G123A:p.P41P,
S106B-3	Chr2	153461	G->A	0.1407	exonic		LOC_Os02g01275	synonymous SNV	LOC_Os02g01275:LOC_Os02g01275.1:exon1:c.G123A:p.P41P,
E106B-2	Chr2	153461	G->A	0.118	exonic		LOC_Os02g01275	synonymous SNV	LOC_Os02g01275:LOC_Os02g01275.1:exon1:c.G123A:p.P41P,
S3203-3	Chr2	153461	G->A	0.1607	exonic		LOC_Os02g01275	synonymous SNV	LOC_Os02g01275:LOC_Os02g01275.1:exon1:c.G123A:p.P41P,
W6203-1	Chr2	153461	G->A	0.1463	exonic		LOC_Os02g01275	synonymous SNV	LOC_Os02g01275:LOC_Os02g01275.1:exon1:c.G123A:p.P41P,
H106B-1	Chr2	153461	G->A	0.14	exonic		LOC_Os02g01275	synonymous SNV	LOC_Os02g01275:LOC_Os02g01275.1:exon1:c.G123A:p.P41P,
E106B-3	Chr2	153461	G->A	0.1235	exonic		LOC_Os02g01275	synonymous SNV	LOC_Os02g01275:LOC_Os02g01275.1:exon1:c.G123A:p.P41P,
E6203-3	Chr2	153461	G->A	0.1974	exonic		LOC_Os02g01275	synonymous SNV	LOC_Os02g01275:LOC_Os02g01275.1:exon1:c.G123A:p.P41P,
S106B-1	Chr2	153461	G->A	0.1846	exonic		LOC_Os02g01275	synonymous SNV	LOC_Os02g01275:LOC_Os02g01275.1:exon1:c.G123A:p.P41P,
H106B-2	Chr2	153461	G->A	0.1625	exonic		LOC_Os02g01275	synonymous SNV	LOC_Os02g01275:LOC_Os02g01275.1:exon1:c.G123A:p.P41P,
E106B-1	Chr2	153461	G->A	0.1374	exonic		LOC_Os02g01275	synonymous SNV	LOC_Os02g01275:LOC_Os02g01275.1:exon1:c.G123A:p.P41P,
Y3203-1	Chr2	153461	G->A	0.1121	exonic		LOC_Os02g01275	synonymous SNV	LOC_Os02g01275:LOC_Os02g01275.1:exon1:c.G123A:p.P41P,
W3203-2	Chr2	153461	G->A	0.1962	exonic		LOC_Os02g01275	synonymous SNV	LOC_Os02g01275:LOC_Os02g01275.1:exon1:c.G123A:p.P41P,
S6203-2	Chr2	153461	G->A	0.2012	exonic		LOC_Os02g01275	synonymous SNV	LOC_Os02g01275:LOC_Os02g01275.1:exon1:c.G123A:p.P41P,
E6203-2	Chr2	153461	G->A	0.1463	exonic		LOC_Os02g01275	synonymous SNV	LOC_Os02g01275:LOC_Os02g01275.1:exon1:c.G123A:p.P41P,
H3203-1	Chr2	153461	G->A	0.2716	exonic		LOC_Os02g01275	synonymous SNV	LOC_Os02g01275:LOC_Os02g01275.1:exon1:c.G123A:p.P41P,
S3203-1	Chr2	153608	T->C	0.1111	exonic		LOC_Os02g01275	synonymous SNV	LOC_Os02g01275:LOC_Os02g01275.1:exon1:c.T270C:p.N90N,
Y3203-2	Chr2	153608	T->C	0.1111	exonic		LOC_Os02g01275	synonymous SNV	LOC_Os02g01275:LOC_Os02g01275.1:exon1:c.T270C:p.N90N,
W3203-1	Chr2	153608	T->C	0.1429	exonic		LOC_Os02g01275	synonymous SNV	LOC_Os02g01275:LOC_Os02g01275.1:exon1:c.T270C:p.N90N,
H6203-1	Chr2	153608	T->C	0.12	exonic		LOC_Os02g01275	synonymous SNV	LOC_Os02g01275:LOC_Os02g01275.1:exon1:c.T270C:p.N90N,
W3203-3	Chr2	153608	T->C	0.1132	exonic		LOC_Os02g01275	synonymous SNV	LOC_Os02g01275:LOC_Os02g01275.1:exon1:c.T270C:p.N90N,
E6203-3	Chr2	153608	T->C	0.1071	exonic		LOC_Os02g01275	synonymous SNV	LOC_Os02g01275:LOC_Os02g01275.1:exon1:c.T270C:p.N90N,
S6203-3	Chr2	153712	C->T	0.7821	UTR3		LOC_Os02g01275(LOC_Os02g01275.1:c.*74C>T)	-	-
H6203-2	Chr2	153712	C->T	0.8636	UTR3		LOC_Os02g01275(LOC_Os02g01275.1:c.*74C>T)	-	-
S3203-1	Chr2	153712	C->T	0.7925	UTR3		LOC_Os02g01275(LOC_Os02g01275.1:c.*74C>T)	-	-
Y6203-2	Chr2	153712	C->T	0.8983	UTR3		LOC_Os02g01275(LOC_Os02g01275.1:c.*74C>T)	-	-
H3203-2	Chr2	153712	C->T	0.75	UTR3		LOC_Os02g01275(LOC_Os02g01275.1:c.*74C>T)	-	-
W6203-2	Chr2	153712	C->T	0.8864	UTR3		LOC_Os02g01275(LOC_Os02g01275.1:c.*74C>T)	-	-
Y3203-3	Chr2	153712	C->T	0.8732	UTR3		LOC_Os02g01275(LOC_Os02g01275.1:c.*74C>T)	-	-
S3203-2	Chr2	153712	C->T	0.7895	UTR3		LOC_Os02g01275(LOC_Os02g01275.1:c.*74C>T)	-	-
H3203-3	Chr2	153712	C->T	0.8333	UTR3		LOC_Os02g01275(LOC_Os02g01275.1:c.*74C>T)	-	-
W3203-1	Chr2	153712	C->T	0.8491	UTR3		LOC_Os02g01275(LOC_Os02g01275.1:c.*74C>T)	-	-
S6203-1	Chr2	153712	C->T	0.85	UTR3		LOC_Os02g01275(LOC_Os02g01275.1:c.*74C>T)	-	-
W6203-3	Chr2	153712	C->T	0.8913	UTR3		LOC_Os02g01275(LOC_Os02g01275.1:c.*74C>T)	-	-
H6203-3	Chr2	153712	C->T	0.8947	UTR3		LOC_Os02g01275(LOC_Os02g01275.1:c.*74C>T)	-	-
S106B-2	Chr2	153712	C->T	0.8308	UTR3		LOC_Os02g01275(LOC_Os02g01275.1:c.*74C>T)	-	-
Y106B-3	Chr2	153712	C->T	0.8657	UTR3		LOC_Os02g01275(LOC_Os02g01275.1:c.*74C>T)	-	-
W3203-3	Chr2	153712	C->T	0.8448	UTR3		LOC_Os02g01275(LOC_Os02g01275.1:c.*74C>T)	-	-
S106B-3	Chr2	153712	C->T	0.8378	UTR3		LOC_Os02g01275(LOC_Os02g01275.1:c.*74C>T)	-	-
E106B-2	Chr2	153712	C->T	0.8687	UTR3		LOC_Os02g01275(LOC_Os02g01275.1:c.*74C>T)	-	-
S3203-3	Chr2	153712	C->T	0.8986	UTR3		LOC_Os02g01275(LOC_Os02g01275.1:c.*74C>T)	-	-
W6203-1	Chr2	153712	C->T	0.7692	UTR3		LOC_Os02g01275(LOC_Os02g01275.1:c.*74C>T)	-	-
H106B-1	Chr2	153712	C->T	0.8491	UTR3		LOC_Os02g01275(LOC_Os02g01275.1:c.*74C>T)	-	-
E6203-3	Chr2	153712	C->T	0.8333	UTR3		LOC_Os02g01275(LOC_Os02g01275.1:c.*74C>T)	-	-
S106B-1	Chr2	153712	C->T	0.875	UTR3		LOC_Os02g01275(LOC_Os02g01275.1:c.*74C>T)	-	-
H106B-2	Chr2	153712	C->T	0.8696	UTR3		LOC_Os02g01275(LOC_Os02g01275.1:c.*74C>T)	-	-
E106B-1	Chr2	153712	C->T	0.9	UTR3		LOC_Os02g01275(LOC_Os02g01275.1:c.*74C>T)	-	-
Y106B-1	Chr2	153712	C->T	0.8857	UTR3		LOC_Os02g01275(LOC_Os02g01275.1:c.*74C>T)	-	-
S6203-2	Chr2	153712	C->T	0.8902	UTR3		LOC_Os02g01275(LOC_Os02g01275.1:c.*74C>T)	-	-
E6203-2	Chr2	153712	C->T	0.8947	UTR3		LOC_Os02g01275(LOC_Os02g01275.1:c.*74C>T)	-	-
H3203-1	Chr2	153712	C->T	0.8049	UTR3		LOC_Os02g01275(LOC_Os02g01275.1:c.*74C>T)	-	-
S6203-3	Chr2	153767	C->T	0.1207	UTR3		LOC_Os02g01275(LOC_Os02g01275.1:c.*129C>T)	-	-
H6203-2	Chr2	153767	C->T	0.1905	UTR3		LOC_Os02g01275(LOC_Os02g01275.1:c.*129C>T)	-	-
S3203-1	Chr2	153767	C->T	0.2308	UTR3		LOC_Os02g01275(LOC_Os02g01275.1:c.*129C>T)	-	-
H3203-2	Chr2	153767	C->T	0.2121	UTR3		LOC_Os02g01275(LOC_Os02g01275.1:c.*129C>T)	-	-
W6203-2	Chr2	153767	C->T	0.2069	UTR3		LOC_Os02g01275(LOC_Os02g01275.1:c.*129C>T)	-	-
Y3203-3	Chr2	153767	C->T	0.14	UTR3		LOC_Os02g01275(LOC_Os02g01275.1:c.*129C>T)	-	-
S3203-2	Chr2	153767	C->T	0.2143	UTR3		LOC_Os02g01275(LOC_Os02g01275.1:c.*129C>T)	-	-
Y3203-2	Chr2	153767	C->T	0.1667	UTR3		LOC_Os02g01275(LOC_Os02g01275.1:c.*129C>T)	-	-
H3203-3	Chr2	153767	C->T	0.2051	UTR3		LOC_Os02g01275(LOC_Os02g01275.1:c.*129C>T)	-	-
W3203-1	Chr2	153767	C->T	0.129	UTR3		LOC_Os02g01275(LOC_Os02g01275.1:c.*129C>T)	-	-
S6203-1	Chr2	153767	C->T	0.1042	UTR3		LOC_Os02g01275(LOC_Os02g01275.1:c.*129C>T)	-	-
E3203-3	Chr2	153767	C->T	0.1034	UTR3		LOC_Os02g01275(LOC_Os02g01275.1:c.*129C>T)	-	-
W6203-3	Chr2	153767	C->T	0.1111	UTR3		LOC_Os02g01275(LOC_Os02g01275.1:c.*129C>T)	-	-
H6203-3	Chr2	153767	C->T	0.1702	UTR3		LOC_Os02g01275(LOC_Os02g01275.1:c.*129C>T)	-	-
S106B-2	Chr2	153767	C->T	0.3056	UTR3		LOC_Os02g01275(LOC_Os02g01275.1:c.*129C>T)	-	-
H6203-1	Chr2	153767	C->T	0.1429	UTR3		LOC_Os02g01275(LOC_Os02g01275.1:c.*129C>T)	-	-
W3203-3	Chr2	153767	C->T	0.1026	UTR3		LOC_Os02g01275(LOC_Os02g01275.1:c.*129C>T)	-	-
E106B-2	Chr2	153767	C->T	0.1111	UTR3		LOC_Os02g01275(LOC_Os02g01275.1:c.*129C>T)	-	-
S3203-3	Chr2	153767	C->T	0.2162	UTR3		LOC_Os02g01275(LOC_Os02g01275.1:c.*129C>T)	-	-
W6203-1	Chr2	153767	C->T	0.2174	UTR3		LOC_Os02g01275(LOC_Os02g01275.1:c.*129C>T)	-	-
E106B-3	Chr2	153767	C->T	0.1136	UTR3		LOC_Os02g01275(LOC_Os02g01275.1:c.*129C>T)	-	-
S106B-1	Chr2	153767	C->T	0.1154	UTR3		LOC_Os02g01275(LOC_Os02g01275.1:c.*129C>T)	-	-
H106B-2	Chr2	153767	C->T	0.1304	UTR3		LOC_Os02g01275(LOC_Os02g01275.1:c.*129C>T)	-	-
Y106B-1	Chr2	153767	C->T	0.1481	UTR3		LOC_Os02g01275(LOC_Os02g01275.1:c.*129C>T)	-	-
W3203-2	Chr2	153767	C->T	0.1667	UTR3		LOC_Os02g01275(LOC_Os02g01275.1:c.*129C>T)	-	-
S6203-2	Chr2	153767	C->T	0.1111	UTR3		LOC_Os02g01275(LOC_Os02g01275.1:c.*129C>T)	-	-
H3203-1	Chr2	153767	C->T	0.15	UTR3		LOC_Os02g01275(LOC_Os02g01275.1:c.*129C>T)	-	-
Y6203-1	Chr2	160437	G->A	0.4	exonic		LOC_Os02g01280	nonsynonymous SNV	LOC_Os02g01280:LOC_Os02g01280.1:exon5:c.G478A:p.A160T,
E3203-2	Chr2	175994	A->G	0.3636	UTR3		LOC_Os02g01326(LOC_Os02g01326.1:c.*8A>G)	-	-
E106B-1	Chr2	175994	A->G	0.1579	UTR3		LOC_Os02g01326(LOC_Os02g01326.1:c.*8A>G)	-	-
H3203-3	Chr2	180564	T->A	0.4444	UTR3		LOC_Os02g01332(LOC_Os02g01332.1:c.*37T>A)	-	-
W6203-2	Chr2	180621	A->G	0.2308	exonic		LOC_Os02g01332	nonsynonymous SNV	LOC_Os02g01332:LOC_Os02g01332.1:exon3:c.A559G:p.T187A,
W3203-3	Chr2	180621	A->G	0.1	exonic		LOC_Os02g01332	nonsynonymous SNV	LOC_Os02g01332:LOC_Os02g01332.1:exon3:c.A559G:p.T187A,
Y3203-1	Chr2	187687	A->G	0.8182	UTR3		LOC_Os02g01350(LOC_Os02g01350.1:c.*111A>G)	-	-
H6203-1	Chr2	220446	G->T	0.1667	exonic		LOC_Os02g01380	stopgain	LOC_Os02g01380:LOC_Os02g01380.1:exon1:c.G703T:p.E235X,
S6203-1	Chr2	232227	G->A	0.5556	exonic		LOC_Os02g01390	nonsynonymous SNV	LOC_Os02g01390:LOC_Os02g01390.1:exon1:c.G1559A:p.G520D,
S6203-1	Chr2	232259	C->T	0.375	exonic		LOC_Os02g01390	nonsynonymous SNV	LOC_Os02g01390:LOC_Os02g01390.1:exon1:c.C1591T:p.P531S,
S6203-1	Chr2	232400	G->A	0.625	exonic		LOC_Os02g01390	nonsynonymous SNV	LOC_Os02g01390:LOC_Os02g01390.1:exon1:c.G1732A:p.A578T,
S6203-1	Chr2	232438	G->A	0.5714	exonic		LOC_Os02g01390	synonymous SNV	LOC_Os02g01390:LOC_Os02g01390.1:exon1:c.G1770A:p.S590S,
H6203-3	Chr2	233703	C->T	0.7143	exonic		LOC_Os02g01390	nonsynonymous SNV	LOC_Os02g01390:LOC_Os02g01390.1:exon3:c.C2915T:p.T972M,
H6203-3	Chr2	233860	T->C	0.7143	exonic		LOC_Os02g01390	synonymous SNV	LOC_Os02g01390:LOC_Os02g01390.1:exon3:c.T3072C:p.P1024P,
S6203-1	Chr2	236368	G->A	0.7143	exonic		LOC_Os02g01390	synonymous SNV	LOC_Os02g01390:LOC_Os02g01390.1:exon4:c.G5457A:p.A1819A,
S6203-1	Chr2	236510	A->G	0.625	exonic		LOC_Os02g01390	nonsynonymous SNV	LOC_Os02g01390:LOC_Os02g01390.1:exon4:c.A5599G:p.N1867D,
W3203-3	Chr2	237762	C->T	0.6667	exonic		LOC_Os02g01400	synonymous SNV	LOC_Os02g01400:LOC_Os02g01400.1:exon3:c.C2664T:p.L888L,
S6203-3	Chr2	240050	G->A	0.75	exonic		LOC_Os02g01400	synonymous SNV	LOC_Os02g01400:LOC_Os02g01400.1:exon2:c.G471A:p.L157L,
W3203-2	Chr2	240050	G->A	0.6	exonic		LOC_Os02g01400	synonymous SNV	LOC_Os02g01400:LOC_Os02g01400.1:exon2:c.G471A:p.L157L,
S6203-1	Chr2	255981	G->A	0.25	exonic		LOC_Os02g01430	nonsynonymous SNV	LOC_Os02g01430:LOC_Os02g01430.1:exon1:c.G2944A:p.G982S,
S106B-2	Chr2	255981	G->A	0.5	exonic		LOC_Os02g01430	nonsynonymous SNV	LOC_Os02g01430:LOC_Os02g01430.1:exon1:c.G2944A:p.G982S,
S106B-3	Chr2	255981	G->A	0.5714	exonic		LOC_Os02g01430	nonsynonymous SNV	LOC_Os02g01430:LOC_Os02g01430.1:exon1:c.G2944A:p.G982S,
S6203-1	Chr2	256057	C->T	0.375	exonic		LOC_Os02g01430	synonymous SNV	LOC_Os02g01430:LOC_Os02g01430.1:exon1:c.C2868T:p.A956A,
S106B-2	Chr2	256057	C->T	0.4286	exonic		LOC_Os02g01430	synonymous SNV	LOC_Os02g01430:LOC_Os02g01430.1:exon1:c.C2868T:p.A956A,
S106B-3	Chr2	256057	C->T	0.4286	exonic		LOC_Os02g01430	synonymous SNV	LOC_Os02g01430:LOC_Os02g01430.1:exon1:c.C2868T:p.A956A,
S106B-1	Chr2	256057	C->T	0.5	exonic		LOC_Os02g01430	synonymous SNV	LOC_Os02g01430:LOC_Os02g01430.1:exon1:c.C2868T:p.A956A,
Y3203-3	Chr2	256194	G->A	0.8462	exonic		LOC_Os02g01430	nonsynonymous SNV	LOC_Os02g01430:LOC_Os02g01430.1:exon1:c.G2731A:p.A911T,
E3203-3	Chr2	256194	G->A	0.4444	exonic		LOC_Os02g01430	nonsynonymous SNV	LOC_Os02g01430:LOC_Os02g01430.1:exon1:c.G2731A:p.A911T,
H6203-1	Chr2	256194	G->A	0.7778	exonic		LOC_Os02g01430	nonsynonymous SNV	LOC_Os02g01430:LOC_Os02g01430.1:exon1:c.G2731A:p.A911T,
Y3203-1	Chr2	256194	G->A	0.8182	exonic		LOC_Os02g01430	nonsynonymous SNV	LOC_Os02g01430:LOC_Os02g01430.1:exon1:c.G2731A:p.A911T,
S6203-3	Chr2	256441	A->T	0.3056	exonic		LOC_Os02g01430	synonymous SNV	LOC_Os02g01430:LOC_Os02g01430.1:exon1:c.A2484T:p.I828I,
S6203-1	Chr2	256441	A->T	0.1714	exonic		LOC_Os02g01430	synonymous SNV	LOC_Os02g01430:LOC_Os02g01430.1:exon1:c.A2484T:p.I828I,
S106B-2	Chr2	256441	A->T	0.4	exonic		LOC_Os02g01430	synonymous SNV	LOC_Os02g01430:LOC_Os02g01430.1:exon1:c.A2484T:p.I828I,
S106B-3	Chr2	256441	A->T	0.4138	exonic		LOC_Os02g01430	synonymous SNV	LOC_Os02g01430:LOC_Os02g01430.1:exon1:c.A2484T:p.I828I,
E6203-3	Chr2	256441	A->T	0.3	exonic		LOC_Os02g01430	synonymous SNV	LOC_Os02g01430:LOC_Os02g01430.1:exon1:c.A2484T:p.I828I,
S106B-1	Chr2	256441	A->T	0.3529	exonic		LOC_Os02g01430	synonymous SNV	LOC_Os02g01430:LOC_Os02g01430.1:exon1:c.A2484T:p.I828I,
S6203-2	Chr2	256441	A->T	0.1379	exonic		LOC_Os02g01430	synonymous SNV	LOC_Os02g01430:LOC_Os02g01430.1:exon1:c.A2484T:p.I828I,
S6203-3	Chr2	256485	G->A	0.28	exonic		LOC_Os02g01430	nonsynonymous SNV	LOC_Os02g01430:LOC_Os02g01430.1:exon1:c.G2440A:p.E814K,
S6203-1	Chr2	256485	G->A	0.4483	exonic		LOC_Os02g01430	nonsynonymous SNV	LOC_Os02g01430:LOC_Os02g01430.1:exon1:c.G2440A:p.E814K,
S106B-2	Chr2	256485	G->A	0.4545	exonic		LOC_Os02g01430	nonsynonymous SNV	LOC_Os02g01430:LOC_Os02g01430.1:exon1:c.G2440A:p.E814K,
S106B-3	Chr2	256485	G->A	0.5417	exonic		LOC_Os02g01430	nonsynonymous SNV	LOC_Os02g01430:LOC_Os02g01430.1:exon1:c.G2440A:p.E814K,
S106B-1	Chr2	256485	G->A	0.5625	exonic		LOC_Os02g01430	nonsynonymous SNV	LOC_Os02g01430:LOC_Os02g01430.1:exon1:c.G2440A:p.E814K,
S6203-2	Chr2	256485	G->A	0.4286	exonic		LOC_Os02g01430	nonsynonymous SNV	LOC_Os02g01430:LOC_Os02g01430.1:exon1:c.G2440A:p.E814K,
S6203-1	Chr2	256525	C->A	0.125	exonic		LOC_Os02g01430	synonymous SNV	LOC_Os02g01430:LOC_Os02g01430.1:exon1:c.C2400A:p.I800I,
S6203-2	Chr2	256525	C->A	0.1765	exonic		LOC_Os02g01430	synonymous SNV	LOC_Os02g01430:LOC_Os02g01430.1:exon1:c.C2400A:p.I800I,
S6203-1	Chr2	256536	G->A	0.1364	exonic		LOC_Os02g01430	nonsynonymous SNV	LOC_Os02g01430:LOC_Os02g01430.1:exon1:c.G2389A:p.V797I,
S6203-2	Chr2	256536	G->A	0.1765	exonic		LOC_Os02g01430	nonsynonymous SNV	LOC_Os02g01430:LOC_Os02g01430.1:exon1:c.G2389A:p.V797I,
S6203-3	Chr2	256592	G->A	0.3333	exonic		LOC_Os02g01430	nonsynonymous SNV	LOC_Os02g01430:LOC_Os02g01430.1:exon1:c.G2333A:p.R778H,
S106B-3	Chr2	256592	G->A	0.7	exonic		LOC_Os02g01430	nonsynonymous SNV	LOC_Os02g01430:LOC_Os02g01430.1:exon1:c.G2333A:p.R778H,
S6203-2	Chr2	256592	G->A	0.5	exonic		LOC_Os02g01430	nonsynonymous SNV	LOC_Os02g01430:LOC_Os02g01430.1:exon1:c.G2333A:p.R778H,
S6203-3	Chr2	256600	C->T	0.4444	exonic		LOC_Os02g01430	synonymous SNV	LOC_Os02g01430:LOC_Os02g01430.1:exon1:c.C2325T:p.N775N,
S106B-3	Chr2	256600	C->T	0.3	exonic		LOC_Os02g01430	synonymous SNV	LOC_Os02g01430:LOC_Os02g01430.1:exon1:c.C2325T:p.N775N,
W6203-2	Chr2	257245	C->T	0.1579	exonic		LOC_Os02g01430	synonymous SNV	LOC_Os02g01430:LOC_Os02g01430.1:exon1:c.C1680T:p.H560H,
W3203-1	Chr2	257245	C->T	0.3929	exonic		LOC_Os02g01430	synonymous SNV	LOC_Os02g01430:LOC_Os02g01430.1:exon1:c.C1680T:p.H560H,
W6203-3	Chr2	257245	C->T	0.4706	exonic		LOC_Os02g01430	synonymous SNV	LOC_Os02g01430:LOC_Os02g01430.1:exon1:c.C1680T:p.H560H,
W3203-3	Chr2	257245	C->T	0.3333	exonic		LOC_Os02g01430	synonymous SNV	LOC_Os02g01430:LOC_Os02g01430.1:exon1:c.C1680T:p.H560H,
W6203-1	Chr2	257245	C->T	0.3333	exonic		LOC_Os02g01430	synonymous SNV	LOC_Os02g01430:LOC_Os02g01430.1:exon1:c.C1680T:p.H560H,
W3203-2	Chr2	257245	C->T	0.3824	exonic		LOC_Os02g01430	synonymous SNV	LOC_Os02g01430:LOC_Os02g01430.1:exon1:c.C1680T:p.H560H,
S106B-2	Chr2	257704	G->A	0.5	exonic		LOC_Os02g01430	stopgain	LOC_Os02g01430:LOC_Os02g01430.1:exon1:c.G1221A:p.W407X,
S106B-2	Chr2	257709	T->G	0.5	exonic		LOC_Os02g01430	nonsynonymous SNV	LOC_Os02g01430:LOC_Os02g01430.1:exon1:c.T1216G:p.L406V,
S6203-1	Chr2	258112	G->A	0.4444	exonic		LOC_Os02g01430	synonymous SNV	LOC_Os02g01430:LOC_Os02g01430.1:exon1:c.G813A:p.K271K,
S106B-2	Chr2	258211	A->G	0.6923	exonic		LOC_Os02g01430	synonymous SNV	LOC_Os02g01430:LOC_Os02g01430.1:exon1:c.A714G:p.L238L,
W6203-3	Chr2	258244	T->G	0.8889	exonic		LOC_Os02g01430	nonsynonymous SNV	LOC_Os02g01430:LOC_Os02g01430.1:exon1:c.T681G:p.C227W,
S106B-2	Chr2	258289	G->A	0.7	exonic		LOC_Os02g01430	synonymous SNV	LOC_Os02g01430:LOC_Os02g01430.1:exon1:c.G636A:p.P212P,
S6203-1	Chr2	258293	G->A	0.4444	exonic		LOC_Os02g01430	nonsynonymous SNV	LOC_Os02g01430:LOC_Os02g01430.1:exon1:c.G632A:p.C211Y,
S6203-3	Chr2	258301	G->C	0.75	exonic		LOC_Os02g01430	nonsynonymous SNV	LOC_Os02g01430:LOC_Os02g01430.1:exon1:c.G624C:p.K208N,
S106B-3	Chr2	258301	G->C	0.6667	exonic		LOC_Os02g01430	nonsynonymous SNV	LOC_Os02g01430:LOC_Os02g01430.1:exon1:c.G624C:p.K208N,
S6203-1	Chr2	258325	C->T	0.5	exonic		LOC_Os02g01430	synonymous SNV	LOC_Os02g01430:LOC_Os02g01430.1:exon1:c.C600T:p.P200P,
S106B-2	Chr2	258421	G->A	0.5	exonic		LOC_Os02g01430	synonymous SNV	LOC_Os02g01430:LOC_Os02g01430.1:exon1:c.G504A:p.L168L,
S106B-1	Chr2	261911	T->G	0.1463	exonic	OsNOA1	LOC_Os02g01440	nonsynonymous SNV	LOC_Os02g01440:LOC_Os02g01440.1:exon2:c.T407G:p.L136R,
Y6203-1	Chr2	284079	T->G	0.2381	exonic		LOC_Os02g01490	synonymous SNV	LOC_Os02g01490:LOC_Os02g01490.1:exon9:c.T3204G:p.R1068R,
H6203-2	Chr2	285445	T->C	0.1875	exonic		LOC_Os02g01490	nonsynonymous SNV	LOC_Os02g01490:LOC_Os02g01490.1:exon13:c.T4195C:p.S1399P,
S3203-1	Chr2	285445	T->C	0.3182	exonic		LOC_Os02g01490	nonsynonymous SNV	LOC_Os02g01490:LOC_Os02g01490.1:exon13:c.T4195C:p.S1399P,
H3203-2	Chr2	285445	T->C	0.3529	exonic		LOC_Os02g01490	nonsynonymous SNV	LOC_Os02g01490:LOC_Os02g01490.1:exon13:c.T4195C:p.S1399P,
E3203-2	Chr2	285445	T->C	0.4118	exonic		LOC_Os02g01490	nonsynonymous SNV	LOC_Os02g01490:LOC_Os02g01490.1:exon13:c.T4195C:p.S1399P,
Y3203-3	Chr2	285445	T->C	0.3182	exonic		LOC_Os02g01490	nonsynonymous SNV	LOC_Os02g01490:LOC_Os02g01490.1:exon13:c.T4195C:p.S1399P,
W106B-3	Chr2	285445	T->C	0.4348	exonic		LOC_Os02g01490	nonsynonymous SNV	LOC_Os02g01490:LOC_Os02g01490.1:exon13:c.T4195C:p.S1399P,
H106B-3	Chr2	285445	T->C	0.5	exonic		LOC_Os02g01490	nonsynonymous SNV	LOC_Os02g01490:LOC_Os02g01490.1:exon13:c.T4195C:p.S1399P,
S3203-2	Chr2	285445	T->C	0.1667	exonic		LOC_Os02g01490	nonsynonymous SNV	LOC_Os02g01490:LOC_Os02g01490.1:exon13:c.T4195C:p.S1399P,
Y3203-2	Chr2	285445	T->C	0.6	exonic		LOC_Os02g01490	nonsynonymous SNV	LOC_Os02g01490:LOC_Os02g01490.1:exon13:c.T4195C:p.S1399P,
H3203-3	Chr2	285445	T->C	0.4211	exonic		LOC_Os02g01490	nonsynonymous SNV	LOC_Os02g01490:LOC_Os02g01490.1:exon13:c.T4195C:p.S1399P,
W3203-1	Chr2	285445	T->C	0.3043	exonic		LOC_Os02g01490	nonsynonymous SNV	LOC_Os02g01490:LOC_Os02g01490.1:exon13:c.T4195C:p.S1399P,
S6203-1	Chr2	285445	T->C	0.32	exonic		LOC_Os02g01490	nonsynonymous SNV	LOC_Os02g01490:LOC_Os02g01490.1:exon13:c.T4195C:p.S1399P,
E3203-3	Chr2	285445	T->C	0.2381	exonic		LOC_Os02g01490	nonsynonymous SNV	LOC_Os02g01490:LOC_Os02g01490.1:exon13:c.T4195C:p.S1399P,
H6203-3	Chr2	285445	T->C	0.2174	exonic		LOC_Os02g01490	nonsynonymous SNV	LOC_Os02g01490:LOC_Os02g01490.1:exon13:c.T4195C:p.S1399P,
E6203-1	Chr2	285445	T->C	0.3636	exonic		LOC_Os02g01490	nonsynonymous SNV	LOC_Os02g01490:LOC_Os02g01490.1:exon13:c.T4195C:p.S1399P,
Y6203-3	Chr2	285445	T->C	0.2143	exonic		LOC_Os02g01490	nonsynonymous SNV	LOC_Os02g01490:LOC_Os02g01490.1:exon13:c.T4195C:p.S1399P,
H6203-1	Chr2	285445	T->C	0.4444	exonic		LOC_Os02g01490	nonsynonymous SNV	LOC_Os02g01490:LOC_Os02g01490.1:exon13:c.T4195C:p.S1399P,
Y106B-2	Chr2	285445	T->C	0.3333	exonic		LOC_Os02g01490	nonsynonymous SNV	LOC_Os02g01490:LOC_Os02g01490.1:exon13:c.T4195C:p.S1399P,
Y106B-3	Chr2	285445	T->C	0.4091	exonic		LOC_Os02g01490	nonsynonymous SNV	LOC_Os02g01490:LOC_Os02g01490.1:exon13:c.T4195C:p.S1399P,
W3203-3	Chr2	285445	T->C	0.2857	exonic		LOC_Os02g01490	nonsynonymous SNV	LOC_Os02g01490:LOC_Os02g01490.1:exon13:c.T4195C:p.S1399P,
S106B-3	Chr2	285445	T->C	0.2609	exonic		LOC_Os02g01490	nonsynonymous SNV	LOC_Os02g01490:LOC_Os02g01490.1:exon13:c.T4195C:p.S1399P,
E3203-1	Chr2	285445	T->C	0.3125	exonic		LOC_Os02g01490	nonsynonymous SNV	LOC_Os02g01490:LOC_Os02g01490.1:exon13:c.T4195C:p.S1399P,
H106B-1	Chr2	285445	T->C	0.375	exonic		LOC_Os02g01490	nonsynonymous SNV	LOC_Os02g01490:LOC_Os02g01490.1:exon13:c.T4195C:p.S1399P,
E106B-3	Chr2	285445	T->C	0.1905	exonic		LOC_Os02g01490	nonsynonymous SNV	LOC_Os02g01490:LOC_Os02g01490.1:exon13:c.T4195C:p.S1399P,
E6203-3	Chr2	285445	T->C	0.2667	exonic		LOC_Os02g01490	nonsynonymous SNV	LOC_Os02g01490:LOC_Os02g01490.1:exon13:c.T4195C:p.S1399P,
S106B-1	Chr2	285445	T->C	0.35	exonic		LOC_Os02g01490	nonsynonymous SNV	LOC_Os02g01490:LOC_Os02g01490.1:exon13:c.T4195C:p.S1399P,
H106B-2	Chr2	285445	T->C	0.25	exonic		LOC_Os02g01490	nonsynonymous SNV	LOC_Os02g01490:LOC_Os02g01490.1:exon13:c.T4195C:p.S1399P,
E106B-1	Chr2	285445	T->C	0.25	exonic		LOC_Os02g01490	nonsynonymous SNV	LOC_Os02g01490:LOC_Os02g01490.1:exon13:c.T4195C:p.S1399P,
W3203-2	Chr2	285445	T->C	0.25	exonic		LOC_Os02g01490	nonsynonymous SNV	LOC_Os02g01490:LOC_Os02g01490.1:exon13:c.T4195C:p.S1399P,
S6203-2	Chr2	285445	T->C	0.25	exonic		LOC_Os02g01490	nonsynonymous SNV	LOC_Os02g01490:LOC_Os02g01490.1:exon13:c.T4195C:p.S1399P,
W106B-2	Chr2	285445	T->C	0.5455	exonic		LOC_Os02g01490	nonsynonymous SNV	LOC_Os02g01490:LOC_Os02g01490.1:exon13:c.T4195C:p.S1399P,
H3203-1	Chr2	285445	T->C	0.2857	exonic		LOC_Os02g01490	nonsynonymous SNV	LOC_Os02g01490:LOC_Os02g01490.1:exon13:c.T4195C:p.S1399P,
H3203-2	Chr2	285448	C->T	0.25	exonic		LOC_Os02g01490	nonsynonymous SNV	LOC_Os02g01490:LOC_Os02g01490.1:exon13:c.C4198T:p.P1400S,
W106B-3	Chr2	285448	C->T	0.2941	exonic		LOC_Os02g01490	nonsynonymous SNV	LOC_Os02g01490:LOC_Os02g01490.1:exon13:c.C4198T:p.P1400S,
S3203-2	Chr2	285448	C->T	0.25	exonic		LOC_Os02g01490	nonsynonymous SNV	LOC_Os02g01490:LOC_Os02g01490.1:exon13:c.C4198T:p.P1400S,
W3203-1	Chr2	285448	C->T	0.25	exonic		LOC_Os02g01490	nonsynonymous SNV	LOC_Os02g01490:LOC_Os02g01490.1:exon13:c.C4198T:p.P1400S,
E3203-3	Chr2	285448	C->T	0.2857	exonic		LOC_Os02g01490	nonsynonymous SNV	LOC_Os02g01490:LOC_Os02g01490.1:exon13:c.C4198T:p.P1400S,
S106B-3	Chr2	285448	C->T	0.3077	exonic		LOC_Os02g01490	nonsynonymous SNV	LOC_Os02g01490:LOC_Os02g01490.1:exon13:c.C4198T:p.P1400S,
H106B-2	Chr2	285448	C->T	0.375	exonic		LOC_Os02g01490	nonsynonymous SNV	LOC_Os02g01490:LOC_Os02g01490.1:exon13:c.C4198T:p.P1400S,
Y3203-1	Chr2	285448	C->T	0.4	exonic		LOC_Os02g01490	nonsynonymous SNV	LOC_Os02g01490:LOC_Os02g01490.1:exon13:c.C4198T:p.P1400S,
S6203-2	Chr2	285448	C->T	0.2727	exonic		LOC_Os02g01490	nonsynonymous SNV	LOC_Os02g01490:LOC_Os02g01490.1:exon13:c.C4198T:p.P1400S,
E6203-2	Chr2	285448	C->T	0.5	exonic		LOC_Os02g01490	nonsynonymous SNV	LOC_Os02g01490:LOC_Os02g01490.1:exon13:c.C4198T:p.P1400S,
Y6203-1	Chr2	290170	G->A	0.5	exonic		LOC_Os02g01500	nonsynonymous SNV	LOC_Os02g01500:LOC_Os02g01500.1:exon7:c.G409A:p.G137R,
E3203-2	Chr2	290629	G->A	0.1875	exonic		LOC_Os02g01500	nonsynonymous SNV	LOC_Os02g01500:LOC_Os02g01500.1:exon9:c.G604A:p.G202S,
W106B-1	Chr2	293648	T->G	0.8571	UTR3		LOC_Os02g01500(LOC_Os02g01500.1:c.*182T>G)	-	-
W106B-2	Chr2	293648	T->G	0.8261	UTR3		LOC_Os02g01500(LOC_Os02g01500.1:c.*182T>G)	-	-
Y6203-1	Chr2	300493	G->T	0.3333	exonic		LOC_Os02g01520	nonsynonymous SNV	LOC_Os02g01520:LOC_Os02g01520.1:exon1:c.G372T:p.K124N,
W3203-3	Chr2	312291	C->A	0.3333	exonic		LOC_Os02g01550	nonsynonymous SNV	LOC_Os02g01550:LOC_Os02g01550.1:exon4:c.C1132A:p.P378T,LOC_Os02g01550:LOC_Os02g01550.2:exon4:c.C1126A:p.P376T,
Y106B-2	Chr2	343484	G->T	0.1579	exonic	OSINV3|OsVIN2	LOC_Os02g01590	nonsynonymous SNV	LOC_Os02g01590:LOC_Os02g01590.1:exon1:c.G331T:p.G111C,LOC_Os02g01590:LOC_Os02g01590.2:exon1:c.G331T:p.G111C,
W106B-3	Chr2	356175	G->C	0.4286	exonic		LOC_Os02g01620	nonsynonymous SNV	LOC_Os02g01620:LOC_Os02g01620.1:exon1:c.G523C:p.E175Q,
W106B-3	Chr2	356183	C->G	0.4286	exonic		LOC_Os02g01620	nonsynonymous SNV	LOC_Os02g01620:LOC_Os02g01620.1:exon1:c.C531G:p.D177E,
E6203-1	Chr2	356258	T->C	0.6	exonic		LOC_Os02g01620	synonymous SNV	LOC_Os02g01620:LOC_Os02g01620.1:exon1:c.T606C:p.V202V,
Y6203-3	Chr2	356372	C->A	0.6	exonic		LOC_Os02g01620	synonymous SNV	LOC_Os02g01620:LOC_Os02g01620.1:exon1:c.C720A:p.S240S,
E3203-3	Chr2	358019	G->A	0.6667	exonic		LOC_Os02g01620	synonymous SNV	LOC_Os02g01620:LOC_Os02g01620.1:exon1:c.G2367A:p.E789E,
E3203-3	Chr2	358082	A->T	0.6667	exonic		LOC_Os02g01620	synonymous SNV	LOC_Os02g01620:LOC_Os02g01620.1:exon1:c.A2430T:p.P810P,
W6203-3	Chr2	358082	A->T	0.6	exonic		LOC_Os02g01620	synonymous SNV	LOC_Os02g01620:LOC_Os02g01620.1:exon1:c.A2430T:p.P810P,
Y3203-2	Chr2	365413	G->A	0.6	exonic		LOC_Os02g01640	synonymous SNV	LOC_Os02g01640:LOC_Os02g01640.1:exon1:c.G1899A:p.T633T,
S6203-2	Chr2	365413	G->A	0.6	exonic		LOC_Os02g01640	synonymous SNV	LOC_Os02g01640:LOC_Os02g01640.1:exon1:c.G1899A:p.T633T,
W6203-3	Chr2	366702	G->A	0.4167	exonic		LOC_Os02g01640	nonsynonymous SNV	LOC_Os02g01640:LOC_Os02g01640.1:exon1:c.G610A:p.E204K,
Y6203-3	Chr2	366702	G->A	0.6	exonic		LOC_Os02g01640	nonsynonymous SNV	LOC_Os02g01640:LOC_Os02g01640.1:exon1:c.G610A:p.E204K,
S6203-2	Chr2	374771	G->A	0.7143	exonic		LOC_Os02g01670	synonymous SNV	LOC_Os02g01670:LOC_Os02g01670.1:exon1:c.G1899A:p.T633T,
H6203-2	Chr2	376060	G->A	0.6	exonic		LOC_Os02g01670	nonsynonymous SNV	LOC_Os02g01670:LOC_Os02g01670.1:exon1:c.G610A:p.E204K,
S6203-1	Chr2	376060	G->A	0.5556	exonic		LOC_Os02g01670	nonsynonymous SNV	LOC_Os02g01670:LOC_Os02g01670.1:exon1:c.G610A:p.E204K,
W6203-3	Chr2	376060	G->A	0.4	exonic		LOC_Os02g01670	nonsynonymous SNV	LOC_Os02g01670:LOC_Os02g01670.1:exon1:c.G610A:p.E204K,
Y6203-3	Chr2	376060	G->A	0.6	exonic		LOC_Os02g01670	nonsynonymous SNV	LOC_Os02g01670:LOC_Os02g01670.1:exon1:c.G610A:p.E204K,
H6203-1	Chr2	376060	G->A	0.5	exonic		LOC_Os02g01670	nonsynonymous SNV	LOC_Os02g01670:LOC_Os02g01670.1:exon1:c.G610A:p.E204K,
W6203-1	Chr2	376060	G->A	0.75	exonic		LOC_Os02g01670	nonsynonymous SNV	LOC_Os02g01670:LOC_Os02g01670.1:exon1:c.G610A:p.E204K,
W3203-1	Chr2	381875	G->C	0.4286	exonic		LOC_Os02g01690	nonsynonymous SNV	LOC_Os02g01690:LOC_Os02g01690.1:exon2:c.G599C:p.W200S,
E3203-3	Chr2	381875	G->C	0.5	exonic		LOC_Os02g01690	nonsynonymous SNV	LOC_Os02g01690:LOC_Os02g01690.1:exon2:c.G599C:p.W200S,
H6203-3	Chr2	381875	G->C	0.5	exonic		LOC_Os02g01690	nonsynonymous SNV	LOC_Os02g01690:LOC_Os02g01690.1:exon2:c.G599C:p.W200S,
W3203-3	Chr2	381875	G->C	0.6	exonic		LOC_Os02g01690	nonsynonymous SNV	LOC_Os02g01690:LOC_Os02g01690.1:exon2:c.G599C:p.W200S,
Y3203-3	Chr2	382276	A->T	0.7	exonic		LOC_Os02g01690	synonymous SNV	LOC_Os02g01690:LOC_Os02g01690.1:exon3:c.A924T:p.P308P,
Y6203-1	Chr2	382276	A->T	0.3	exonic		LOC_Os02g01690	synonymous SNV	LOC_Os02g01690:LOC_Os02g01690.1:exon3:c.A924T:p.P308P,
Y3203-2	Chr2	382276	A->T	0.625	exonic		LOC_Os02g01690	synonymous SNV	LOC_Os02g01690:LOC_Os02g01690.1:exon3:c.A924T:p.P308P,
W3203-3	Chr2	382276	A->T	0.6	exonic		LOC_Os02g01690	synonymous SNV	LOC_Os02g01690:LOC_Os02g01690.1:exon3:c.A924T:p.P308P,
S3203-3	Chr2	382276	A->T	0.7	exonic		LOC_Os02g01690	synonymous SNV	LOC_Os02g01690:LOC_Os02g01690.1:exon3:c.A924T:p.P308P,
S6203-2	Chr2	382276	A->T	0.6	exonic		LOC_Os02g01690	synonymous SNV	LOC_Os02g01690:LOC_Os02g01690.1:exon3:c.A924T:p.P308P,
S3203-1	Chr2	385967	G->T	0.1765	exonic		LOC_Os02g01700	nonsynonymous SNV	LOC_Os02g01700:LOC_Os02g01700.1:exon2:c.G428T:p.C143F,
S3203-2	Chr2	385967	G->T	0.1765	exonic		LOC_Os02g01700	nonsynonymous SNV	LOC_Os02g01700:LOC_Os02g01700.1:exon2:c.G428T:p.C143F,
S6203-1	Chr2	385967	G->T	0.25	exonic		LOC_Os02g01700	nonsynonymous SNV	LOC_Os02g01700:LOC_Os02g01700.1:exon2:c.G428T:p.C143F,
S3203-1	Chr2	385968	T->G	0.2632	exonic		LOC_Os02g01700	nonsynonymous SNV	LOC_Os02g01700:LOC_Os02g01700.1:exon2:c.T427G:p.C143G,
S3203-2	Chr2	385968	T->G	0.2353	exonic		LOC_Os02g01700	nonsynonymous SNV	LOC_Os02g01700:LOC_Os02g01700.1:exon2:c.T427G:p.C143G,
S6203-1	Chr2	385968	T->G	0.3571	exonic		LOC_Os02g01700	nonsynonymous SNV	LOC_Os02g01700:LOC_Os02g01700.1:exon2:c.T427G:p.C143G,
S3203-3	Chr2	385968	T->G	0.4167	exonic		LOC_Os02g01700	nonsynonymous SNV	LOC_Os02g01700:LOC_Os02g01700.1:exon2:c.T427G:p.C143G,
E106B-2	Chr2	392876	G->T	0.2727	exonic		LOC_Os02g01710	nonsynonymous SNV	LOC_Os02g01710:LOC_Os02g01710.1:exon3:c.G429T:p.K143N,LOC_Os02g01710:LOC_Os02g01710.4:exon3:c.G429T:p.K143N,LOC_Os02g01710:LOC_Os02g01710.3:exon3:c.G429T:p.K143N,LOC_Os02g01710:LOC_Os02g01710.2:exon3:c.G429T:p.K143N,
Y3203-1	Chr2	404482	T->C	0.2353	exonic		LOC_Os02g01730	synonymous SNV	LOC_Os02g01730:LOC_Os02g01730.1:exon2:c.T1203C:p.D401D,
W6203-2	Chr2	406130	C->A	0.25	exonic		LOC_Os02g01730	synonymous SNV	LOC_Os02g01730:LOC_Os02g01730.1:exon1:c.C489A:p.R163R,
W106B-1	Chr2	422786	C->T	0.4444	exonic		LOC_Os02g01760	synonymous SNV	LOC_Os02g01760:LOC_Os02g01760.1:exon1:c.C93T:p.D31D,
S6203-3	Chr2	423753	T->G	0.2667	exonic		LOC_Os02g01760	nonsynonymous SNV	LOC_Os02g01760:LOC_Os02g01760.1:exon3:c.T435G:p.N145K,
S6203-2	Chr2	423753	T->G	0.3333	exonic		LOC_Os02g01760	nonsynonymous SNV	LOC_Os02g01760:LOC_Os02g01760.1:exon3:c.T435G:p.N145K,
E6203-2	Chr2	423753	T->G	0.2941	exonic		LOC_Os02g01760	nonsynonymous SNV	LOC_Os02g01760:LOC_Os02g01760.1:exon3:c.T435G:p.N145K,
S6203-3	Chr2	423775	T->C	0.2222	exonic		LOC_Os02g01760	nonsynonymous SNV	LOC_Os02g01760:LOC_Os02g01760.1:exon3:c.T457C:p.Y153H,
S6203-2	Chr2	423775	T->C	0.2667	exonic		LOC_Os02g01760	nonsynonymous SNV	LOC_Os02g01760:LOC_Os02g01760.1:exon3:c.T457C:p.Y153H,
E6203-2	Chr2	423775	T->C	0.2308	exonic		LOC_Os02g01760	nonsynonymous SNV	LOC_Os02g01760:LOC_Os02g01760.1:exon3:c.T457C:p.Y153H,
E6203-3	Chr2	424069	T->C	0.2	exonic		LOC_Os02g01760	synonymous SNV	LOC_Os02g01760:LOC_Os02g01760.1:exon5:c.T561C:p.S187S,
E106B-1	Chr2	425377	G->A	0.375	UTR3		LOC_Os02g01765(LOC_Os02g01765.1:c.*247G>A)	-	-
Y3203-2	Chr2	425482	G->T	0.4286	UTR3		LOC_Os02g01765(LOC_Os02g01765.1:c.*142G>T)	-	-
Y3203-3	Chr2	425936	G->A	0.3	exonic		LOC_Os02g01765	synonymous SNV	LOC_Os02g01765:LOC_Os02g01765.1:exon1:c.G327A:p.P109P,
Y6203-1	Chr2	426324	C->T	0.5	UTR5		LOC_Os02g01765(LOC_Os02g01765.1:c.-62C>T)	-	-
H6203-3	Chr2	426324	C->T	0.25	UTR5		LOC_Os02g01765(LOC_Os02g01765.1:c.-62C>T)	-	-
H6203-1	Chr2	426324	C->T	0.375	UTR5		LOC_Os02g01765(LOC_Os02g01765.1:c.-62C>T)	-	-
E6203-3	Chr2	426324	C->T	0.7778	UTR5		LOC_Os02g01765(LOC_Os02g01765.1:c.-62C>T)	-	-
W6203-1	Chr2	430401	A->G	0.6667	exonic		LOC_Os02g01780	nonsynonymous SNV	LOC_Os02g01780:LOC_Os02g01780.1:exon2:c.A97G:p.R33G,
W6203-3	Chr2	430683	G->T	0.6	exonic		LOC_Os02g01780	nonsynonymous SNV	LOC_Os02g01780:LOC_Os02g01780.1:exon2:c.G379T:p.A127S,
S6203-3	Chr2	434871	G->A	0.4375	exonic		LOC_Os02g01790	nonsynonymous SNV	LOC_Os02g01790:LOC_Os02g01790.1:exon1:c.G1009A:p.E337K,LOC_Os02g01790:LOC_Os02g01790.2:exon2:c.G1009A:p.E337K,
H6203-2	Chr2	434871	G->A	0.55	exonic		LOC_Os02g01790	nonsynonymous SNV	LOC_Os02g01790:LOC_Os02g01790.1:exon1:c.G1009A:p.E337K,LOC_Os02g01790:LOC_Os02g01790.2:exon2:c.G1009A:p.E337K,
Y6203-2	Chr2	434871	G->A	0.4571	exonic		LOC_Os02g01790	nonsynonymous SNV	LOC_Os02g01790:LOC_Os02g01790.1:exon1:c.G1009A:p.E337K,LOC_Os02g01790:LOC_Os02g01790.2:exon2:c.G1009A:p.E337K,
W6203-2	Chr2	434871	G->A	0.407	exonic		LOC_Os02g01790	nonsynonymous SNV	LOC_Os02g01790:LOC_Os02g01790.1:exon1:c.G1009A:p.E337K,LOC_Os02g01790:LOC_Os02g01790.2:exon2:c.G1009A:p.E337K,
Y6203-1	Chr2	434871	G->A	0.5495	exonic		LOC_Os02g01790	nonsynonymous SNV	LOC_Os02g01790:LOC_Os02g01790.1:exon1:c.G1009A:p.E337K,LOC_Os02g01790:LOC_Os02g01790.2:exon2:c.G1009A:p.E337K,
S6203-1	Chr2	434871	G->A	0.3933	exonic		LOC_Os02g01790	nonsynonymous SNV	LOC_Os02g01790:LOC_Os02g01790.1:exon1:c.G1009A:p.E337K,LOC_Os02g01790:LOC_Os02g01790.2:exon2:c.G1009A:p.E337K,
W6203-3	Chr2	434871	G->A	0.4767	exonic		LOC_Os02g01790	nonsynonymous SNV	LOC_Os02g01790:LOC_Os02g01790.1:exon1:c.G1009A:p.E337K,LOC_Os02g01790:LOC_Os02g01790.2:exon2:c.G1009A:p.E337K,
H6203-3	Chr2	434871	G->A	0.4388	exonic		LOC_Os02g01790	nonsynonymous SNV	LOC_Os02g01790:LOC_Os02g01790.1:exon1:c.G1009A:p.E337K,LOC_Os02g01790:LOC_Os02g01790.2:exon2:c.G1009A:p.E337K,
E6203-1	Chr2	434871	G->A	0.4946	exonic		LOC_Os02g01790	nonsynonymous SNV	LOC_Os02g01790:LOC_Os02g01790.1:exon1:c.G1009A:p.E337K,LOC_Os02g01790:LOC_Os02g01790.2:exon2:c.G1009A:p.E337K,
Y6203-3	Chr2	434871	G->A	0.6	exonic		LOC_Os02g01790	nonsynonymous SNV	LOC_Os02g01790:LOC_Os02g01790.1:exon1:c.G1009A:p.E337K,LOC_Os02g01790:LOC_Os02g01790.2:exon2:c.G1009A:p.E337K,
H6203-1	Chr2	434871	G->A	0.44	exonic		LOC_Os02g01790	nonsynonymous SNV	LOC_Os02g01790:LOC_Os02g01790.1:exon1:c.G1009A:p.E337K,LOC_Os02g01790:LOC_Os02g01790.2:exon2:c.G1009A:p.E337K,
W6203-1	Chr2	434871	G->A	0.4701	exonic		LOC_Os02g01790	nonsynonymous SNV	LOC_Os02g01790:LOC_Os02g01790.1:exon1:c.G1009A:p.E337K,LOC_Os02g01790:LOC_Os02g01790.2:exon2:c.G1009A:p.E337K,
E6203-3	Chr2	434871	G->A	0.4643	exonic		LOC_Os02g01790	nonsynonymous SNV	LOC_Os02g01790:LOC_Os02g01790.1:exon1:c.G1009A:p.E337K,LOC_Os02g01790:LOC_Os02g01790.2:exon2:c.G1009A:p.E337K,
S6203-2	Chr2	434871	G->A	0.3723	exonic		LOC_Os02g01790	nonsynonymous SNV	LOC_Os02g01790:LOC_Os02g01790.1:exon1:c.G1009A:p.E337K,LOC_Os02g01790:LOC_Os02g01790.2:exon2:c.G1009A:p.E337K,
E6203-2	Chr2	434871	G->A	0.4375	exonic		LOC_Os02g01790	nonsynonymous SNV	LOC_Os02g01790:LOC_Os02g01790.1:exon1:c.G1009A:p.E337K,LOC_Os02g01790:LOC_Os02g01790.2:exon2:c.G1009A:p.E337K,
S6203-3	Chr2	435147	G->A	0.4097	exonic		LOC_Os02g01790	nonsynonymous SNV	LOC_Os02g01790:LOC_Os02g01790.1:exon1:c.G733A:p.G245R,LOC_Os02g01790:LOC_Os02g01790.2:exon2:c.G733A:p.G245R,
H6203-2	Chr2	435147	G->A	0.5714	exonic		LOC_Os02g01790	nonsynonymous SNV	LOC_Os02g01790:LOC_Os02g01790.1:exon1:c.G733A:p.G245R,LOC_Os02g01790:LOC_Os02g01790.2:exon2:c.G733A:p.G245R,
Y6203-2	Chr2	435147	G->A	0.4	exonic		LOC_Os02g01790	nonsynonymous SNV	LOC_Os02g01790:LOC_Os02g01790.1:exon1:c.G733A:p.G245R,LOC_Os02g01790:LOC_Os02g01790.2:exon2:c.G733A:p.G245R,
W6203-2	Chr2	435147	G->A	0.407	exonic		LOC_Os02g01790	nonsynonymous SNV	LOC_Os02g01790:LOC_Os02g01790.1:exon1:c.G733A:p.G245R,LOC_Os02g01790:LOC_Os02g01790.2:exon2:c.G733A:p.G245R,
Y6203-1	Chr2	435147	G->A	0.5581	exonic		LOC_Os02g01790	nonsynonymous SNV	LOC_Os02g01790:LOC_Os02g01790.1:exon1:c.G733A:p.G245R,LOC_Os02g01790:LOC_Os02g01790.2:exon2:c.G733A:p.G245R,
S6203-1	Chr2	435147	G->A	0.4706	exonic		LOC_Os02g01790	nonsynonymous SNV	LOC_Os02g01790:LOC_Os02g01790.1:exon1:c.G733A:p.G245R,LOC_Os02g01790:LOC_Os02g01790.2:exon2:c.G733A:p.G245R,
W6203-3	Chr2	435147	G->A	0.4043	exonic		LOC_Os02g01790	nonsynonymous SNV	LOC_Os02g01790:LOC_Os02g01790.1:exon1:c.G733A:p.G245R,LOC_Os02g01790:LOC_Os02g01790.2:exon2:c.G733A:p.G245R,
H6203-3	Chr2	435147	G->A	0.4818	exonic		LOC_Os02g01790	nonsynonymous SNV	LOC_Os02g01790:LOC_Os02g01790.1:exon1:c.G733A:p.G245R,LOC_Os02g01790:LOC_Os02g01790.2:exon2:c.G733A:p.G245R,
E6203-1	Chr2	435147	G->A	0.5242	exonic		LOC_Os02g01790	nonsynonymous SNV	LOC_Os02g01790:LOC_Os02g01790.1:exon1:c.G733A:p.G245R,LOC_Os02g01790:LOC_Os02g01790.2:exon2:c.G733A:p.G245R,
Y6203-3	Chr2	435147	G->A	0.4407	exonic		LOC_Os02g01790	nonsynonymous SNV	LOC_Os02g01790:LOC_Os02g01790.1:exon1:c.G733A:p.G245R,LOC_Os02g01790:LOC_Os02g01790.2:exon2:c.G733A:p.G245R,
H6203-1	Chr2	435147	G->A	0.5161	exonic		LOC_Os02g01790	nonsynonymous SNV	LOC_Os02g01790:LOC_Os02g01790.1:exon1:c.G733A:p.G245R,LOC_Os02g01790:LOC_Os02g01790.2:exon2:c.G733A:p.G245R,
W6203-1	Chr2	435147	G->A	0.5	exonic		LOC_Os02g01790	nonsynonymous SNV	LOC_Os02g01790:LOC_Os02g01790.1:exon1:c.G733A:p.G245R,LOC_Os02g01790:LOC_Os02g01790.2:exon2:c.G733A:p.G245R,
E6203-3	Chr2	435147	G->A	0.3636	exonic		LOC_Os02g01790	nonsynonymous SNV	LOC_Os02g01790:LOC_Os02g01790.1:exon1:c.G733A:p.G245R,LOC_Os02g01790:LOC_Os02g01790.2:exon2:c.G733A:p.G245R,
S6203-2	Chr2	435147	G->A	0.493	exonic		LOC_Os02g01790	nonsynonymous SNV	LOC_Os02g01790:LOC_Os02g01790.1:exon1:c.G733A:p.G245R,LOC_Os02g01790:LOC_Os02g01790.2:exon2:c.G733A:p.G245R,
E6203-2	Chr2	435147	G->A	0.4182	exonic		LOC_Os02g01790	nonsynonymous SNV	LOC_Os02g01790:LOC_Os02g01790.1:exon1:c.G733A:p.G245R,LOC_Os02g01790:LOC_Os02g01790.2:exon2:c.G733A:p.G245R,
S6203-3	Chr2	444222	G->A	0.5714	exonic		LOC_Os02g01800	synonymous SNV	LOC_Os02g01800:LOC_Os02g01800.1:exon2:c.G1902A:p.G634G,
S6203-3	Chr2	444223	C->A	0.5714	exonic		LOC_Os02g01800	nonsynonymous SNV	LOC_Os02g01800:LOC_Os02g01800.1:exon2:c.C1903A:p.Q635K,
E6203-1	Chr2	445860	C->G	0.5	exonic		LOC_Os02g01800	nonsynonymous SNV	LOC_Os02g01800:LOC_Os02g01800.1:exon3:c.C3409G:p.L1137V,
E6203-2	Chr2	451690	A->G	0.7333	exonic		LOC_Os02g01820	synonymous SNV	LOC_Os02g01820:LOC_Os02g01820.1:exon7:c.A894G:p.T298T,
H6203-1	Chr2	451835	A->G	0.375	exonic		LOC_Os02g01820	nonsynonymous SNV	LOC_Os02g01820:LOC_Os02g01820.1:exon6:c.A848G:p.N283S,
S3203-3	Chr2	459741	C->T	0.3333	UTR5		LOC_Os02g01830(LOC_Os02g01830.1:c.-299C>T)	-	-
S6203-2	Chr2	462160	T->C	0.2759	exonic		LOC_Os02g01840	nonsynonymous SNV	LOC_Os02g01840:LOC_Os02g01840.1:exon1:c.T1295C:p.L432P,
S6203-2	Chr2	462167	A->G	0.2581	exonic		LOC_Os02g01840	synonymous SNV	LOC_Os02g01840:LOC_Os02g01840.1:exon1:c.A1302G:p.S434S,
E3203-3	Chr2	483749	T->C	0.1017	exonic		LOC_Os02g01870	synonymous SNV	LOC_Os02g01870:LOC_Os02g01870.1:exon2:c.T1152C:p.S384S,
E6203-1	Chr2	483749	T->C	0.2143	exonic		LOC_Os02g01870	synonymous SNV	LOC_Os02g01870:LOC_Os02g01870.1:exon2:c.T1152C:p.S384S,
S106B-1	Chr2	483749	T->C	0.6	exonic		LOC_Os02g01870	synonymous SNV	LOC_Os02g01870:LOC_Os02g01870.1:exon2:c.T1152C:p.S384S,
H3203-1	Chr2	484680	G->A	0.6	exonic		LOC_Os02g01880	nonsynonymous SNV	LOC_Os02g01880:LOC_Os02g01880.1:exon1:c.G14A:p.G5E,
H3203-1	Chr2	484681	G->C	0.6	exonic		LOC_Os02g01880	synonymous SNV	LOC_Os02g01880:LOC_Os02g01880.1:exon1:c.G15C:p.G5G,
Y6203-1	Chr2	487212	T->C	0.6	exonic		LOC_Os02g01880	synonymous SNV	LOC_Os02g01880:LOC_Os02g01880.1:exon2:c.T111C:p.A37A,
E3203-3	Chr2	490321	G->A	0.3636	exonic		LOC_Os02g01890	nonsynonymous SNV	LOC_Os02g01890:LOC_Os02g01890.1:exon1:c.G1379A:p.S460N,
H6203-2	Chr2	502920	C->T	0.6	exonic		LOC_Os02g01930	synonymous SNV	LOC_Os02g01930:LOC_Os02g01930.1:exon1:c.C1119T:p.H373H,
Y6203-2	Chr2	502920	C->T	0.3889	exonic		LOC_Os02g01930	synonymous SNV	LOC_Os02g01930:LOC_Os02g01930.1:exon1:c.C1119T:p.H373H,
W6203-2	Chr2	502920	C->T	0.8462	exonic		LOC_Os02g01930	synonymous SNV	LOC_Os02g01930:LOC_Os02g01930.1:exon1:c.C1119T:p.H373H,
Y6203-1	Chr2	502920	C->T	0.3023	exonic		LOC_Os02g01930	synonymous SNV	LOC_Os02g01930:LOC_Os02g01930.1:exon1:c.C1119T:p.H373H,
S6203-1	Chr2	502920	C->T	0.2917	exonic		LOC_Os02g01930	synonymous SNV	LOC_Os02g01930:LOC_Os02g01930.1:exon1:c.C1119T:p.H373H,
W6203-3	Chr2	502920	C->T	0.6829	exonic		LOC_Os02g01930	synonymous SNV	LOC_Os02g01930:LOC_Os02g01930.1:exon1:c.C1119T:p.H373H,
E6203-1	Chr2	502920	C->T	0.5625	exonic		LOC_Os02g01930	synonymous SNV	LOC_Os02g01930:LOC_Os02g01930.1:exon1:c.C1119T:p.H373H,
Y6203-3	Chr2	502920	C->T	0.5098	exonic		LOC_Os02g01930	synonymous SNV	LOC_Os02g01930:LOC_Os02g01930.1:exon1:c.C1119T:p.H373H,
H6203-1	Chr2	502920	C->T	0.7692	exonic		LOC_Os02g01930	synonymous SNV	LOC_Os02g01930:LOC_Os02g01930.1:exon1:c.C1119T:p.H373H,
W6203-1	Chr2	502920	C->T	0.3857	exonic		LOC_Os02g01930	synonymous SNV	LOC_Os02g01930:LOC_Os02g01930.1:exon1:c.C1119T:p.H373H,
E6203-3	Chr2	502920	C->T	0.8	exonic		LOC_Os02g01930	synonymous SNV	LOC_Os02g01930:LOC_Os02g01930.1:exon1:c.C1119T:p.H373H,
S6203-2	Chr2	502920	C->T	0.6364	exonic		LOC_Os02g01930	synonymous SNV	LOC_Os02g01930:LOC_Os02g01930.1:exon1:c.C1119T:p.H373H,
S106B-3	Chr2	503779	G->A	0.1852	exonic		LOC_Os02g01930	nonsynonymous SNV	LOC_Os02g01930:LOC_Os02g01930.1:exon1:c.G260A:p.G87D,
H106B-2	Chr2	503779	G->A	0.1026	exonic		LOC_Os02g01930	nonsynonymous SNV	LOC_Os02g01930:LOC_Os02g01930.1:exon1:c.G260A:p.G87D,
S106B-3	Chr2	510459	G->T	0.1905	exonic		LOC_Os02g01940	nonsynonymous SNV	LOC_Os02g01940:LOC_Os02g01940.1:exon14:c.G2835T:p.L945F,
S6203-3	Chr2	511121	G->A	0.375	exonic		LOC_Os02g01940	nonsynonymous SNV	LOC_Os02g01940:LOC_Os02g01940.1:exon11:c.G2470A:p.G824R,
H6203-2	Chr2	511121	G->A	0.8571	exonic		LOC_Os02g01940	nonsynonymous SNV	LOC_Os02g01940:LOC_Os02g01940.1:exon11:c.G2470A:p.G824R,
Y6203-2	Chr2	511121	G->A	0.8333	exonic		LOC_Os02g01940	nonsynonymous SNV	LOC_Os02g01940:LOC_Os02g01940.1:exon11:c.G2470A:p.G824R,
S6203-1	Chr2	511121	G->A	0.6667	exonic		LOC_Os02g01940	nonsynonymous SNV	LOC_Os02g01940:LOC_Os02g01940.1:exon11:c.G2470A:p.G824R,
H6203-3	Chr2	511121	G->A	0.3333	exonic		LOC_Os02g01940	nonsynonymous SNV	LOC_Os02g01940:LOC_Os02g01940.1:exon11:c.G2470A:p.G824R,
E6203-1	Chr2	511121	G->A	0.6	exonic		LOC_Os02g01940	nonsynonymous SNV	LOC_Os02g01940:LOC_Os02g01940.1:exon11:c.G2470A:p.G824R,
Y6203-3	Chr2	511121	G->A	0.65	exonic		LOC_Os02g01940	nonsynonymous SNV	LOC_Os02g01940:LOC_Os02g01940.1:exon11:c.G2470A:p.G824R,
H6203-1	Chr2	511121	G->A	0.5	exonic		LOC_Os02g01940	nonsynonymous SNV	LOC_Os02g01940:LOC_Os02g01940.1:exon11:c.G2470A:p.G824R,
W6203-1	Chr2	511121	G->A	0.5556	exonic		LOC_Os02g01940	nonsynonymous SNV	LOC_Os02g01940:LOC_Os02g01940.1:exon11:c.G2470A:p.G824R,
E6203-3	Chr2	511121	G->A	0.7059	exonic		LOC_Os02g01940	nonsynonymous SNV	LOC_Os02g01940:LOC_Os02g01940.1:exon11:c.G2470A:p.G824R,
S6203-2	Chr2	511121	G->A	0.5	exonic		LOC_Os02g01940	nonsynonymous SNV	LOC_Os02g01940:LOC_Os02g01940.1:exon11:c.G2470A:p.G824R,
E6203-2	Chr2	511121	G->A	0.619	exonic		LOC_Os02g01940	nonsynonymous SNV	LOC_Os02g01940:LOC_Os02g01940.1:exon11:c.G2470A:p.G824R,
H6203-2	Chr2	511285	C->T	0.5	exonic		LOC_Os02g01940	nonsynonymous SNV	LOC_Os02g01940:LOC_Os02g01940.1:exon11:c.C2306T:p.S769F,
Y6203-2	Chr2	511285	C->T	0.7143	exonic		LOC_Os02g01940	nonsynonymous SNV	LOC_Os02g01940:LOC_Os02g01940.1:exon11:c.C2306T:p.S769F,
S6203-1	Chr2	511285	C->T	0.3	exonic		LOC_Os02g01940	nonsynonymous SNV	LOC_Os02g01940:LOC_Os02g01940.1:exon11:c.C2306T:p.S769F,
W6203-3	Chr2	511285	C->T	0.6364	exonic		LOC_Os02g01940	nonsynonymous SNV	LOC_Os02g01940:LOC_Os02g01940.1:exon11:c.C2306T:p.S769F,
H6203-3	Chr2	511285	C->T	0.7059	exonic		LOC_Os02g01940	nonsynonymous SNV	LOC_Os02g01940:LOC_Os02g01940.1:exon11:c.C2306T:p.S769F,
E6203-1	Chr2	511285	C->T	0.3333	exonic		LOC_Os02g01940	nonsynonymous SNV	LOC_Os02g01940:LOC_Os02g01940.1:exon11:c.C2306T:p.S769F,
Y6203-3	Chr2	511285	C->T	0.6667	exonic		LOC_Os02g01940	nonsynonymous SNV	LOC_Os02g01940:LOC_Os02g01940.1:exon11:c.C2306T:p.S769F,
W6203-1	Chr2	511285	C->T	0.3636	exonic		LOC_Os02g01940	nonsynonymous SNV	LOC_Os02g01940:LOC_Os02g01940.1:exon11:c.C2306T:p.S769F,
E6203-3	Chr2	511285	C->T	0.375	exonic		LOC_Os02g01940	nonsynonymous SNV	LOC_Os02g01940:LOC_Os02g01940.1:exon11:c.C2306T:p.S769F,
S6203-2	Chr2	511285	C->T	0.6923	exonic		LOC_Os02g01940	nonsynonymous SNV	LOC_Os02g01940:LOC_Os02g01940.1:exon11:c.C2306T:p.S769F,
H6203-1	Chr2	511482	G->T	0.2308	exonic		LOC_Os02g01940	nonsynonymous SNV	LOC_Os02g01940:LOC_Os02g01940.1:exon11:c.G2109T:p.Q703H,
W106B-2	Chr2	511708	T->C	0.2	exonic		LOC_Os02g01940	nonsynonymous SNV	LOC_Os02g01940:LOC_Os02g01940.1:exon11:c.T1883C:p.L628P,
Y6203-3	Chr2	515182	T->A	0.2105	exonic		LOC_Os02g01940	nonsynonymous SNV	LOC_Os02g01940:LOC_Os02g01940.1:exon8:c.T767A:p.L256H,
S6203-3	Chr2	515396	T->G	0.5333	exonic		LOC_Os02g01940	nonsynonymous SNV	LOC_Os02g01940:LOC_Os02g01940.1:exon7:c.T638G:p.I213S,
W6203-2	Chr2	515396	T->G	0.7143	exonic		LOC_Os02g01940	nonsynonymous SNV	LOC_Os02g01940:LOC_Os02g01940.1:exon7:c.T638G:p.I213S,
W6203-3	Chr2	515396	T->G	0.3846	exonic		LOC_Os02g01940	nonsynonymous SNV	LOC_Os02g01940:LOC_Os02g01940.1:exon7:c.T638G:p.I213S,
H6203-3	Chr2	515396	T->G	0.5667	exonic		LOC_Os02g01940	nonsynonymous SNV	LOC_Os02g01940:LOC_Os02g01940.1:exon7:c.T638G:p.I213S,
E6203-1	Chr2	515396	T->G	0.5652	exonic		LOC_Os02g01940	nonsynonymous SNV	LOC_Os02g01940:LOC_Os02g01940.1:exon7:c.T638G:p.I213S,
Y6203-3	Chr2	515396	T->G	0.7576	exonic		LOC_Os02g01940	nonsynonymous SNV	LOC_Os02g01940:LOC_Os02g01940.1:exon7:c.T638G:p.I213S,
W6203-1	Chr2	515396	T->G	0.2857	exonic		LOC_Os02g01940	nonsynonymous SNV	LOC_Os02g01940:LOC_Os02g01940.1:exon7:c.T638G:p.I213S,
E6203-3	Chr2	515396	T->G	0.5556	exonic		LOC_Os02g01940	nonsynonymous SNV	LOC_Os02g01940:LOC_Os02g01940.1:exon7:c.T638G:p.I213S,
S106B-1	Chr2	515396	T->G	0.8667	exonic		LOC_Os02g01940	nonsynonymous SNV	LOC_Os02g01940:LOC_Os02g01940.1:exon7:c.T638G:p.I213S,
S6203-2	Chr2	515396	T->G	0.4444	exonic		LOC_Os02g01940	nonsynonymous SNV	LOC_Os02g01940:LOC_Os02g01940.1:exon7:c.T638G:p.I213S,
E6203-2	Chr2	515396	T->G	0.4688	exonic		LOC_Os02g01940	nonsynonymous SNV	LOC_Os02g01940:LOC_Os02g01940.1:exon7:c.T638G:p.I213S,
S6203-3	Chr2	515751	A->G	0.3846	exonic		LOC_Os02g01940	nonsynonymous SNV	LOC_Os02g01940:LOC_Os02g01940.1:exon5:c.A452G:p.H151R,
H6203-2	Chr2	515751	A->G	0.4545	exonic		LOC_Os02g01940	nonsynonymous SNV	LOC_Os02g01940:LOC_Os02g01940.1:exon5:c.A452G:p.H151R,
S6203-1	Chr2	515751	A->G	0.8235	exonic		LOC_Os02g01940	nonsynonymous SNV	LOC_Os02g01940:LOC_Os02g01940.1:exon5:c.A452G:p.H151R,
W6203-3	Chr2	515751	A->G	0.6154	exonic		LOC_Os02g01940	nonsynonymous SNV	LOC_Os02g01940:LOC_Os02g01940.1:exon5:c.A452G:p.H151R,
H6203-3	Chr2	515751	A->G	0.84	exonic		LOC_Os02g01940	nonsynonymous SNV	LOC_Os02g01940:LOC_Os02g01940.1:exon5:c.A452G:p.H151R,
E6203-1	Chr2	515751	A->G	0.3	exonic		LOC_Os02g01940	nonsynonymous SNV	LOC_Os02g01940:LOC_Os02g01940.1:exon5:c.A452G:p.H151R,
Y6203-3	Chr2	515751	A->G	0.6667	exonic		LOC_Os02g01940	nonsynonymous SNV	LOC_Os02g01940:LOC_Os02g01940.1:exon5:c.A452G:p.H151R,
E6203-3	Chr2	515751	A->G	0.6667	exonic		LOC_Os02g01940	nonsynonymous SNV	LOC_Os02g01940:LOC_Os02g01940.1:exon5:c.A452G:p.H151R,
S6203-2	Chr2	515751	A->G	0.6875	exonic		LOC_Os02g01940	nonsynonymous SNV	LOC_Os02g01940:LOC_Os02g01940.1:exon5:c.A452G:p.H151R,
E6203-2	Chr2	515751	A->G	0.55	exonic		LOC_Os02g01940	nonsynonymous SNV	LOC_Os02g01940:LOC_Os02g01940.1:exon5:c.A452G:p.H151R,
Y6203-3	Chr2	516450	A->G	0.25	exonic		LOC_Os02g01940	nonsynonymous SNV	LOC_Os02g01940:LOC_Os02g01940.1:exon2:c.A95G:p.E32G,
H3203-2	Chr2	538156	G->T	0.3	exonic		LOC_Os02g01960	nonsynonymous SNV	LOC_Os02g01960:LOC_Os02g01960.1:exon1:c.G3T:p.M1I,
S6203-3	Chr2	541323	A->G	0.5	exonic		LOC_Os02g01970	nonsynonymous SNV	LOC_Os02g01970:LOC_Os02g01970.1:exon2:c.A460G:p.T154A,
H6203-2	Chr2	541323	A->G	0.8571	exonic		LOC_Os02g01970	nonsynonymous SNV	LOC_Os02g01970:LOC_Os02g01970.1:exon2:c.A460G:p.T154A,
Y6203-2	Chr2	541323	A->G	0.6	exonic		LOC_Os02g01970	nonsynonymous SNV	LOC_Os02g01970:LOC_Os02g01970.1:exon2:c.A460G:p.T154A,
S6203-1	Chr2	541323	A->G	0.6429	exonic		LOC_Os02g01970	nonsynonymous SNV	LOC_Os02g01970:LOC_Os02g01970.1:exon2:c.A460G:p.T154A,
H6203-3	Chr2	541323	A->G	0.5152	exonic		LOC_Os02g01970	nonsynonymous SNV	LOC_Os02g01970:LOC_Os02g01970.1:exon2:c.A460G:p.T154A,
E6203-1	Chr2	541323	A->G	0.4	exonic		LOC_Os02g01970	nonsynonymous SNV	LOC_Os02g01970:LOC_Os02g01970.1:exon2:c.A460G:p.T154A,
Y6203-3	Chr2	541323	A->G	0.55	exonic		LOC_Os02g01970	nonsynonymous SNV	LOC_Os02g01970:LOC_Os02g01970.1:exon2:c.A460G:p.T154A,
H6203-1	Chr2	541323	A->G	0.3077	exonic		LOC_Os02g01970	nonsynonymous SNV	LOC_Os02g01970:LOC_Os02g01970.1:exon2:c.A460G:p.T154A,
W6203-1	Chr2	541323	A->G	0.7692	exonic		LOC_Os02g01970	nonsynonymous SNV	LOC_Os02g01970:LOC_Os02g01970.1:exon2:c.A460G:p.T154A,
E6203-3	Chr2	541323	A->G	0.5	exonic		LOC_Os02g01970	nonsynonymous SNV	LOC_Os02g01970:LOC_Os02g01970.1:exon2:c.A460G:p.T154A,
S6203-2	Chr2	541323	A->G	0.8214	exonic		LOC_Os02g01970	nonsynonymous SNV	LOC_Os02g01970:LOC_Os02g01970.1:exon2:c.A460G:p.T154A,
S6203-3	Chr2	541666	G->A	0.5714	exonic		LOC_Os02g01970	nonsynonymous SNV	LOC_Os02g01970:LOC_Os02g01970.1:exon3:c.G722A:p.G241D,
H6203-2	Chr2	541666	G->A	0.6667	exonic		LOC_Os02g01970	nonsynonymous SNV	LOC_Os02g01970:LOC_Os02g01970.1:exon3:c.G722A:p.G241D,
Y6203-2	Chr2	541666	G->A	0.3846	exonic		LOC_Os02g01970	nonsynonymous SNV	LOC_Os02g01970:LOC_Os02g01970.1:exon3:c.G722A:p.G241D,
W6203-2	Chr2	541666	G->A	0.75	exonic		LOC_Os02g01970	nonsynonymous SNV	LOC_Os02g01970:LOC_Os02g01970.1:exon3:c.G722A:p.G241D,
S6203-1	Chr2	541666	G->A	0.4375	exonic		LOC_Os02g01970	nonsynonymous SNV	LOC_Os02g01970:LOC_Os02g01970.1:exon3:c.G722A:p.G241D,
H6203-3	Chr2	541666	G->A	0.6923	exonic		LOC_Os02g01970	nonsynonymous SNV	LOC_Os02g01970:LOC_Os02g01970.1:exon3:c.G722A:p.G241D,
E6203-1	Chr2	541666	G->A	0.3125	exonic		LOC_Os02g01970	nonsynonymous SNV	LOC_Os02g01970:LOC_Os02g01970.1:exon3:c.G722A:p.G241D,
Y6203-3	Chr2	541666	G->A	0.5714	exonic		LOC_Os02g01970	nonsynonymous SNV	LOC_Os02g01970:LOC_Os02g01970.1:exon3:c.G722A:p.G241D,
H6203-1	Chr2	541666	G->A	0.5556	exonic		LOC_Os02g01970	nonsynonymous SNV	LOC_Os02g01970:LOC_Os02g01970.1:exon3:c.G722A:p.G241D,
W6203-1	Chr2	541666	G->A	0.5714	exonic		LOC_Os02g01970	nonsynonymous SNV	LOC_Os02g01970:LOC_Os02g01970.1:exon3:c.G722A:p.G241D,
E6203-3	Chr2	541666	G->A	0.5	exonic		LOC_Os02g01970	nonsynonymous SNV	LOC_Os02g01970:LOC_Os02g01970.1:exon3:c.G722A:p.G241D,
S6203-2	Chr2	541666	G->A	0.625	exonic		LOC_Os02g01970	nonsynonymous SNV	LOC_Os02g01970:LOC_Os02g01970.1:exon3:c.G722A:p.G241D,
W106B-3	Chr2	542410	A->T	0.1905	exonic		LOC_Os02g01970	nonsynonymous SNV	LOC_Os02g01970:LOC_Os02g01970.1:exon5:c.A1287T:p.K429N,
Y6203-1	Chr2	543083	T->G	0.5714	exonic		LOC_Os02g01970	nonsynonymous SNV	LOC_Os02g01970:LOC_Os02g01970.1:exon6:c.T1366G:p.L456V,
H6203-1	Chr2	543085	G->T	0.1905	exonic		LOC_Os02g01970	nonsynonymous SNV	LOC_Os02g01970:LOC_Os02g01970.1:exon6:c.G1368T:p.L456F,
S6203-3	Chr2	543330	A->G	0.4857	exonic		LOC_Os02g01970	nonsynonymous SNV	LOC_Os02g01970:LOC_Os02g01970.1:exon6:c.A1613G:p.D538G,
H6203-2	Chr2	543330	A->G	0.64	exonic		LOC_Os02g01970	nonsynonymous SNV	LOC_Os02g01970:LOC_Os02g01970.1:exon6:c.A1613G:p.D538G,
Y6203-2	Chr2	543330	A->G	0.5417	exonic		LOC_Os02g01970	nonsynonymous SNV	LOC_Os02g01970:LOC_Os02g01970.1:exon6:c.A1613G:p.D538G,
W6203-2	Chr2	543330	A->G	0.44	exonic		LOC_Os02g01970	nonsynonymous SNV	LOC_Os02g01970:LOC_Os02g01970.1:exon6:c.A1613G:p.D538G,
Y6203-1	Chr2	543330	A->G	0.5	exonic		LOC_Os02g01970	nonsynonymous SNV	LOC_Os02g01970:LOC_Os02g01970.1:exon6:c.A1613G:p.D538G,
S6203-1	Chr2	543330	A->G	0.5	exonic		LOC_Os02g01970	nonsynonymous SNV	LOC_Os02g01970:LOC_Os02g01970.1:exon6:c.A1613G:p.D538G,
W6203-3	Chr2	543330	A->G	0.3636	exonic		LOC_Os02g01970	nonsynonymous SNV	LOC_Os02g01970:LOC_Os02g01970.1:exon6:c.A1613G:p.D538G,
H6203-3	Chr2	543330	A->G	0.5882	exonic		LOC_Os02g01970	nonsynonymous SNV	LOC_Os02g01970:LOC_Os02g01970.1:exon6:c.A1613G:p.D538G,
E6203-1	Chr2	543330	A->G	0.8261	exonic		LOC_Os02g01970	nonsynonymous SNV	LOC_Os02g01970:LOC_Os02g01970.1:exon6:c.A1613G:p.D538G,
Y6203-3	Chr2	543330	A->G	0.5526	exonic		LOC_Os02g01970	nonsynonymous SNV	LOC_Os02g01970:LOC_Os02g01970.1:exon6:c.A1613G:p.D538G,
H6203-1	Chr2	543330	A->G	0.8519	exonic		LOC_Os02g01970	nonsynonymous SNV	LOC_Os02g01970:LOC_Os02g01970.1:exon6:c.A1613G:p.D538G,
W6203-1	Chr2	543330	A->G	0.5806	exonic		LOC_Os02g01970	nonsynonymous SNV	LOC_Os02g01970:LOC_Os02g01970.1:exon6:c.A1613G:p.D538G,
E6203-3	Chr2	543330	A->G	0.48	exonic		LOC_Os02g01970	nonsynonymous SNV	LOC_Os02g01970:LOC_Os02g01970.1:exon6:c.A1613G:p.D538G,
S6203-2	Chr2	543330	A->G	0.4054	exonic		LOC_Os02g01970	nonsynonymous SNV	LOC_Os02g01970:LOC_Os02g01970.1:exon6:c.A1613G:p.D538G,
E6203-2	Chr2	543330	A->G	0.4483	exonic		LOC_Os02g01970	nonsynonymous SNV	LOC_Os02g01970:LOC_Os02g01970.1:exon6:c.A1613G:p.D538G,
S6203-3	Chr2	544869	G->A	0.678	exonic		LOC_Os02g01970	synonymous SNV	LOC_Os02g01970:LOC_Os02g01970.1:exon8:c.G1839A:p.S613S,
H6203-2	Chr2	544869	G->A	0.5897	exonic		LOC_Os02g01970	synonymous SNV	LOC_Os02g01970:LOC_Os02g01970.1:exon8:c.G1839A:p.S613S,
Y6203-2	Chr2	544869	G->A	0.7	exonic		LOC_Os02g01970	synonymous SNV	LOC_Os02g01970:LOC_Os02g01970.1:exon8:c.G1839A:p.S613S,
W6203-2	Chr2	544869	G->A	0.6786	exonic		LOC_Os02g01970	synonymous SNV	LOC_Os02g01970:LOC_Os02g01970.1:exon8:c.G1839A:p.S613S,
Y6203-1	Chr2	544869	G->A	0.6735	exonic		LOC_Os02g01970	synonymous SNV	LOC_Os02g01970:LOC_Os02g01970.1:exon8:c.G1839A:p.S613S,
S6203-1	Chr2	544869	G->A	0.4615	exonic		LOC_Os02g01970	synonymous SNV	LOC_Os02g01970:LOC_Os02g01970.1:exon8:c.G1839A:p.S613S,
W6203-3	Chr2	544869	G->A	0.4783	exonic		LOC_Os02g01970	synonymous SNV	LOC_Os02g01970:LOC_Os02g01970.1:exon8:c.G1839A:p.S613S,
H6203-3	Chr2	544869	G->A	0.5455	exonic		LOC_Os02g01970	synonymous SNV	LOC_Os02g01970:LOC_Os02g01970.1:exon8:c.G1839A:p.S613S,
E6203-1	Chr2	544869	G->A	0.6136	exonic		LOC_Os02g01970	synonymous SNV	LOC_Os02g01970:LOC_Os02g01970.1:exon8:c.G1839A:p.S613S,
Y6203-3	Chr2	544869	G->A	0.6986	exonic		LOC_Os02g01970	synonymous SNV	LOC_Os02g01970:LOC_Os02g01970.1:exon8:c.G1839A:p.S613S,
H6203-1	Chr2	544869	G->A	0.6857	exonic		LOC_Os02g01970	synonymous SNV	LOC_Os02g01970:LOC_Os02g01970.1:exon8:c.G1839A:p.S613S,
W6203-1	Chr2	544869	G->A	0.5333	exonic		LOC_Os02g01970	synonymous SNV	LOC_Os02g01970:LOC_Os02g01970.1:exon8:c.G1839A:p.S613S,
E6203-3	Chr2	544869	G->A	0.3462	exonic		LOC_Os02g01970	synonymous SNV	LOC_Os02g01970:LOC_Os02g01970.1:exon8:c.G1839A:p.S613S,
S6203-2	Chr2	544869	G->A	0.3793	exonic		LOC_Os02g01970	synonymous SNV	LOC_Os02g01970:LOC_Os02g01970.1:exon8:c.G1839A:p.S613S,
E6203-2	Chr2	544869	G->A	0.375	exonic		LOC_Os02g01970	synonymous SNV	LOC_Os02g01970:LOC_Os02g01970.1:exon8:c.G1839A:p.S613S,
S6203-3	Chr2	547316	T->G	0.5867	UTR3		LOC_Os02g01970(LOC_Os02g01970.1:c.*447T>G)	-	-
H6203-2	Chr2	547316	T->G	0.6364	UTR3		LOC_Os02g01970(LOC_Os02g01970.1:c.*447T>G)	-	-
Y6203-2	Chr2	547316	T->G	0.7639	UTR3		LOC_Os02g01970(LOC_Os02g01970.1:c.*447T>G)	-	-
W6203-2	Chr2	547316	T->G	0.6061	UTR3		LOC_Os02g01970(LOC_Os02g01970.1:c.*447T>G)	-	-
Y6203-1	Chr2	547316	T->G	0.5155	UTR3		LOC_Os02g01970(LOC_Os02g01970.1:c.*447T>G)	-	-
S6203-1	Chr2	547316	T->G	0.4783	UTR3		LOC_Os02g01970(LOC_Os02g01970.1:c.*447T>G)	-	-
W6203-3	Chr2	547316	T->G	0.6905	UTR3		LOC_Os02g01970(LOC_Os02g01970.1:c.*447T>G)	-	-
H6203-3	Chr2	547316	T->G	0.6559	UTR3		LOC_Os02g01970(LOC_Os02g01970.1:c.*447T>G)	-	-
E6203-1	Chr2	547316	T->G	0.3415	UTR3		LOC_Os02g01970(LOC_Os02g01970.1:c.*447T>G)	-	-
Y6203-3	Chr2	547316	T->G	0.56	UTR3		LOC_Os02g01970(LOC_Os02g01970.1:c.*447T>G)	-	-
H6203-1	Chr2	547316	T->G	0.5128	UTR3		LOC_Os02g01970(LOC_Os02g01970.1:c.*447T>G)	-	-
W6203-1	Chr2	547316	T->G	0.6176	UTR3		LOC_Os02g01970(LOC_Os02g01970.1:c.*447T>G)	-	-
E6203-3	Chr2	547316	T->G	0.5652	UTR3		LOC_Os02g01970(LOC_Os02g01970.1:c.*447T>G)	-	-
S6203-2	Chr2	547316	T->G	0.5625	UTR3		LOC_Os02g01970(LOC_Os02g01970.1:c.*447T>G)	-	-
E6203-2	Chr2	547316	T->G	0.4884	UTR3		LOC_Os02g01970(LOC_Os02g01970.1:c.*447T>G)	-	-
S6203-3	Chr2	548073	C->G	0.8	UTR5		LOC_Os02g01980(LOC_Os02g01980.1:c.-65C>G)	-	-
H6203-2	Chr2	548073	C->G	0.8182	UTR5		LOC_Os02g01980(LOC_Os02g01980.1:c.-65C>G)	-	-
W6203-2	Chr2	548073	C->G	0.6667	UTR5		LOC_Os02g01980(LOC_Os02g01980.1:c.-65C>G)	-	-
Y6203-1	Chr2	548073	C->G	0.7031	UTR5		LOC_Os02g01980(LOC_Os02g01980.1:c.-65C>G)	-	-
S6203-1	Chr2	548073	C->G	0.6667	UTR5		LOC_Os02g01980(LOC_Os02g01980.1:c.-65C>G)	-	-
W6203-3	Chr2	548073	C->G	0.4444	UTR5		LOC_Os02g01980(LOC_Os02g01980.1:c.-65C>G)	-	-
H6203-3	Chr2	548073	C->G	0.8462	UTR5		LOC_Os02g01980(LOC_Os02g01980.1:c.-65C>G)	-	-
E6203-1	Chr2	548073	C->G	0.7778	UTR5		LOC_Os02g01980(LOC_Os02g01980.1:c.-65C>G)	-	-
Y6203-3	Chr2	548073	C->G	0.8148	UTR5		LOC_Os02g01980(LOC_Os02g01980.1:c.-65C>G)	-	-
H6203-1	Chr2	548073	C->G	0.8667	UTR5		LOC_Os02g01980(LOC_Os02g01980.1:c.-65C>G)	-	-
W6203-1	Chr2	548073	C->G	0.8182	UTR5		LOC_Os02g01980(LOC_Os02g01980.1:c.-65C>G)	-	-
E6203-3	Chr2	548073	C->G	0.75	UTR5		LOC_Os02g01980(LOC_Os02g01980.1:c.-65C>G)	-	-
S6203-3	Chr2	550105	G->T	0.4805	exonic		LOC_Os02g01990	nonsynonymous SNV	LOC_Os02g01990:LOC_Os02g01990.1:exon3:c.G686T:p.G229V,
S6203-1	Chr2	550105	G->T	0.4857	exonic		LOC_Os02g01990	nonsynonymous SNV	LOC_Os02g01990:LOC_Os02g01990.1:exon3:c.G686T:p.G229V,
H6203-3	Chr2	550105	G->T	0.4286	exonic		LOC_Os02g01990	nonsynonymous SNV	LOC_Os02g01990:LOC_Os02g01990.1:exon3:c.G686T:p.G229V,
E6203-1	Chr2	550105	G->T	0.75	exonic		LOC_Os02g01990	nonsynonymous SNV	LOC_Os02g01990:LOC_Os02g01990.1:exon3:c.G686T:p.G229V,
E6203-3	Chr2	550105	G->T	0.6207	exonic		LOC_Os02g01990	nonsynonymous SNV	LOC_Os02g01990:LOC_Os02g01990.1:exon3:c.G686T:p.G229V,
S6203-2	Chr2	550105	G->T	0.4359	exonic		LOC_Os02g01990	nonsynonymous SNV	LOC_Os02g01990:LOC_Os02g01990.1:exon3:c.G686T:p.G229V,
H6203-2	Chr2	554664	T->C	0.1667	exonic	OsHPL3	LOC_Os02g02000	synonymous SNV	LOC_Os02g02000:LOC_Os02g02000.1:exon1:c.T30C:p.S10S,
Y6203-2	Chr2	554664	T->C	0.3939	exonic	OsHPL3	LOC_Os02g02000	synonymous SNV	LOC_Os02g02000:LOC_Os02g02000.1:exon1:c.T30C:p.S10S,
W6203-2	Chr2	554664	T->C	0.25	exonic	OsHPL3	LOC_Os02g02000	synonymous SNV	LOC_Os02g02000:LOC_Os02g02000.1:exon1:c.T30C:p.S10S,
Y6203-1	Chr2	554664	T->C	0.5443	exonic	OsHPL3	LOC_Os02g02000	synonymous SNV	LOC_Os02g02000:LOC_Os02g02000.1:exon1:c.T30C:p.S10S,
S6203-1	Chr2	554664	T->C	0.5735	exonic	OsHPL3	LOC_Os02g02000	synonymous SNV	LOC_Os02g02000:LOC_Os02g02000.1:exon1:c.T30C:p.S10S,
H6203-3	Chr2	554664	T->C	0.3419	exonic	OsHPL3	LOC_Os02g02000	synonymous SNV	LOC_Os02g02000:LOC_Os02g02000.1:exon1:c.T30C:p.S10S,
E6203-1	Chr2	554664	T->C	0.2812	exonic	OsHPL3	LOC_Os02g02000	synonymous SNV	LOC_Os02g02000:LOC_Os02g02000.1:exon1:c.T30C:p.S10S,
Y6203-3	Chr2	554664	T->C	0.4829	exonic	OsHPL3	LOC_Os02g02000	synonymous SNV	LOC_Os02g02000:LOC_Os02g02000.1:exon1:c.T30C:p.S10S,
H6203-1	Chr2	554664	T->C	0.2472	exonic	OsHPL3	LOC_Os02g02000	synonymous SNV	LOC_Os02g02000:LOC_Os02g02000.1:exon1:c.T30C:p.S10S,
W6203-1	Chr2	554664	T->C	0.1167	exonic	OsHPL3	LOC_Os02g02000	synonymous SNV	LOC_Os02g02000:LOC_Os02g02000.1:exon1:c.T30C:p.S10S,
E6203-3	Chr2	554664	T->C	0.2381	exonic	OsHPL3	LOC_Os02g02000	synonymous SNV	LOC_Os02g02000:LOC_Os02g02000.1:exon1:c.T30C:p.S10S,
S6203-2	Chr2	554664	T->C	0.3191	exonic	OsHPL3	LOC_Os02g02000	synonymous SNV	LOC_Os02g02000:LOC_Os02g02000.1:exon1:c.T30C:p.S10S,
S6203-3	Chr2	554685	A->G	0.1739	exonic	OsHPL3	LOC_Os02g02000	synonymous SNV	LOC_Os02g02000:LOC_Os02g02000.1:exon1:c.A51G:p.P17P,
H6203-2	Chr2	554685	A->G	0.2333	exonic	OsHPL3	LOC_Os02g02000	synonymous SNV	LOC_Os02g02000:LOC_Os02g02000.1:exon1:c.A51G:p.P17P,
Y6203-2	Chr2	554685	A->G	0.422	exonic	OsHPL3	LOC_Os02g02000	synonymous SNV	LOC_Os02g02000:LOC_Os02g02000.1:exon1:c.A51G:p.P17P,
W6203-2	Chr2	554685	A->G	0.2619	exonic	OsHPL3	LOC_Os02g02000	synonymous SNV	LOC_Os02g02000:LOC_Os02g02000.1:exon1:c.A51G:p.P17P,
Y6203-1	Chr2	554685	A->G	0.6311	exonic	OsHPL3	LOC_Os02g02000	synonymous SNV	LOC_Os02g02000:LOC_Os02g02000.1:exon1:c.A51G:p.P17P,
S6203-1	Chr2	554685	A->G	0.6056	exonic	OsHPL3	LOC_Os02g02000	synonymous SNV	LOC_Os02g02000:LOC_Os02g02000.1:exon1:c.A51G:p.P17P,
H6203-3	Chr2	554685	A->G	0.3571	exonic	OsHPL3	LOC_Os02g02000	synonymous SNV	LOC_Os02g02000:LOC_Os02g02000.1:exon1:c.A51G:p.P17P,
E6203-1	Chr2	554685	A->G	0.3529	exonic	OsHPL3	LOC_Os02g02000	synonymous SNV	LOC_Os02g02000:LOC_Os02g02000.1:exon1:c.A51G:p.P17P,
Y6203-3	Chr2	554685	A->G	0.4758	exonic	OsHPL3	LOC_Os02g02000	synonymous SNV	LOC_Os02g02000:LOC_Os02g02000.1:exon1:c.A51G:p.P17P,
H6203-1	Chr2	554685	A->G	0.2391	exonic	OsHPL3	LOC_Os02g02000	synonymous SNV	LOC_Os02g02000:LOC_Os02g02000.1:exon1:c.A51G:p.P17P,
W6203-1	Chr2	554685	A->G	0.1667	exonic	OsHPL3	LOC_Os02g02000	synonymous SNV	LOC_Os02g02000:LOC_Os02g02000.1:exon1:c.A51G:p.P17P,
E6203-3	Chr2	554685	A->G	0.3704	exonic	OsHPL3	LOC_Os02g02000	synonymous SNV	LOC_Os02g02000:LOC_Os02g02000.1:exon1:c.A51G:p.P17P,
S6203-2	Chr2	554685	A->G	0.383	exonic	OsHPL3	LOC_Os02g02000	synonymous SNV	LOC_Os02g02000:LOC_Os02g02000.1:exon1:c.A51G:p.P17P,
E6203-2	Chr2	554685	A->G	0.3333	exonic	OsHPL3	LOC_Os02g02000	synonymous SNV	LOC_Os02g02000:LOC_Os02g02000.1:exon1:c.A51G:p.P17P,
E6203-2	Chr2	554688	A->T	0.2143	exonic	OsHPL3	LOC_Os02g02000	synonymous SNV	LOC_Os02g02000:LOC_Os02g02000.1:exon1:c.A54T:p.I18I,
S6203-3	Chr2	555135	C->G	0.5465	exonic	OsHPL3	LOC_Os02g02000	synonymous SNV	LOC_Os02g02000:LOC_Os02g02000.1:exon1:c.C501G:p.A167A,
H6203-2	Chr2	555135	C->G	0.5969	exonic	OsHPL3	LOC_Os02g02000	synonymous SNV	LOC_Os02g02000:LOC_Os02g02000.1:exon1:c.C501G:p.A167A,
Y6203-2	Chr2	555135	C->G	0.5227	exonic	OsHPL3	LOC_Os02g02000	synonymous SNV	LOC_Os02g02000:LOC_Os02g02000.1:exon1:c.C501G:p.A167A,
W6203-2	Chr2	555135	C->G	0.3714	exonic	OsHPL3	LOC_Os02g02000	synonymous SNV	LOC_Os02g02000:LOC_Os02g02000.1:exon1:c.C501G:p.A167A,
Y6203-1	Chr2	555135	C->G	0.4675	exonic	OsHPL3	LOC_Os02g02000	synonymous SNV	LOC_Os02g02000:LOC_Os02g02000.1:exon1:c.C501G:p.A167A,
S6203-1	Chr2	555135	C->G	0.7326	exonic	OsHPL3	LOC_Os02g02000	synonymous SNV	LOC_Os02g02000:LOC_Os02g02000.1:exon1:c.C501G:p.A167A,
W6203-3	Chr2	555135	C->G	0.3377	exonic	OsHPL3	LOC_Os02g02000	synonymous SNV	LOC_Os02g02000:LOC_Os02g02000.1:exon1:c.C501G:p.A167A,
H6203-3	Chr2	555135	C->G	0.4928	exonic	OsHPL3	LOC_Os02g02000	synonymous SNV	LOC_Os02g02000:LOC_Os02g02000.1:exon1:c.C501G:p.A167A,
E6203-1	Chr2	555135	C->G	0.5897	exonic	OsHPL3	LOC_Os02g02000	synonymous SNV	LOC_Os02g02000:LOC_Os02g02000.1:exon1:c.C501G:p.A167A,
Y6203-3	Chr2	555135	C->G	0.5365	exonic	OsHPL3	LOC_Os02g02000	synonymous SNV	LOC_Os02g02000:LOC_Os02g02000.1:exon1:c.C501G:p.A167A,
H6203-1	Chr2	555135	C->G	0.5208	exonic	OsHPL3	LOC_Os02g02000	synonymous SNV	LOC_Os02g02000:LOC_Os02g02000.1:exon1:c.C501G:p.A167A,
W6203-1	Chr2	555135	C->G	0.3143	exonic	OsHPL3	LOC_Os02g02000	synonymous SNV	LOC_Os02g02000:LOC_Os02g02000.1:exon1:c.C501G:p.A167A,
E6203-3	Chr2	555135	C->G	0.6444	exonic	OsHPL3	LOC_Os02g02000	synonymous SNV	LOC_Os02g02000:LOC_Os02g02000.1:exon1:c.C501G:p.A167A,
S6203-2	Chr2	555135	C->G	0.7188	exonic	OsHPL3	LOC_Os02g02000	synonymous SNV	LOC_Os02g02000:LOC_Os02g02000.1:exon1:c.C501G:p.A167A,
E6203-2	Chr2	555135	C->G	0.7273	exonic	OsHPL3	LOC_Os02g02000	synonymous SNV	LOC_Os02g02000:LOC_Os02g02000.1:exon1:c.C501G:p.A167A,
S6203-3	Chr2	555444	T->C	0.6667	exonic	OsHPL3	LOC_Os02g02000	synonymous SNV	LOC_Os02g02000:LOC_Os02g02000.1:exon1:c.T810C:p.A270A,
H6203-2	Chr2	555444	T->C	0.5556	exonic	OsHPL3	LOC_Os02g02000	synonymous SNV	LOC_Os02g02000:LOC_Os02g02000.1:exon1:c.T810C:p.A270A,
Y6203-2	Chr2	555444	T->C	0.4602	exonic	OsHPL3	LOC_Os02g02000	synonymous SNV	LOC_Os02g02000:LOC_Os02g02000.1:exon1:c.T810C:p.A270A,
W6203-2	Chr2	555444	T->C	0.65	exonic	OsHPL3	LOC_Os02g02000	synonymous SNV	LOC_Os02g02000:LOC_Os02g02000.1:exon1:c.T810C:p.A270A,
Y6203-1	Chr2	555444	T->C	0.4016	exonic	OsHPL3	LOC_Os02g02000	synonymous SNV	LOC_Os02g02000:LOC_Os02g02000.1:exon1:c.T810C:p.A270A,
S6203-1	Chr2	555444	T->C	0.5192	exonic	OsHPL3	LOC_Os02g02000	synonymous SNV	LOC_Os02g02000:LOC_Os02g02000.1:exon1:c.T810C:p.A270A,
W6203-3	Chr2	555444	T->C	0.2973	exonic	OsHPL3	LOC_Os02g02000	synonymous SNV	LOC_Os02g02000:LOC_Os02g02000.1:exon1:c.T810C:p.A270A,
H6203-3	Chr2	555444	T->C	0.5312	exonic	OsHPL3	LOC_Os02g02000	synonymous SNV	LOC_Os02g02000:LOC_Os02g02000.1:exon1:c.T810C:p.A270A,
E6203-1	Chr2	555444	T->C	0.6842	exonic	OsHPL3	LOC_Os02g02000	synonymous SNV	LOC_Os02g02000:LOC_Os02g02000.1:exon1:c.T810C:p.A270A,
Y6203-3	Chr2	555444	T->C	0.4398	exonic	OsHPL3	LOC_Os02g02000	synonymous SNV	LOC_Os02g02000:LOC_Os02g02000.1:exon1:c.T810C:p.A270A,
H6203-1	Chr2	555444	T->C	0.5233	exonic	OsHPL3	LOC_Os02g02000	synonymous SNV	LOC_Os02g02000:LOC_Os02g02000.1:exon1:c.T810C:p.A270A,
W6203-1	Chr2	555444	T->C	0.2826	exonic	OsHPL3	LOC_Os02g02000	synonymous SNV	LOC_Os02g02000:LOC_Os02g02000.1:exon1:c.T810C:p.A270A,
E6203-3	Chr2	555444	T->C	0.5	exonic	OsHPL3	LOC_Os02g02000	synonymous SNV	LOC_Os02g02000:LOC_Os02g02000.1:exon1:c.T810C:p.A270A,
S6203-2	Chr2	555444	T->C	0.5172	exonic	OsHPL3	LOC_Os02g02000	synonymous SNV	LOC_Os02g02000:LOC_Os02g02000.1:exon1:c.T810C:p.A270A,
S6203-3	Chr2	555575	A->G	0.75	exonic	OsHPL3	LOC_Os02g02000	nonsynonymous SNV	LOC_Os02g02000:LOC_Os02g02000.1:exon1:c.A941G:p.D314G,
H6203-2	Chr2	555575	A->G	0.1304	exonic	OsHPL3	LOC_Os02g02000	nonsynonymous SNV	LOC_Os02g02000:LOC_Os02g02000.1:exon1:c.A941G:p.D314G,
Y6203-2	Chr2	555575	A->G	0.2738	exonic	OsHPL3	LOC_Os02g02000	nonsynonymous SNV	LOC_Os02g02000:LOC_Os02g02000.1:exon1:c.A941G:p.D314G,
S6203-1	Chr2	555575	A->G	0.175	exonic	OsHPL3	LOC_Os02g02000	nonsynonymous SNV	LOC_Os02g02000:LOC_Os02g02000.1:exon1:c.A941G:p.D314G,
H6203-3	Chr2	555575	A->G	0.625	exonic	OsHPL3	LOC_Os02g02000	nonsynonymous SNV	LOC_Os02g02000:LOC_Os02g02000.1:exon1:c.A941G:p.D314G,
E6203-1	Chr2	555575	A->G	0.3571	exonic	OsHPL3	LOC_Os02g02000	nonsynonymous SNV	LOC_Os02g02000:LOC_Os02g02000.1:exon1:c.A941G:p.D314G,
Y6203-3	Chr2	555575	A->G	0.1929	exonic	OsHPL3	LOC_Os02g02000	nonsynonymous SNV	LOC_Os02g02000:LOC_Os02g02000.1:exon1:c.A941G:p.D314G,
W6203-1	Chr2	555575	A->G	0.1667	exonic	OsHPL3	LOC_Os02g02000	nonsynonymous SNV	LOC_Os02g02000:LOC_Os02g02000.1:exon1:c.A941G:p.D314G,
E6203-3	Chr2	555575	A->G	0.5	exonic	OsHPL3	LOC_Os02g02000	nonsynonymous SNV	LOC_Os02g02000:LOC_Os02g02000.1:exon1:c.A941G:p.D314G,
S106B-1	Chr2	555575	A->G	0.5	exonic	OsHPL3	LOC_Os02g02000	nonsynonymous SNV	LOC_Os02g02000:LOC_Os02g02000.1:exon1:c.A941G:p.D314G,
W106B-1	Chr2	555575	A->G	0.7143	exonic	OsHPL3	LOC_Os02g02000	nonsynonymous SNV	LOC_Os02g02000:LOC_Os02g02000.1:exon1:c.A941G:p.D314G,
S6203-2	Chr2	555575	A->G	0.3636	exonic	OsHPL3	LOC_Os02g02000	nonsynonymous SNV	LOC_Os02g02000:LOC_Os02g02000.1:exon1:c.A941G:p.D314G,
S6203-3	Chr2	555583	C->A	0.75	exonic	OsHPL3	LOC_Os02g02000	synonymous SNV	LOC_Os02g02000:LOC_Os02g02000.1:exon1:c.C949A:p.R317R,
H6203-2	Chr2	555583	C->A	0.12	exonic	OsHPL3	LOC_Os02g02000	synonymous SNV	LOC_Os02g02000:LOC_Os02g02000.1:exon1:c.C949A:p.R317R,
Y6203-2	Chr2	555583	C->A	0.2584	exonic	OsHPL3	LOC_Os02g02000	synonymous SNV	LOC_Os02g02000:LOC_Os02g02000.1:exon1:c.C949A:p.R317R,
S6203-1	Chr2	555583	C->A	0.1667	exonic	OsHPL3	LOC_Os02g02000	synonymous SNV	LOC_Os02g02000:LOC_Os02g02000.1:exon1:c.C949A:p.R317R,
H6203-3	Chr2	555583	C->A	0.5714	exonic	OsHPL3	LOC_Os02g02000	synonymous SNV	LOC_Os02g02000:LOC_Os02g02000.1:exon1:c.C949A:p.R317R,
E6203-1	Chr2	555583	C->A	0.3333	exonic	OsHPL3	LOC_Os02g02000	synonymous SNV	LOC_Os02g02000:LOC_Os02g02000.1:exon1:c.C949A:p.R317R,
Y6203-3	Chr2	555583	C->A	0.1736	exonic	OsHPL3	LOC_Os02g02000	synonymous SNV	LOC_Os02g02000:LOC_Os02g02000.1:exon1:c.C949A:p.R317R,
W6203-1	Chr2	555583	C->A	0.1538	exonic	OsHPL3	LOC_Os02g02000	synonymous SNV	LOC_Os02g02000:LOC_Os02g02000.1:exon1:c.C949A:p.R317R,
E6203-3	Chr2	555583	C->A	0.5	exonic	OsHPL3	LOC_Os02g02000	synonymous SNV	LOC_Os02g02000:LOC_Os02g02000.1:exon1:c.C949A:p.R317R,
S106B-1	Chr2	555583	C->A	0.5455	exonic	OsHPL3	LOC_Os02g02000	synonymous SNV	LOC_Os02g02000:LOC_Os02g02000.1:exon1:c.C949A:p.R317R,
W106B-1	Chr2	555583	C->A	0.7143	exonic	OsHPL3	LOC_Os02g02000	synonymous SNV	LOC_Os02g02000:LOC_Os02g02000.1:exon1:c.C949A:p.R317R,
S6203-2	Chr2	555583	C->A	0.3333	exonic	OsHPL3	LOC_Os02g02000	synonymous SNV	LOC_Os02g02000:LOC_Os02g02000.1:exon1:c.C949A:p.R317R,
H106B-3	Chr2	555623	G->A	0.375	exonic	OsHPL3	LOC_Os02g02000	nonsynonymous SNV	LOC_Os02g02000:LOC_Os02g02000.1:exon1:c.G989A:p.G330D,
H6203-3	Chr2	555623	G->A	0.2308	exonic	OsHPL3	LOC_Os02g02000	nonsynonymous SNV	LOC_Os02g02000:LOC_Os02g02000.1:exon1:c.G989A:p.G330D,
Y106B-2	Chr2	555623	G->A	0.5	exonic	OsHPL3	LOC_Os02g02000	nonsynonymous SNV	LOC_Os02g02000:LOC_Os02g02000.1:exon1:c.G989A:p.G330D,
Y106B-3	Chr2	555623	G->A	0.3	exonic	OsHPL3	LOC_Os02g02000	nonsynonymous SNV	LOC_Os02g02000:LOC_Os02g02000.1:exon1:c.G989A:p.G330D,
S6203-3	Chr2	555870	G->C	0.6429	exonic	OsHPL3	LOC_Os02g02000	synonymous SNV	LOC_Os02g02000:LOC_Os02g02000.1:exon1:c.G1236C:p.P412P,
H6203-2	Chr2	555870	G->C	0.3934	exonic	OsHPL3	LOC_Os02g02000	synonymous SNV	LOC_Os02g02000:LOC_Os02g02000.1:exon1:c.G1236C:p.P412P,
Y6203-2	Chr2	555870	G->C	0.5108	exonic	OsHPL3	LOC_Os02g02000	synonymous SNV	LOC_Os02g02000:LOC_Os02g02000.1:exon1:c.G1236C:p.P412P,
W6203-2	Chr2	555870	G->C	0.3077	exonic	OsHPL3	LOC_Os02g02000	synonymous SNV	LOC_Os02g02000:LOC_Os02g02000.1:exon1:c.G1236C:p.P412P,
Y6203-1	Chr2	555870	G->C	0.4958	exonic	OsHPL3	LOC_Os02g02000	synonymous SNV	LOC_Os02g02000:LOC_Os02g02000.1:exon1:c.G1236C:p.P412P,
S6203-1	Chr2	555870	G->C	0.7679	exonic	OsHPL3	LOC_Os02g02000	synonymous SNV	LOC_Os02g02000:LOC_Os02g02000.1:exon1:c.G1236C:p.P412P,
W6203-3	Chr2	555870	G->C	0.2653	exonic	OsHPL3	LOC_Os02g02000	synonymous SNV	LOC_Os02g02000:LOC_Os02g02000.1:exon1:c.G1236C:p.P412P,
H6203-3	Chr2	555870	G->C	0.5397	exonic	OsHPL3	LOC_Os02g02000	synonymous SNV	LOC_Os02g02000:LOC_Os02g02000.1:exon1:c.G1236C:p.P412P,
E6203-1	Chr2	555870	G->C	0.7317	exonic	OsHPL3	LOC_Os02g02000	synonymous SNV	LOC_Os02g02000:LOC_Os02g02000.1:exon1:c.G1236C:p.P412P,
Y6203-3	Chr2	555870	G->C	0.4862	exonic	OsHPL3	LOC_Os02g02000	synonymous SNV	LOC_Os02g02000:LOC_Os02g02000.1:exon1:c.G1236C:p.P412P,
H6203-1	Chr2	555870	G->C	0.5033	exonic	OsHPL3	LOC_Os02g02000	synonymous SNV	LOC_Os02g02000:LOC_Os02g02000.1:exon1:c.G1236C:p.P412P,
W6203-1	Chr2	555870	G->C	0.383	exonic	OsHPL3	LOC_Os02g02000	synonymous SNV	LOC_Os02g02000:LOC_Os02g02000.1:exon1:c.G1236C:p.P412P,
E6203-3	Chr2	555870	G->C	0.6429	exonic	OsHPL3	LOC_Os02g02000	synonymous SNV	LOC_Os02g02000:LOC_Os02g02000.1:exon1:c.G1236C:p.P412P,
S6203-2	Chr2	555870	G->C	0.6613	exonic	OsHPL3	LOC_Os02g02000	synonymous SNV	LOC_Os02g02000:LOC_Os02g02000.1:exon1:c.G1236C:p.P412P,
E6203-2	Chr2	555870	G->C	0.6	exonic	OsHPL3	LOC_Os02g02000	synonymous SNV	LOC_Os02g02000:LOC_Os02g02000.1:exon1:c.G1236C:p.P412P,
S6203-1	Chr2	559644	G->T	0.6	exonic		LOC_Os02g02010	synonymous SNV	LOC_Os02g02010:LOC_Os02g02010.1:exon3:c.G243T:p.L81L,
S6203-3	Chr2	562862	A->G	0.3864	exonic		LOC_Os02g02020	synonymous SNV	LOC_Os02g02020:LOC_Os02g02020.1:exon1:c.A1545G:p.A515A,
H6203-2	Chr2	562862	A->G	0.4524	exonic		LOC_Os02g02020	synonymous SNV	LOC_Os02g02020:LOC_Os02g02020.1:exon1:c.A1545G:p.A515A,
Y6203-2	Chr2	562862	A->G	0.5273	exonic		LOC_Os02g02020	synonymous SNV	LOC_Os02g02020:LOC_Os02g02020.1:exon1:c.A1545G:p.A515A,
W6203-2	Chr2	562862	A->G	0.3333	exonic		LOC_Os02g02020	synonymous SNV	LOC_Os02g02020:LOC_Os02g02020.1:exon1:c.A1545G:p.A515A,
Y6203-1	Chr2	562862	A->G	0.5	exonic		LOC_Os02g02020	synonymous SNV	LOC_Os02g02020:LOC_Os02g02020.1:exon1:c.A1545G:p.A515A,
S6203-1	Chr2	562862	A->G	0.4812	exonic		LOC_Os02g02020	synonymous SNV	LOC_Os02g02020:LOC_Os02g02020.1:exon1:c.A1545G:p.A515A,
W6203-3	Chr2	562862	A->G	0.7083	exonic		LOC_Os02g02020	synonymous SNV	LOC_Os02g02020:LOC_Os02g02020.1:exon1:c.A1545G:p.A515A,
H6203-3	Chr2	562862	A->G	0.4881	exonic		LOC_Os02g02020	synonymous SNV	LOC_Os02g02020:LOC_Os02g02020.1:exon1:c.A1545G:p.A515A,
E6203-1	Chr2	562862	A->G	0.4667	exonic		LOC_Os02g02020	synonymous SNV	LOC_Os02g02020:LOC_Os02g02020.1:exon1:c.A1545G:p.A515A,
Y6203-3	Chr2	562862	A->G	0.4032	exonic		LOC_Os02g02020	synonymous SNV	LOC_Os02g02020:LOC_Os02g02020.1:exon1:c.A1545G:p.A515A,
H6203-1	Chr2	562862	A->G	0.3077	exonic		LOC_Os02g02020	synonymous SNV	LOC_Os02g02020:LOC_Os02g02020.1:exon1:c.A1545G:p.A515A,
W6203-1	Chr2	562862	A->G	0.6071	exonic		LOC_Os02g02020	synonymous SNV	LOC_Os02g02020:LOC_Os02g02020.1:exon1:c.A1545G:p.A515A,
E6203-3	Chr2	562862	A->G	0.4248	exonic		LOC_Os02g02020	synonymous SNV	LOC_Os02g02020:LOC_Os02g02020.1:exon1:c.A1545G:p.A515A,
S6203-2	Chr2	562862	A->G	0.4524	exonic		LOC_Os02g02020	synonymous SNV	LOC_Os02g02020:LOC_Os02g02020.1:exon1:c.A1545G:p.A515A,
E6203-2	Chr2	562862	A->G	0.4776	exonic		LOC_Os02g02020	synonymous SNV	LOC_Os02g02020:LOC_Os02g02020.1:exon1:c.A1545G:p.A515A,
S6203-3	Chr2	563471	G->A	0.4828	exonic		LOC_Os02g02020	synonymous SNV	LOC_Os02g02020:LOC_Os02g02020.1:exon1:c.G936A:p.S312S,
H6203-2	Chr2	563471	G->A	0.55	exonic		LOC_Os02g02020	synonymous SNV	LOC_Os02g02020:LOC_Os02g02020.1:exon1:c.G936A:p.S312S,
Y6203-2	Chr2	563471	G->A	0.3684	exonic		LOC_Os02g02020	synonymous SNV	LOC_Os02g02020:LOC_Os02g02020.1:exon1:c.G936A:p.S312S,
W6203-2	Chr2	563471	G->A	0.4444	exonic		LOC_Os02g02020	synonymous SNV	LOC_Os02g02020:LOC_Os02g02020.1:exon1:c.G936A:p.S312S,
S6203-1	Chr2	563471	G->A	0.5581	exonic		LOC_Os02g02020	synonymous SNV	LOC_Os02g02020:LOC_Os02g02020.1:exon1:c.G936A:p.S312S,
W6203-3	Chr2	563471	G->A	0.5	exonic		LOC_Os02g02020	synonymous SNV	LOC_Os02g02020:LOC_Os02g02020.1:exon1:c.G936A:p.S312S,
H6203-3	Chr2	563471	G->A	0.25	exonic		LOC_Os02g02020	synonymous SNV	LOC_Os02g02020:LOC_Os02g02020.1:exon1:c.G936A:p.S312S,
E6203-1	Chr2	563471	G->A	0.439	exonic		LOC_Os02g02020	synonymous SNV	LOC_Os02g02020:LOC_Os02g02020.1:exon1:c.G936A:p.S312S,
Y6203-3	Chr2	563471	G->A	0.5676	exonic		LOC_Os02g02020	synonymous SNV	LOC_Os02g02020:LOC_Os02g02020.1:exon1:c.G936A:p.S312S,
H6203-1	Chr2	563471	G->A	0.45	exonic		LOC_Os02g02020	synonymous SNV	LOC_Os02g02020:LOC_Os02g02020.1:exon1:c.G936A:p.S312S,
W6203-1	Chr2	563471	G->A	0.2143	exonic		LOC_Os02g02020	synonymous SNV	LOC_Os02g02020:LOC_Os02g02020.1:exon1:c.G936A:p.S312S,
E6203-3	Chr2	563471	G->A	0.3265	exonic		LOC_Os02g02020	synonymous SNV	LOC_Os02g02020:LOC_Os02g02020.1:exon1:c.G936A:p.S312S,
S6203-2	Chr2	563471	G->A	0.2742	exonic		LOC_Os02g02020	synonymous SNV	LOC_Os02g02020:LOC_Os02g02020.1:exon1:c.G936A:p.S312S,
E6203-2	Chr2	563471	G->A	0.5429	exonic		LOC_Os02g02020	synonymous SNV	LOC_Os02g02020:LOC_Os02g02020.1:exon1:c.G936A:p.S312S,
S6203-3	Chr2	563959	C->A	0.5109	exonic		LOC_Os02g02020	nonsynonymous SNV	LOC_Os02g02020:LOC_Os02g02020.1:exon1:c.C448A:p.R150S,
H6203-2	Chr2	563959	C->A	0.3684	exonic		LOC_Os02g02020	nonsynonymous SNV	LOC_Os02g02020:LOC_Os02g02020.1:exon1:c.C448A:p.R150S,
Y6203-2	Chr2	563959	C->A	0.5676	exonic		LOC_Os02g02020	nonsynonymous SNV	LOC_Os02g02020:LOC_Os02g02020.1:exon1:c.C448A:p.R150S,
W6203-2	Chr2	563959	C->A	0.6	exonic		LOC_Os02g02020	nonsynonymous SNV	LOC_Os02g02020:LOC_Os02g02020.1:exon1:c.C448A:p.R150S,
S6203-1	Chr2	563959	C->A	0.4524	exonic		LOC_Os02g02020	nonsynonymous SNV	LOC_Os02g02020:LOC_Os02g02020.1:exon1:c.C448A:p.R150S,
W6203-3	Chr2	563959	C->A	0.6	exonic		LOC_Os02g02020	nonsynonymous SNV	LOC_Os02g02020:LOC_Os02g02020.1:exon1:c.C448A:p.R150S,
H6203-3	Chr2	563959	C->A	0.4355	exonic		LOC_Os02g02020	nonsynonymous SNV	LOC_Os02g02020:LOC_Os02g02020.1:exon1:c.C448A:p.R150S,
E6203-1	Chr2	563959	C->A	0.4306	exonic		LOC_Os02g02020	nonsynonymous SNV	LOC_Os02g02020:LOC_Os02g02020.1:exon1:c.C448A:p.R150S,
Y6203-3	Chr2	563959	C->A	0.52	exonic		LOC_Os02g02020	nonsynonymous SNV	LOC_Os02g02020:LOC_Os02g02020.1:exon1:c.C448A:p.R150S,
H6203-1	Chr2	563959	C->A	0.56	exonic		LOC_Os02g02020	nonsynonymous SNV	LOC_Os02g02020:LOC_Os02g02020.1:exon1:c.C448A:p.R150S,
W6203-1	Chr2	563959	C->A	0.2727	exonic		LOC_Os02g02020	nonsynonymous SNV	LOC_Os02g02020:LOC_Os02g02020.1:exon1:c.C448A:p.R150S,
E6203-3	Chr2	563959	C->A	0.3971	exonic		LOC_Os02g02020	nonsynonymous SNV	LOC_Os02g02020:LOC_Os02g02020.1:exon1:c.C448A:p.R150S,
S6203-2	Chr2	563959	C->A	0.4533	exonic		LOC_Os02g02020	nonsynonymous SNV	LOC_Os02g02020:LOC_Os02g02020.1:exon1:c.C448A:p.R150S,
E6203-2	Chr2	563959	C->A	0.4306	exonic		LOC_Os02g02020	nonsynonymous SNV	LOC_Os02g02020:LOC_Os02g02020.1:exon1:c.C448A:p.R150S,
S6203-3	Chr2	566279	G->T	0.6	exonic		LOC_Os02g02040	nonsynonymous SNV	LOC_Os02g02040:LOC_Os02g02040.1:exon7:c.G1689T:p.W563C,LOC_Os02g02040:LOC_Os02g02040.5:exon7:c.G1662T:p.W554C,LOC_Os02g02040:LOC_Os02g02040.6:exon3:c.G1368T:p.W456C,LOC_Os02g02040:LOC_Os02g02040.4:exon7:c.G1662T:p.W554C,LOC_Os02g02040:LOC_Os02g02040.2:exon8:c.G1665T:p.W555C,LOC_Os02g02040:LOC_Os02g02040.3:exon6:c.G1665T:p.W555C,
Y6203-2	Chr2	566279	G->T	0.4667	exonic		LOC_Os02g02040	nonsynonymous SNV	LOC_Os02g02040:LOC_Os02g02040.1:exon7:c.G1689T:p.W563C,LOC_Os02g02040:LOC_Os02g02040.5:exon7:c.G1662T:p.W554C,LOC_Os02g02040:LOC_Os02g02040.6:exon3:c.G1368T:p.W456C,LOC_Os02g02040:LOC_Os02g02040.4:exon7:c.G1662T:p.W554C,LOC_Os02g02040:LOC_Os02g02040.2:exon8:c.G1665T:p.W555C,LOC_Os02g02040:LOC_Os02g02040.3:exon6:c.G1665T:p.W555C,
Y6203-1	Chr2	566279	G->T	0.4615	exonic		LOC_Os02g02040	nonsynonymous SNV	LOC_Os02g02040:LOC_Os02g02040.1:exon7:c.G1689T:p.W563C,LOC_Os02g02040:LOC_Os02g02040.5:exon7:c.G1662T:p.W554C,LOC_Os02g02040:LOC_Os02g02040.6:exon3:c.G1368T:p.W456C,LOC_Os02g02040:LOC_Os02g02040.4:exon7:c.G1662T:p.W554C,LOC_Os02g02040:LOC_Os02g02040.2:exon8:c.G1665T:p.W555C,LOC_Os02g02040:LOC_Os02g02040.3:exon6:c.G1665T:p.W555C,
S6203-1	Chr2	566279	G->T	0.4487	exonic		LOC_Os02g02040	nonsynonymous SNV	LOC_Os02g02040:LOC_Os02g02040.1:exon7:c.G1689T:p.W563C,LOC_Os02g02040:LOC_Os02g02040.5:exon7:c.G1662T:p.W554C,LOC_Os02g02040:LOC_Os02g02040.6:exon3:c.G1368T:p.W456C,LOC_Os02g02040:LOC_Os02g02040.4:exon7:c.G1662T:p.W554C,LOC_Os02g02040:LOC_Os02g02040.2:exon8:c.G1665T:p.W555C,LOC_Os02g02040:LOC_Os02g02040.3:exon6:c.G1665T:p.W555C,
H6203-3	Chr2	566279	G->T	0.2727	exonic		LOC_Os02g02040	nonsynonymous SNV	LOC_Os02g02040:LOC_Os02g02040.1:exon7:c.G1689T:p.W563C,LOC_Os02g02040:LOC_Os02g02040.5:exon7:c.G1662T:p.W554C,LOC_Os02g02040:LOC_Os02g02040.6:exon3:c.G1368T:p.W456C,LOC_Os02g02040:LOC_Os02g02040.4:exon7:c.G1662T:p.W554C,LOC_Os02g02040:LOC_Os02g02040.2:exon8:c.G1665T:p.W555C,LOC_Os02g02040:LOC_Os02g02040.3:exon6:c.G1665T:p.W555C,
E6203-1	Chr2	566279	G->T	0.4516	exonic		LOC_Os02g02040	nonsynonymous SNV	LOC_Os02g02040:LOC_Os02g02040.1:exon7:c.G1689T:p.W563C,LOC_Os02g02040:LOC_Os02g02040.5:exon7:c.G1662T:p.W554C,LOC_Os02g02040:LOC_Os02g02040.6:exon3:c.G1368T:p.W456C,LOC_Os02g02040:LOC_Os02g02040.4:exon7:c.G1662T:p.W554C,LOC_Os02g02040:LOC_Os02g02040.2:exon8:c.G1665T:p.W555C,LOC_Os02g02040:LOC_Os02g02040.3:exon6:c.G1665T:p.W555C,
Y6203-3	Chr2	566279	G->T	0.55	exonic		LOC_Os02g02040	nonsynonymous SNV	LOC_Os02g02040:LOC_Os02g02040.1:exon7:c.G1689T:p.W563C,LOC_Os02g02040:LOC_Os02g02040.5:exon7:c.G1662T:p.W554C,LOC_Os02g02040:LOC_Os02g02040.6:exon3:c.G1368T:p.W456C,LOC_Os02g02040:LOC_Os02g02040.4:exon7:c.G1662T:p.W554C,LOC_Os02g02040:LOC_Os02g02040.2:exon8:c.G1665T:p.W555C,LOC_Os02g02040:LOC_Os02g02040.3:exon6:c.G1665T:p.W555C,
E6203-3	Chr2	566279	G->T	0.2105	exonic		LOC_Os02g02040	nonsynonymous SNV	LOC_Os02g02040:LOC_Os02g02040.1:exon7:c.G1689T:p.W563C,LOC_Os02g02040:LOC_Os02g02040.5:exon7:c.G1662T:p.W554C,LOC_Os02g02040:LOC_Os02g02040.6:exon3:c.G1368T:p.W456C,LOC_Os02g02040:LOC_Os02g02040.4:exon7:c.G1662T:p.W554C,LOC_Os02g02040:LOC_Os02g02040.2:exon8:c.G1665T:p.W555C,LOC_Os02g02040:LOC_Os02g02040.3:exon6:c.G1665T:p.W555C,
S6203-2	Chr2	566279	G->T	0.4545	exonic		LOC_Os02g02040	nonsynonymous SNV	LOC_Os02g02040:LOC_Os02g02040.1:exon7:c.G1689T:p.W563C,LOC_Os02g02040:LOC_Os02g02040.5:exon7:c.G1662T:p.W554C,LOC_Os02g02040:LOC_Os02g02040.6:exon3:c.G1368T:p.W456C,LOC_Os02g02040:LOC_Os02g02040.4:exon7:c.G1662T:p.W554C,LOC_Os02g02040:LOC_Os02g02040.2:exon8:c.G1665T:p.W555C,LOC_Os02g02040:LOC_Os02g02040.3:exon6:c.G1665T:p.W555C,
E6203-2	Chr2	566279	G->T	0.6842	exonic		LOC_Os02g02040	nonsynonymous SNV	LOC_Os02g02040:LOC_Os02g02040.1:exon7:c.G1689T:p.W563C,LOC_Os02g02040:LOC_Os02g02040.5:exon7:c.G1662T:p.W554C,LOC_Os02g02040:LOC_Os02g02040.6:exon3:c.G1368T:p.W456C,LOC_Os02g02040:LOC_Os02g02040.4:exon7:c.G1662T:p.W554C,LOC_Os02g02040:LOC_Os02g02040.2:exon8:c.G1665T:p.W555C,LOC_Os02g02040:LOC_Os02g02040.3:exon6:c.G1665T:p.W555C,
S6203-3	Chr2	566291	C->T	0.6269	exonic		LOC_Os02g02040	synonymous SNV	LOC_Os02g02040:LOC_Os02g02040.1:exon7:c.C1677T:p.V559V,LOC_Os02g02040:LOC_Os02g02040.5:exon7:c.C1650T:p.V550V,LOC_Os02g02040:LOC_Os02g02040.6:exon3:c.C1356T:p.V452V,LOC_Os02g02040:LOC_Os02g02040.4:exon7:c.C1650T:p.V550V,LOC_Os02g02040:LOC_Os02g02040.2:exon8:c.C1653T:p.V551V,LOC_Os02g02040:LOC_Os02g02040.3:exon6:c.C1653T:p.V551V,
H6203-2	Chr2	566291	C->T	0.4286	exonic		LOC_Os02g02040	synonymous SNV	LOC_Os02g02040:LOC_Os02g02040.1:exon7:c.C1677T:p.V559V,LOC_Os02g02040:LOC_Os02g02040.5:exon7:c.C1650T:p.V550V,LOC_Os02g02040:LOC_Os02g02040.6:exon3:c.C1356T:p.V452V,LOC_Os02g02040:LOC_Os02g02040.4:exon7:c.C1650T:p.V550V,LOC_Os02g02040:LOC_Os02g02040.2:exon8:c.C1653T:p.V551V,LOC_Os02g02040:LOC_Os02g02040.3:exon6:c.C1653T:p.V551V,
Y6203-2	Chr2	566291	C->T	0.4706	exonic		LOC_Os02g02040	synonymous SNV	LOC_Os02g02040:LOC_Os02g02040.1:exon7:c.C1677T:p.V559V,LOC_Os02g02040:LOC_Os02g02040.5:exon7:c.C1650T:p.V550V,LOC_Os02g02040:LOC_Os02g02040.6:exon3:c.C1356T:p.V452V,LOC_Os02g02040:LOC_Os02g02040.4:exon7:c.C1650T:p.V550V,LOC_Os02g02040:LOC_Os02g02040.2:exon8:c.C1653T:p.V551V,LOC_Os02g02040:LOC_Os02g02040.3:exon6:c.C1653T:p.V551V,
Y6203-1	Chr2	566291	C->T	0.375	exonic		LOC_Os02g02040	synonymous SNV	LOC_Os02g02040:LOC_Os02g02040.1:exon7:c.C1677T:p.V559V,LOC_Os02g02040:LOC_Os02g02040.5:exon7:c.C1650T:p.V550V,LOC_Os02g02040:LOC_Os02g02040.6:exon3:c.C1356T:p.V452V,LOC_Os02g02040:LOC_Os02g02040.4:exon7:c.C1650T:p.V550V,LOC_Os02g02040:LOC_Os02g02040.2:exon8:c.C1653T:p.V551V,LOC_Os02g02040:LOC_Os02g02040.3:exon6:c.C1653T:p.V551V,
S6203-1	Chr2	566291	C->T	0.4286	exonic		LOC_Os02g02040	synonymous SNV	LOC_Os02g02040:LOC_Os02g02040.1:exon7:c.C1677T:p.V559V,LOC_Os02g02040:LOC_Os02g02040.5:exon7:c.C1650T:p.V550V,LOC_Os02g02040:LOC_Os02g02040.6:exon3:c.C1356T:p.V452V,LOC_Os02g02040:LOC_Os02g02040.4:exon7:c.C1650T:p.V550V,LOC_Os02g02040:LOC_Os02g02040.2:exon8:c.C1653T:p.V551V,LOC_Os02g02040:LOC_Os02g02040.3:exon6:c.C1653T:p.V551V,
H6203-3	Chr2	566291	C->T	0.3333	exonic		LOC_Os02g02040	synonymous SNV	LOC_Os02g02040:LOC_Os02g02040.1:exon7:c.C1677T:p.V559V,LOC_Os02g02040:LOC_Os02g02040.5:exon7:c.C1650T:p.V550V,LOC_Os02g02040:LOC_Os02g02040.6:exon3:c.C1356T:p.V452V,LOC_Os02g02040:LOC_Os02g02040.4:exon7:c.C1650T:p.V550V,LOC_Os02g02040:LOC_Os02g02040.2:exon8:c.C1653T:p.V551V,LOC_Os02g02040:LOC_Os02g02040.3:exon6:c.C1653T:p.V551V,
E6203-1	Chr2	566291	C->T	0.4516	exonic		LOC_Os02g02040	synonymous SNV	LOC_Os02g02040:LOC_Os02g02040.1:exon7:c.C1677T:p.V559V,LOC_Os02g02040:LOC_Os02g02040.5:exon7:c.C1650T:p.V550V,LOC_Os02g02040:LOC_Os02g02040.6:exon3:c.C1356T:p.V452V,LOC_Os02g02040:LOC_Os02g02040.4:exon7:c.C1650T:p.V550V,LOC_Os02g02040:LOC_Os02g02040.2:exon8:c.C1653T:p.V551V,LOC_Os02g02040:LOC_Os02g02040.3:exon6:c.C1653T:p.V551V,
Y6203-3	Chr2	566291	C->T	0.5	exonic		LOC_Os02g02040	synonymous SNV	LOC_Os02g02040:LOC_Os02g02040.1:exon7:c.C1677T:p.V559V,LOC_Os02g02040:LOC_Os02g02040.5:exon7:c.C1650T:p.V550V,LOC_Os02g02040:LOC_Os02g02040.6:exon3:c.C1356T:p.V452V,LOC_Os02g02040:LOC_Os02g02040.4:exon7:c.C1650T:p.V550V,LOC_Os02g02040:LOC_Os02g02040.2:exon8:c.C1653T:p.V551V,LOC_Os02g02040:LOC_Os02g02040.3:exon6:c.C1653T:p.V551V,
E6203-3	Chr2	566291	C->T	0.2381	exonic		LOC_Os02g02040	synonymous SNV	LOC_Os02g02040:LOC_Os02g02040.1:exon7:c.C1677T:p.V559V,LOC_Os02g02040:LOC_Os02g02040.5:exon7:c.C1650T:p.V550V,LOC_Os02g02040:LOC_Os02g02040.6:exon3:c.C1356T:p.V452V,LOC_Os02g02040:LOC_Os02g02040.4:exon7:c.C1650T:p.V550V,LOC_Os02g02040:LOC_Os02g02040.2:exon8:c.C1653T:p.V551V,LOC_Os02g02040:LOC_Os02g02040.3:exon6:c.C1653T:p.V551V,
S6203-2	Chr2	566291	C->T	0.4561	exonic		LOC_Os02g02040	synonymous SNV	LOC_Os02g02040:LOC_Os02g02040.1:exon7:c.C1677T:p.V559V,LOC_Os02g02040:LOC_Os02g02040.5:exon7:c.C1650T:p.V550V,LOC_Os02g02040:LOC_Os02g02040.6:exon3:c.C1356T:p.V452V,LOC_Os02g02040:LOC_Os02g02040.4:exon7:c.C1650T:p.V550V,LOC_Os02g02040:LOC_Os02g02040.2:exon8:c.C1653T:p.V551V,LOC_Os02g02040:LOC_Os02g02040.3:exon6:c.C1653T:p.V551V,
E6203-2	Chr2	566291	C->T	0.6842	exonic		LOC_Os02g02040	synonymous SNV	LOC_Os02g02040:LOC_Os02g02040.1:exon7:c.C1677T:p.V559V,LOC_Os02g02040:LOC_Os02g02040.5:exon7:c.C1650T:p.V550V,LOC_Os02g02040:LOC_Os02g02040.6:exon3:c.C1356T:p.V452V,LOC_Os02g02040:LOC_Os02g02040.4:exon7:c.C1650T:p.V550V,LOC_Os02g02040:LOC_Os02g02040.2:exon8:c.C1653T:p.V551V,LOC_Os02g02040:LOC_Os02g02040.3:exon6:c.C1653T:p.V551V,
Y6203-1	Chr2	566713	G->T	0.1944	exonic		LOC_Os02g02040	nonsynonymous SNV	LOC_Os02g02040:LOC_Os02g02040.1:exon7:c.G1255T:p.V419L,LOC_Os02g02040:LOC_Os02g02040.5:exon7:c.G1228T:p.V410L,LOC_Os02g02040:LOC_Os02g02040.6:exon3:c.G934T:p.V312L,LOC_Os02g02040:LOC_Os02g02040.4:exon7:c.G1228T:p.V410L,LOC_Os02g02040:LOC_Os02g02040.2:exon8:c.G1231T:p.V411L,LOC_Os02g02040:LOC_Os02g02040.3:exon6:c.G1231T:p.V411L,
W3203-3	Chr2	566896	G->T	0.3077	exonic		LOC_Os02g02040	nonsynonymous SNV	LOC_Os02g02040:LOC_Os02g02040.1:exon7:c.G1072T:p.A358S,LOC_Os02g02040:LOC_Os02g02040.5:exon7:c.G1045T:p.A349S,LOC_Os02g02040:LOC_Os02g02040.6:exon3:c.G751T:p.A251S,LOC_Os02g02040:LOC_Os02g02040.4:exon7:c.G1045T:p.A349S,LOC_Os02g02040:LOC_Os02g02040.2:exon8:c.G1048T:p.A350S,LOC_Os02g02040:LOC_Os02g02040.3:exon6:c.G1048T:p.A350S,
H6203-2	Chr2	567124	G->T	0.3043	exonic		LOC_Os02g02040	stopgain	LOC_Os02g02040:LOC_Os02g02040.1:exon7:c.G844T:p.E282X,LOC_Os02g02040:LOC_Os02g02040.5:exon7:c.G817T:p.E273X,LOC_Os02g02040:LOC_Os02g02040.6:exon3:c.G523T:p.E175X,LOC_Os02g02040:LOC_Os02g02040.4:exon7:c.G817T:p.E273X,LOC_Os02g02040:LOC_Os02g02040.2:exon8:c.G820T:p.E274X,LOC_Os02g02040:LOC_Os02g02040.3:exon6:c.G820T:p.E274X,
H6203-1	Chr2	568287	G->A	0.5	exonic		LOC_Os02g02040	nonsynonymous SNV	LOC_Os02g02040:LOC_Os02g02040.1:exon3:c.G106A:p.E36K,LOC_Os02g02040:LOC_Os02g02040.5:exon3:c.G82A:p.E28K,LOC_Os02g02040:LOC_Os02g02040.4:exon3:c.G82A:p.E28K,LOC_Os02g02040:LOC_Os02g02040.2:exon4:c.G82A:p.E28K,LOC_Os02g02040:LOC_Os02g02040.3:exon2:c.G82A:p.E28K,
S6203-3	Chr2	569035	G->A	0.6667	UTR5		LOC_Os02g02040(LOC_Os02g02040.4:c.-546G>A)	-	-
S6203-1	Chr2	569035	G->A	0.5789	UTR5		LOC_Os02g02040(LOC_Os02g02040.4:c.-546G>A)	-	-
S6203-2	Chr2	569035	G->A	0.4722	UTR5		LOC_Os02g02040(LOC_Os02g02040.4:c.-546G>A)	-	-
S6203-3	Chr2	569269	T->A	0.4286	UTR5		LOC_Os02g02040(LOC_Os02g02040.4:c.-780T>A)	-	-
S106B-1	Chr2	569269	T->A	0.6	UTR5		LOC_Os02g02040(LOC_Os02g02040.4:c.-780T>A)	-	-
S6203-3	Chr2	569286	C->T	0.4286	UTR5		LOC_Os02g02040(LOC_Os02g02040.4:c.-797C>T)	-	-
S6203-3	Chr2	573360	G->A	0.4118	UTR3		LOC_Os02g02050(LOC_Os02g02050.1:c.*278G>A)	-	-
Y6203-2	Chr2	573360	G->A	0.5	UTR3		LOC_Os02g02050(LOC_Os02g02050.1:c.*278G>A)	-	-
Y6203-1	Chr2	573360	G->A	0.3333	UTR3		LOC_Os02g02050(LOC_Os02g02050.1:c.*278G>A)	-	-
S6203-1	Chr2	573360	G->A	0.375	UTR3		LOC_Os02g02050(LOC_Os02g02050.1:c.*278G>A)	-	-
Y6203-3	Chr2	573360	G->A	0.6667	UTR3		LOC_Os02g02050(LOC_Os02g02050.1:c.*278G>A)	-	-
W6203-1	Chr2	573360	G->A	0.25	UTR3		LOC_Os02g02050(LOC_Os02g02050.1:c.*278G>A)	-	-
S6203-2	Chr2	573360	G->A	0.3333	UTR3		LOC_Os02g02050(LOC_Os02g02050.1:c.*278G>A)	-	-
S6203-3	Chr2	573650	C->T	0.5	exonic		LOC_Os02g02050	synonymous SNV	LOC_Os02g02050:LOC_Os02g02050.1:exon23:c.C7881T:p.D2627D,
H6203-2	Chr2	573650	C->T	0.375	exonic		LOC_Os02g02050	synonymous SNV	LOC_Os02g02050:LOC_Os02g02050.1:exon23:c.C7881T:p.D2627D,
Y6203-2	Chr2	573650	C->T	0.5	exonic		LOC_Os02g02050	synonymous SNV	LOC_Os02g02050:LOC_Os02g02050.1:exon23:c.C7881T:p.D2627D,
W6203-2	Chr2	573650	C->T	0.56	exonic		LOC_Os02g02050	synonymous SNV	LOC_Os02g02050:LOC_Os02g02050.1:exon23:c.C7881T:p.D2627D,
Y6203-1	Chr2	573650	C->T	0.56	exonic		LOC_Os02g02050	synonymous SNV	LOC_Os02g02050:LOC_Os02g02050.1:exon23:c.C7881T:p.D2627D,
S6203-1	Chr2	573650	C->T	0.5278	exonic		LOC_Os02g02050	synonymous SNV	LOC_Os02g02050:LOC_Os02g02050.1:exon23:c.C7881T:p.D2627D,
W6203-3	Chr2	573650	C->T	0.5106	exonic		LOC_Os02g02050	synonymous SNV	LOC_Os02g02050:LOC_Os02g02050.1:exon23:c.C7881T:p.D2627D,
H6203-3	Chr2	573650	C->T	0.5357	exonic		LOC_Os02g02050	synonymous SNV	LOC_Os02g02050:LOC_Os02g02050.1:exon23:c.C7881T:p.D2627D,
E6203-1	Chr2	573650	C->T	0.6111	exonic		LOC_Os02g02050	synonymous SNV	LOC_Os02g02050:LOC_Os02g02050.1:exon23:c.C7881T:p.D2627D,
Y6203-3	Chr2	573650	C->T	0.3651	exonic		LOC_Os02g02050	synonymous SNV	LOC_Os02g02050:LOC_Os02g02050.1:exon23:c.C7881T:p.D2627D,
H6203-1	Chr2	573650	C->T	0.5306	exonic		LOC_Os02g02050	synonymous SNV	LOC_Os02g02050:LOC_Os02g02050.1:exon23:c.C7881T:p.D2627D,
W6203-1	Chr2	573650	C->T	0.4762	exonic		LOC_Os02g02050	synonymous SNV	LOC_Os02g02050:LOC_Os02g02050.1:exon23:c.C7881T:p.D2627D,
E6203-3	Chr2	573650	C->T	0.5	exonic		LOC_Os02g02050	synonymous SNV	LOC_Os02g02050:LOC_Os02g02050.1:exon23:c.C7881T:p.D2627D,
S6203-2	Chr2	573650	C->T	0.464	exonic		LOC_Os02g02050	synonymous SNV	LOC_Os02g02050:LOC_Os02g02050.1:exon23:c.C7881T:p.D2627D,
E6203-2	Chr2	573650	C->T	0.4762	exonic		LOC_Os02g02050	synonymous SNV	LOC_Os02g02050:LOC_Os02g02050.1:exon23:c.C7881T:p.D2627D,
S6203-3	Chr2	573863	G->A	0.4085	exonic		LOC_Os02g02050	synonymous SNV	LOC_Os02g02050:LOC_Os02g02050.1:exon23:c.G7668A:p.T2556T,
H6203-2	Chr2	573863	G->A	0.4844	exonic		LOC_Os02g02050	synonymous SNV	LOC_Os02g02050:LOC_Os02g02050.1:exon23:c.G7668A:p.T2556T,
Y6203-2	Chr2	573863	G->A	0.4615	exonic		LOC_Os02g02050	synonymous SNV	LOC_Os02g02050:LOC_Os02g02050.1:exon23:c.G7668A:p.T2556T,
W6203-2	Chr2	573863	G->A	0.5745	exonic		LOC_Os02g02050	synonymous SNV	LOC_Os02g02050:LOC_Os02g02050.1:exon23:c.G7668A:p.T2556T,
Y6203-1	Chr2	573863	G->A	0.276	exonic		LOC_Os02g02050	synonymous SNV	LOC_Os02g02050:LOC_Os02g02050.1:exon23:c.G7668A:p.T2556T,
S6203-1	Chr2	573863	G->A	0.2656	exonic		LOC_Os02g02050	synonymous SNV	LOC_Os02g02050:LOC_Os02g02050.1:exon23:c.G7668A:p.T2556T,
W6203-3	Chr2	573863	G->A	0.4821	exonic		LOC_Os02g02050	synonymous SNV	LOC_Os02g02050:LOC_Os02g02050.1:exon23:c.G7668A:p.T2556T,
H6203-3	Chr2	573863	G->A	0.3889	exonic		LOC_Os02g02050	synonymous SNV	LOC_Os02g02050:LOC_Os02g02050.1:exon23:c.G7668A:p.T2556T,
E6203-1	Chr2	573863	G->A	0.3478	exonic		LOC_Os02g02050	synonymous SNV	LOC_Os02g02050:LOC_Os02g02050.1:exon23:c.G7668A:p.T2556T,
Y6203-3	Chr2	573863	G->A	0.4545	exonic		LOC_Os02g02050	synonymous SNV	LOC_Os02g02050:LOC_Os02g02050.1:exon23:c.G7668A:p.T2556T,
H6203-1	Chr2	573863	G->A	0.4507	exonic		LOC_Os02g02050	synonymous SNV	LOC_Os02g02050:LOC_Os02g02050.1:exon23:c.G7668A:p.T2556T,
W6203-1	Chr2	573863	G->A	0.3118	exonic		LOC_Os02g02050	synonymous SNV	LOC_Os02g02050:LOC_Os02g02050.1:exon23:c.G7668A:p.T2556T,
E6203-3	Chr2	573863	G->A	0.4177	exonic		LOC_Os02g02050	synonymous SNV	LOC_Os02g02050:LOC_Os02g02050.1:exon23:c.G7668A:p.T2556T,
S6203-2	Chr2	573863	G->A	0.38	exonic		LOC_Os02g02050	synonymous SNV	LOC_Os02g02050:LOC_Os02g02050.1:exon23:c.G7668A:p.T2556T,
E6203-2	Chr2	573863	G->A	0.3878	exonic		LOC_Os02g02050	synonymous SNV	LOC_Os02g02050:LOC_Os02g02050.1:exon23:c.G7668A:p.T2556T,
S6203-3	Chr2	574018	G->T	0.4337	exonic		LOC_Os02g02050	nonsynonymous SNV	LOC_Os02g02050:LOC_Os02g02050.1:exon23:c.G7513T:p.A2505S,
H6203-2	Chr2	574018	G->T	0.4045	exonic		LOC_Os02g02050	nonsynonymous SNV	LOC_Os02g02050:LOC_Os02g02050.1:exon23:c.G7513T:p.A2505S,
Y6203-2	Chr2	574018	G->T	0.4821	exonic		LOC_Os02g02050	nonsynonymous SNV	LOC_Os02g02050:LOC_Os02g02050.1:exon23:c.G7513T:p.A2505S,
W6203-2	Chr2	574018	G->T	0.4923	exonic		LOC_Os02g02050	nonsynonymous SNV	LOC_Os02g02050:LOC_Os02g02050.1:exon23:c.G7513T:p.A2505S,
Y6203-1	Chr2	574018	G->T	0.612	exonic		LOC_Os02g02050	nonsynonymous SNV	LOC_Os02g02050:LOC_Os02g02050.1:exon23:c.G7513T:p.A2505S,
S6203-1	Chr2	574018	G->T	0.5635	exonic		LOC_Os02g02050	nonsynonymous SNV	LOC_Os02g02050:LOC_Os02g02050.1:exon23:c.G7513T:p.A2505S,
W6203-3	Chr2	574018	G->T	0.5325	exonic		LOC_Os02g02050	nonsynonymous SNV	LOC_Os02g02050:LOC_Os02g02050.1:exon23:c.G7513T:p.A2505S,
H6203-3	Chr2	574018	G->T	0.4932	exonic		LOC_Os02g02050	nonsynonymous SNV	LOC_Os02g02050:LOC_Os02g02050.1:exon23:c.G7513T:p.A2505S,
E6203-1	Chr2	574018	G->T	0.4828	exonic		LOC_Os02g02050	nonsynonymous SNV	LOC_Os02g02050:LOC_Os02g02050.1:exon23:c.G7513T:p.A2505S,
Y6203-3	Chr2	574018	G->T	0.4463	exonic		LOC_Os02g02050	nonsynonymous SNV	LOC_Os02g02050:LOC_Os02g02050.1:exon23:c.G7513T:p.A2505S,
H6203-1	Chr2	574018	G->T	0.45	exonic		LOC_Os02g02050	nonsynonymous SNV	LOC_Os02g02050:LOC_Os02g02050.1:exon23:c.G7513T:p.A2505S,
W6203-1	Chr2	574018	G->T	0.6183	exonic		LOC_Os02g02050	nonsynonymous SNV	LOC_Os02g02050:LOC_Os02g02050.1:exon23:c.G7513T:p.A2505S,
E6203-3	Chr2	574018	G->T	0.4685	exonic		LOC_Os02g02050	nonsynonymous SNV	LOC_Os02g02050:LOC_Os02g02050.1:exon23:c.G7513T:p.A2505S,
S6203-2	Chr2	574018	G->T	0.5337	exonic		LOC_Os02g02050	nonsynonymous SNV	LOC_Os02g02050:LOC_Os02g02050.1:exon23:c.G7513T:p.A2505S,
E6203-2	Chr2	574018	G->T	0.6325	exonic		LOC_Os02g02050	nonsynonymous SNV	LOC_Os02g02050:LOC_Os02g02050.1:exon23:c.G7513T:p.A2505S,
S6203-3	Chr2	575008	C->T	0.5056	exonic		LOC_Os02g02050	nonsynonymous SNV	LOC_Os02g02050:LOC_Os02g02050.1:exon21:c.C7018T:p.H2340Y,
H6203-2	Chr2	575008	C->T	0.4146	exonic		LOC_Os02g02050	nonsynonymous SNV	LOC_Os02g02050:LOC_Os02g02050.1:exon21:c.C7018T:p.H2340Y,
Y6203-2	Chr2	575008	C->T	0.4038	exonic		LOC_Os02g02050	nonsynonymous SNV	LOC_Os02g02050:LOC_Os02g02050.1:exon21:c.C7018T:p.H2340Y,
W6203-2	Chr2	575008	C->T	0.6667	exonic		LOC_Os02g02050	nonsynonymous SNV	LOC_Os02g02050:LOC_Os02g02050.1:exon21:c.C7018T:p.H2340Y,
Y6203-1	Chr2	575008	C->T	0.2642	exonic		LOC_Os02g02050	nonsynonymous SNV	LOC_Os02g02050:LOC_Os02g02050.1:exon21:c.C7018T:p.H2340Y,
S6203-1	Chr2	575008	C->T	0.5385	exonic		LOC_Os02g02050	nonsynonymous SNV	LOC_Os02g02050:LOC_Os02g02050.1:exon21:c.C7018T:p.H2340Y,
W6203-3	Chr2	575008	C->T	0.4717	exonic		LOC_Os02g02050	nonsynonymous SNV	LOC_Os02g02050:LOC_Os02g02050.1:exon21:c.C7018T:p.H2340Y,
H6203-3	Chr2	575008	C->T	0.5429	exonic		LOC_Os02g02050	nonsynonymous SNV	LOC_Os02g02050:LOC_Os02g02050.1:exon21:c.C7018T:p.H2340Y,
E6203-1	Chr2	575008	C->T	0.4898	exonic		LOC_Os02g02050	nonsynonymous SNV	LOC_Os02g02050:LOC_Os02g02050.1:exon21:c.C7018T:p.H2340Y,
Y6203-3	Chr2	575008	C->T	0.4655	exonic		LOC_Os02g02050	nonsynonymous SNV	LOC_Os02g02050:LOC_Os02g02050.1:exon21:c.C7018T:p.H2340Y,
H6203-1	Chr2	575008	C->T	0.4242	exonic		LOC_Os02g02050	nonsynonymous SNV	LOC_Os02g02050:LOC_Os02g02050.1:exon21:c.C7018T:p.H2340Y,
W6203-1	Chr2	575008	C->T	0.44	exonic		LOC_Os02g02050	nonsynonymous SNV	LOC_Os02g02050:LOC_Os02g02050.1:exon21:c.C7018T:p.H2340Y,
E6203-3	Chr2	575008	C->T	0.5	exonic		LOC_Os02g02050	nonsynonymous SNV	LOC_Os02g02050:LOC_Os02g02050.1:exon21:c.C7018T:p.H2340Y,
S6203-2	Chr2	575008	C->T	0.4951	exonic		LOC_Os02g02050	nonsynonymous SNV	LOC_Os02g02050:LOC_Os02g02050.1:exon21:c.C7018T:p.H2340Y,
E6203-2	Chr2	575008	C->T	0.6182	exonic		LOC_Os02g02050	nonsynonymous SNV	LOC_Os02g02050:LOC_Os02g02050.1:exon21:c.C7018T:p.H2340Y,
S6203-3	Chr2	575337	G->A	0.5337	exonic		LOC_Os02g02050	nonsynonymous SNV	LOC_Os02g02050:LOC_Os02g02050.1:exon21:c.G6689A:p.R2230K,
H6203-2	Chr2	575337	G->A	0.5161	exonic		LOC_Os02g02050	nonsynonymous SNV	LOC_Os02g02050:LOC_Os02g02050.1:exon21:c.G6689A:p.R2230K,
Y6203-2	Chr2	575337	G->A	0.4634	exonic		LOC_Os02g02050	nonsynonymous SNV	LOC_Os02g02050:LOC_Os02g02050.1:exon21:c.G6689A:p.R2230K,
W6203-2	Chr2	575337	G->A	0.5345	exonic		LOC_Os02g02050	nonsynonymous SNV	LOC_Os02g02050:LOC_Os02g02050.1:exon21:c.G6689A:p.R2230K,
Y6203-1	Chr2	575337	G->A	0.5306	exonic		LOC_Os02g02050	nonsynonymous SNV	LOC_Os02g02050:LOC_Os02g02050.1:exon21:c.G6689A:p.R2230K,
S6203-1	Chr2	575337	G->A	0.5714	exonic		LOC_Os02g02050	nonsynonymous SNV	LOC_Os02g02050:LOC_Os02g02050.1:exon21:c.G6689A:p.R2230K,
W6203-3	Chr2	575337	G->A	0.5854	exonic		LOC_Os02g02050	nonsynonymous SNV	LOC_Os02g02050:LOC_Os02g02050.1:exon21:c.G6689A:p.R2230K,
H6203-3	Chr2	575337	G->A	0.4919	exonic		LOC_Os02g02050	nonsynonymous SNV	LOC_Os02g02050:LOC_Os02g02050.1:exon21:c.G6689A:p.R2230K,
E6203-1	Chr2	575337	G->A	0.5244	exonic		LOC_Os02g02050	nonsynonymous SNV	LOC_Os02g02050:LOC_Os02g02050.1:exon21:c.G6689A:p.R2230K,
Y6203-3	Chr2	575337	G->A	0.5618	exonic		LOC_Os02g02050	nonsynonymous SNV	LOC_Os02g02050:LOC_Os02g02050.1:exon21:c.G6689A:p.R2230K,
H6203-1	Chr2	575337	G->A	0.4865	exonic		LOC_Os02g02050	nonsynonymous SNV	LOC_Os02g02050:LOC_Os02g02050.1:exon21:c.G6689A:p.R2230K,
W6203-1	Chr2	575337	G->A	0.5204	exonic		LOC_Os02g02050	nonsynonymous SNV	LOC_Os02g02050:LOC_Os02g02050.1:exon21:c.G6689A:p.R2230K,
E6203-3	Chr2	575337	G->A	0.4286	exonic		LOC_Os02g02050	nonsynonymous SNV	LOC_Os02g02050:LOC_Os02g02050.1:exon21:c.G6689A:p.R2230K,
S6203-2	Chr2	575337	G->A	0.5414	exonic		LOC_Os02g02050	nonsynonymous SNV	LOC_Os02g02050:LOC_Os02g02050.1:exon21:c.G6689A:p.R2230K,
E6203-2	Chr2	575337	G->A	0.6047	exonic		LOC_Os02g02050	nonsynonymous SNV	LOC_Os02g02050:LOC_Os02g02050.1:exon21:c.G6689A:p.R2230K,
S6203-3	Chr2	575542	T->C	0.5063	exonic		LOC_Os02g02050	synonymous SNV	LOC_Os02g02050:LOC_Os02g02050.1:exon21:c.T6484C:p.L2162L,
H6203-2	Chr2	575542	T->C	0.4528	exonic		LOC_Os02g02050	synonymous SNV	LOC_Os02g02050:LOC_Os02g02050.1:exon21:c.T6484C:p.L2162L,
Y6203-2	Chr2	575542	T->C	0.5614	exonic		LOC_Os02g02050	synonymous SNV	LOC_Os02g02050:LOC_Os02g02050.1:exon21:c.T6484C:p.L2162L,
W6203-2	Chr2	575542	T->C	0.4844	exonic		LOC_Os02g02050	synonymous SNV	LOC_Os02g02050:LOC_Os02g02050.1:exon21:c.T6484C:p.L2162L,
Y6203-1	Chr2	575542	T->C	0.4444	exonic		LOC_Os02g02050	synonymous SNV	LOC_Os02g02050:LOC_Os02g02050.1:exon21:c.T6484C:p.L2162L,
S6203-1	Chr2	575542	T->C	0.4959	exonic		LOC_Os02g02050	synonymous SNV	LOC_Os02g02050:LOC_Os02g02050.1:exon21:c.T6484C:p.L2162L,
W6203-3	Chr2	575542	T->C	0.48	exonic		LOC_Os02g02050	synonymous SNV	LOC_Os02g02050:LOC_Os02g02050.1:exon21:c.T6484C:p.L2162L,
H6203-3	Chr2	575542	T->C	0.4554	exonic		LOC_Os02g02050	synonymous SNV	LOC_Os02g02050:LOC_Os02g02050.1:exon21:c.T6484C:p.L2162L,
E6203-1	Chr2	575542	T->C	0.4935	exonic		LOC_Os02g02050	synonymous SNV	LOC_Os02g02050:LOC_Os02g02050.1:exon21:c.T6484C:p.L2162L,
Y6203-3	Chr2	575542	T->C	0.4405	exonic		LOC_Os02g02050	synonymous SNV	LOC_Os02g02050:LOC_Os02g02050.1:exon21:c.T6484C:p.L2162L,
H6203-1	Chr2	575542	T->C	0.4054	exonic		LOC_Os02g02050	synonymous SNV	LOC_Os02g02050:LOC_Os02g02050.1:exon21:c.T6484C:p.L2162L,
W6203-1	Chr2	575542	T->C	0.4658	exonic		LOC_Os02g02050	synonymous SNV	LOC_Os02g02050:LOC_Os02g02050.1:exon21:c.T6484C:p.L2162L,
E6203-3	Chr2	575542	T->C	0.662	exonic		LOC_Os02g02050	synonymous SNV	LOC_Os02g02050:LOC_Os02g02050.1:exon21:c.T6484C:p.L2162L,
S6203-2	Chr2	575542	T->C	0.512	exonic		LOC_Os02g02050	synonymous SNV	LOC_Os02g02050:LOC_Os02g02050.1:exon21:c.T6484C:p.L2162L,
E6203-2	Chr2	575542	T->C	0.3434	exonic		LOC_Os02g02050	synonymous SNV	LOC_Os02g02050:LOC_Os02g02050.1:exon21:c.T6484C:p.L2162L,
S6203-3	Chr2	575795	G->A	0.4202	exonic		LOC_Os02g02050	synonymous SNV	LOC_Os02g02050:LOC_Os02g02050.1:exon21:c.G6231A:p.E2077E,
H6203-2	Chr2	575795	G->A	0.4839	exonic		LOC_Os02g02050	synonymous SNV	LOC_Os02g02050:LOC_Os02g02050.1:exon21:c.G6231A:p.E2077E,
Y6203-2	Chr2	575795	G->A	0.25	exonic		LOC_Os02g02050	synonymous SNV	LOC_Os02g02050:LOC_Os02g02050.1:exon21:c.G6231A:p.E2077E,
W6203-2	Chr2	575795	G->A	0.4082	exonic		LOC_Os02g02050	synonymous SNV	LOC_Os02g02050:LOC_Os02g02050.1:exon21:c.G6231A:p.E2077E,
Y6203-1	Chr2	575795	G->A	0.6	exonic		LOC_Os02g02050	synonymous SNV	LOC_Os02g02050:LOC_Os02g02050.1:exon21:c.G6231A:p.E2077E,
S6203-1	Chr2	575795	G->A	0.6795	exonic		LOC_Os02g02050	synonymous SNV	LOC_Os02g02050:LOC_Os02g02050.1:exon21:c.G6231A:p.E2077E,
W6203-3	Chr2	575795	G->A	0.3509	exonic		LOC_Os02g02050	synonymous SNV	LOC_Os02g02050:LOC_Os02g02050.1:exon21:c.G6231A:p.E2077E,
H6203-3	Chr2	575795	G->A	0.5104	exonic		LOC_Os02g02050	synonymous SNV	LOC_Os02g02050:LOC_Os02g02050.1:exon21:c.G6231A:p.E2077E,
E6203-1	Chr2	575795	G->A	0.5926	exonic		LOC_Os02g02050	synonymous SNV	LOC_Os02g02050:LOC_Os02g02050.1:exon21:c.G6231A:p.E2077E,
Y6203-3	Chr2	575795	G->A	0.5091	exonic		LOC_Os02g02050	synonymous SNV	LOC_Os02g02050:LOC_Os02g02050.1:exon21:c.G6231A:p.E2077E,
H6203-1	Chr2	575795	G->A	0.569	exonic		LOC_Os02g02050	synonymous SNV	LOC_Os02g02050:LOC_Os02g02050.1:exon21:c.G6231A:p.E2077E,
W6203-1	Chr2	575795	G->A	0.5614	exonic		LOC_Os02g02050	synonymous SNV	LOC_Os02g02050:LOC_Os02g02050.1:exon21:c.G6231A:p.E2077E,
E6203-3	Chr2	575795	G->A	0.4167	exonic		LOC_Os02g02050	synonymous SNV	LOC_Os02g02050:LOC_Os02g02050.1:exon21:c.G6231A:p.E2077E,
S6203-2	Chr2	575795	G->A	0.5211	exonic		LOC_Os02g02050	synonymous SNV	LOC_Os02g02050:LOC_Os02g02050.1:exon21:c.G6231A:p.E2077E,
E6203-2	Chr2	575795	G->A	0.4468	exonic		LOC_Os02g02050	synonymous SNV	LOC_Os02g02050:LOC_Os02g02050.1:exon21:c.G6231A:p.E2077E,
S6203-3	Chr2	575859	G->C	0.4792	exonic		LOC_Os02g02050	nonsynonymous SNV	LOC_Os02g02050:LOC_Os02g02050.1:exon21:c.G6167C:p.S2056T,
H6203-2	Chr2	575859	G->C	0.4186	exonic		LOC_Os02g02050	nonsynonymous SNV	LOC_Os02g02050:LOC_Os02g02050.1:exon21:c.G6167C:p.S2056T,
Y6203-2	Chr2	575859	G->C	0.4808	exonic		LOC_Os02g02050	nonsynonymous SNV	LOC_Os02g02050:LOC_Os02g02050.1:exon21:c.G6167C:p.S2056T,
W6203-2	Chr2	575859	G->C	0.4091	exonic		LOC_Os02g02050	nonsynonymous SNV	LOC_Os02g02050:LOC_Os02g02050.1:exon21:c.G6167C:p.S2056T,
Y6203-1	Chr2	575859	G->C	0.3667	exonic		LOC_Os02g02050	nonsynonymous SNV	LOC_Os02g02050:LOC_Os02g02050.1:exon21:c.G6167C:p.S2056T,
S6203-1	Chr2	575859	G->C	0.5701	exonic		LOC_Os02g02050	nonsynonymous SNV	LOC_Os02g02050:LOC_Os02g02050.1:exon21:c.G6167C:p.S2056T,
W6203-3	Chr2	575859	G->C	0.3871	exonic		LOC_Os02g02050	nonsynonymous SNV	LOC_Os02g02050:LOC_Os02g02050.1:exon21:c.G6167C:p.S2056T,
H6203-3	Chr2	575859	G->C	0.4872	exonic		LOC_Os02g02050	nonsynonymous SNV	LOC_Os02g02050:LOC_Os02g02050.1:exon21:c.G6167C:p.S2056T,
E6203-1	Chr2	575859	G->C	0.5316	exonic		LOC_Os02g02050	nonsynonymous SNV	LOC_Os02g02050:LOC_Os02g02050.1:exon21:c.G6167C:p.S2056T,
Y6203-3	Chr2	575859	G->C	0.4773	exonic		LOC_Os02g02050	nonsynonymous SNV	LOC_Os02g02050:LOC_Os02g02050.1:exon21:c.G6167C:p.S2056T,
H6203-1	Chr2	575859	G->C	0.5818	exonic		LOC_Os02g02050	nonsynonymous SNV	LOC_Os02g02050:LOC_Os02g02050.1:exon21:c.G6167C:p.S2056T,
W6203-1	Chr2	575859	G->C	0.5325	exonic		LOC_Os02g02050	nonsynonymous SNV	LOC_Os02g02050:LOC_Os02g02050.1:exon21:c.G6167C:p.S2056T,
E6203-3	Chr2	575859	G->C	0.3714	exonic		LOC_Os02g02050	nonsynonymous SNV	LOC_Os02g02050:LOC_Os02g02050.1:exon21:c.G6167C:p.S2056T,
S6203-2	Chr2	575859	G->C	0.5714	exonic		LOC_Os02g02050	nonsynonymous SNV	LOC_Os02g02050:LOC_Os02g02050.1:exon21:c.G6167C:p.S2056T,
E6203-2	Chr2	575859	G->C	0.5082	exonic		LOC_Os02g02050	nonsynonymous SNV	LOC_Os02g02050:LOC_Os02g02050.1:exon21:c.G6167C:p.S2056T,
S6203-3	Chr2	576939	C->T	0.5701	exonic		LOC_Os02g02050	nonsynonymous SNV	LOC_Os02g02050:LOC_Os02g02050.1:exon21:c.C5087T:p.T1696M,
H6203-2	Chr2	576939	C->T	0.4211	exonic		LOC_Os02g02050	nonsynonymous SNV	LOC_Os02g02050:LOC_Os02g02050.1:exon21:c.C5087T:p.T1696M,
Y6203-2	Chr2	576939	C->T	0.4783	exonic		LOC_Os02g02050	nonsynonymous SNV	LOC_Os02g02050:LOC_Os02g02050.1:exon21:c.C5087T:p.T1696M,
W6203-2	Chr2	576939	C->T	0.6042	exonic		LOC_Os02g02050	nonsynonymous SNV	LOC_Os02g02050:LOC_Os02g02050.1:exon21:c.C5087T:p.T1696M,
Y6203-1	Chr2	576939	C->T	0.4762	exonic		LOC_Os02g02050	nonsynonymous SNV	LOC_Os02g02050:LOC_Os02g02050.1:exon21:c.C5087T:p.T1696M,
S6203-1	Chr2	576939	C->T	0.4874	exonic		LOC_Os02g02050	nonsynonymous SNV	LOC_Os02g02050:LOC_Os02g02050.1:exon21:c.C5087T:p.T1696M,
W6203-3	Chr2	576939	C->T	0.4483	exonic		LOC_Os02g02050	nonsynonymous SNV	LOC_Os02g02050:LOC_Os02g02050.1:exon21:c.C5087T:p.T1696M,
H6203-3	Chr2	576939	C->T	0.4583	exonic		LOC_Os02g02050	nonsynonymous SNV	LOC_Os02g02050:LOC_Os02g02050.1:exon21:c.C5087T:p.T1696M,
E6203-1	Chr2	576939	C->T	0.4787	exonic		LOC_Os02g02050	nonsynonymous SNV	LOC_Os02g02050:LOC_Os02g02050.1:exon21:c.C5087T:p.T1696M,
Y6203-3	Chr2	576939	C->T	0.5955	exonic		LOC_Os02g02050	nonsynonymous SNV	LOC_Os02g02050:LOC_Os02g02050.1:exon21:c.C5087T:p.T1696M,
H6203-1	Chr2	576939	C->T	0.275	exonic		LOC_Os02g02050	nonsynonymous SNV	LOC_Os02g02050:LOC_Os02g02050.1:exon21:c.C5087T:p.T1696M,
W6203-1	Chr2	576939	C->T	0.5256	exonic		LOC_Os02g02050	nonsynonymous SNV	LOC_Os02g02050:LOC_Os02g02050.1:exon21:c.C5087T:p.T1696M,
E6203-3	Chr2	576939	C->T	0.4625	exonic		LOC_Os02g02050	nonsynonymous SNV	LOC_Os02g02050:LOC_Os02g02050.1:exon21:c.C5087T:p.T1696M,
S6203-2	Chr2	576939	C->T	0.4307	exonic		LOC_Os02g02050	nonsynonymous SNV	LOC_Os02g02050:LOC_Os02g02050.1:exon21:c.C5087T:p.T1696M,
E6203-2	Chr2	576939	C->T	0.4783	exonic		LOC_Os02g02050	nonsynonymous SNV	LOC_Os02g02050:LOC_Os02g02050.1:exon21:c.C5087T:p.T1696M,
S6203-3	Chr2	576967	T->A	0.5508	exonic		LOC_Os02g02050	nonsynonymous SNV	LOC_Os02g02050:LOC_Os02g02050.1:exon21:c.T5059A:p.W1687R,
H6203-2	Chr2	576967	T->A	0.4364	exonic		LOC_Os02g02050	nonsynonymous SNV	LOC_Os02g02050:LOC_Os02g02050.1:exon21:c.T5059A:p.W1687R,
Y6203-2	Chr2	576967	T->A	0.4167	exonic		LOC_Os02g02050	nonsynonymous SNV	LOC_Os02g02050:LOC_Os02g02050.1:exon21:c.T5059A:p.W1687R,
W6203-2	Chr2	576967	T->A	0.6	exonic		LOC_Os02g02050	nonsynonymous SNV	LOC_Os02g02050:LOC_Os02g02050.1:exon21:c.T5059A:p.W1687R,
Y6203-1	Chr2	576967	T->A	0.5	exonic		LOC_Os02g02050	nonsynonymous SNV	LOC_Os02g02050:LOC_Os02g02050.1:exon21:c.T5059A:p.W1687R,
S6203-1	Chr2	576967	T->A	0.4336	exonic		LOC_Os02g02050	nonsynonymous SNV	LOC_Os02g02050:LOC_Os02g02050.1:exon21:c.T5059A:p.W1687R,
W6203-3	Chr2	576967	T->A	0.4194	exonic		LOC_Os02g02050	nonsynonymous SNV	LOC_Os02g02050:LOC_Os02g02050.1:exon21:c.T5059A:p.W1687R,
H6203-3	Chr2	576967	T->A	0.433	exonic		LOC_Os02g02050	nonsynonymous SNV	LOC_Os02g02050:LOC_Os02g02050.1:exon21:c.T5059A:p.W1687R,
E6203-1	Chr2	576967	T->A	0.5111	exonic		LOC_Os02g02050	nonsynonymous SNV	LOC_Os02g02050:LOC_Os02g02050.1:exon21:c.T5059A:p.W1687R,
Y6203-3	Chr2	576967	T->A	0.5	exonic		LOC_Os02g02050	nonsynonymous SNV	LOC_Os02g02050:LOC_Os02g02050.1:exon21:c.T5059A:p.W1687R,
H6203-1	Chr2	576967	T->A	0.2222	exonic		LOC_Os02g02050	nonsynonymous SNV	LOC_Os02g02050:LOC_Os02g02050.1:exon21:c.T5059A:p.W1687R,
W6203-1	Chr2	576967	T->A	0.5185	exonic		LOC_Os02g02050	nonsynonymous SNV	LOC_Os02g02050:LOC_Os02g02050.1:exon21:c.T5059A:p.W1687R,
E6203-3	Chr2	576967	T->A	0.4706	exonic		LOC_Os02g02050	nonsynonymous SNV	LOC_Os02g02050:LOC_Os02g02050.1:exon21:c.T5059A:p.W1687R,
S6203-2	Chr2	576967	T->A	0.442	exonic		LOC_Os02g02050	nonsynonymous SNV	LOC_Os02g02050:LOC_Os02g02050.1:exon21:c.T5059A:p.W1687R,
E6203-2	Chr2	576967	T->A	0.4928	exonic		LOC_Os02g02050	nonsynonymous SNV	LOC_Os02g02050:LOC_Os02g02050.1:exon21:c.T5059A:p.W1687R,
S6203-3	Chr2	578234	A->G	0.5584	exonic		LOC_Os02g02050	nonsynonymous SNV	LOC_Os02g02050:LOC_Os02g02050.1:exon20:c.A4598G:p.E1533G,
H6203-2	Chr2	578234	A->G	0.45	exonic		LOC_Os02g02050	nonsynonymous SNV	LOC_Os02g02050:LOC_Os02g02050.1:exon20:c.A4598G:p.E1533G,
Y6203-2	Chr2	578234	A->G	0.5556	exonic		LOC_Os02g02050	nonsynonymous SNV	LOC_Os02g02050:LOC_Os02g02050.1:exon20:c.A4598G:p.E1533G,
W6203-2	Chr2	578234	A->G	0.4516	exonic		LOC_Os02g02050	nonsynonymous SNV	LOC_Os02g02050:LOC_Os02g02050.1:exon20:c.A4598G:p.E1533G,
S6203-1	Chr2	578234	A->G	0.4533	exonic		LOC_Os02g02050	nonsynonymous SNV	LOC_Os02g02050:LOC_Os02g02050.1:exon20:c.A4598G:p.E1533G,
W6203-3	Chr2	578234	A->G	0.625	exonic		LOC_Os02g02050	nonsynonymous SNV	LOC_Os02g02050:LOC_Os02g02050.1:exon20:c.A4598G:p.E1533G,
H6203-3	Chr2	578234	A->G	0.4533	exonic		LOC_Os02g02050	nonsynonymous SNV	LOC_Os02g02050:LOC_Os02g02050.1:exon20:c.A4598G:p.E1533G,
E6203-1	Chr2	578234	A->G	0.4565	exonic		LOC_Os02g02050	nonsynonymous SNV	LOC_Os02g02050:LOC_Os02g02050.1:exon20:c.A4598G:p.E1533G,
Y6203-3	Chr2	578234	A->G	0.5286	exonic		LOC_Os02g02050	nonsynonymous SNV	LOC_Os02g02050:LOC_Os02g02050.1:exon20:c.A4598G:p.E1533G,
H6203-1	Chr2	578234	A->G	0.5208	exonic		LOC_Os02g02050	nonsynonymous SNV	LOC_Os02g02050:LOC_Os02g02050.1:exon20:c.A4598G:p.E1533G,
W6203-1	Chr2	578234	A->G	0.5111	exonic		LOC_Os02g02050	nonsynonymous SNV	LOC_Os02g02050:LOC_Os02g02050.1:exon20:c.A4598G:p.E1533G,
E6203-3	Chr2	578234	A->G	0.4348	exonic		LOC_Os02g02050	nonsynonymous SNV	LOC_Os02g02050:LOC_Os02g02050.1:exon20:c.A4598G:p.E1533G,
S6203-2	Chr2	578234	A->G	0.4588	exonic		LOC_Os02g02050	nonsynonymous SNV	LOC_Os02g02050:LOC_Os02g02050.1:exon20:c.A4598G:p.E1533G,
E6203-2	Chr2	578234	A->G	0.4828	exonic		LOC_Os02g02050	nonsynonymous SNV	LOC_Os02g02050:LOC_Os02g02050.1:exon20:c.A4598G:p.E1533G,
S6203-3	Chr2	578656	C->T	0.1961	exonic		LOC_Os02g02050	synonymous SNV	LOC_Os02g02050:LOC_Os02g02050.1:exon20:c.C4176T:p.A1392A,
H6203-2	Chr2	578656	C->T	0.3333	exonic		LOC_Os02g02050	synonymous SNV	LOC_Os02g02050:LOC_Os02g02050.1:exon20:c.C4176T:p.A1392A,
Y6203-2	Chr2	578656	C->T	0.3462	exonic		LOC_Os02g02050	synonymous SNV	LOC_Os02g02050:LOC_Os02g02050.1:exon20:c.C4176T:p.A1392A,
Y6203-1	Chr2	578656	C->T	0.5	exonic		LOC_Os02g02050	synonymous SNV	LOC_Os02g02050:LOC_Os02g02050.1:exon20:c.C4176T:p.A1392A,
S6203-1	Chr2	578656	C->T	0.2237	exonic		LOC_Os02g02050	synonymous SNV	LOC_Os02g02050:LOC_Os02g02050.1:exon20:c.C4176T:p.A1392A,
W6203-3	Chr2	578656	C->T	0.1951	exonic		LOC_Os02g02050	synonymous SNV	LOC_Os02g02050:LOC_Os02g02050.1:exon20:c.C4176T:p.A1392A,
H6203-3	Chr2	578656	C->T	0.1957	exonic		LOC_Os02g02050	synonymous SNV	LOC_Os02g02050:LOC_Os02g02050.1:exon20:c.C4176T:p.A1392A,
E6203-1	Chr2	578656	C->T	0.2121	exonic		LOC_Os02g02050	synonymous SNV	LOC_Os02g02050:LOC_Os02g02050.1:exon20:c.C4176T:p.A1392A,
Y6203-3	Chr2	578656	C->T	0.2903	exonic		LOC_Os02g02050	synonymous SNV	LOC_Os02g02050:LOC_Os02g02050.1:exon20:c.C4176T:p.A1392A,
H6203-1	Chr2	578656	C->T	0.4091	exonic		LOC_Os02g02050	synonymous SNV	LOC_Os02g02050:LOC_Os02g02050.1:exon20:c.C4176T:p.A1392A,
W6203-1	Chr2	578656	C->T	0.25	exonic		LOC_Os02g02050	synonymous SNV	LOC_Os02g02050:LOC_Os02g02050.1:exon20:c.C4176T:p.A1392A,
E6203-3	Chr2	578656	C->T	0.1667	exonic		LOC_Os02g02050	synonymous SNV	LOC_Os02g02050:LOC_Os02g02050.1:exon20:c.C4176T:p.A1392A,
S6203-2	Chr2	578656	C->T	0.2125	exonic		LOC_Os02g02050	synonymous SNV	LOC_Os02g02050:LOC_Os02g02050.1:exon20:c.C4176T:p.A1392A,
E6203-2	Chr2	578656	C->T	0.1667	exonic		LOC_Os02g02050	synonymous SNV	LOC_Os02g02050:LOC_Os02g02050.1:exon20:c.C4176T:p.A1392A,
S6203-3	Chr2	578761	A->G	0.1923	exonic		LOC_Os02g02050	synonymous SNV	LOC_Os02g02050:LOC_Os02g02050.1:exon20:c.A4071G:p.R1357R,
H6203-2	Chr2	578761	A->G	0.5556	exonic		LOC_Os02g02050	synonymous SNV	LOC_Os02g02050:LOC_Os02g02050.1:exon20:c.A4071G:p.R1357R,
Y6203-2	Chr2	578761	A->G	0.4286	exonic		LOC_Os02g02050	synonymous SNV	LOC_Os02g02050:LOC_Os02g02050.1:exon20:c.A4071G:p.R1357R,
W6203-2	Chr2	578761	A->G	0.2857	exonic		LOC_Os02g02050	synonymous SNV	LOC_Os02g02050:LOC_Os02g02050.1:exon20:c.A4071G:p.R1357R,
Y6203-1	Chr2	578761	A->G	0.6923	exonic		LOC_Os02g02050	synonymous SNV	LOC_Os02g02050:LOC_Os02g02050.1:exon20:c.A4071G:p.R1357R,
S6203-1	Chr2	578761	A->G	0.2375	exonic		LOC_Os02g02050	synonymous SNV	LOC_Os02g02050:LOC_Os02g02050.1:exon20:c.A4071G:p.R1357R,
W6203-3	Chr2	578761	A->G	0.2143	exonic		LOC_Os02g02050	synonymous SNV	LOC_Os02g02050:LOC_Os02g02050.1:exon20:c.A4071G:p.R1357R,
H6203-3	Chr2	578761	A->G	0.1304	exonic		LOC_Os02g02050	synonymous SNV	LOC_Os02g02050:LOC_Os02g02050.1:exon20:c.A4071G:p.R1357R,
E6203-1	Chr2	578761	A->G	0.3659	exonic		LOC_Os02g02050	synonymous SNV	LOC_Os02g02050:LOC_Os02g02050.1:exon20:c.A4071G:p.R1357R,
Y6203-3	Chr2	578761	A->G	0.3333	exonic		LOC_Os02g02050	synonymous SNV	LOC_Os02g02050:LOC_Os02g02050.1:exon20:c.A4071G:p.R1357R,
H6203-1	Chr2	578761	A->G	0.4231	exonic		LOC_Os02g02050	synonymous SNV	LOC_Os02g02050:LOC_Os02g02050.1:exon20:c.A4071G:p.R1357R,
W6203-1	Chr2	578761	A->G	0.2727	exonic		LOC_Os02g02050	synonymous SNV	LOC_Os02g02050:LOC_Os02g02050.1:exon20:c.A4071G:p.R1357R,
E6203-3	Chr2	578761	A->G	0.3929	exonic		LOC_Os02g02050	synonymous SNV	LOC_Os02g02050:LOC_Os02g02050.1:exon20:c.A4071G:p.R1357R,
S106B-1	Chr2	578761	A->G	0.8929	exonic		LOC_Os02g02050	synonymous SNV	LOC_Os02g02050:LOC_Os02g02050.1:exon20:c.A4071G:p.R1357R,
S6203-2	Chr2	578761	A->G	0.1489	exonic		LOC_Os02g02050	synonymous SNV	LOC_Os02g02050:LOC_Os02g02050.1:exon20:c.A4071G:p.R1357R,
E6203-2	Chr2	578761	A->G	0.2549	exonic		LOC_Os02g02050	synonymous SNV	LOC_Os02g02050:LOC_Os02g02050.1:exon20:c.A4071G:p.R1357R,
S6203-3	Chr2	579284	T->G	0.519	exonic		LOC_Os02g02050	nonsynonymous SNV	LOC_Os02g02050:LOC_Os02g02050.1:exon19:c.T3639G:p.H1213Q,
H6203-2	Chr2	579284	T->G	0.5952	exonic		LOC_Os02g02050	nonsynonymous SNV	LOC_Os02g02050:LOC_Os02g02050.1:exon19:c.T3639G:p.H1213Q,
Y6203-2	Chr2	579284	T->G	0.3333	exonic		LOC_Os02g02050	nonsynonymous SNV	LOC_Os02g02050:LOC_Os02g02050.1:exon19:c.T3639G:p.H1213Q,
W6203-2	Chr2	579284	T->G	0.6071	exonic		LOC_Os02g02050	nonsynonymous SNV	LOC_Os02g02050:LOC_Os02g02050.1:exon19:c.T3639G:p.H1213Q,
S6203-1	Chr2	579284	T->G	0.4767	exonic		LOC_Os02g02050	nonsynonymous SNV	LOC_Os02g02050:LOC_Os02g02050.1:exon19:c.T3639G:p.H1213Q,
W6203-3	Chr2	579284	T->G	0.7714	exonic		LOC_Os02g02050	nonsynonymous SNV	LOC_Os02g02050:LOC_Os02g02050.1:exon19:c.T3639G:p.H1213Q,
H6203-3	Chr2	579284	T->G	0.56	exonic		LOC_Os02g02050	nonsynonymous SNV	LOC_Os02g02050:LOC_Os02g02050.1:exon19:c.T3639G:p.H1213Q,
E6203-1	Chr2	579284	T->G	0.675	exonic		LOC_Os02g02050	nonsynonymous SNV	LOC_Os02g02050:LOC_Os02g02050.1:exon19:c.T3639G:p.H1213Q,
Y6203-3	Chr2	579284	T->G	0.6078	exonic		LOC_Os02g02050	nonsynonymous SNV	LOC_Os02g02050:LOC_Os02g02050.1:exon19:c.T3639G:p.H1213Q,
H6203-1	Chr2	579284	T->G	0.4324	exonic		LOC_Os02g02050	nonsynonymous SNV	LOC_Os02g02050:LOC_Os02g02050.1:exon19:c.T3639G:p.H1213Q,
W6203-1	Chr2	579284	T->G	0.6739	exonic		LOC_Os02g02050	nonsynonymous SNV	LOC_Os02g02050:LOC_Os02g02050.1:exon19:c.T3639G:p.H1213Q,
E6203-3	Chr2	579284	T->G	0.4884	exonic		LOC_Os02g02050	nonsynonymous SNV	LOC_Os02g02050:LOC_Os02g02050.1:exon19:c.T3639G:p.H1213Q,
S6203-2	Chr2	579284	T->G	0.4789	exonic		LOC_Os02g02050	nonsynonymous SNV	LOC_Os02g02050:LOC_Os02g02050.1:exon19:c.T3639G:p.H1213Q,
E6203-2	Chr2	579284	T->G	0.5577	exonic		LOC_Os02g02050	nonsynonymous SNV	LOC_Os02g02050:LOC_Os02g02050.1:exon19:c.T3639G:p.H1213Q,
S6203-3	Chr2	580328	G->A	0.4103	exonic		LOC_Os02g02050	synonymous SNV	LOC_Os02g02050:LOC_Os02g02050.1:exon17:c.G3414A:p.S1138S,
H6203-2	Chr2	580328	G->A	0.449	exonic		LOC_Os02g02050	synonymous SNV	LOC_Os02g02050:LOC_Os02g02050.1:exon17:c.G3414A:p.S1138S,
Y6203-2	Chr2	580328	G->A	0.5476	exonic		LOC_Os02g02050	synonymous SNV	LOC_Os02g02050:LOC_Os02g02050.1:exon17:c.G3414A:p.S1138S,
W6203-2	Chr2	580328	G->A	0.3824	exonic		LOC_Os02g02050	synonymous SNV	LOC_Os02g02050:LOC_Os02g02050.1:exon17:c.G3414A:p.S1138S,
S6203-1	Chr2	580328	G->A	0.4316	exonic		LOC_Os02g02050	synonymous SNV	LOC_Os02g02050:LOC_Os02g02050.1:exon17:c.G3414A:p.S1138S,
W6203-3	Chr2	580328	G->A	0.4848	exonic		LOC_Os02g02050	synonymous SNV	LOC_Os02g02050:LOC_Os02g02050.1:exon17:c.G3414A:p.S1138S,
H6203-3	Chr2	580328	G->A	0.4565	exonic		LOC_Os02g02050	synonymous SNV	LOC_Os02g02050:LOC_Os02g02050.1:exon17:c.G3414A:p.S1138S,
E6203-1	Chr2	580328	G->A	0.283	exonic		LOC_Os02g02050	synonymous SNV	LOC_Os02g02050:LOC_Os02g02050.1:exon17:c.G3414A:p.S1138S,
Y6203-3	Chr2	580328	G->A	0.4857	exonic		LOC_Os02g02050	synonymous SNV	LOC_Os02g02050:LOC_Os02g02050.1:exon17:c.G3414A:p.S1138S,
H6203-1	Chr2	580328	G->A	0.5111	exonic		LOC_Os02g02050	synonymous SNV	LOC_Os02g02050:LOC_Os02g02050.1:exon17:c.G3414A:p.S1138S,
W6203-1	Chr2	580328	G->A	0.4688	exonic		LOC_Os02g02050	synonymous SNV	LOC_Os02g02050:LOC_Os02g02050.1:exon17:c.G3414A:p.S1138S,
E6203-3	Chr2	580328	G->A	0.2292	exonic		LOC_Os02g02050	synonymous SNV	LOC_Os02g02050:LOC_Os02g02050.1:exon17:c.G3414A:p.S1138S,
S6203-2	Chr2	580328	G->A	0.4	exonic		LOC_Os02g02050	synonymous SNV	LOC_Os02g02050:LOC_Os02g02050.1:exon17:c.G3414A:p.S1138S,
E6203-2	Chr2	580328	G->A	0.2698	exonic		LOC_Os02g02050	synonymous SNV	LOC_Os02g02050:LOC_Os02g02050.1:exon17:c.G3414A:p.S1138S,
S6203-3	Chr2	580858	T->C	0.4609	exonic		LOC_Os02g02050	nonsynonymous SNV	LOC_Os02g02050:LOC_Os02g02050.1:exon16:c.T2993C:p.V998A,
H6203-2	Chr2	580858	T->C	0.5517	exonic		LOC_Os02g02050	nonsynonymous SNV	LOC_Os02g02050:LOC_Os02g02050.1:exon16:c.T2993C:p.V998A,
Y6203-2	Chr2	580858	T->C	0.3818	exonic		LOC_Os02g02050	nonsynonymous SNV	LOC_Os02g02050:LOC_Os02g02050.1:exon16:c.T2993C:p.V998A,
W6203-2	Chr2	580858	T->C	0.75	exonic		LOC_Os02g02050	nonsynonymous SNV	LOC_Os02g02050:LOC_Os02g02050.1:exon16:c.T2993C:p.V998A,
S6203-1	Chr2	580858	T->C	0.5	exonic		LOC_Os02g02050	nonsynonymous SNV	LOC_Os02g02050:LOC_Os02g02050.1:exon16:c.T2993C:p.V998A,
W6203-3	Chr2	580858	T->C	0.6538	exonic		LOC_Os02g02050	nonsynonymous SNV	LOC_Os02g02050:LOC_Os02g02050.1:exon16:c.T2993C:p.V998A,
H6203-3	Chr2	580858	T->C	0.4722	exonic		LOC_Os02g02050	nonsynonymous SNV	LOC_Os02g02050:LOC_Os02g02050.1:exon16:c.T2993C:p.V998A,
E6203-1	Chr2	580858	T->C	0.4808	exonic		LOC_Os02g02050	nonsynonymous SNV	LOC_Os02g02050:LOC_Os02g02050.1:exon16:c.T2993C:p.V998A,
Y6203-3	Chr2	580858	T->C	0.6308	exonic		LOC_Os02g02050	nonsynonymous SNV	LOC_Os02g02050:LOC_Os02g02050.1:exon16:c.T2993C:p.V998A,
H6203-1	Chr2	580858	T->C	0.3962	exonic		LOC_Os02g02050	nonsynonymous SNV	LOC_Os02g02050:LOC_Os02g02050.1:exon16:c.T2993C:p.V998A,
W6203-1	Chr2	580858	T->C	0.3953	exonic		LOC_Os02g02050	nonsynonymous SNV	LOC_Os02g02050:LOC_Os02g02050.1:exon16:c.T2993C:p.V998A,
E6203-3	Chr2	580858	T->C	0.5714	exonic		LOC_Os02g02050	nonsynonymous SNV	LOC_Os02g02050:LOC_Os02g02050.1:exon16:c.T2993C:p.V998A,
S6203-2	Chr2	580858	T->C	0.5429	exonic		LOC_Os02g02050	nonsynonymous SNV	LOC_Os02g02050:LOC_Os02g02050.1:exon16:c.T2993C:p.V998A,
E6203-2	Chr2	580858	T->C	0.6119	exonic		LOC_Os02g02050	nonsynonymous SNV	LOC_Os02g02050:LOC_Os02g02050.1:exon16:c.T2993C:p.V998A,
S6203-3	Chr2	582121	C->T	0.2875	exonic		LOC_Os02g02050	nonsynonymous SNV	LOC_Os02g02050:LOC_Os02g02050.1:exon15:c.C2336T:p.T779M,
H6203-2	Chr2	582121	C->T	0.619	exonic		LOC_Os02g02050	nonsynonymous SNV	LOC_Os02g02050:LOC_Os02g02050.1:exon15:c.C2336T:p.T779M,
Y6203-2	Chr2	582121	C->T	0.5882	exonic		LOC_Os02g02050	nonsynonymous SNV	LOC_Os02g02050:LOC_Os02g02050.1:exon15:c.C2336T:p.T779M,
W6203-2	Chr2	582121	C->T	0.4167	exonic		LOC_Os02g02050	nonsynonymous SNV	LOC_Os02g02050:LOC_Os02g02050.1:exon15:c.C2336T:p.T779M,
Y6203-1	Chr2	582121	C->T	0.4286	exonic		LOC_Os02g02050	nonsynonymous SNV	LOC_Os02g02050:LOC_Os02g02050.1:exon15:c.C2336T:p.T779M,
S6203-1	Chr2	582121	C->T	0.3966	exonic		LOC_Os02g02050	nonsynonymous SNV	LOC_Os02g02050:LOC_Os02g02050.1:exon15:c.C2336T:p.T779M,
W6203-3	Chr2	582121	C->T	0.3429	exonic		LOC_Os02g02050	nonsynonymous SNV	LOC_Os02g02050:LOC_Os02g02050.1:exon15:c.C2336T:p.T779M,
H6203-3	Chr2	582121	C->T	0.4286	exonic		LOC_Os02g02050	nonsynonymous SNV	LOC_Os02g02050:LOC_Os02g02050.1:exon15:c.C2336T:p.T779M,
E6203-1	Chr2	582121	C->T	0.625	exonic		LOC_Os02g02050	nonsynonymous SNV	LOC_Os02g02050:LOC_Os02g02050.1:exon15:c.C2336T:p.T779M,
Y6203-3	Chr2	582121	C->T	0.5	exonic		LOC_Os02g02050	nonsynonymous SNV	LOC_Os02g02050:LOC_Os02g02050.1:exon15:c.C2336T:p.T779M,
H6203-1	Chr2	582121	C->T	0.2051	exonic		LOC_Os02g02050	nonsynonymous SNV	LOC_Os02g02050:LOC_Os02g02050.1:exon15:c.C2336T:p.T779M,
W6203-1	Chr2	582121	C->T	0.4167	exonic		LOC_Os02g02050	nonsynonymous SNV	LOC_Os02g02050:LOC_Os02g02050.1:exon15:c.C2336T:p.T779M,
E6203-3	Chr2	582121	C->T	0.2979	exonic		LOC_Os02g02050	nonsynonymous SNV	LOC_Os02g02050:LOC_Os02g02050.1:exon15:c.C2336T:p.T779M,
S6203-2	Chr2	582121	C->T	0.4407	exonic		LOC_Os02g02050	nonsynonymous SNV	LOC_Os02g02050:LOC_Os02g02050.1:exon15:c.C2336T:p.T779M,
E6203-2	Chr2	582121	C->T	0.4167	exonic		LOC_Os02g02050	nonsynonymous SNV	LOC_Os02g02050:LOC_Os02g02050.1:exon15:c.C2336T:p.T779M,
S6203-3	Chr2	582557	G->A	0.6047	exonic		LOC_Os02g02050	synonymous SNV	LOC_Os02g02050:LOC_Os02g02050.1:exon14:c.G2037A:p.A679A,
Y6203-2	Chr2	582557	G->A	0.7143	exonic		LOC_Os02g02050	synonymous SNV	LOC_Os02g02050:LOC_Os02g02050.1:exon14:c.G2037A:p.A679A,
W6203-2	Chr2	582557	G->A	0.3846	exonic		LOC_Os02g02050	synonymous SNV	LOC_Os02g02050:LOC_Os02g02050.1:exon14:c.G2037A:p.A679A,
S6203-1	Chr2	582557	G->A	0.4865	exonic		LOC_Os02g02050	synonymous SNV	LOC_Os02g02050:LOC_Os02g02050.1:exon14:c.G2037A:p.A679A,
W6203-3	Chr2	582557	G->A	0.2857	exonic		LOC_Os02g02050	synonymous SNV	LOC_Os02g02050:LOC_Os02g02050.1:exon14:c.G2037A:p.A679A,
H6203-3	Chr2	582557	G->A	0.3846	exonic		LOC_Os02g02050	synonymous SNV	LOC_Os02g02050:LOC_Os02g02050.1:exon14:c.G2037A:p.A679A,
E6203-1	Chr2	582557	G->A	0.8333	exonic		LOC_Os02g02050	synonymous SNV	LOC_Os02g02050:LOC_Os02g02050.1:exon14:c.G2037A:p.A679A,
Y6203-3	Chr2	582557	G->A	0.44	exonic		LOC_Os02g02050	synonymous SNV	LOC_Os02g02050:LOC_Os02g02050.1:exon14:c.G2037A:p.A679A,
H6203-1	Chr2	582557	G->A	0.3333	exonic		LOC_Os02g02050	synonymous SNV	LOC_Os02g02050:LOC_Os02g02050.1:exon14:c.G2037A:p.A679A,
W6203-1	Chr2	582557	G->A	0.5789	exonic		LOC_Os02g02050	synonymous SNV	LOC_Os02g02050:LOC_Os02g02050.1:exon14:c.G2037A:p.A679A,
E6203-3	Chr2	582557	G->A	0.25	exonic		LOC_Os02g02050	synonymous SNV	LOC_Os02g02050:LOC_Os02g02050.1:exon14:c.G2037A:p.A679A,
S6203-2	Chr2	582557	G->A	0.525	exonic		LOC_Os02g02050	synonymous SNV	LOC_Os02g02050:LOC_Os02g02050.1:exon14:c.G2037A:p.A679A,
E6203-2	Chr2	582557	G->A	0.6429	exonic		LOC_Os02g02050	synonymous SNV	LOC_Os02g02050:LOC_Os02g02050.1:exon14:c.G2037A:p.A679A,
S6203-3	Chr2	583042	G->A	0.396	exonic		LOC_Os02g02050	nonsynonymous SNV	LOC_Os02g02050:LOC_Os02g02050.1:exon12:c.G1763A:p.R588H,
H6203-2	Chr2	583042	G->A	0.5	exonic		LOC_Os02g02050	nonsynonymous SNV	LOC_Os02g02050:LOC_Os02g02050.1:exon12:c.G1763A:p.R588H,
Y6203-2	Chr2	583042	G->A	0.4419	exonic		LOC_Os02g02050	nonsynonymous SNV	LOC_Os02g02050:LOC_Os02g02050.1:exon12:c.G1763A:p.R588H,
W6203-2	Chr2	583042	G->A	0.35	exonic		LOC_Os02g02050	nonsynonymous SNV	LOC_Os02g02050:LOC_Os02g02050.1:exon12:c.G1763A:p.R588H,
S6203-1	Chr2	583042	G->A	0.3956	exonic		LOC_Os02g02050	nonsynonymous SNV	LOC_Os02g02050:LOC_Os02g02050.1:exon12:c.G1763A:p.R588H,
W6203-3	Chr2	583042	G->A	0.5526	exonic		LOC_Os02g02050	nonsynonymous SNV	LOC_Os02g02050:LOC_Os02g02050.1:exon12:c.G1763A:p.R588H,
H6203-3	Chr2	583042	G->A	0.5833	exonic		LOC_Os02g02050	nonsynonymous SNV	LOC_Os02g02050:LOC_Os02g02050.1:exon12:c.G1763A:p.R588H,
E6203-1	Chr2	583042	G->A	0.6389	exonic		LOC_Os02g02050	nonsynonymous SNV	LOC_Os02g02050:LOC_Os02g02050.1:exon12:c.G1763A:p.R588H,
Y6203-3	Chr2	583042	G->A	0.6122	exonic		LOC_Os02g02050	nonsynonymous SNV	LOC_Os02g02050:LOC_Os02g02050.1:exon12:c.G1763A:p.R588H,
H6203-1	Chr2	583042	G->A	0.5161	exonic		LOC_Os02g02050	nonsynonymous SNV	LOC_Os02g02050:LOC_Os02g02050.1:exon12:c.G1763A:p.R588H,
W6203-1	Chr2	583042	G->A	0.5357	exonic		LOC_Os02g02050	nonsynonymous SNV	LOC_Os02g02050:LOC_Os02g02050.1:exon12:c.G1763A:p.R588H,
E6203-3	Chr2	583042	G->A	0.2564	exonic		LOC_Os02g02050	nonsynonymous SNV	LOC_Os02g02050:LOC_Os02g02050.1:exon12:c.G1763A:p.R588H,
S6203-2	Chr2	583042	G->A	0.3919	exonic		LOC_Os02g02050	nonsynonymous SNV	LOC_Os02g02050:LOC_Os02g02050.1:exon12:c.G1763A:p.R588H,
E6203-2	Chr2	583042	G->A	0.425	exonic		LOC_Os02g02050	nonsynonymous SNV	LOC_Os02g02050:LOC_Os02g02050.1:exon12:c.G1763A:p.R588H,
Y6203-1	Chr2	585211	G->C	0.4286	exonic		LOC_Os02g02050	nonsynonymous SNV	LOC_Os02g02050:LOC_Os02g02050.1:exon10:c.G1213C:p.D405H,
S6203-3	Chr2	589453	C->A	0.2188	exonic		LOC_Os02g02050	nonsynonymous SNV	LOC_Os02g02050:LOC_Os02g02050.1:exon1:c.C291A:p.N97K,
H6203-2	Chr2	589453	C->A	0.15	exonic		LOC_Os02g02050	nonsynonymous SNV	LOC_Os02g02050:LOC_Os02g02050.1:exon1:c.C291A:p.N97K,
Y6203-2	Chr2	589453	C->A	0.5	exonic		LOC_Os02g02050	nonsynonymous SNV	LOC_Os02g02050:LOC_Os02g02050.1:exon1:c.C291A:p.N97K,
W6203-2	Chr2	589453	C->A	0.2857	exonic		LOC_Os02g02050	nonsynonymous SNV	LOC_Os02g02050:LOC_Os02g02050.1:exon1:c.C291A:p.N97K,
S6203-1	Chr2	589453	C->A	0.15	exonic		LOC_Os02g02050	nonsynonymous SNV	LOC_Os02g02050:LOC_Os02g02050.1:exon1:c.C291A:p.N97K,
W6203-3	Chr2	589453	C->A	0.2	exonic		LOC_Os02g02050	nonsynonymous SNV	LOC_Os02g02050:LOC_Os02g02050.1:exon1:c.C291A:p.N97K,
H6203-3	Chr2	589453	C->A	0.1667	exonic		LOC_Os02g02050	nonsynonymous SNV	LOC_Os02g02050:LOC_Os02g02050.1:exon1:c.C291A:p.N97K,
E6203-1	Chr2	589453	C->A	0.3333	exonic		LOC_Os02g02050	nonsynonymous SNV	LOC_Os02g02050:LOC_Os02g02050.1:exon1:c.C291A:p.N97K,
Y6203-3	Chr2	589453	C->A	0.2593	exonic		LOC_Os02g02050	nonsynonymous SNV	LOC_Os02g02050:LOC_Os02g02050.1:exon1:c.C291A:p.N97K,
W6203-1	Chr2	589453	C->A	0.4286	exonic		LOC_Os02g02050	nonsynonymous SNV	LOC_Os02g02050:LOC_Os02g02050.1:exon1:c.C291A:p.N97K,
E6203-3	Chr2	589453	C->A	0.2	exonic		LOC_Os02g02050	nonsynonymous SNV	LOC_Os02g02050:LOC_Os02g02050.1:exon1:c.C291A:p.N97K,
S6203-2	Chr2	589453	C->A	0.2581	exonic		LOC_Os02g02050	nonsynonymous SNV	LOC_Os02g02050:LOC_Os02g02050.1:exon1:c.C291A:p.N97K,
E6203-2	Chr2	589453	C->A	0.2059	exonic		LOC_Os02g02050	nonsynonymous SNV	LOC_Os02g02050:LOC_Os02g02050.1:exon1:c.C291A:p.N97K,
S6203-3	Chr2	589482	C->T	0.2778	exonic		LOC_Os02g02050	nonsynonymous SNV	LOC_Os02g02050:LOC_Os02g02050.1:exon1:c.C262T:p.R88C,
H6203-2	Chr2	589482	C->T	0.15	exonic		LOC_Os02g02050	nonsynonymous SNV	LOC_Os02g02050:LOC_Os02g02050.1:exon1:c.C262T:p.R88C,
Y6203-2	Chr2	589482	C->T	0.2857	exonic		LOC_Os02g02050	nonsynonymous SNV	LOC_Os02g02050:LOC_Os02g02050.1:exon1:c.C262T:p.R88C,
W6203-2	Chr2	589482	C->T	0.1875	exonic		LOC_Os02g02050	nonsynonymous SNV	LOC_Os02g02050:LOC_Os02g02050.1:exon1:c.C262T:p.R88C,
S6203-1	Chr2	589482	C->T	0.1957	exonic		LOC_Os02g02050	nonsynonymous SNV	LOC_Os02g02050:LOC_Os02g02050.1:exon1:c.C262T:p.R88C,
E6203-1	Chr2	589482	C->T	0.2353	exonic		LOC_Os02g02050	nonsynonymous SNV	LOC_Os02g02050:LOC_Os02g02050.1:exon1:c.C262T:p.R88C,
Y6203-3	Chr2	589482	C->T	0.125	exonic		LOC_Os02g02050	nonsynonymous SNV	LOC_Os02g02050:LOC_Os02g02050.1:exon1:c.C262T:p.R88C,
W6203-1	Chr2	589482	C->T	0.2353	exonic		LOC_Os02g02050	nonsynonymous SNV	LOC_Os02g02050:LOC_Os02g02050.1:exon1:c.C262T:p.R88C,
E6203-3	Chr2	589482	C->T	0.2667	exonic		LOC_Os02g02050	nonsynonymous SNV	LOC_Os02g02050:LOC_Os02g02050.1:exon1:c.C262T:p.R88C,
S6203-2	Chr2	589482	C->T	0.1224	exonic		LOC_Os02g02050	nonsynonymous SNV	LOC_Os02g02050:LOC_Os02g02050.1:exon1:c.C262T:p.R88C,
E6203-2	Chr2	589482	C->T	0.1786	exonic		LOC_Os02g02050	nonsynonymous SNV	LOC_Os02g02050:LOC_Os02g02050.1:exon1:c.C262T:p.R88C,
S6203-3	Chr2	589578	C->T	0.5882	exonic		LOC_Os02g02050	nonsynonymous SNV	LOC_Os02g02050:LOC_Os02g02050.1:exon1:c.C166T:p.R56C,
H6203-2	Chr2	589578	C->T	0.5517	exonic		LOC_Os02g02050	nonsynonymous SNV	LOC_Os02g02050:LOC_Os02g02050.1:exon1:c.C166T:p.R56C,
Y6203-2	Chr2	589578	C->T	0.2414	exonic		LOC_Os02g02050	nonsynonymous SNV	LOC_Os02g02050:LOC_Os02g02050.1:exon1:c.C166T:p.R56C,
W6203-2	Chr2	589578	C->T	0.4615	exonic		LOC_Os02g02050	nonsynonymous SNV	LOC_Os02g02050:LOC_Os02g02050.1:exon1:c.C166T:p.R56C,
S6203-1	Chr2	589578	C->T	0.4167	exonic		LOC_Os02g02050	nonsynonymous SNV	LOC_Os02g02050:LOC_Os02g02050.1:exon1:c.C166T:p.R56C,
W6203-3	Chr2	589578	C->T	0.4348	exonic		LOC_Os02g02050	nonsynonymous SNV	LOC_Os02g02050:LOC_Os02g02050.1:exon1:c.C166T:p.R56C,
H6203-3	Chr2	589578	C->T	0.6	exonic		LOC_Os02g02050	nonsynonymous SNV	LOC_Os02g02050:LOC_Os02g02050.1:exon1:c.C166T:p.R56C,
E6203-1	Chr2	589578	C->T	0.5862	exonic		LOC_Os02g02050	nonsynonymous SNV	LOC_Os02g02050:LOC_Os02g02050.1:exon1:c.C166T:p.R56C,
Y6203-3	Chr2	589578	C->T	0.5312	exonic		LOC_Os02g02050	nonsynonymous SNV	LOC_Os02g02050:LOC_Os02g02050.1:exon1:c.C166T:p.R56C,
H6203-1	Chr2	589578	C->T	0.5625	exonic		LOC_Os02g02050	nonsynonymous SNV	LOC_Os02g02050:LOC_Os02g02050.1:exon1:c.C166T:p.R56C,
W6203-1	Chr2	589578	C->T	0.3667	exonic		LOC_Os02g02050	nonsynonymous SNV	LOC_Os02g02050:LOC_Os02g02050.1:exon1:c.C166T:p.R56C,
E6203-3	Chr2	589578	C->T	0.4545	exonic		LOC_Os02g02050	nonsynonymous SNV	LOC_Os02g02050:LOC_Os02g02050.1:exon1:c.C166T:p.R56C,
S6203-2	Chr2	589578	C->T	0.5606	exonic		LOC_Os02g02050	nonsynonymous SNV	LOC_Os02g02050:LOC_Os02g02050.1:exon1:c.C166T:p.R56C,
E6203-2	Chr2	589578	C->T	0.45	exonic		LOC_Os02g02050	nonsynonymous SNV	LOC_Os02g02050:LOC_Os02g02050.1:exon1:c.C166T:p.R56C,
S6203-3	Chr2	623591	T->C	0.4444	exonic		LOC_Os02g02110	synonymous SNV	LOC_Os02g02110:LOC_Os02g02110.1:exon2:c.T264C:p.T88T,
S6203-1	Chr2	623591	T->C	0.5	exonic		LOC_Os02g02110	synonymous SNV	LOC_Os02g02110:LOC_Os02g02110.1:exon2:c.T264C:p.T88T,
S6203-2	Chr2	623591	T->C	0.4286	exonic		LOC_Os02g02110	synonymous SNV	LOC_Os02g02110:LOC_Os02g02110.1:exon2:c.T264C:p.T88T,
S6203-3	Chr2	625488	G->A	0.5	exonic		LOC_Os02g02110	nonsynonymous SNV	LOC_Os02g02110:LOC_Os02g02110.1:exon4:c.G911A:p.R304K,
S6203-1	Chr2	625488	G->A	0.25	exonic		LOC_Os02g02110	nonsynonymous SNV	LOC_Os02g02110:LOC_Os02g02110.1:exon4:c.G911A:p.R304K,
E6203-1	Chr2	625488	G->A	0.3333	exonic		LOC_Os02g02110	nonsynonymous SNV	LOC_Os02g02110:LOC_Os02g02110.1:exon4:c.G911A:p.R304K,
Y6203-3	Chr2	625488	G->A	0.8182	exonic		LOC_Os02g02110	nonsynonymous SNV	LOC_Os02g02110:LOC_Os02g02110.1:exon4:c.G911A:p.R304K,
E6203-3	Chr2	625488	G->A	0.2727	exonic		LOC_Os02g02110	nonsynonymous SNV	LOC_Os02g02110:LOC_Os02g02110.1:exon4:c.G911A:p.R304K,
S6203-2	Chr2	625488	G->A	0.76	exonic		LOC_Os02g02110	nonsynonymous SNV	LOC_Os02g02110:LOC_Os02g02110.1:exon4:c.G911A:p.R304K,
E6203-2	Chr2	625488	G->A	0.6667	exonic		LOC_Os02g02110	nonsynonymous SNV	LOC_Os02g02110:LOC_Os02g02110.1:exon4:c.G911A:p.R304K,
S6203-3	Chr2	625545	A->C	0.3929	exonic		LOC_Os02g02110	nonsynonymous SNV	LOC_Os02g02110:LOC_Os02g02110.1:exon4:c.A968C:p.E323A,
S6203-1	Chr2	625545	A->C	0.3182	exonic		LOC_Os02g02110	nonsynonymous SNV	LOC_Os02g02110:LOC_Os02g02110.1:exon4:c.A968C:p.E323A,
E6203-1	Chr2	625545	A->C	0.4348	exonic		LOC_Os02g02110	nonsynonymous SNV	LOC_Os02g02110:LOC_Os02g02110.1:exon4:c.A968C:p.E323A,
Y6203-3	Chr2	625545	A->C	0.8	exonic		LOC_Os02g02110	nonsynonymous SNV	LOC_Os02g02110:LOC_Os02g02110.1:exon4:c.A968C:p.E323A,
E6203-3	Chr2	625545	A->C	0.3889	exonic		LOC_Os02g02110	nonsynonymous SNV	LOC_Os02g02110:LOC_Os02g02110.1:exon4:c.A968C:p.E323A,
S6203-2	Chr2	625545	A->C	0.6765	exonic		LOC_Os02g02110	nonsynonymous SNV	LOC_Os02g02110:LOC_Os02g02110.1:exon4:c.A968C:p.E323A,
E6203-2	Chr2	625545	A->C	0.5833	exonic		LOC_Os02g02110	nonsynonymous SNV	LOC_Os02g02110:LOC_Os02g02110.1:exon4:c.A968C:p.E323A,
S6203-3	Chr2	626071	A->T	0.2564	exonic		LOC_Os02g02110	synonymous SNV	LOC_Os02g02110:LOC_Os02g02110.1:exon6:c.A1263T:p.T421T,
Y6203-2	Chr2	626071	A->T	0.3	exonic		LOC_Os02g02110	synonymous SNV	LOC_Os02g02110:LOC_Os02g02110.1:exon6:c.A1263T:p.T421T,
Y6203-1	Chr2	626071	A->T	0.8333	exonic		LOC_Os02g02110	synonymous SNV	LOC_Os02g02110:LOC_Os02g02110.1:exon6:c.A1263T:p.T421T,
S6203-1	Chr2	626071	A->T	0.65	exonic		LOC_Os02g02110	synonymous SNV	LOC_Os02g02110:LOC_Os02g02110.1:exon6:c.A1263T:p.T421T,
E6203-1	Chr2	626071	A->T	0.5	exonic		LOC_Os02g02110	synonymous SNV	LOC_Os02g02110:LOC_Os02g02110.1:exon6:c.A1263T:p.T421T,
Y6203-3	Chr2	626071	A->T	0.3529	exonic		LOC_Os02g02110	synonymous SNV	LOC_Os02g02110:LOC_Os02g02110.1:exon6:c.A1263T:p.T421T,
H6203-1	Chr2	626071	A->T	0.7143	exonic		LOC_Os02g02110	synonymous SNV	LOC_Os02g02110:LOC_Os02g02110.1:exon6:c.A1263T:p.T421T,
E6203-3	Chr2	626071	A->T	0.4545	exonic		LOC_Os02g02110	synonymous SNV	LOC_Os02g02110:LOC_Os02g02110.1:exon6:c.A1263T:p.T421T,
S6203-2	Chr2	626071	A->T	0.3714	exonic		LOC_Os02g02110	synonymous SNV	LOC_Os02g02110:LOC_Os02g02110.1:exon6:c.A1263T:p.T421T,
E6203-2	Chr2	626071	A->T	0.5263	exonic		LOC_Os02g02110	synonymous SNV	LOC_Os02g02110:LOC_Os02g02110.1:exon6:c.A1263T:p.T421T,
E3203-2	Chr2	626238	T->G	0.1818	exonic		LOC_Os02g02110	nonsynonymous SNV	LOC_Os02g02110:LOC_Os02g02110.1:exon7:c.T1325G:p.L442R,
S106B-2	Chr2	628036	A->G	0.6	exonic		LOC_Os02g02120	nonsynonymous SNV	LOC_Os02g02120:LOC_Os02g02120.1:exon3:c.A2003G:p.K668R,
S6203-3	Chr2	628380	T->C	0.6	exonic		LOC_Os02g02120	synonymous SNV	LOC_Os02g02120:LOC_Os02g02120.1:exon3:c.T1659C:p.G553G,
W6203-2	Chr2	628380	T->C	0.5	exonic		LOC_Os02g02120	synonymous SNV	LOC_Os02g02120:LOC_Os02g02120.1:exon3:c.T1659C:p.G553G,
W6203-3	Chr2	628380	T->C	0.3571	exonic		LOC_Os02g02120	synonymous SNV	LOC_Os02g02120:LOC_Os02g02120.1:exon3:c.T1659C:p.G553G,
E6203-3	Chr2	628380	T->C	0.7143	exonic		LOC_Os02g02120	synonymous SNV	LOC_Os02g02120:LOC_Os02g02120.1:exon3:c.T1659C:p.G553G,
W6203-2	Chr2	628411	G->A	0.5556	exonic		LOC_Os02g02120	nonsynonymous SNV	LOC_Os02g02120:LOC_Os02g02120.1:exon3:c.G1628A:p.G543D,
W6203-3	Chr2	628411	G->A	0.6154	exonic		LOC_Os02g02120	nonsynonymous SNV	LOC_Os02g02120:LOC_Os02g02120.1:exon3:c.G1628A:p.G543D,
W6203-2	Chr2	628717	A->G	0.7143	exonic		LOC_Os02g02120	nonsynonymous SNV	LOC_Os02g02120:LOC_Os02g02120.1:exon3:c.A1322G:p.N441S,
E6203-3	Chr2	628717	A->G	0.5714	exonic		LOC_Os02g02120	nonsynonymous SNV	LOC_Os02g02120:LOC_Os02g02120.1:exon3:c.A1322G:p.N441S,
Y6203-2	Chr2	628865	C->T	0.7778	exonic		LOC_Os02g02120	synonymous SNV	LOC_Os02g02120:LOC_Os02g02120.1:exon3:c.C1174T:p.L392L,
W6203-2	Chr2	628865	C->T	0.3	exonic		LOC_Os02g02120	synonymous SNV	LOC_Os02g02120:LOC_Os02g02120.1:exon3:c.C1174T:p.L392L,
W6203-3	Chr2	628865	C->T	0.5714	exonic		LOC_Os02g02120	synonymous SNV	LOC_Os02g02120:LOC_Os02g02120.1:exon3:c.C1174T:p.L392L,
E6203-1	Chr2	628865	C->T	0.7	exonic		LOC_Os02g02120	synonymous SNV	LOC_Os02g02120:LOC_Os02g02120.1:exon3:c.C1174T:p.L392L,
E6203-3	Chr2	628865	C->T	0.4	exonic		LOC_Os02g02120	synonymous SNV	LOC_Os02g02120:LOC_Os02g02120.1:exon3:c.C1174T:p.L392L,
E106B-3	Chr2	629339	G->C	0.4444	exonic		LOC_Os02g02120	nonsynonymous SNV	LOC_Os02g02120:LOC_Os02g02120.1:exon2:c.G1054C:p.G352R,
W6203-3	Chr2	629416	A->G	0.5	exonic		LOC_Os02g02120	nonsynonymous SNV	LOC_Os02g02120:LOC_Os02g02120.1:exon2:c.A977G:p.Q326R,
E6203-1	Chr2	629416	A->G	0.7273	exonic		LOC_Os02g02120	nonsynonymous SNV	LOC_Os02g02120:LOC_Os02g02120.1:exon2:c.A977G:p.Q326R,
E6203-3	Chr2	629416	A->G	0.75	exonic		LOC_Os02g02120	nonsynonymous SNV	LOC_Os02g02120:LOC_Os02g02120.1:exon2:c.A977G:p.Q326R,
S6203-3	Chr2	637477	G->A	0.75	exonic		LOC_Os02g02140	synonymous SNV	LOC_Os02g02140:LOC_Os02g02140.1:exon1:c.G2787A:p.Q929Q,
S6203-1	Chr2	637477	G->A	0.4	exonic		LOC_Os02g02140	synonymous SNV	LOC_Os02g02140:LOC_Os02g02140.1:exon1:c.G2787A:p.Q929Q,
E6203-3	Chr2	637477	G->A	0.5	exonic		LOC_Os02g02140	synonymous SNV	LOC_Os02g02140:LOC_Os02g02140.1:exon1:c.G2787A:p.Q929Q,
E6203-1	Chr2	637521	A->G	0.6	exonic		LOC_Os02g02140	nonsynonymous SNV	LOC_Os02g02140:LOC_Os02g02140.1:exon1:c.A2743G:p.I915V,
S106B-3	Chr2	637786	C->T	0.25	exonic		LOC_Os02g02140	synonymous SNV	LOC_Os02g02140:LOC_Os02g02140.1:exon1:c.C2478T:p.G826G,
S6203-3	Chr2	638053	C->A	0.5385	exonic		LOC_Os02g02140	synonymous SNV	LOC_Os02g02140:LOC_Os02g02140.1:exon1:c.C2211A:p.A737A,
S6203-3	Chr2	638200	G->A	0.3333	exonic		LOC_Os02g02140	synonymous SNV	LOC_Os02g02140:LOC_Os02g02140.1:exon1:c.G2064A:p.A688A,
S6203-1	Chr2	638200	G->A	0.5714	exonic		LOC_Os02g02140	synonymous SNV	LOC_Os02g02140:LOC_Os02g02140.1:exon1:c.G2064A:p.A688A,
E3203-2	Chr2	638673	G->T	0.2353	exonic		LOC_Os02g02140	nonsynonymous SNV	LOC_Os02g02140:LOC_Os02g02140.1:exon1:c.G1591T:p.V531F,
S6203-1	Chr2	638715	G->A	0.6154	exonic		LOC_Os02g02140	nonsynonymous SNV	LOC_Os02g02140:LOC_Os02g02140.1:exon1:c.G1549A:p.A517T,
E6203-1	Chr2	638715	G->A	0.6	exonic		LOC_Os02g02140	nonsynonymous SNV	LOC_Os02g02140:LOC_Os02g02140.1:exon1:c.G1549A:p.A517T,
E6203-3	Chr2	638715	G->A	0.5	exonic		LOC_Os02g02140	nonsynonymous SNV	LOC_Os02g02140:LOC_Os02g02140.1:exon1:c.G1549A:p.A517T,
S6203-3	Chr2	639082	C->T	0.6667	exonic		LOC_Os02g02140	synonymous SNV	LOC_Os02g02140:LOC_Os02g02140.1:exon1:c.C1182T:p.N394N,
S6203-1	Chr2	639082	C->T	0.3077	exonic		LOC_Os02g02140	synonymous SNV	LOC_Os02g02140:LOC_Os02g02140.1:exon1:c.C1182T:p.N394N,
S6203-2	Chr2	639082	C->T	0.5	exonic		LOC_Os02g02140	synonymous SNV	LOC_Os02g02140:LOC_Os02g02140.1:exon1:c.C1182T:p.N394N,
S6203-1	Chr2	639117	G->C	0.375	exonic		LOC_Os02g02140	nonsynonymous SNV	LOC_Os02g02140:LOC_Os02g02140.1:exon1:c.G1147C:p.G383R,
S6203-2	Chr2	639117	G->C	0.5	exonic		LOC_Os02g02140	nonsynonymous SNV	LOC_Os02g02140:LOC_Os02g02140.1:exon1:c.G1147C:p.G383R,
S6203-3	Chr2	639349	C->T	0.4	exonic		LOC_Os02g02140	synonymous SNV	LOC_Os02g02140:LOC_Os02g02140.1:exon1:c.C915T:p.P305P,
E3203-2	Chr2	639349	C->T	0.7778	exonic		LOC_Os02g02140	synonymous SNV	LOC_Os02g02140:LOC_Os02g02140.1:exon1:c.C915T:p.P305P,
S6203-1	Chr2	639349	C->T	0.5	exonic		LOC_Os02g02140	synonymous SNV	LOC_Os02g02140:LOC_Os02g02140.1:exon1:c.C915T:p.P305P,
E6203-3	Chr2	639349	C->T	0.6	exonic		LOC_Os02g02140	synonymous SNV	LOC_Os02g02140:LOC_Os02g02140.1:exon1:c.C915T:p.P305P,
S6203-2	Chr2	639349	C->T	0.6667	exonic		LOC_Os02g02140	synonymous SNV	LOC_Os02g02140:LOC_Os02g02140.1:exon1:c.C915T:p.P305P,
E6203-2	Chr2	639349	C->T	0.7143	exonic		LOC_Os02g02140	synonymous SNV	LOC_Os02g02140:LOC_Os02g02140.1:exon1:c.C915T:p.P305P,
S6203-3	Chr2	640359	C->G	0.5	UTR5		LOC_Os02g02140(LOC_Os02g02140.1:c.-96C>G)	-	-
S6203-3	Chr2	646497	G->C	0.5455	exonic		LOC_Os02g02150	nonsynonymous SNV	LOC_Os02g02150:LOC_Os02g02150.1:exon1:c.G199C:p.V67L,
S6203-1	Chr2	646497	G->C	0.6471	exonic		LOC_Os02g02150	nonsynonymous SNV	LOC_Os02g02150:LOC_Os02g02150.1:exon1:c.G199C:p.V67L,
S6203-2	Chr2	646497	G->C	0.7273	exonic		LOC_Os02g02150	nonsynonymous SNV	LOC_Os02g02150:LOC_Os02g02150.1:exon1:c.G199C:p.V67L,
S6203-3	Chr2	646734	C->A	0.375	exonic		LOC_Os02g02150	nonsynonymous SNV	LOC_Os02g02150:LOC_Os02g02150.1:exon1:c.C436A:p.L146I,
S6203-1	Chr2	646734	C->A	0.5385	exonic		LOC_Os02g02150	nonsynonymous SNV	LOC_Os02g02150:LOC_Os02g02150.1:exon1:c.C436A:p.L146I,
S6203-2	Chr2	646734	C->A	0.6364	exonic		LOC_Os02g02150	nonsynonymous SNV	LOC_Os02g02150:LOC_Os02g02150.1:exon1:c.C436A:p.L146I,
S6203-3	Chr2	647484	C->T	0.4545	exonic		LOC_Os02g02150	nonsynonymous SNV	LOC_Os02g02150:LOC_Os02g02150.1:exon1:c.C1186T:p.P396S,
S6203-1	Chr2	647484	C->T	0.375	exonic		LOC_Os02g02150	nonsynonymous SNV	LOC_Os02g02150:LOC_Os02g02150.1:exon1:c.C1186T:p.P396S,
S6203-2	Chr2	647484	C->T	0.5556	exonic		LOC_Os02g02150	nonsynonymous SNV	LOC_Os02g02150:LOC_Os02g02150.1:exon1:c.C1186T:p.P396S,
S6203-3	Chr2	647578	C->T	0.4545	exonic		LOC_Os02g02150	nonsynonymous SNV	LOC_Os02g02150:LOC_Os02g02150.1:exon1:c.C1280T:p.A427V,
S6203-1	Chr2	647578	C->T	0.4667	exonic		LOC_Os02g02150	nonsynonymous SNV	LOC_Os02g02150:LOC_Os02g02150.1:exon1:c.C1280T:p.A427V,
S6203-2	Chr2	647578	C->T	0.6667	exonic		LOC_Os02g02150	nonsynonymous SNV	LOC_Os02g02150:LOC_Os02g02150.1:exon1:c.C1280T:p.A427V,
S6203-1	Chr2	647801	C->T	0.6667	exonic		LOC_Os02g02150	synonymous SNV	LOC_Os02g02150:LOC_Os02g02150.1:exon1:c.C1503T:p.I501I,
S6203-2	Chr2	647801	C->T	0.7	exonic		LOC_Os02g02150	synonymous SNV	LOC_Os02g02150:LOC_Os02g02150.1:exon1:c.C1503T:p.I501I,
W6203-3	Chr2	656691	C->T	0.6667	exonic	OsNRT2.1	LOC_Os02g02170	synonymous SNV	LOC_Os02g02170:LOC_Os02g02170.1:exon1:c.C1272T:p.A424A,
W6203-2	Chr2	667691	C->T	0.7	exonic	OsNRT2.2	LOC_Os02g02190	synonymous SNV	LOC_Os02g02190:LOC_Os02g02190.1:exon1:c.C1272T:p.A424A,
W6203-2	Chr2	668544	C->T	0.2727	exonic	OsNRT2.2	LOC_Os02g02190	nonsynonymous SNV	LOC_Os02g02190:LOC_Os02g02190.1:exon1:c.C419T:p.A140V,
E3203-1	Chr2	695299	C->T	0.4286	exonic	OsGABA-T	LOC_Os02g02210	synonymous SNV	LOC_Os02g02210:LOC_Os02g02210.1:exon3:c.C186T:p.Y62Y,
S6203-3	Chr2	717886	T->C	0.75	exonic		LOC_Os02g02240	synonymous SNV	LOC_Os02g02240:LOC_Os02g02240.1:exon1:c.T30C:p.Y10Y,
S6203-1	Chr2	717886	T->C	0.7333	exonic		LOC_Os02g02240	synonymous SNV	LOC_Os02g02240:LOC_Os02g02240.1:exon1:c.T30C:p.Y10Y,
E3203-3	Chr2	717886	T->C	0.8824	exonic		LOC_Os02g02240	synonymous SNV	LOC_Os02g02240:LOC_Os02g02240.1:exon1:c.T30C:p.Y10Y,
S106B-2	Chr2	717886	T->C	0.5385	exonic		LOC_Os02g02240	synonymous SNV	LOC_Os02g02240:LOC_Os02g02240.1:exon1:c.T30C:p.Y10Y,
S106B-3	Chr2	717886	T->C	0.75	exonic		LOC_Os02g02240	synonymous SNV	LOC_Os02g02240:LOC_Os02g02240.1:exon1:c.T30C:p.Y10Y,
S106B-1	Chr2	717886	T->C	0.4167	exonic		LOC_Os02g02240	synonymous SNV	LOC_Os02g02240:LOC_Os02g02240.1:exon1:c.T30C:p.Y10Y,
W106B-1	Chr2	717886	T->C	0.75	exonic		LOC_Os02g02240	synonymous SNV	LOC_Os02g02240:LOC_Os02g02240.1:exon1:c.T30C:p.Y10Y,
S6203-2	Chr2	717886	T->C	0.6667	exonic		LOC_Os02g02240	synonymous SNV	LOC_Os02g02240:LOC_Os02g02240.1:exon1:c.T30C:p.Y10Y,
S6203-1	Chr2	717957	G->C	0.1034	exonic		LOC_Os02g02240	nonsynonymous SNV	LOC_Os02g02240:LOC_Os02g02240.1:exon1:c.G101C:p.G34A,
S3203-3	Chr2	717957	G->C	0.2931	exonic		LOC_Os02g02240	nonsynonymous SNV	LOC_Os02g02240:LOC_Os02g02240.1:exon1:c.G101C:p.G34A,
E3203-1	Chr2	717957	G->C	0.2752	exonic		LOC_Os02g02240	nonsynonymous SNV	LOC_Os02g02240:LOC_Os02g02240.1:exon1:c.G101C:p.G34A,
E6203-3	Chr2	717957	G->C	0.4272	exonic		LOC_Os02g02240	nonsynonymous SNV	LOC_Os02g02240:LOC_Os02g02240.1:exon1:c.G101C:p.G34A,
E106B-1	Chr2	717957	G->C	0.25	exonic		LOC_Os02g02240	nonsynonymous SNV	LOC_Os02g02240:LOC_Os02g02240.1:exon1:c.G101C:p.G34A,
Y106B-1	Chr2	718923	G->A	0.7273	exonic		LOC_Os02g02240	nonsynonymous SNV	LOC_Os02g02240:LOC_Os02g02240.1:exon1:c.G1067A:p.G356E,
S6203-3	Chr2	727036	A->G	0.625	exonic		LOC_Os02g02250	nonsynonymous SNV	LOC_Os02g02250:LOC_Os02g02250.1:exon1:c.A287G:p.Y96C,
S6203-1	Chr2	727036	A->G	0.8235	exonic		LOC_Os02g02250	nonsynonymous SNV	LOC_Os02g02250:LOC_Os02g02250.1:exon1:c.A287G:p.Y96C,
E6203-1	Chr2	727036	A->G	0.6667	exonic		LOC_Os02g02250	nonsynonymous SNV	LOC_Os02g02250:LOC_Os02g02250.1:exon1:c.A287G:p.Y96C,
S6203-1	Chr2	729447	C->T	0.5	exonic		LOC_Os02g02250	nonsynonymous SNV	LOC_Os02g02250:LOC_Os02g02250.1:exon4:c.C1354T:p.R452C,
E6203-3	Chr2	729447	C->T	0.5714	exonic		LOC_Os02g02250	nonsynonymous SNV	LOC_Os02g02250:LOC_Os02g02250.1:exon4:c.C1354T:p.R452C,
S6203-2	Chr2	729447	C->T	0.7143	exonic		LOC_Os02g02250	nonsynonymous SNV	LOC_Os02g02250:LOC_Os02g02250.1:exon4:c.C1354T:p.R452C,
S6203-1	Chr2	729453	G->A	0.5	exonic		LOC_Os02g02250	nonsynonymous SNV	LOC_Os02g02250:LOC_Os02g02250.1:exon4:c.G1360A:p.V454I,
E6203-3	Chr2	729453	G->A	0.5714	exonic		LOC_Os02g02250	nonsynonymous SNV	LOC_Os02g02250:LOC_Os02g02250.1:exon4:c.G1360A:p.V454I,
S6203-2	Chr2	729453	G->A	0.7143	exonic		LOC_Os02g02250	nonsynonymous SNV	LOC_Os02g02250:LOC_Os02g02250.1:exon4:c.G1360A:p.V454I,
S6203-3	Chr2	743567	C->G	0.2965	exonic		LOC_Os02g02270	nonsynonymous SNV	LOC_Os02g02270:LOC_Os02g02270.1:exon1:c.C101G:p.A34G,
H6203-2	Chr2	743567	C->G	0.1761	exonic		LOC_Os02g02270	nonsynonymous SNV	LOC_Os02g02270:LOC_Os02g02270.1:exon1:c.C101G:p.A34G,
S3203-1	Chr2	743567	C->G	0.3141	exonic		LOC_Os02g02270	nonsynonymous SNV	LOC_Os02g02270:LOC_Os02g02270.1:exon1:c.C101G:p.A34G,
Y6203-2	Chr2	743567	C->G	0.3068	exonic		LOC_Os02g02270	nonsynonymous SNV	LOC_Os02g02270:LOC_Os02g02270.1:exon1:c.C101G:p.A34G,
H3203-2	Chr2	743567	C->G	0.2228	exonic		LOC_Os02g02270	nonsynonymous SNV	LOC_Os02g02270:LOC_Os02g02270.1:exon1:c.C101G:p.A34G,
E3203-2	Chr2	743567	C->G	0.2181	exonic		LOC_Os02g02270	nonsynonymous SNV	LOC_Os02g02270:LOC_Os02g02270.1:exon1:c.C101G:p.A34G,
W6203-2	Chr2	743567	C->G	0.1677	exonic		LOC_Os02g02270	nonsynonymous SNV	LOC_Os02g02270:LOC_Os02g02270.1:exon1:c.C101G:p.A34G,
Y3203-3	Chr2	743567	C->G	0.183	exonic		LOC_Os02g02270	nonsynonymous SNV	LOC_Os02g02270:LOC_Os02g02270.1:exon1:c.C101G:p.A34G,
W106B-3	Chr2	743567	C->G	0.221	exonic		LOC_Os02g02270	nonsynonymous SNV	LOC_Os02g02270:LOC_Os02g02270.1:exon1:c.C101G:p.A34G,
H106B-3	Chr2	743567	C->G	0.2216	exonic		LOC_Os02g02270	nonsynonymous SNV	LOC_Os02g02270:LOC_Os02g02270.1:exon1:c.C101G:p.A34G,
Y6203-1	Chr2	743567	C->G	0.4267	exonic		LOC_Os02g02270	nonsynonymous SNV	LOC_Os02g02270:LOC_Os02g02270.1:exon1:c.C101G:p.A34G,
S3203-2	Chr2	743567	C->G	0.1988	exonic		LOC_Os02g02270	nonsynonymous SNV	LOC_Os02g02270:LOC_Os02g02270.1:exon1:c.C101G:p.A34G,
Y3203-2	Chr2	743567	C->G	0.2011	exonic		LOC_Os02g02270	nonsynonymous SNV	LOC_Os02g02270:LOC_Os02g02270.1:exon1:c.C101G:p.A34G,
H3203-3	Chr2	743567	C->G	0.2012	exonic		LOC_Os02g02270	nonsynonymous SNV	LOC_Os02g02270:LOC_Os02g02270.1:exon1:c.C101G:p.A34G,
W3203-1	Chr2	743567	C->G	0.137	exonic		LOC_Os02g02270	nonsynonymous SNV	LOC_Os02g02270:LOC_Os02g02270.1:exon1:c.C101G:p.A34G,
S6203-1	Chr2	743567	C->G	0.2604	exonic		LOC_Os02g02270	nonsynonymous SNV	LOC_Os02g02270:LOC_Os02g02270.1:exon1:c.C101G:p.A34G,
E3203-3	Chr2	743567	C->G	0.1923	exonic		LOC_Os02g02270	nonsynonymous SNV	LOC_Os02g02270:LOC_Os02g02270.1:exon1:c.C101G:p.A34G,
W6203-3	Chr2	743567	C->G	0.2147	exonic		LOC_Os02g02270	nonsynonymous SNV	LOC_Os02g02270:LOC_Os02g02270.1:exon1:c.C101G:p.A34G,
H6203-3	Chr2	743567	C->G	0.2062	exonic		LOC_Os02g02270	nonsynonymous SNV	LOC_Os02g02270:LOC_Os02g02270.1:exon1:c.C101G:p.A34G,
S106B-2	Chr2	743567	C->G	0.2443	exonic		LOC_Os02g02270	nonsynonymous SNV	LOC_Os02g02270:LOC_Os02g02270.1:exon1:c.C101G:p.A34G,
E6203-1	Chr2	743567	C->G	0.2824	exonic		LOC_Os02g02270	nonsynonymous SNV	LOC_Os02g02270:LOC_Os02g02270.1:exon1:c.C101G:p.A34G,
Y6203-3	Chr2	743567	C->G	0.2833	exonic		LOC_Os02g02270	nonsynonymous SNV	LOC_Os02g02270:LOC_Os02g02270.1:exon1:c.C101G:p.A34G,
H6203-1	Chr2	743567	C->G	0.1421	exonic		LOC_Os02g02270	nonsynonymous SNV	LOC_Os02g02270:LOC_Os02g02270.1:exon1:c.C101G:p.A34G,
Y106B-2	Chr2	743567	C->G	0.276	exonic		LOC_Os02g02270	nonsynonymous SNV	LOC_Os02g02270:LOC_Os02g02270.1:exon1:c.C101G:p.A34G,
Y106B-3	Chr2	743567	C->G	0.1345	exonic		LOC_Os02g02270	nonsynonymous SNV	LOC_Os02g02270:LOC_Os02g02270.1:exon1:c.C101G:p.A34G,
W3203-3	Chr2	743567	C->G	0.2083	exonic		LOC_Os02g02270	nonsynonymous SNV	LOC_Os02g02270:LOC_Os02g02270.1:exon1:c.C101G:p.A34G,
S106B-3	Chr2	743567	C->G	0.3278	exonic		LOC_Os02g02270	nonsynonymous SNV	LOC_Os02g02270:LOC_Os02g02270.1:exon1:c.C101G:p.A34G,
E106B-2	Chr2	743567	C->G	0.2041	exonic		LOC_Os02g02270	nonsynonymous SNV	LOC_Os02g02270:LOC_Os02g02270.1:exon1:c.C101G:p.A34G,
S3203-3	Chr2	743567	C->G	0.1111	exonic		LOC_Os02g02270	nonsynonymous SNV	LOC_Os02g02270:LOC_Os02g02270.1:exon1:c.C101G:p.A34G,
E3203-1	Chr2	743567	C->G	0.1705	exonic		LOC_Os02g02270	nonsynonymous SNV	LOC_Os02g02270:LOC_Os02g02270.1:exon1:c.C101G:p.A34G,
W6203-1	Chr2	743567	C->G	0.2247	exonic		LOC_Os02g02270	nonsynonymous SNV	LOC_Os02g02270:LOC_Os02g02270.1:exon1:c.C101G:p.A34G,
H106B-1	Chr2	743567	C->G	0.2222	exonic		LOC_Os02g02270	nonsynonymous SNV	LOC_Os02g02270:LOC_Os02g02270.1:exon1:c.C101G:p.A34G,
E106B-3	Chr2	743567	C->G	0.2176	exonic		LOC_Os02g02270	nonsynonymous SNV	LOC_Os02g02270:LOC_Os02g02270.1:exon1:c.C101G:p.A34G,
E6203-3	Chr2	743567	C->G	0.1538	exonic		LOC_Os02g02270	nonsynonymous SNV	LOC_Os02g02270:LOC_Os02g02270.1:exon1:c.C101G:p.A34G,
S106B-1	Chr2	743567	C->G	0.2071	exonic		LOC_Os02g02270	nonsynonymous SNV	LOC_Os02g02270:LOC_Os02g02270.1:exon1:c.C101G:p.A34G,
H106B-2	Chr2	743567	C->G	0.2183	exonic		LOC_Os02g02270	nonsynonymous SNV	LOC_Os02g02270:LOC_Os02g02270.1:exon1:c.C101G:p.A34G,
W106B-1	Chr2	743567	C->G	0.1337	exonic		LOC_Os02g02270	nonsynonymous SNV	LOC_Os02g02270:LOC_Os02g02270.1:exon1:c.C101G:p.A34G,
E106B-1	Chr2	743567	C->G	0.1753	exonic		LOC_Os02g02270	nonsynonymous SNV	LOC_Os02g02270:LOC_Os02g02270.1:exon1:c.C101G:p.A34G,
Y106B-1	Chr2	743567	C->G	0.2236	exonic		LOC_Os02g02270	nonsynonymous SNV	LOC_Os02g02270:LOC_Os02g02270.1:exon1:c.C101G:p.A34G,
Y3203-1	Chr2	743567	C->G	0.2456	exonic		LOC_Os02g02270	nonsynonymous SNV	LOC_Os02g02270:LOC_Os02g02270.1:exon1:c.C101G:p.A34G,
W3203-2	Chr2	743567	C->G	0.1923	exonic		LOC_Os02g02270	nonsynonymous SNV	LOC_Os02g02270:LOC_Os02g02270.1:exon1:c.C101G:p.A34G,
S6203-2	Chr2	743567	C->G	0.2679	exonic		LOC_Os02g02270	nonsynonymous SNV	LOC_Os02g02270:LOC_Os02g02270.1:exon1:c.C101G:p.A34G,
E6203-2	Chr2	743567	C->G	0.2147	exonic		LOC_Os02g02270	nonsynonymous SNV	LOC_Os02g02270:LOC_Os02g02270.1:exon1:c.C101G:p.A34G,
W106B-2	Chr2	743567	C->G	0.1739	exonic		LOC_Os02g02270	nonsynonymous SNV	LOC_Os02g02270:LOC_Os02g02270.1:exon1:c.C101G:p.A34G,
H3203-1	Chr2	743567	C->G	0.1782	exonic		LOC_Os02g02270	nonsynonymous SNV	LOC_Os02g02270:LOC_Os02g02270.1:exon1:c.C101G:p.A34G,
S6203-3	Chr2	744576	T->C	0.2965	exonic		LOC_Os02g02270	synonymous SNV	LOC_Os02g02270:LOC_Os02g02270.1:exon1:c.T1110C:p.T370T,
H6203-2	Chr2	744576	T->C	0.1235	exonic		LOC_Os02g02270	synonymous SNV	LOC_Os02g02270:LOC_Os02g02270.1:exon1:c.T1110C:p.T370T,
S3203-1	Chr2	744576	T->C	0.2396	exonic		LOC_Os02g02270	synonymous SNV	LOC_Os02g02270:LOC_Os02g02270.1:exon1:c.T1110C:p.T370T,
Y6203-2	Chr2	744576	T->C	0.1838	exonic		LOC_Os02g02270	synonymous SNV	LOC_Os02g02270:LOC_Os02g02270.1:exon1:c.T1110C:p.T370T,
H3203-2	Chr2	744576	T->C	0.1636	exonic		LOC_Os02g02270	synonymous SNV	LOC_Os02g02270:LOC_Os02g02270.1:exon1:c.T1110C:p.T370T,
E3203-2	Chr2	744576	T->C	0.2255	exonic		LOC_Os02g02270	synonymous SNV	LOC_Os02g02270:LOC_Os02g02270.1:exon1:c.T1110C:p.T370T,
W6203-2	Chr2	744576	T->C	0.103	exonic		LOC_Os02g02270	synonymous SNV	LOC_Os02g02270:LOC_Os02g02270.1:exon1:c.T1110C:p.T370T,
Y3203-3	Chr2	744576	T->C	0.2166	exonic		LOC_Os02g02270	synonymous SNV	LOC_Os02g02270:LOC_Os02g02270.1:exon1:c.T1110C:p.T370T,
W106B-3	Chr2	744576	T->C	0.1891	exonic		LOC_Os02g02270	synonymous SNV	LOC_Os02g02270:LOC_Os02g02270.1:exon1:c.T1110C:p.T370T,
H106B-3	Chr2	744576	T->C	0.1639	exonic		LOC_Os02g02270	synonymous SNV	LOC_Os02g02270:LOC_Os02g02270.1:exon1:c.T1110C:p.T370T,
Y6203-1	Chr2	744576	T->C	0.1197	exonic		LOC_Os02g02270	synonymous SNV	LOC_Os02g02270:LOC_Os02g02270.1:exon1:c.T1110C:p.T370T,
S3203-2	Chr2	744576	T->C	0.2513	exonic		LOC_Os02g02270	synonymous SNV	LOC_Os02g02270:LOC_Os02g02270.1:exon1:c.T1110C:p.T370T,
Y3203-2	Chr2	744576	T->C	0.1879	exonic		LOC_Os02g02270	synonymous SNV	LOC_Os02g02270:LOC_Os02g02270.1:exon1:c.T1110C:p.T370T,
H3203-3	Chr2	744576	T->C	0.1711	exonic		LOC_Os02g02270	synonymous SNV	LOC_Os02g02270:LOC_Os02g02270.1:exon1:c.T1110C:p.T370T,
W3203-1	Chr2	744576	T->C	0.1468	exonic		LOC_Os02g02270	synonymous SNV	LOC_Os02g02270:LOC_Os02g02270.1:exon1:c.T1110C:p.T370T,
S6203-1	Chr2	744576	T->C	0.2275	exonic		LOC_Os02g02270	synonymous SNV	LOC_Os02g02270:LOC_Os02g02270.1:exon1:c.T1110C:p.T370T,
E3203-3	Chr2	744576	T->C	0.2109	exonic		LOC_Os02g02270	synonymous SNV	LOC_Os02g02270:LOC_Os02g02270.1:exon1:c.T1110C:p.T370T,
W6203-3	Chr2	744576	T->C	0.1489	exonic		LOC_Os02g02270	synonymous SNV	LOC_Os02g02270:LOC_Os02g02270.1:exon1:c.T1110C:p.T370T,
S106B-2	Chr2	744576	T->C	0.2356	exonic		LOC_Os02g02270	synonymous SNV	LOC_Os02g02270:LOC_Os02g02270.1:exon1:c.T1110C:p.T370T,
E6203-1	Chr2	744576	T->C	0.1937	exonic		LOC_Os02g02270	synonymous SNV	LOC_Os02g02270:LOC_Os02g02270.1:exon1:c.T1110C:p.T370T,
Y6203-3	Chr2	744576	T->C	0.1869	exonic		LOC_Os02g02270	synonymous SNV	LOC_Os02g02270:LOC_Os02g02270.1:exon1:c.T1110C:p.T370T,
H6203-1	Chr2	744576	T->C	0.2595	exonic		LOC_Os02g02270	synonymous SNV	LOC_Os02g02270:LOC_Os02g02270.1:exon1:c.T1110C:p.T370T,
Y106B-2	Chr2	744576	T->C	0.2037	exonic		LOC_Os02g02270	synonymous SNV	LOC_Os02g02270:LOC_Os02g02270.1:exon1:c.T1110C:p.T370T,
W3203-3	Chr2	744576	T->C	0.1084	exonic		LOC_Os02g02270	synonymous SNV	LOC_Os02g02270:LOC_Os02g02270.1:exon1:c.T1110C:p.T370T,
S106B-3	Chr2	744576	T->C	0.2524	exonic		LOC_Os02g02270	synonymous SNV	LOC_Os02g02270:LOC_Os02g02270.1:exon1:c.T1110C:p.T370T,
E106B-2	Chr2	744576	T->C	0.2657	exonic		LOC_Os02g02270	synonymous SNV	LOC_Os02g02270:LOC_Os02g02270.1:exon1:c.T1110C:p.T370T,
S3203-3	Chr2	744576	T->C	0.2047	exonic		LOC_Os02g02270	synonymous SNV	LOC_Os02g02270:LOC_Os02g02270.1:exon1:c.T1110C:p.T370T,
E3203-1	Chr2	744576	T->C	0.2126	exonic		LOC_Os02g02270	synonymous SNV	LOC_Os02g02270:LOC_Os02g02270.1:exon1:c.T1110C:p.T370T,
W6203-1	Chr2	744576	T->C	0.1705	exonic		LOC_Os02g02270	synonymous SNV	LOC_Os02g02270:LOC_Os02g02270.1:exon1:c.T1110C:p.T370T,
H106B-1	Chr2	744576	T->C	0.1379	exonic		LOC_Os02g02270	synonymous SNV	LOC_Os02g02270:LOC_Os02g02270.1:exon1:c.T1110C:p.T370T,
E106B-3	Chr2	744576	T->C	0.1925	exonic		LOC_Os02g02270	synonymous SNV	LOC_Os02g02270:LOC_Os02g02270.1:exon1:c.T1110C:p.T370T,
E6203-3	Chr2	744576	T->C	0.2087	exonic		LOC_Os02g02270	synonymous SNV	LOC_Os02g02270:LOC_Os02g02270.1:exon1:c.T1110C:p.T370T,
S106B-1	Chr2	744576	T->C	0.2342	exonic		LOC_Os02g02270	synonymous SNV	LOC_Os02g02270:LOC_Os02g02270.1:exon1:c.T1110C:p.T370T,
H106B-2	Chr2	744576	T->C	0.1703	exonic		LOC_Os02g02270	synonymous SNV	LOC_Os02g02270:LOC_Os02g02270.1:exon1:c.T1110C:p.T370T,
W106B-1	Chr2	744576	T->C	0.1395	exonic		LOC_Os02g02270	synonymous SNV	LOC_Os02g02270:LOC_Os02g02270.1:exon1:c.T1110C:p.T370T,
E106B-1	Chr2	744576	T->C	0.242	exonic		LOC_Os02g02270	synonymous SNV	LOC_Os02g02270:LOC_Os02g02270.1:exon1:c.T1110C:p.T370T,
Y106B-1	Chr2	744576	T->C	0.1481	exonic		LOC_Os02g02270	synonymous SNV	LOC_Os02g02270:LOC_Os02g02270.1:exon1:c.T1110C:p.T370T,
Y3203-1	Chr2	744576	T->C	0.1311	exonic		LOC_Os02g02270	synonymous SNV	LOC_Os02g02270:LOC_Os02g02270.1:exon1:c.T1110C:p.T370T,
S6203-2	Chr2	744576	T->C	0.2704	exonic		LOC_Os02g02270	synonymous SNV	LOC_Os02g02270:LOC_Os02g02270.1:exon1:c.T1110C:p.T370T,
E6203-2	Chr2	744576	T->C	0.1642	exonic		LOC_Os02g02270	synonymous SNV	LOC_Os02g02270:LOC_Os02g02270.1:exon1:c.T1110C:p.T370T,
W106B-2	Chr2	744576	T->C	0.1711	exonic		LOC_Os02g02270	synonymous SNV	LOC_Os02g02270:LOC_Os02g02270.1:exon1:c.T1110C:p.T370T,
H3203-1	Chr2	744576	T->C	0.1304	exonic		LOC_Os02g02270	synonymous SNV	LOC_Os02g02270:LOC_Os02g02270.1:exon1:c.T1110C:p.T370T,
S6203-3	Chr2	744675	A->C	0.2688	exonic		LOC_Os02g02270	synonymous SNV	LOC_Os02g02270:LOC_Os02g02270.1:exon1:c.A1209C:p.T403T,
H6203-2	Chr2	744675	A->C	0.2045	exonic		LOC_Os02g02270	synonymous SNV	LOC_Os02g02270:LOC_Os02g02270.1:exon1:c.A1209C:p.T403T,
S3203-1	Chr2	744675	A->C	0.2865	exonic		LOC_Os02g02270	synonymous SNV	LOC_Os02g02270:LOC_Os02g02270.1:exon1:c.A1209C:p.T403T,
Y6203-2	Chr2	744675	A->C	0.2054	exonic		LOC_Os02g02270	synonymous SNV	LOC_Os02g02270:LOC_Os02g02270.1:exon1:c.A1209C:p.T403T,
H3203-2	Chr2	744675	A->C	0.2727	exonic		LOC_Os02g02270	synonymous SNV	LOC_Os02g02270:LOC_Os02g02270.1:exon1:c.A1209C:p.T403T,
E3203-2	Chr2	744675	A->C	0.2228	exonic		LOC_Os02g02270	synonymous SNV	LOC_Os02g02270:LOC_Os02g02270.1:exon1:c.A1209C:p.T403T,
W6203-2	Chr2	744675	A->C	0.1374	exonic		LOC_Os02g02270	synonymous SNV	LOC_Os02g02270:LOC_Os02g02270.1:exon1:c.A1209C:p.T403T,
Y3203-3	Chr2	744675	A->C	0.2	exonic		LOC_Os02g02270	synonymous SNV	LOC_Os02g02270:LOC_Os02g02270.1:exon1:c.A1209C:p.T403T,
W106B-3	Chr2	744675	A->C	0.1104	exonic		LOC_Os02g02270	synonymous SNV	LOC_Os02g02270:LOC_Os02g02270.1:exon1:c.A1209C:p.T403T,
H106B-3	Chr2	744675	A->C	0.1597	exonic		LOC_Os02g02270	synonymous SNV	LOC_Os02g02270:LOC_Os02g02270.1:exon1:c.A1209C:p.T403T,
Y6203-1	Chr2	744675	A->C	0.2377	exonic		LOC_Os02g02270	synonymous SNV	LOC_Os02g02270:LOC_Os02g02270.1:exon1:c.A1209C:p.T403T,
S3203-2	Chr2	744675	A->C	0.268	exonic		LOC_Os02g02270	synonymous SNV	LOC_Os02g02270:LOC_Os02g02270.1:exon1:c.A1209C:p.T403T,
Y3203-2	Chr2	744675	A->C	0.2	exonic		LOC_Os02g02270	synonymous SNV	LOC_Os02g02270:LOC_Os02g02270.1:exon1:c.A1209C:p.T403T,
H3203-3	Chr2	744675	A->C	0.2143	exonic		LOC_Os02g02270	synonymous SNV	LOC_Os02g02270:LOC_Os02g02270.1:exon1:c.A1209C:p.T403T,
W3203-1	Chr2	744675	A->C	0.1615	exonic		LOC_Os02g02270	synonymous SNV	LOC_Os02g02270:LOC_Os02g02270.1:exon1:c.A1209C:p.T403T,
S6203-1	Chr2	744675	A->C	0.253	exonic		LOC_Os02g02270	synonymous SNV	LOC_Os02g02270:LOC_Os02g02270.1:exon1:c.A1209C:p.T403T,
E3203-3	Chr2	744675	A->C	0.3099	exonic		LOC_Os02g02270	synonymous SNV	LOC_Os02g02270:LOC_Os02g02270.1:exon1:c.A1209C:p.T403T,
W6203-3	Chr2	744675	A->C	0.2536	exonic		LOC_Os02g02270	synonymous SNV	LOC_Os02g02270:LOC_Os02g02270.1:exon1:c.A1209C:p.T403T,
H6203-3	Chr2	744675	A->C	0.1351	exonic		LOC_Os02g02270	synonymous SNV	LOC_Os02g02270:LOC_Os02g02270.1:exon1:c.A1209C:p.T403T,
S106B-2	Chr2	744675	A->C	0.2514	exonic		LOC_Os02g02270	synonymous SNV	LOC_Os02g02270:LOC_Os02g02270.1:exon1:c.A1209C:p.T403T,
E6203-1	Chr2	744675	A->C	0.1905	exonic		LOC_Os02g02270	synonymous SNV	LOC_Os02g02270:LOC_Os02g02270.1:exon1:c.A1209C:p.T403T,
Y6203-3	Chr2	744675	A->C	0.2883	exonic		LOC_Os02g02270	synonymous SNV	LOC_Os02g02270:LOC_Os02g02270.1:exon1:c.A1209C:p.T403T,
H6203-1	Chr2	744675	A->C	0.2632	exonic		LOC_Os02g02270	synonymous SNV	LOC_Os02g02270:LOC_Os02g02270.1:exon1:c.A1209C:p.T403T,
Y106B-2	Chr2	744675	A->C	0.1875	exonic		LOC_Os02g02270	synonymous SNV	LOC_Os02g02270:LOC_Os02g02270.1:exon1:c.A1209C:p.T403T,
Y106B-3	Chr2	744675	A->C	0.3221	exonic		LOC_Os02g02270	synonymous SNV	LOC_Os02g02270:LOC_Os02g02270.1:exon1:c.A1209C:p.T403T,
W3203-3	Chr2	744675	A->C	0.1509	exonic		LOC_Os02g02270	synonymous SNV	LOC_Os02g02270:LOC_Os02g02270.1:exon1:c.A1209C:p.T403T,
S106B-3	Chr2	744675	A->C	0.2011	exonic		LOC_Os02g02270	synonymous SNV	LOC_Os02g02270:LOC_Os02g02270.1:exon1:c.A1209C:p.T403T,
E106B-2	Chr2	744675	A->C	0.2629	exonic		LOC_Os02g02270	synonymous SNV	LOC_Os02g02270:LOC_Os02g02270.1:exon1:c.A1209C:p.T403T,
S3203-3	Chr2	744675	A->C	0.2649	exonic		LOC_Os02g02270	synonymous SNV	LOC_Os02g02270:LOC_Os02g02270.1:exon1:c.A1209C:p.T403T,
E3203-1	Chr2	744675	A->C	0.2515	exonic		LOC_Os02g02270	synonymous SNV	LOC_Os02g02270:LOC_Os02g02270.1:exon1:c.A1209C:p.T403T,
W6203-1	Chr2	744675	A->C	0.1908	exonic		LOC_Os02g02270	synonymous SNV	LOC_Os02g02270:LOC_Os02g02270.1:exon1:c.A1209C:p.T403T,
H106B-1	Chr2	744675	A->C	0.1837	exonic		LOC_Os02g02270	synonymous SNV	LOC_Os02g02270:LOC_Os02g02270.1:exon1:c.A1209C:p.T403T,
E106B-3	Chr2	744675	A->C	0.2275	exonic		LOC_Os02g02270	synonymous SNV	LOC_Os02g02270:LOC_Os02g02270.1:exon1:c.A1209C:p.T403T,
E6203-3	Chr2	744675	A->C	0.2436	exonic		LOC_Os02g02270	synonymous SNV	LOC_Os02g02270:LOC_Os02g02270.1:exon1:c.A1209C:p.T403T,
S106B-1	Chr2	744675	A->C	0.2575	exonic		LOC_Os02g02270	synonymous SNV	LOC_Os02g02270:LOC_Os02g02270.1:exon1:c.A1209C:p.T403T,
H106B-2	Chr2	744675	A->C	0.2113	exonic		LOC_Os02g02270	synonymous SNV	LOC_Os02g02270:LOC_Os02g02270.1:exon1:c.A1209C:p.T403T,
W106B-1	Chr2	744675	A->C	0.1911	exonic		LOC_Os02g02270	synonymous SNV	LOC_Os02g02270:LOC_Os02g02270.1:exon1:c.A1209C:p.T403T,
E106B-1	Chr2	744675	A->C	0.2703	exonic		LOC_Os02g02270	synonymous SNV	LOC_Os02g02270:LOC_Os02g02270.1:exon1:c.A1209C:p.T403T,
Y106B-1	Chr2	744675	A->C	0.2313	exonic		LOC_Os02g02270	synonymous SNV	LOC_Os02g02270:LOC_Os02g02270.1:exon1:c.A1209C:p.T403T,
Y3203-1	Chr2	744675	A->C	0.216	exonic		LOC_Os02g02270	synonymous SNV	LOC_Os02g02270:LOC_Os02g02270.1:exon1:c.A1209C:p.T403T,
W3203-2	Chr2	744675	A->C	0.2397	exonic		LOC_Os02g02270	synonymous SNV	LOC_Os02g02270:LOC_Os02g02270.1:exon1:c.A1209C:p.T403T,
S6203-2	Chr2	744675	A->C	0.3179	exonic		LOC_Os02g02270	synonymous SNV	LOC_Os02g02270:LOC_Os02g02270.1:exon1:c.A1209C:p.T403T,
E6203-2	Chr2	744675	A->C	0.2293	exonic		LOC_Os02g02270	synonymous SNV	LOC_Os02g02270:LOC_Os02g02270.1:exon1:c.A1209C:p.T403T,
W106B-2	Chr2	744675	A->C	0.2468	exonic		LOC_Os02g02270	synonymous SNV	LOC_Os02g02270:LOC_Os02g02270.1:exon1:c.A1209C:p.T403T,
H3203-1	Chr2	744675	A->C	0.1011	exonic		LOC_Os02g02270	synonymous SNV	LOC_Os02g02270:LOC_Os02g02270.1:exon1:c.A1209C:p.T403T,
S6203-3	Chr2	745123	A->T	0.2151	exonic		LOC_Os02g02270	nonsynonymous SNV	LOC_Os02g02270:LOC_Os02g02270.1:exon2:c.A1460T:p.K487M,
H6203-2	Chr2	745123	A->T	0.1512	exonic		LOC_Os02g02270	nonsynonymous SNV	LOC_Os02g02270:LOC_Os02g02270.1:exon2:c.A1460T:p.K487M,
S3203-1	Chr2	745123	A->T	0.3442	exonic		LOC_Os02g02270	nonsynonymous SNV	LOC_Os02g02270:LOC_Os02g02270.1:exon2:c.A1460T:p.K487M,
Y6203-2	Chr2	745123	A->T	0.1596	exonic		LOC_Os02g02270	nonsynonymous SNV	LOC_Os02g02270:LOC_Os02g02270.1:exon2:c.A1460T:p.K487M,
H3203-2	Chr2	745123	A->T	0.1263	exonic		LOC_Os02g02270	nonsynonymous SNV	LOC_Os02g02270:LOC_Os02g02270.1:exon2:c.A1460T:p.K487M,
E3203-2	Chr2	745123	A->T	0.2315	exonic		LOC_Os02g02270	nonsynonymous SNV	LOC_Os02g02270:LOC_Os02g02270.1:exon2:c.A1460T:p.K487M,
W6203-2	Chr2	745123	A->T	0.1121	exonic		LOC_Os02g02270	nonsynonymous SNV	LOC_Os02g02270:LOC_Os02g02270.1:exon2:c.A1460T:p.K487M,
Y3203-3	Chr2	745123	A->T	0.1718	exonic		LOC_Os02g02270	nonsynonymous SNV	LOC_Os02g02270:LOC_Os02g02270.1:exon2:c.A1460T:p.K487M,
W106B-3	Chr2	745123	A->T	0.1635	exonic		LOC_Os02g02270	nonsynonymous SNV	LOC_Os02g02270:LOC_Os02g02270.1:exon2:c.A1460T:p.K487M,
H106B-3	Chr2	745123	A->T	0.1494	exonic		LOC_Os02g02270	nonsynonymous SNV	LOC_Os02g02270:LOC_Os02g02270.1:exon2:c.A1460T:p.K487M,
Y6203-1	Chr2	745123	A->T	0.2649	exonic		LOC_Os02g02270	nonsynonymous SNV	LOC_Os02g02270:LOC_Os02g02270.1:exon2:c.A1460T:p.K487M,
S3203-2	Chr2	745123	A->T	0.3711	exonic		LOC_Os02g02270	nonsynonymous SNV	LOC_Os02g02270:LOC_Os02g02270.1:exon2:c.A1460T:p.K487M,
Y3203-2	Chr2	745123	A->T	0.1739	exonic		LOC_Os02g02270	nonsynonymous SNV	LOC_Os02g02270:LOC_Os02g02270.1:exon2:c.A1460T:p.K487M,
H3203-3	Chr2	745123	A->T	0.18	exonic		LOC_Os02g02270	nonsynonymous SNV	LOC_Os02g02270:LOC_Os02g02270.1:exon2:c.A1460T:p.K487M,
W3203-1	Chr2	745123	A->T	0.1508	exonic		LOC_Os02g02270	nonsynonymous SNV	LOC_Os02g02270:LOC_Os02g02270.1:exon2:c.A1460T:p.K487M,
S6203-1	Chr2	745123	A->T	0.3204	exonic		LOC_Os02g02270	nonsynonymous SNV	LOC_Os02g02270:LOC_Os02g02270.1:exon2:c.A1460T:p.K487M,
E3203-3	Chr2	745123	A->T	0.216	exonic		LOC_Os02g02270	nonsynonymous SNV	LOC_Os02g02270:LOC_Os02g02270.1:exon2:c.A1460T:p.K487M,
W6203-3	Chr2	745123	A->T	0.1458	exonic		LOC_Os02g02270	nonsynonymous SNV	LOC_Os02g02270:LOC_Os02g02270.1:exon2:c.A1460T:p.K487M,
H6203-3	Chr2	745123	A->T	0.1848	exonic		LOC_Os02g02270	nonsynonymous SNV	LOC_Os02g02270:LOC_Os02g02270.1:exon2:c.A1460T:p.K487M,
S106B-2	Chr2	745123	A->T	0.1758	exonic		LOC_Os02g02270	nonsynonymous SNV	LOC_Os02g02270:LOC_Os02g02270.1:exon2:c.A1460T:p.K487M,
E6203-1	Chr2	745123	A->T	0.1556	exonic		LOC_Os02g02270	nonsynonymous SNV	LOC_Os02g02270:LOC_Os02g02270.1:exon2:c.A1460T:p.K487M,
Y6203-3	Chr2	745123	A->T	0.2254	exonic		LOC_Os02g02270	nonsynonymous SNV	LOC_Os02g02270:LOC_Os02g02270.1:exon2:c.A1460T:p.K487M,
Y106B-2	Chr2	745123	A->T	0.1557	exonic		LOC_Os02g02270	nonsynonymous SNV	LOC_Os02g02270:LOC_Os02g02270.1:exon2:c.A1460T:p.K487M,
Y106B-3	Chr2	745123	A->T	0.2473	exonic		LOC_Os02g02270	nonsynonymous SNV	LOC_Os02g02270:LOC_Os02g02270.1:exon2:c.A1460T:p.K487M,
W3203-3	Chr2	745123	A->T	0.2035	exonic		LOC_Os02g02270	nonsynonymous SNV	LOC_Os02g02270:LOC_Os02g02270.1:exon2:c.A1460T:p.K487M,
S106B-3	Chr2	745123	A->T	0.2158	exonic		LOC_Os02g02270	nonsynonymous SNV	LOC_Os02g02270:LOC_Os02g02270.1:exon2:c.A1460T:p.K487M,
E106B-2	Chr2	745123	A->T	0.2327	exonic		LOC_Os02g02270	nonsynonymous SNV	LOC_Os02g02270:LOC_Os02g02270.1:exon2:c.A1460T:p.K487M,
S3203-3	Chr2	745123	A->T	0.2667	exonic		LOC_Os02g02270	nonsynonymous SNV	LOC_Os02g02270:LOC_Os02g02270.1:exon2:c.A1460T:p.K487M,
E3203-1	Chr2	745123	A->T	0.3006	exonic		LOC_Os02g02270	nonsynonymous SNV	LOC_Os02g02270:LOC_Os02g02270.1:exon2:c.A1460T:p.K487M,
W6203-1	Chr2	745123	A->T	0.1825	exonic		LOC_Os02g02270	nonsynonymous SNV	LOC_Os02g02270:LOC_Os02g02270.1:exon2:c.A1460T:p.K487M,
H106B-1	Chr2	745123	A->T	0.1477	exonic		LOC_Os02g02270	nonsynonymous SNV	LOC_Os02g02270:LOC_Os02g02270.1:exon2:c.A1460T:p.K487M,
E106B-3	Chr2	745123	A->T	0.2649	exonic		LOC_Os02g02270	nonsynonymous SNV	LOC_Os02g02270:LOC_Os02g02270.1:exon2:c.A1460T:p.K487M,
E6203-3	Chr2	745123	A->T	0.223	exonic		LOC_Os02g02270	nonsynonymous SNV	LOC_Os02g02270:LOC_Os02g02270.1:exon2:c.A1460T:p.K487M,
S106B-1	Chr2	745123	A->T	0.2483	exonic		LOC_Os02g02270	nonsynonymous SNV	LOC_Os02g02270:LOC_Os02g02270.1:exon2:c.A1460T:p.K487M,
H106B-2	Chr2	745123	A->T	0.124	exonic		LOC_Os02g02270	nonsynonymous SNV	LOC_Os02g02270:LOC_Os02g02270.1:exon2:c.A1460T:p.K487M,
W106B-1	Chr2	745123	A->T	0.252	exonic		LOC_Os02g02270	nonsynonymous SNV	LOC_Os02g02270:LOC_Os02g02270.1:exon2:c.A1460T:p.K487M,
E106B-1	Chr2	745123	A->T	0.1957	exonic		LOC_Os02g02270	nonsynonymous SNV	LOC_Os02g02270:LOC_Os02g02270.1:exon2:c.A1460T:p.K487M,
Y106B-1	Chr2	745123	A->T	0.2099	exonic		LOC_Os02g02270	nonsynonymous SNV	LOC_Os02g02270:LOC_Os02g02270.1:exon2:c.A1460T:p.K487M,
Y3203-1	Chr2	745123	A->T	0.1382	exonic		LOC_Os02g02270	nonsynonymous SNV	LOC_Os02g02270:LOC_Os02g02270.1:exon2:c.A1460T:p.K487M,
W3203-2	Chr2	745123	A->T	0.2021	exonic		LOC_Os02g02270	nonsynonymous SNV	LOC_Os02g02270:LOC_Os02g02270.1:exon2:c.A1460T:p.K487M,
S6203-2	Chr2	745123	A->T	0.2222	exonic		LOC_Os02g02270	nonsynonymous SNV	LOC_Os02g02270:LOC_Os02g02270.1:exon2:c.A1460T:p.K487M,
E6203-2	Chr2	745123	A->T	0.2128	exonic		LOC_Os02g02270	nonsynonymous SNV	LOC_Os02g02270:LOC_Os02g02270.1:exon2:c.A1460T:p.K487M,
W106B-2	Chr2	745123	A->T	0.2018	exonic		LOC_Os02g02270	nonsynonymous SNV	LOC_Os02g02270:LOC_Os02g02270.1:exon2:c.A1460T:p.K487M,
H3203-1	Chr2	745123	A->T	0.1111	exonic		LOC_Os02g02270	nonsynonymous SNV	LOC_Os02g02270:LOC_Os02g02270.1:exon2:c.A1460T:p.K487M,
S3203-1	Chr2	745242	G->T	0.1562	UTR3		LOC_Os02g02270(LOC_Os02g02270.1:c.*115G>T)	-	-
Y3203-3	Chr2	745242	G->T	0.1875	UTR3		LOC_Os02g02270(LOC_Os02g02270.1:c.*115G>T)	-	-
Y6203-1	Chr2	745242	G->T	0.1622	UTR3		LOC_Os02g02270(LOC_Os02g02270.1:c.*115G>T)	-	-
S3203-2	Chr2	745242	G->T	0.3043	UTR3		LOC_Os02g02270(LOC_Os02g02270.1:c.*115G>T)	-	-
W3203-1	Chr2	745242	G->T	0.125	UTR3		LOC_Os02g02270(LOC_Os02g02270.1:c.*115G>T)	-	-
S6203-1	Chr2	745242	G->T	0.1452	UTR3		LOC_Os02g02270(LOC_Os02g02270.1:c.*115G>T)	-	-
H6203-1	Chr2	745242	G->T	0.1875	UTR3		LOC_Os02g02270(LOC_Os02g02270.1:c.*115G>T)	-	-
W3203-3	Chr2	745242	G->T	0.1852	UTR3		LOC_Os02g02270(LOC_Os02g02270.1:c.*115G>T)	-	-
S3203-3	Chr2	745242	G->T	0.1429	UTR3		LOC_Os02g02270(LOC_Os02g02270.1:c.*115G>T)	-	-
E3203-1	Chr2	745242	G->T	0.1379	UTR3		LOC_Os02g02270(LOC_Os02g02270.1:c.*115G>T)	-	-
S106B-1	Chr2	745242	G->T	0.1304	UTR3		LOC_Os02g02270(LOC_Os02g02270.1:c.*115G>T)	-	-
W106B-1	Chr2	745242	G->T	0.3636	UTR3		LOC_Os02g02270(LOC_Os02g02270.1:c.*115G>T)	-	-
E106B-1	Chr2	745242	G->T	0.1087	UTR3		LOC_Os02g02270(LOC_Os02g02270.1:c.*115G>T)	-	-
W106B-2	Chr2	745242	G->T	0.1579	UTR3		LOC_Os02g02270(LOC_Os02g02270.1:c.*115G>T)	-	-
S6203-3	Chr2	748104	G->A	0.25	exonic		LOC_Os02g02275	nonsynonymous SNV	LOC_Os02g02275:LOC_Os02g02275.1:exon2:c.G1448A:p.G483D,
S6203-1	Chr2	748104	G->A	0.5185	exonic		LOC_Os02g02275	nonsynonymous SNV	LOC_Os02g02275:LOC_Os02g02275.1:exon2:c.G1448A:p.G483D,
E6203-1	Chr2	748104	G->A	0.7143	exonic		LOC_Os02g02275	nonsynonymous SNV	LOC_Os02g02275:LOC_Os02g02275.1:exon2:c.G1448A:p.G483D,
E6203-3	Chr2	748104	G->A	0.4286	exonic		LOC_Os02g02275	nonsynonymous SNV	LOC_Os02g02275:LOC_Os02g02275.1:exon2:c.G1448A:p.G483D,
S6203-2	Chr2	748104	G->A	0.5833	exonic		LOC_Os02g02275	nonsynonymous SNV	LOC_Os02g02275:LOC_Os02g02275.1:exon2:c.G1448A:p.G483D,
S6203-3	Chr2	750197	G->T	0.4241	exonic		LOC_Os02g02290	nonsynonymous SNV	LOC_Os02g02290:LOC_Os02g02290.1:exon11:c.G5851T:p.G1951C,
H6203-2	Chr2	750197	G->T	0.4797	exonic		LOC_Os02g02290	nonsynonymous SNV	LOC_Os02g02290:LOC_Os02g02290.1:exon11:c.G5851T:p.G1951C,
Y6203-2	Chr2	750197	G->T	0.3865	exonic		LOC_Os02g02290	nonsynonymous SNV	LOC_Os02g02290:LOC_Os02g02290.1:exon11:c.G5851T:p.G1951C,
W6203-2	Chr2	750197	G->T	0.4361	exonic		LOC_Os02g02290	nonsynonymous SNV	LOC_Os02g02290:LOC_Os02g02290.1:exon11:c.G5851T:p.G1951C,
Y6203-1	Chr2	750197	G->T	0.368	exonic		LOC_Os02g02290	nonsynonymous SNV	LOC_Os02g02290:LOC_Os02g02290.1:exon11:c.G5851T:p.G1951C,
S6203-1	Chr2	750197	G->T	0.3782	exonic		LOC_Os02g02290	nonsynonymous SNV	LOC_Os02g02290:LOC_Os02g02290.1:exon11:c.G5851T:p.G1951C,
W6203-3	Chr2	750197	G->T	0.3465	exonic		LOC_Os02g02290	nonsynonymous SNV	LOC_Os02g02290:LOC_Os02g02290.1:exon11:c.G5851T:p.G1951C,
H6203-3	Chr2	750197	G->T	0.4245	exonic		LOC_Os02g02290	nonsynonymous SNV	LOC_Os02g02290:LOC_Os02g02290.1:exon11:c.G5851T:p.G1951C,
E6203-1	Chr2	750197	G->T	0.386	exonic		LOC_Os02g02290	nonsynonymous SNV	LOC_Os02g02290:LOC_Os02g02290.1:exon11:c.G5851T:p.G1951C,
Y6203-3	Chr2	750197	G->T	0.5093	exonic		LOC_Os02g02290	nonsynonymous SNV	LOC_Os02g02290:LOC_Os02g02290.1:exon11:c.G5851T:p.G1951C,
H6203-1	Chr2	750197	G->T	0.438	exonic		LOC_Os02g02290	nonsynonymous SNV	LOC_Os02g02290:LOC_Os02g02290.1:exon11:c.G5851T:p.G1951C,
W6203-1	Chr2	750197	G->T	0.4162	exonic		LOC_Os02g02290	nonsynonymous SNV	LOC_Os02g02290:LOC_Os02g02290.1:exon11:c.G5851T:p.G1951C,
E6203-3	Chr2	750197	G->T	0.3673	exonic		LOC_Os02g02290	nonsynonymous SNV	LOC_Os02g02290:LOC_Os02g02290.1:exon11:c.G5851T:p.G1951C,
S6203-2	Chr2	750197	G->T	0.5276	exonic		LOC_Os02g02290	nonsynonymous SNV	LOC_Os02g02290:LOC_Os02g02290.1:exon11:c.G5851T:p.G1951C,
E6203-2	Chr2	750197	G->T	0.3769	exonic		LOC_Os02g02290	nonsynonymous SNV	LOC_Os02g02290:LOC_Os02g02290.1:exon11:c.G5851T:p.G1951C,
Y6203-1	Chr2	754156	G->A	0.2727	exonic		LOC_Os02g02290	synonymous SNV	LOC_Os02g02290:LOC_Os02g02290.1:exon8:c.G3222A:p.L1074L,
S6203-3	Chr2	763504	G->T	0.4286	exonic		LOC_Os02g02310	nonsynonymous SNV	LOC_Os02g02310:LOC_Os02g02310.1:exon3:c.G1066T:p.D356Y,
S6203-3	Chr2	767347	C->T	0.3101	UTR3		LOC_Os02g02320(LOC_Os02g02320.1:c.*143C>T)	-	-
Y6203-1	Chr2	767347	C->T	0.381	UTR3		LOC_Os02g02320(LOC_Os02g02320.1:c.*143C>T)	-	-
S6203-1	Chr2	767347	C->T	0.3333	UTR3		LOC_Os02g02320(LOC_Os02g02320.1:c.*143C>T)	-	-
W6203-3	Chr2	767347	C->T	0.5	UTR3		LOC_Os02g02320(LOC_Os02g02320.1:c.*143C>T)	-	-
H6203-3	Chr2	767347	C->T	0.3333	UTR3		LOC_Os02g02320(LOC_Os02g02320.1:c.*143C>T)	-	-
E6203-1	Chr2	767347	C->T	0.3462	UTR3		LOC_Os02g02320(LOC_Os02g02320.1:c.*143C>T)	-	-
Y6203-3	Chr2	767347	C->T	0.6667	UTR3		LOC_Os02g02320(LOC_Os02g02320.1:c.*143C>T)	-	-
E6203-3	Chr2	767347	C->T	0.4863	UTR3		LOC_Os02g02320(LOC_Os02g02320.1:c.*143C>T)	-	-
S6203-2	Chr2	767347	C->T	0.4091	UTR3		LOC_Os02g02320(LOC_Os02g02320.1:c.*143C>T)	-	-
E6203-2	Chr2	767347	C->T	0.1833	UTR3		LOC_Os02g02320(LOC_Os02g02320.1:c.*143C>T)	-	-
S6203-3	Chr2	767416	C->A	0.405	UTR3		LOC_Os02g02320(LOC_Os02g02320.1:c.*74C>A)	-	-
Y6203-2	Chr2	767416	C->A	0.3333	UTR3		LOC_Os02g02320(LOC_Os02g02320.1:c.*74C>A)	-	-
Y6203-1	Chr2	767416	C->A	0.3548	UTR3		LOC_Os02g02320(LOC_Os02g02320.1:c.*74C>A)	-	-
S6203-1	Chr2	767416	C->A	0.4069	UTR3		LOC_Os02g02320(LOC_Os02g02320.1:c.*74C>A)	-	-
W6203-3	Chr2	767416	C->A	0.6	UTR3		LOC_Os02g02320(LOC_Os02g02320.1:c.*74C>A)	-	-
H6203-3	Chr2	767416	C->A	0.5	UTR3		LOC_Os02g02320(LOC_Os02g02320.1:c.*74C>A)	-	-
E6203-1	Chr2	767416	C->A	0.4589	UTR3		LOC_Os02g02320(LOC_Os02g02320.1:c.*74C>A)	-	-
Y6203-3	Chr2	767416	C->A	0.6667	UTR3		LOC_Os02g02320(LOC_Os02g02320.1:c.*74C>A)	-	-
W6203-1	Chr2	767416	C->A	0.3889	UTR3		LOC_Os02g02320(LOC_Os02g02320.1:c.*74C>A)	-	-
E6203-3	Chr2	767416	C->A	0.5	UTR3		LOC_Os02g02320(LOC_Os02g02320.1:c.*74C>A)	-	-
S6203-2	Chr2	767416	C->A	0.4404	UTR3		LOC_Os02g02320(LOC_Os02g02320.1:c.*74C>A)	-	-
E6203-2	Chr2	767416	C->A	0.25	UTR3		LOC_Os02g02320(LOC_Os02g02320.1:c.*74C>A)	-	-
S6203-3	Chr2	769333	G->T	0.465	exonic		LOC_Os02g02320	nonsynonymous SNV	LOC_Os02g02320:LOC_Os02g02320.1:exon6:c.G954T:p.K318N,
H6203-2	Chr2	769333	G->T	0.48	exonic		LOC_Os02g02320	nonsynonymous SNV	LOC_Os02g02320:LOC_Os02g02320.1:exon6:c.G954T:p.K318N,
Y6203-2	Chr2	769333	G->T	0.6286	exonic		LOC_Os02g02320	nonsynonymous SNV	LOC_Os02g02320:LOC_Os02g02320.1:exon6:c.G954T:p.K318N,
W6203-2	Chr2	769333	G->T	0.5161	exonic		LOC_Os02g02320	nonsynonymous SNV	LOC_Os02g02320:LOC_Os02g02320.1:exon6:c.G954T:p.K318N,
Y6203-1	Chr2	769333	G->T	0.2333	exonic		LOC_Os02g02320	nonsynonymous SNV	LOC_Os02g02320:LOC_Os02g02320.1:exon6:c.G954T:p.K318N,
S6203-1	Chr2	769333	G->T	0.4795	exonic		LOC_Os02g02320	nonsynonymous SNV	LOC_Os02g02320:LOC_Os02g02320.1:exon6:c.G954T:p.K318N,
W6203-3	Chr2	769333	G->T	0.6053	exonic		LOC_Os02g02320	nonsynonymous SNV	LOC_Os02g02320:LOC_Os02g02320.1:exon6:c.G954T:p.K318N,
H6203-3	Chr2	769333	G->T	0.6667	exonic		LOC_Os02g02320	nonsynonymous SNV	LOC_Os02g02320:LOC_Os02g02320.1:exon6:c.G954T:p.K318N,
E6203-1	Chr2	769333	G->T	0.4689	exonic		LOC_Os02g02320	nonsynonymous SNV	LOC_Os02g02320:LOC_Os02g02320.1:exon6:c.G954T:p.K318N,
Y6203-3	Chr2	769333	G->T	0.5862	exonic		LOC_Os02g02320	nonsynonymous SNV	LOC_Os02g02320:LOC_Os02g02320.1:exon6:c.G954T:p.K318N,
W6203-1	Chr2	769333	G->T	0.7451	exonic		LOC_Os02g02320	nonsynonymous SNV	LOC_Os02g02320:LOC_Os02g02320.1:exon6:c.G954T:p.K318N,
E6203-3	Chr2	769333	G->T	0.4656	exonic		LOC_Os02g02320	nonsynonymous SNV	LOC_Os02g02320:LOC_Os02g02320.1:exon6:c.G954T:p.K318N,
S6203-2	Chr2	769333	G->T	0.5123	exonic		LOC_Os02g02320	nonsynonymous SNV	LOC_Os02g02320:LOC_Os02g02320.1:exon6:c.G954T:p.K318N,
E6203-2	Chr2	769333	G->T	0.4198	exonic		LOC_Os02g02320	nonsynonymous SNV	LOC_Os02g02320:LOC_Os02g02320.1:exon6:c.G954T:p.K318N,
S6203-3	Chr2	769884	C->T	0.5228	exonic		LOC_Os02g02320	synonymous SNV	LOC_Os02g02320:LOC_Os02g02320.1:exon4:c.C708T:p.N236N,
H6203-2	Chr2	769884	C->T	0.45	exonic		LOC_Os02g02320	synonymous SNV	LOC_Os02g02320:LOC_Os02g02320.1:exon4:c.C708T:p.N236N,
Y6203-2	Chr2	769884	C->T	0.3636	exonic		LOC_Os02g02320	synonymous SNV	LOC_Os02g02320:LOC_Os02g02320.1:exon4:c.C708T:p.N236N,
W6203-2	Chr2	769884	C->T	0.449	exonic		LOC_Os02g02320	synonymous SNV	LOC_Os02g02320:LOC_Os02g02320.1:exon4:c.C708T:p.N236N,
H106B-3	Chr2	769884	C->T	0.8621	exonic		LOC_Os02g02320	synonymous SNV	LOC_Os02g02320:LOC_Os02g02320.1:exon4:c.C708T:p.N236N,
Y6203-1	Chr2	769884	C->T	0.5789	exonic		LOC_Os02g02320	synonymous SNV	LOC_Os02g02320:LOC_Os02g02320.1:exon4:c.C708T:p.N236N,
S6203-1	Chr2	769884	C->T	0.5244	exonic		LOC_Os02g02320	synonymous SNV	LOC_Os02g02320:LOC_Os02g02320.1:exon4:c.C708T:p.N236N,
W6203-3	Chr2	769884	C->T	0.3939	exonic		LOC_Os02g02320	synonymous SNV	LOC_Os02g02320:LOC_Os02g02320.1:exon4:c.C708T:p.N236N,
H6203-3	Chr2	769884	C->T	0.5	exonic		LOC_Os02g02320	synonymous SNV	LOC_Os02g02320:LOC_Os02g02320.1:exon4:c.C708T:p.N236N,
E6203-1	Chr2	769884	C->T	0.5	exonic		LOC_Os02g02320	synonymous SNV	LOC_Os02g02320:LOC_Os02g02320.1:exon4:c.C708T:p.N236N,
Y6203-3	Chr2	769884	C->T	0.569	exonic		LOC_Os02g02320	synonymous SNV	LOC_Os02g02320:LOC_Os02g02320.1:exon4:c.C708T:p.N236N,
H6203-1	Chr2	769884	C->T	0.4074	exonic		LOC_Os02g02320	synonymous SNV	LOC_Os02g02320:LOC_Os02g02320.1:exon4:c.C708T:p.N236N,
W6203-1	Chr2	769884	C->T	0.4375	exonic		LOC_Os02g02320	synonymous SNV	LOC_Os02g02320:LOC_Os02g02320.1:exon4:c.C708T:p.N236N,
E6203-3	Chr2	769884	C->T	0.4713	exonic		LOC_Os02g02320	synonymous SNV	LOC_Os02g02320:LOC_Os02g02320.1:exon4:c.C708T:p.N236N,
S6203-2	Chr2	769884	C->T	0.428	exonic		LOC_Os02g02320	synonymous SNV	LOC_Os02g02320:LOC_Os02g02320.1:exon4:c.C708T:p.N236N,
E6203-2	Chr2	769884	C->T	0.5165	exonic		LOC_Os02g02320	synonymous SNV	LOC_Os02g02320:LOC_Os02g02320.1:exon4:c.C708T:p.N236N,
S6203-3	Chr2	771866	G->A	0.5368	exonic		LOC_Os02g02320	synonymous SNV	LOC_Os02g02320:LOC_Os02g02320.1:exon1:c.G222A:p.L74L,
H6203-2	Chr2	771866	G->A	0.3125	exonic		LOC_Os02g02320	synonymous SNV	LOC_Os02g02320:LOC_Os02g02320.1:exon1:c.G222A:p.L74L,
Y6203-2	Chr2	771866	G->A	0.4375	exonic		LOC_Os02g02320	synonymous SNV	LOC_Os02g02320:LOC_Os02g02320.1:exon1:c.G222A:p.L74L,
W6203-2	Chr2	771866	G->A	0.5	exonic		LOC_Os02g02320	synonymous SNV	LOC_Os02g02320:LOC_Os02g02320.1:exon1:c.G222A:p.L74L,
Y6203-1	Chr2	771866	G->A	0.6296	exonic		LOC_Os02g02320	synonymous SNV	LOC_Os02g02320:LOC_Os02g02320.1:exon1:c.G222A:p.L74L,
S6203-1	Chr2	771866	G->A	0.485	exonic		LOC_Os02g02320	synonymous SNV	LOC_Os02g02320:LOC_Os02g02320.1:exon1:c.G222A:p.L74L,
W6203-3	Chr2	771866	G->A	0.3333	exonic		LOC_Os02g02320	synonymous SNV	LOC_Os02g02320:LOC_Os02g02320.1:exon1:c.G222A:p.L74L,
H6203-3	Chr2	771866	G->A	0.4815	exonic		LOC_Os02g02320	synonymous SNV	LOC_Os02g02320:LOC_Os02g02320.1:exon1:c.G222A:p.L74L,
E6203-1	Chr2	771866	G->A	0.5228	exonic		LOC_Os02g02320	synonymous SNV	LOC_Os02g02320:LOC_Os02g02320.1:exon1:c.G222A:p.L74L,
Y6203-3	Chr2	771866	G->A	0.46	exonic		LOC_Os02g02320	synonymous SNV	LOC_Os02g02320:LOC_Os02g02320.1:exon1:c.G222A:p.L74L,
H6203-1	Chr2	771866	G->A	0.3871	exonic		LOC_Os02g02320	synonymous SNV	LOC_Os02g02320:LOC_Os02g02320.1:exon1:c.G222A:p.L74L,
W6203-1	Chr2	771866	G->A	0.4459	exonic		LOC_Os02g02320	synonymous SNV	LOC_Os02g02320:LOC_Os02g02320.1:exon1:c.G222A:p.L74L,
E6203-3	Chr2	771866	G->A	0.4703	exonic		LOC_Os02g02320	synonymous SNV	LOC_Os02g02320:LOC_Os02g02320.1:exon1:c.G222A:p.L74L,
S6203-2	Chr2	771866	G->A	0.5333	exonic		LOC_Os02g02320	synonymous SNV	LOC_Os02g02320:LOC_Os02g02320.1:exon1:c.G222A:p.L74L,
E6203-2	Chr2	771866	G->A	0.7124	exonic		LOC_Os02g02320	synonymous SNV	LOC_Os02g02320:LOC_Os02g02320.1:exon1:c.G222A:p.L74L,
H3203-2	Chr2	772083	C->T	0.2105	exonic		LOC_Os02g02320	nonsynonymous SNV	LOC_Os02g02320:LOC_Os02g02320.1:exon1:c.C5T:p.A2V,
S6203-3	Chr2	776045	G->A	0.3	exonic		LOC_Os02g02340	nonsynonymous SNV	LOC_Os02g02340:LOC_Os02g02340.1:exon2:c.G1216A:p.V406M,
W6203-2	Chr2	776045	G->A	0.4219	exonic		LOC_Os02g02340	nonsynonymous SNV	LOC_Os02g02340:LOC_Os02g02340.1:exon2:c.G1216A:p.V406M,
W6203-3	Chr2	776045	G->A	0.4467	exonic		LOC_Os02g02340	nonsynonymous SNV	LOC_Os02g02340:LOC_Os02g02340.1:exon2:c.G1216A:p.V406M,
H6203-3	Chr2	776045	G->A	0.7097	exonic		LOC_Os02g02340	nonsynonymous SNV	LOC_Os02g02340:LOC_Os02g02340.1:exon2:c.G1216A:p.V406M,
H6203-1	Chr2	776045	G->A	0.6	exonic		LOC_Os02g02340	nonsynonymous SNV	LOC_Os02g02340:LOC_Os02g02340.1:exon2:c.G1216A:p.V406M,
W6203-1	Chr2	776045	G->A	0.545	exonic		LOC_Os02g02340	nonsynonymous SNV	LOC_Os02g02340:LOC_Os02g02340.1:exon2:c.G1216A:p.V406M,
S3203-3	Chr2	777755	A->G	0.2609	exonic		LOC_Os02g02340	nonsynonymous SNV	LOC_Os02g02340:LOC_Os02g02340.1:exon1:c.A514G:p.K172E,
S6203-1	Chr2	777919	C->A	0.5	exonic		LOC_Os02g02340	nonsynonymous SNV	LOC_Os02g02340:LOC_Os02g02340.1:exon1:c.C350A:p.A117D,
E3203-2	Chr2	777949	T->C	0.6	exonic		LOC_Os02g02340	nonsynonymous SNV	LOC_Os02g02340:LOC_Os02g02340.1:exon1:c.T320C:p.L107P,
[truncated: 429,610+ more rows]
