# Supplementary material for: Transcriptome and genome sequencing elucidates the molecular basis for the high yield and good quality of the hybrid rice variety Chuanyou6203
Source: Sci Rep. 2020 Nov 17;10:19935. doi: 10.1038/s41598-020-76762-3 (PMC7673993; doi:10.1038/s41598-020-76762-3)
Supplement: Supplementary file 15 — Supplementary Table S6. [file 41598_2020_76762_MOESM15_ESM.xlsx]

## Sheet: Diffgene
Transcriptome and genome sequencing elucidates the molecular basis for the high yield and good quality of the hybrid rice variety Chuanyou6203 Juansheng Ren1*, Fan Zhang2*, Fangyuan Gao1, Lihua Zeng3，Xianjun Lu1, Xiuqin Zhao2, Jianqun Lv1, Xiangwen Su1, Liping Liu1, Mingli Dai1, Jianlong Xu2, Guangjun Ren1** 1Crop Research Institute, Sichuan Academy of Agricultural Sciences, Chengdu, 610066, P.R.…
Table S6. The significant differentially expressed genes between F1 and parents
id	W6203-1_fpkm	W6203-2_fpkm	W6203-3_fpkm	W3203-1_fpkm	W3203-2_fpkm	W3203-3_fpkm	W106B-1_fpkm	W106B-2_fpkm	W106B-3_fpkm	Y6203-2_fpkm	Y6203-3_fpkm	Y3203-1_fpkm	Y3203-2_fpkm	Y3203-3_fpkm	Y106B-1_fpkm	Y106B-2_fpkm	Y106B-3_fpkm	S6203-1_fpkm	S6203-2_fpkm	S6203-3_fpkm	S3203-1_fpkm	S3203-2_fpkm	S3203-3_fpkm	S106B-1_fpkm	S106B-2_fpkm	S106B-3_fpkm	H6203-1_fpkm	H6203-2_fpkm	H6203-3_fpkm	H3203-1_fpkm	H3203-2_fpkm	H3203-3_fpkm	H106B-1_fpkm	H106B-2_fpkm	H106B-3_fpkm	E6203-1_fpkm	E6203-3_fpkm	E3203-1_fpkm	E3203-2_fpkm	E3203-3_fpkm	E106B-1_fpkm	E106B-2_fpkm	E106B-3_fpkm
LOC_Os01g01019	0.1	0.19	0.36	0.04	0.15	0	0.12	0.04	0	0.1	0.23	0.18	0.13	0.08	0.03	0	0	0.6	0.69	1.28	0.32	0.52	0.84	0.12	0.03	0.04	0.05	0.25	0.03	0.11	0.08	0.04	0.07	0.18	0.04	0.26	0.68	0.04	0.28	0.27	0.1	0.2	0.03
LOC_Os01g01030	0.46	0.43	0.8	0.87	0.8	0.6	2.32	2.36	1.7	4.82	4.53	1.62	1.37	1.18	5.29	5.21	6.32	12.22	10.71	9.86	10.01	9.67	8.84	11.29	9.81	11.21	2.59	2.06	2.27	1.08	1.72	1.58	6.08	5.15	6.28	9.94	10.44	10.48	5.81	7.49	13.3	12.48	11.97
LOC_Os01g01050	11.96	14.24	14.57	10.92	11.88	11.09	12.86	12.14	11.85	24.75	25.32	16.06	15.06	13.3	19.91	21.98	24.28	10.05	10.2	10.11	7.77	7.75	9.52	8.61	7.98	8.43	24.63	21.33	22.66	11.35	11.7	14.04	28.1	26.1	26.72	13.78	11.74	9.26	8.26	7.29	15.19	12.69	14.08
LOC_Os01g01060	27.59	23.29	24.04	16.57	19.21	21.18	61.84	46.91	49.84	100.97	97.21	74.83	79.27	82.53	151.4	142.64	132.89	170.92	141.36	161.82	128.41	144.03	178.9	156.22	119.11	146.26	85.8	71.36	83.63	22.41	16.42	18.97	120.65	100.15	103.92	166.56	162.11	263.54	222.2	137.08	235.18	207.51	223.28
LOC_Os01g01090	0.04	0.02	0.04	0.02	0.04	0.1	0	0.02	0	0.1	0.1	0.03	0.06	0.11	0.02	0.02	0	0.08	0	0.05	0	0	0.04	0	0	0	0.08	0.09	0.06	0.03	0.04	0.13	0	0	0	0	0	0.05	0.02	0	0.01	0	0
LOC_Os01g01115	0.12	0.17	0.19	0.3	0.13	0.19	0.83	0.43	0.98	5.2	4.52	0.18	0.24	0.26	3.02	2.71	3.31	2.41	2.55	2.72	1.39	0.78	0.92	2.01	1.94	1.75	2.69	1.74	1.9	0.38	0.29	0.29	4.81	4.62	4.67	2.14	1.58	1.1	0.42	0.78	3.42	2.65	2.38
LOC_Os01g01120	6.62	12.28	18.51	14.88	10.69	10.76	13.36	3.25	3.82	66.3	64.04	49.11	29.2	21.4	45.88	65.51	86.81	24.47	23.14	28.16	16.08	17.65	14.56	20.22	25.69	19.75	78.92	66.76	64.22	50.24	43.68	43.72	98.07	82.86	93.2	32.3	36.88	17.9	21.59	21.87	37.71	32.89	43.01
LOC_Os01g01160	121.16	94.12	117.3	125.94	135.84	136.88	138.81	134.36	126.27	12.63	12.55	107.98	86.29	93.32	45.3	42.43	41.06	7.43	6.97	5.53	5.75	7.11	3.76	7.79	6.17	7.19	29.57	38.67	26.51	175.4	175.73	157.4	18.75	20.65	21.72	9.71	9.33	12.71	14.51	10.91	11.22	10.8	11.96
LOC_Os01g01170	0.6	0.59	1.06	1.18	0.86	0.67	0.27	0.12	0.12	0.12	0.09	0.94	0.78	0.51	0.19	0.08	0.17	0.91	0.49	0.76	0.77	0.6	0.63	0.65	0.42	0.68	0.23	0.19	0.24	1.45	2.29	1.93	0.05	0.13	0.04	3.3	2.5	4.38	2.46	2.27	4.73	3.38	2.61
LOC_Os01g01190	0	0.14	0	0.07	0.24	0.06	0	0.05	0	0	0.05	0.04	0.18	0.07	0.02	0	0	4.11	4.04	3.4	15.71	13.39	11.54	4.76	3.48	3.23	0	0	0	0.17	0.2	0.07	0	0	0.05	19.39	10.16	33.38	25.36	14.55	16.4	15.99	12.48
LOC_Os01g01270	0.03	0.06	0.01	0.04	0.1	0.12	0	0	0	0.06	0.04	0.04	0.05	0.04	0	0	0	0.07	0.1	0.09	0.14	0.2	0.17	0.01	0	0	0.03	0.03	0.08	0.08	0.11	0.05	0	0	0	0.04	0.05	0.12	0.01	0.02	0	0	0
LOC_Os01g01280	83.7	95.14	80.18	77.3	71.38	76.04	73.27	77.59	67.76	77.49	74.62	43.35	43.78	36.48	45.46	49.55	56.72	14.82	16.24	16.08	3.68	5.13	4.33	12.48	14.36	11.67	62	50.95	60.58	77.19	68.45	80.42	84.77	76.71	73.6	13.23	16.18	10.18	12.32	13.93	22.5	21.24	23.23
LOC_Os01g01290	1.36	0.85	0.95	0.7	0.58	1.45	1.03	1.24	0.69	1.74	1.54	2.45	2.14	1.36	1.27	1.47	1.02	0.22	0.24	0.6	0.06	0.09	0.08	1.03	0.24	0.36	1.08	0.47	1	1.79	1.06	2.31	1.05	1.33	1.19	0.19	0.2	8.11	3.34	0.35	2.36	3.42	0.61
LOC_Os01g01295	12.98	13.58	12.7	11.85	11.42	15.79	10.17	9.67	9.62	6.38	6.65	12.47	12.88	14.7	8.46	7.08	6.27	6.68	6.89	6.91	10.72	10.04	10.42	9.63	6.74	8.65	5.89	5.57	5.65	13.53	9.92	11.27	6.57	5.96	6.34	8.37	7.61	13.62	9.11	9.49	8.21	9.59	8.03
LOC_Os01g01330	2.41	1.78	2.26	1.96	1.87	1.91	5.81	5.4	5	3.98	4.72	4.07	3.97	4.88	9.43	7.57	6.37	6.62	5.97	7	4.2	4.39	4.94	7.1	5.35	7.43	5.23	4.84	5.28	2.07	2.01	2.22	4.06	5.28	5.13	6.22	4.66	4.15	2.73	4.44	6.63	5.53	5.9
LOC_Os01g01340	16.27	17.46	36.26	33.47	21.17	31.28	146.72	68.97	61.08	3473.78	3448.7	173.95	105.13	85.8	1060.85	1309.11	1960.89	307.52	317.85	354.84	35.73	37.64	39.1	274.36	365.79	272.33	3294.46	3125.71	2415.42	52.57	53.57	64.19	4425.22	3656.67	3692.91	508.36	508.61	25.97	59.9	39.21	552.71	485.58	467.35
LOC_Os01g01350	0.29	0.23	0.26	0.24	0.24	0.2	0.12	0.67	0.66	12.82	14.33	0.24	0.6	0.35	4.72	5.32	5.79	8.43	8.87	8.93	9.16	8.82	11.52	8.52	6.32	8.22	6.94	6.42	6.33	0.25	0.21	0.49	10.19	10.06	10.55	11.8	12.78	17.7	14.66	7.95	15.26	12.22	10.21
LOC_Os01g01360	3.72	3.84	4.4	4.18	3.54	3.98	4.1	4.01	4.13	3.49	3.55	6.53	7.66	6.69	4.97	4.39	5.73	3.86	3.26	2.83	3.37	3.52	3.28	4.14	2.45	4.42	3.98	2.77	3.73	8.71	9.22	9.21	3.58	3.24	3.69	3.11	2.2	4.36	3.99	2.67	3.07	3.17	3.43
LOC_Os01g01430	0.45	0.52	1.27	1.11	0.9	1.05	1	1.51	0.62	0.81	0.84	0.46	0.79	0.55	0.85	0.75	1.15	0.08	0.06	0.08	0.73	0.51	0.55	0.35	0.05	0.12	1.52	1.25	0.88	0.87	1.69	1.17	1.36	1.41	1.39	0.47	0.19	0.39	0.28	0.75	0.61	0.65	0.76
LOC_Os01g01470	0	0.07	0.03	0	0	0	0	0	0	0	0	0	0	0	0	0	0	0	0	0	0.03	0.06	0	1.26	0.12	0.08	0	0	0	0.04	0.03	0	0.03	0	0.06	0.15	0	38.51	15.2	0.07	5.05	16.33	0.81
LOC_Os01g01510	4.7	5.77	5.07	3.75	4.11	3.68	12.43	13.27	10.98	25.9	25.92	9.64	11.1	11.78	29.92	30.3	25.86	16.99	16.53	18.03	15.07	15.68	17.98	18.44	15.92	18.58	18.64	19.68	18.62	3.46	4.28	4.27	28.35	26.66	28.49	25.27	20.59	26.48	17.76	13.11	33.08	31.63	27.97
LOC_Os01g01520	0.39	0.27	0.66	0.72	1.61	1.27	0.37	0.58	0.5	0.41	0.78	3.23	2.11	2.16	0.4	0.36	0.56	24.36	23.47	22.32	42.13	43.03	36.6	29.97	25.77	28.91	0.43	0.19	0.7	1.45	1.38	1.13	0.34	0.3	0.34	16.74	14.97	30.5	35.73	38.93	20.73	16.63	24.47
LOC_Os01g01550	0.02	0	0	0	0	0	0	0	0	0.11	0	0	0	0	0	0	0	0.11	0.09	0.06	0	0	0	0	0	0	0	0	0	0	0	0	0	0	0	0	0	0	0	0	0	0	0
LOC_Os01g01570	4.02	4.33	3.45	5.93	6.52	5.09	9.51	10.63	9.71	6.44	7.32	8.07	6.64	7.54	10.88	11.46	12.62	9.96	9.07	10.31	19.82	17.88	18.32	16.09	13.43	16.73	7.08	5.12	5.71	5.92	6.8	7.25	11.11	11.36	11.54	10.49	8.39	16.54	11.24	11.78	16.96	15.69	15.99
LOC_Os01g01600	0.89	0.78	1.15	0.74	0.88	0.94	0.62	0.43	0.61	0.36	0.6	1.31	1.87	1.51	0.82	0.67	1.22	3.47	2.87	3.57	2.92	3.7	3.91	6.55	5.18	5.42	0.22	0.39	0.29	0.51	1.14	0.8	0.64	0.76	0.77	2.12	1.41	3.48	3.49	3.33	5.37	3.77	5.05
LOC_Os01g01620	25.99	26.77	28.27	21.65	18.03	21.18	20.67	22.98	32.1	42.58	44.21	18.11	20.74	21.92	26.95	24.78	26.6	51.97	62.2	52.83	43.62	39.99	35.38	46.44	44.6	43.41	39.6	33.59	35.79	22.75	19.92	21.61	30.37	33.01	35.12	44.03	44.38	34.14	42.5	41.64	50.58	48.26	50.16
LOC_Os01g01650	0	0	0.04	0.09	0.03	0.09	0.1	0.03	0.06	0	0.1	0.1	1.34	0.48	0.53	0.08	0.17	38.12	31.58	29.21	102.24	114.27	91.17	53.88	24.2	54.47	0.04	0	0.02	0.14	0.07	0.03	0.03	0.08	0.14	3.59	3.96	14.73	17.92	13.87	6.51	6.57	5.63
LOC_Os01g01660	85.58	240.75	254.24	364.84	430.65	224.68	42.43	6.16	20.32	44.3	29.36	10.79	19.21	14.51	58.13	24.78	16.47	99.16	80.4	73.32	88.08	102.93	85.24	136.37	47.77	102.06	66.03	33.12	92.85	20.71	32.19	35.95	51.01	60.08	65.87	33.53	23.18	119.75	122.88	43.76	75.35	94.73	78.28
LOC_Os01g01670	1.14	1.93	1.27	0.98	1.05	2	7.65	5.92	5.52	9.55	11.65	4.42	4.25	5.03	17.35	13.57	13.33	6.81	7.3	8.35	5.6	5.52	6.23	11.06	8.01	8.35	12.85	10.87	11.87	1.87	1.24	1.46	16.36	16.04	13.77	10	9.22	11.22	10.56	5.21	20.91	19.41	17.5
LOC_Os01g01680	1.84	2.07	2.21	2.26	2.37	1.76	7.16	6.9	6.75	0.97	0.46	0.2	0.43	0.31	1.44	1.62	1.21	0.11	0.44	0.21	1.15	0.95	0.51	1.38	0.66	1.43	0.79	0.55	0.63	2.17	2.12	1.54	1.4	2.17	2.03	0.33	0.4	1.04	1.54	0.86	2.57	0.91	2.74
LOC_Os01g01689	2.67	3.04	2.84	2.31	2.35	2.32	7.41	7.47	6.87	13.05	12.7	3.28	3.39	3.55	10.4	11.78	10.53	10.02	11	10.38	7.58	7.91	8.31	12.87	8.76	10.49	11.34	11.72	10.29	1.89	2.1	2.16	11.08	10.65	10.79	9.4	7.1	5.68	3.03	4.52	10.32	8.66	7.97
LOC_Os01g01700	45.85	39.43	39.87	41.85	41.2	41.88	53.51	52.4	60.96	86.17	85.77	38.5	36.37	37.74	72.3	68.84	77.73	83.69	78.68	86.82	73.94	72.53	73.4	84.42	75.91	86.67	63.29	64.07	66.22	37.01	38.17	36.67	85.31	84.75	84.17	81.36	74.84	89.93	91.76	61.37	86.98	92.72	97.81
LOC_Os01g01710	171.77	192.82	199.93	190.99	189.47	193.85	262.36	259.04	235.76	112.6	105.91	220.65	233.7	316.54	185.58	180.08	172.45	25.25	26.32	28.01	21.7	20.41	20.57	29.92	27.89	25.57	201.65	206.67	205.41	256.06	287.26	287.33	144.3	147.14	146.64	89.91	87.43	47.73	50.3	56.31	96.1	111.13	75.91
LOC_Os01g01730	0	0	0	0	0	0	0	0	0	0	0	0	0	0	0	0	0	0.13	0	0	2.68	5.24	3.24	0	0	0.08	0	0	0	0	0	0	0	0	0	0	0	0	0	0	0	0	0
LOC_Os01g01740	0.13	0.1	0.17	0.18	0.2	0.39	0.66	0.75	0.44	9.63	12.03	1.69	1.37	1.47	2.63	2.92	3.32	12.82	13.34	11.59	11.15	11.07	10.68	11.33	8.13	9.79	3.75	3.51	2.93	0.81	1	0.78	3.93	4.07	4.38	9.75	8.74	7.21	5.04	6.34	14.26	13.43	10.23
LOC_Os01g01770	0	0	0	0	0.07	0.04	0.09	0	0	0.39	0.26	0.14	0.2	0.22	1.1	0.51	0.62	3.3	2.57	3.59	0.22	0.14	0.09	2.5	3.53	2.27	0.27	0.11	0.24	0	0.05	0.09	0.54	0.56	0.54	1.39	3.06	0.21	0.35	0.93	2.01	1.05	3.38
LOC_Os01g01780	0.22	0.15	0.27	0.31	0.27	0.16	1.01	0.97	0.46	1.72	1.46	0.26	0.26	0.55	1.5	1.59	1.38	2.94	2.62	3.01	2.25	2	1.82	4.43	3.7	5.33	0.55	0.51	0.54	0.53	0.32	0.38	1.23	1.61	1.43	2.17	1.95	1.59	1.42	1.52	3.65	3.09	3.82
LOC_Os01g01840	0	0	0	0	0.11	0	2.1	1.57	0.31	0	0.03	0	0	0.02	7.49	11.4	18.1	0	0	0	0	0	0	0	0.06	0.07	0	0	0	0	0	0	6.55	10.73	9.73	0.04	0.04	0.1	0.03	0	1.12	1.25	1.42
LOC_Os01g01870	2.6	3.62	3.54	4.7	2.98	4.14	12.85	10.56	9.7	6.69	9.43	11.07	17.72	18.84	18.89	16.76	19.29	7.34	5.15	7.32	2.08	2.7	3.01	13.43	12.29	11.45	4.46	2.57	4.25	11.82	10.65	11.11	16.71	15.1	15.87	1.89	3.99	3.42	4.21	2.52	9.58	7.98	9.67
LOC_Os01g01890	0.14	0.49	0.51	0.8	0.57	0.9	0.29	0.15	0.22	0.61	0.65	0.98	1.38	1.05	0.26	0.28	0.26	1.1	1.04	0.76	1.08	0.88	0.85	0.73	0.88	0.93	0.41	0.35	0.37	2.44	2.51	1.81	0.3	0.22	0.28	7.38	5.48	10.28	7.66	5.18	7.06	7.96	5.96
LOC_Os01g01940	0.94	1.15	1.13	0.62	0.81	0.55	0.22	0.33	0.87	1.38	1	0.03	0.28	0	0.18	0.59	0.36	0.12	0.3	0.09	0.98	0.35	0.56	0.48	0.15	0.38	0.35	0.4	0.54	0.94	0.15	0.6	0.54	0.33	0.4	2.09	0.76	4.11	2.5	0.64	3.08	2.22	2.11
LOC_Os01g01980	0	0	0	0	0	0	0	0	0	0	0	0	0	0	0	0	0	0	0	0.06	0.14	0.75	0.81	0.07	0	0.13	0	0	0	0	0	0	0	0	0.07	0	0	0.07	0	0.04	0.06	0.2	0.11
LOC_Os01g02000	1.19	1.21	1.54	2.93	2.98	2.65	5.23	5.4	4.95	3.63	3.49	5.63	7.54	7.86	3.41	3.47	3.92	4.69	5.53	4.38	10.73	12.31	10.44	6.94	3.44	5.51	5.31	5.53	4.93	10.44	8.87	9.37	3.35	3.38	3.51	3.29	4.4	2.19	3.75	6.26	4.86	1.73	5.41
LOC_Os01g02010	0.03	0	0	0.12	0.22	0.05	0.03	0	0.06	0.28	0.7	0.33	0.47	0.33	0.36	0.31	0.13	41.16	14.99	16.28	111.61	142.54	91.2	14.52	10.76	19.92	0	0	0	0.13	0.14	0.19	0.16	0.08	0.3	12.16	6.86	14.58	21.29	16.23	5.13	6.62	9.69
LOC_Os01g02040	0.62	0.76	0.47	0.79	0.9	1.04	1.43	1.98	1.81	6.76	6.9	1.68	1.72	1.61	6.14	4.92	4.8	12.3	11.43	11.26	12.78	10.26	10.58	11.17	8.79	10.24	3.09	3.8	3.93	0.76	0.67	1.36	4.26	4.77	4.88	13.18	12.29	9.42	6.91	6.86	13.85	12.4	11.3
LOC_Os01g02050	1.09	1.44	1.35	1.89	1.84	1.49	1.02	1.38	1.16	1.74	1.46	3.84	4.37	3.94	1.71	1.21	1.81	22.18	39.7	42.58	3.64	4.33	6.36	33.96	69.33	37.1	2.47	2.01	2.41	3.73	3.81	3.36	1.2	1.4	1.12	17.1	35.66	10.58	23.81	49.27	15.61	21.85	24.87
LOC_Os01g02060	0.23	0.52	0.05	0.22	0.36	0.15	0	0.14	0	0.99	1.2	0.84	0.95	0.52	0.35	0.44	0.15	4.7	3.72	3.66	9.52	5.9	6.68	5.73	3.12	6.54	0.31	0.14	0.18	0.46	0.52	0.65	0.38	0.05	0.22	2.88	2.86	2.19	2.18	2.12	3.33	2.16	2.83
LOC_Os01g02080	0.46	0.26	0.2	0.33	0.31	0.4	1.45	0.19	0.29	18.78	22.86	13.36	11.84	6.79	33.59	40.2	46.38	6.26	5.52	7.29	5.63	6.28	4.79	11.77	16.35	12.99	9.09	10.04	5.95	2.8	3.06	2.48	41.45	35.76	41.3	6.4	7.95	4.35	6.25	7.53	22.3	21.68	23.36
LOC_Os01g02120	0	0	0	0	0	0	0	0	0	0	0	0	0	0	0	0	0	0	0	0	0.26	0.09	0.08	0	0	0	0	0	0	0	0	0	0	0	0	0	0	0	0	0	0	0	0
LOC_Os01g02130	0.6	1.01	1.12	1.37	1.17	0.89	2.81	3.98	7.78	0	0.05	0.04	0.05	0.1	0.12	0.51	0.23	0.12	0	0.23	0.05	0.05	0	0.14	0.68	1.09	0.23	0.24	0.36	0.2	0.05	0.28	1.6	2.18	2.1	0.97	0.67	0.09	0.58	0.18	3.36	3.19	2.56
LOC_Os01g02150	2.05	0.86	1.34	2.01	3.34	3.17	3.19	3.41	2.67	8.7	7.99	5.76	10.37	7.08	7.59	4.29	6.08	234.59	171.84	96.66	267.29	332.26	149.66	146.28	91.75	135.5	1.91	2.66	2.24	2	3.42	2.29	3.29	3.2	3.1	30.83	28.48	24.9	21.56	44.7	12.55	23.21	37.97
LOC_Os01g02170	0.17	0.24	0.2	0.17	0.16	0.24	2.18	2.23	1.58	1.05	1.38	0.52	0.84	0.58	5.39	5.65	5.25	2.18	1.62	1.97	1.43	1.51	1.7	4.43	3.23	3.83	0.8	0.88	0.91	0.39	0.29	0.12	4.33	4.24	4.7	1.87	1.9	2.72	2.24	1.53	5.95	5.35	5.8
LOC_Os01g02190	0	0	0	0.04	0.03	0.04	0.04	0.04	0.08	0	0	0.03	0	0.03	0	0	0.04	0.46	0.63	0.41	11.22	12.83	7.97	0.48	0.11	0.33	0.05	0	0.06	0	0.09	0.13	0.24	0.15	0.17	0	0.3	0.16	0	0.21	0	0.03	0
LOC_Os01g02250	0	0	0	0	0	0	0.05	0.03	0	0	0	0	0	0	0.08	0.04	0.02	0.01	0.01	0	0	0.01	0.02	0.36	0.16	0.13	0	0	0	0	0	0	0	0.05	0.03	0	0	0	0	0	0.06	0.07	0.03
LOC_Os01g02260	0.03	0.04	0	0.03	0.06	0.06	0.04	0.04	0.07	0.14	0.14	0.2	0.12	0.53	0.03	0	0.04	0.25	0.31	0.49	1.26	1.55	1.27	0.13	0	0.11	0.18	0	0	0	0.24	0.26	0.07	0.13	0.04	0.12	0.19	0.18	0.1	0.7	0.03	0	0.09
LOC_Os01g02270	0.29	0.38	0.24	0.42	0.36	0.41	0.23	0.24	0.22	0.88	0.98	0.56	0.6	0.67	0.31	0.11	0.18	1.19	1.18	0.79	1.87	1.62	1.49	0.75	0.58	0.57	0.56	0.68	0.52	0.41	0.55	0.73	0.26	0.27	0.18	0.65	0.83	0.77	1.09	0.89	0.13	0.23	0.17
LOC_Os01g02300	0.02	0.09	0.1	0.07	0.03	0.02	0.09	0	0.03	0.11	0.19	0.04	0.06	0.04	0.22	0.13	0.14	5.32	5.97	5.47	1.77	1.69	2.12	7.59	7.61	6.25	0.09	0.02	0.1	0.05	0.02	0.14	0.24	0.15	0.11	2.15	2.86	1.95	2.3	3.5	3.19	2.94	3.17
LOC_Os01g02310	0.24	0.31	0.32	0.3	0.39	0.28	0.15	0.07	0.13	0.03	0.09	0.35	0.16	0.27	0.06	0.1	0.16	0.02	0	0.04	0.1	0	0.02	0.02	0	0.02	0.14	0.15	0.1	0.29	0.35	0.58	0.18	0	0.12	0.15	0	0.02	0.1	0.16	0	0.03	0.09
LOC_Os01g02334	2.92	1.93	1.59	2.57	2.14	2.3	1.59	1.67	1.26	5.51	4.06	1.14	1.71	1.5	1.39	1.05	0.98	10.92	11.56	9.2	10.35	11.11	9.15	4.62	3.53	3.07	2.31	2.91	2.23	2.15	3.58	3.32	1.46	0.74	0.93	8.76	6.44	9.1	7.97	8.12	3.08	2.03	2.38
LOC_Os01g02350	0.61	0.76	0.61	1.32	0.89	0.75	0.12	0.02	0.03	0.54	0.55	0.38	0.26	0.3	0.11	0.04	0.02	1.95	2.28	2.07	1.41	1.37	1.53	2.99	2.68	2.88	0.72	0.59	0.61	0.61	0.52	0.53	0.14	0.06	0.05	4.17	3.89	2.37	2.26	2.26	4.61	4.75	3.93
LOC_Os01g02370	6.64	10.12	9.97	7.4	5.68	5.26	0.88	0.71	0.84	3.03	2.4	2.49	2.15	2.15	1.12	1.71	1.51	0.22	0.52	0.58	0.1	0	0.04	0.02	0	0.02	4.45	3.95	4.51	3.38	2.97	3.45	1.73	1.06	1.67	0.7	0.35	0.23	0.34	0.34	0.05	0.01	0.02
LOC_Os01g02390	39.26	53	50.77	47.61	33.01	32.77	1.99	3.23	6.88	20.53	23.39	15.45	13.46	13.49	1.95	1.62	1.74	12.56	12.74	14.17	14.93	14.8	14.83	6.93	5.81	5.95	27.24	29.41	23.75	17.63	18.34	23.42	2.22	2.38	2.98	18.04	18.89	13.15	13.21	17.07	8	6.72	6.39
LOC_Os01g02400	48.5	72.87	68	66.35	51.78	53.07	13.42	17.46	28.21	46.96	44.76	25.64	23.38	22.36	7.45	8.2	8.21	6.45	7.95	6.85	7.38	5.53	6.19	1.6	1.99	1.84	67.09	67.68	55.08	39.39	49.01	53.71	11.69	13.57	12.62	13.91	18.08	10.4	8.31	12.32	7.31	7.84	6.72
LOC_Os01g02410	0.5	0.71	0.45	0.32	0.34	0.37	0	0	0	0.27	0.26	0	0	0.01	0	0	0	0	0	0.02	0	0	0	0	0	0	0.58	0.57	0.68	0.27	0.21	0.2	0	0	0	0.07	0.04	0.04	0.02	0.01	0	0.02	0
LOC_Os01g02420	2.62	4.14	4.21	2.3	2.23	1.95	0	0	0	1.68	1.89	0.95	1.2	1.23	0.02	0	0.03	2.2	2.19	1.78	2.04	2.5	3.12	0.13	0	0.02	1.87	1.73	2.09	2.26	1.71	1.93	0	0	0	1.79	2.02	1.54	1.08	1.79	0	0	0
LOC_Os01g02430	4.69	4.97	6.43	6.25	5.17	4.87	0.04	0.04	0.02	7.65	9.34	6.97	6.15	5.92	0	0	0	13.64	13.9	14.32	18.68	15.96	18.56	0.78	0	0.02	8.77	9.27	8.66	5.71	5.37	6.37	0	0.03	0.02	10.94	11.44	10.83	10.86	11.73	0	0	0
LOC_Os01g02440	0.25	0.63	0.57	0.75	0.56	0.43	0	0.03	0	0.49	0.38	0.2	0.17	0.51	0	0	0	0.82	1.02	0.86	1.2	1.75	1.2	0	0	0	0.64	0.1	0.74	0.22	0.25	0.42	0	0	0	0.91	0.78	0.63	0.26	0.7	0	0	0
LOC_Os01g02490	9.29	10.74	13.31	8.71	9.73	7.4	4.51	5.95	5.95	5.46	6.05	5.63	6.03	5.85	5.08	4.8	4.02	0.88	0.82	0.76	1.24	0.9	1.23	0.92	0.84	0.72	7.93	7.72	7.68	8.57	8.87	11.06	3.35	4.51	5.64	1.64	1.53	0.57	0.37	0.71	1.13	0.76	1.78
LOC_Os01g02560	81.76	93.8	100.88	81.4	79.75	66.71	23.2	32.95	41.94	29.78	29.63	21.72	19.71	20.94	7.63	8.58	8.26	1.21	1.89	2.07	1.82	1.88	1.74	0.89	0.51	0.96	44.66	46.15	49.66	32.35	34.52	42.11	9.01	11.41	10.89	3.79	2.77	1.37	1.19	1.59	0.88	1.36	1.19
LOC_Os01g02570	90.41	127.4	125.9	128.43	111.29	99.95	21.76	20.85	22.63	23.72	24.82	42.83	36.49	36.24	12.02	14.56	15.35	1.4	0.94	1.56	1.12	0.91	1.43	0.23	0.21	0.09	81.07	75.26	69.4	72.4	67.96	82.7	15.5	16.11	18.29	3.03	3.4	2.45	2.32	1.46	0.71	0.81	0.69
LOC_Os01g02580	0.02	0	0	0	0	0.02	8.28	10.21	12.68	0	0	0	0	0	10.65	10.15	8.89	0.08	0	0	0	0	0	0.05	0.18	0.07	0	0	0	0	0	0	4.96	5.53	5.85	0	0.02	0	0	0	0.52	0.46	0.38
LOC_Os01g02590	0	0	0	0	0	0.02	15.9	24.1	33.63	0.04	0	0.01	0	0.03	10.19	11.33	9.75	0.07	0.02	0	0	0.04	0.02	1.29	1.29	1.78	0	0	0	0	0	0	8.44	9.4	9.37	0	0	0	0.02	0	5.51	5.25	4.52
LOC_Os01g02600	1.68	1.77	1.97	2.62	2.4	3.59	14.48	17.56	18.62	0.92	1.21	0.87	1.25	0.92	6.48	7.05	6.95	0.3	0.34	0.22	0.24	0.27	0.26	0.25	0.25	0.46	2.01	0.81	1.08	1.17	2.06	1.39	7.71	9.19	9	0.58	1.72	0.68	0.73	0.55	2.98	3.47	3.22
LOC_Os01g02610	0.01	0	0	0	0	0	4.41	6.45	9.83	0.06	0.02	0	0.02	0	4.02	4.44	3.28	0.01	0	0	0	0	0	0.12	0.08	0.16	0	0	0	0	0	0	5.52	4.87	5.52	0	0	0	0	0	0.52	0.77	0.59
LOC_Os01g02680	0.66	0.82	1.1	0.88	0.63	0.26	0	0	0	0.4	0.38	0.09	0.02	0.04	0	0	0	0	0.02	0	0	0	0	0	0	0	1.09	1.05	0.79	0.37	0.32	0.37	0.02	0.05	0.04	0.02	0.08	0.02	0.03	0.04	0.03	0	0
LOC_Os01g02690	3.29	4.16	5.17	3.23	2.84	1.96	0	0.05	0	0.37	0.49	0.09	0.11	0.23	0	0	0	0.23	0.36	0.19	0.3	0.35	0.16	0.02	0	0	0.5	0.99	0.73	0.36	0.51	0.75	0	0	0	0.35	0.31	0.46	0.27	0.16	0	0	0
LOC_Os01g02700	10.72	14.67	15.45	13.52	9.76	11.91	20.9	23.14	22.75	12.62	11.86	3.38	2.27	2.61	17.98	19.03	19.46	0.83	0.78	0.91	0.25	0.19	0.38	12.95	9.83	11.95	23.64	33.89	25.58	8.4	9.39	10.04	24.07	22.39	25.04	1.22	0.86	0.67	0.74	0.65	9.71	10.16	10.34
LOC_Os01g02710	2.94	5.19	3.5	3.9	2.53	2.66	25.52	22.13	22.78	4.49	5.25	1.65	0.89	1.47	19.91	21.29	25.62	0.87	0	0.06	0	0.16	0	2.5	2.19	2.72	9.25	7.31	8.67	4.81	3.91	4.35	38.08	30.3	32.68	0.96	0.6	0.28	0.39	0.23	6.82	8.56	8.31
LOC_Os01g02730	5.06	4.38	5	6.43	5.13	5.17	0.1	0.17	0.23	2.09	1.5	0.97	0.86	1.04	0.02	0	0.14	3.12	2.86	3.04	1.75	2.45	2.25	1.14	0.93	0.73	1.85	1.69	2.3	1.48	1.28	1.35	0.11	0.11	0.1	2.9	2.38	1.84	1.74	2.06	0.67	0.73	0.73
LOC_Os01g02750	5.58	4.69	5.27	5.57	5.32	4.78	0.76	0.86	0.79	0.72	1.37	0.37	0.21	0.36	0.05	0.24	0.22	0.32	0.5	0.7	0.16	0.31	0.22	0.18	0.05	0.12	1.8	1.99	1.67	1.4	0.58	1.2	0.39	1.11	0.75	2.48	2.01	1.16	2.01	0.97	1.12	1.45	1.13
LOC_Os01g02760	1.74	1.81	1.74	2.07	1.68	1.36	0	0.02	0	7.08	6.55	1.83	0.96	1.03	0	0	0	1.09	1.42	1.47	0.23	0.27	0.28	0	0.02	0	6.4	5.31	5.75	1.13	1.72	2.18	0	0	0	1.06	0.68	0.46	0.39	0.79	0	0	0
LOC_Os01g02770	0.3	0.16	0.2	0.12	0.23	0.12	0.07	0.05	0.05	0.62	0.66	0.1	0.05	0.1	0	0.04	0.02	0.21	0.19	0.11	0.09	0.09	0.09	0.02	0	0.04	0.69	0.48	0.55	0.22	0.15	0.22	0.04	0.03	0	0.12	0.05	0.07	0	0.12	0.07	0.08	0.05
LOC_Os01g02800	0.31	0.28	0.22	0.34	0.37	0.29	0.26	0.55	0.7	0.91	1.02	0.26	0.37	0.21	0.06	0.46	0.74	0.15	0.31	0.24	0	0	0.15	0	2.83	3.36	0.96	0.8	0.97	0.35	0.15	0.31	0.33	0.43	0.54	0.17	0.06	0	0	0.12	1.18	1.15	1.28
LOC_Os01g02840	1.39	1.06	0.95	1.23	1.07	1.18	0.14	0.31	0.27	1.78	1.58	0.27	0.28	0.36	0.02	0.04	0.12	0.23	0.43	0.4	0.17	0.37	0.2	0.1	0.12	0.05	1.51	1.44	1.17	0.73	0.42	0.43	0.04	0.03	0.09	0.66	0.62	0.13	0.16	0.29	0.28	0.39	0.13
LOC_Os01g02860	0.21	0.38	0.35	0.17	0.25	0.14	0.42	0.71	0.7	2.04	2.15	0.35	0.5	0.37	0.64	0.86	0.97	3.38	3.93	3.77	1.84	1.78	1.8	1.79	1.75	2.15	1.57	1.27	1.33	0.2	0.29	0.37	1.38	0.83	1.59	3.43	2.85	1.95	1.22	1.51	3.81	2.56	2.56
LOC_Os01g02870	0.53	0.56	0.57	0.76	0.76	0.86	4.63	4.09	3.27	4.49	4.66	6.03	7.53	4.42	14.24	7.44	11.07	2.23	1.72	2.31	4.95	3.16	3.07	5.56	4.73	7.57	2.13	2.79	2.22	2.18	3.93	1.83	11.78	8.62	9.3	1.28	1.32	1.93	0.68	1.1	4.05	4.37	4.96
LOC_Os01g02890	0	0	0	0	0	0	0.28	1.05	2.16	0.06	0.03	0.04	0.02	0	0.04	0.03	0	4.72	5.11	4.7	3.82	3.57	4.35	4.27	3.29	3.84	0	0	0	0	0.03	0	0	0	0.02	7.08	5.61	5.13	4.02	4.83	5.62	4.9	3.81
LOC_Os01g02900	2.19	2.8	3.82	7.83	5.39	6.53	1.94	4.25	9.94	1.51	1.85	1.75	4.24	5.77	2.06	1.03	1.55	5.05	4.79	4.82	8.13	8.38	7.88	2.7	1.69	1.93	1.69	1.45	1.28	1.87	1.18	1.39	0.83	0.74	1.39	7.1	6.45	12.67	11.32	5.47	2.95	3.36	2.79
LOC_Os01g02910	0.07	0.07	0.16	0.06	0.28	0.16	0.17	0.4	0.44	0.2	0.35	0.14	0.27	0.16	0.33	0.25	0.12	5.08	3.39	3.54	9.06	9.55	9.08	5.01	3.48	3.77	0.12	0.15	0.08	0.28	0.15	0.16	0.15	0.12	0.21	3.6	3.56	3.14	3.08	1.72	2.81	2.63	2.86
LOC_Os01g02930	0.04	0.03	0	0	0.09	0.06	0	0.09	0	0.65	0.77	0.95	1.16	0.5	0.7	0.47	0.57	30.01	23.18	20.44	13.79	15.19	20.2	19.16	14.51	23.31	0.03	0.09	0.08	0.03	0.12	0	0.35	0.11	0.44	3.13	5.21	2.69	3.65	6.93	2.05	3.29	4.04
LOC_Os01g02940	0.01	0	0.06	0.06	0.07	0.03	0.37	0.32	0.44	0.86	0.99	2.85	5.5	5.76	2.85	1.45	1.44	61.32	41.79	38.64	68.66	76.73	69.66	32.49	19.87	35.28	0.18	0.12	0.19	0.21	0.21	0.34	0.42	0.46	0.48	32.6	23.94	34.83	27.2	28.7	21.01	22.72	23.62
LOC_Os01g02950	0	0	0	0	0	0	0	0	0	0	0	0	0	0	0	0	0	0.52	0.32	0.38	0.24	0.3	0.34	0	0	0.04	0	0	0	0	0	0	0	0	0	0.08	0.04	0	0.03	0.02	0	0	0
LOC_Os01g02960	3.16	3.48	3.27	3.94	5.2	4.04	20.38	21.32	22.08	6.95	7.76	4.32	4.06	4.55	28.94	27.17	27.97	13.13	12.49	11.87	12.41	13.06	14.82	26.55	22.78	28.31	4.83	6.15	6.62	3.58	3.53	3.67	30.74	30.84	31.28	13.16	12.73	10.69	9.26	11.52	30.4	30.33	30.89
LOC_Os01g02980	0	0	0	0	0	0	0	0	0	0	0	0	0	0	0	0	0	0	0	0	0	0	0	0.17	0.46	0.19	0	0	0	0	0	0	0	0	0	0	0.08	0	0	0	0.15	0.08	0.15
LOC_Os01g03040	181.34	180.02	152.16	161.32	158.03	160.51	180.52	190.72	217.4	41.59	41.69	129.1	124.89	122.73	75.32	77.42	72.32	8.89	9.67	10.05	16.94	16.66	18.64	12.1	11.74	11.79	77.16	88.98	96.78	186.14	179.63	170.39	62.47	61.41	58.68	26.29	24.21	33.02	36.75	33.97	26.02	25.96	28.25
LOC_Os01g03070	28.5	25.84	26.83	21.89	23.68	24.46	43.32	42.51	37.02	52.63	56	42.61	43	51.31	68.43	68	57.37	68.31	64.57	69.97	59.2	61.22	69.36	74.71	57.47	69.84	47.27	50.96	48.1	16.91	20.17	20.74	53.04	53.84	52.54	71.24	68.43	89.59	66.72	53.31	98.33	94.79	77.23
LOC_Os01g03100	0.31	0.28	0.21	0.38	0.25	0.25	0.31	0.29	0.37	0.64	0.81	0.42	0.14	0.18	0.38	0.41	0.46	2.08	2.35	2.44	3.89	2.07	2.99	2.56	2.58	2.62	0.44	0.39	0.45	0.18	0.25	0.58	0.69	0.83	0.75	3.59	3.09	2.37	2.62	2.29	3.42	3.11	3.47
LOC_Os01g03110	6.42	7.38	9.31	10.18	8.34	8.29	9.58	9.41	8.39	25.87	27.82	9.98	10.97	11.08	18.93	17.85	19.55	40.07	37.52	35.19	20.64	20.77	20.02	35.56	36.65	36.4	19.21	18.87	17.92	6.04	6.41	7.17	18.72	19.73	19.56	29.96	31.94	24.73	18.77	15.74	32.24	31.17	39.02
LOC_Os01g03130	0.54	0.38	0.18	0.22	0.19	0.17	0.25	0.25	0.43	0.35	0.15	0.22	0.18	0.34	0.46	0.5	0.2	0.5	0.33	0.55	0.28	0.3	0.39	0.33	1.49	0.31	0.1	0.6	0.16	0.06	0	0.08	0.26	0.32	0.2	3.58	3.24	0.76	1.23	0.96	2.61	3.24	1.91
LOC_Os01g03180	0.22	0.3	0.26	0.34	0.49	0.51	0.76	0.99	0.36	0.95	1.04	1.45	0.97	0.67	0.73	0.49	0.76	16.56	14.14	12.57	9.55	10.07	8.45	12.23	11.83	14.48	0.48	0.78	0.57	0.94	0.81	1.26	0.83	0.56	0.6	11.97	10.69	8.23	7.43	9.36	8.51	7.47	10.77
LOC_Os01g03230	0	0	0	0	0	0	0	0	0	0	0	0	0	0	0	0	0	0.02	0	0	0.7	0.37	0.36	0	0	0.08	0	0	0	0	0	0	0	0	0	0	0	0	0	0	0	0	0
LOC_Os01g03260	0	0	0	0	0	0	0	0	0	0	0	0	0	0	0	0	0	0.39	0.45	0.26	2.13	2.23	2.46	0.08	0.04	0.09	0	0	0	0	0	0	0	0	0	0	0.02	0	0	0	0	0.02	0.02
LOC_Os01g03270	0	0	0	0	0	0.09	0	0	0	0	0	0	0	0	0	0	0	0.17	0.52	0.46	0	0.06	0.1	0.52	0.22	0.94	0	0	0	0	0	0	0	0	0	0.11	0	0.1	0.18	0.22	0.12	0	0.08
LOC_Os01g03290	0	0.12	0.06	0	0	0	0	0	0.09	0.69	0.88	0.51	0.67	2.09	0.46	0.5	0.35	0.08	0	0.04	0.21	0	0.15	0	0.13	0	0.55	0.76	0.42	0.21	0.05	0.2	0.53	0.35	0.21	0.05	0.31	0	0	0	0.12	0.07	0.04
LOC_Os01g03300	0	0	0	0	0	0	0	0	0	0.1	0.18	0.15	0.04	0.44	0.03	0.13	0.15	0.74	0.46	0.78	1.28	2	1.19	0.51	0.29	0.3	0.05	0.05	0.08	0	0	0	0	0.04	0.16	0	0.04	0	0.03	0.02	0.03	0.03	0.06
LOC_Os01g03310	2.11	3.84	2.81	14.69	3.84	22.77	6.34	2.22	1.1	120.24	190.14	86.24	117.66	318.56	71.61	59.55	77.93	5.61	8.61	6.74	0.35	0.21	0.19	3.26	9.87	5.96	99.2	70.65	79.25	46.42	22.8	30.63	47.46	29.86	37.08	31.01	32.74	12.63	23.58	13.35	10.45	11.79	13.65
LOC_Os01g03320	0	0	0	0.04	0	0.08	0	0	0	4.32	11.28	6.34	12.42	41.53	14.97	3.85	3.18	0.16	0.3	0.45	0.14	0.15	0.27	0.14	0.71	0.58	4.35	0.76	0.45	0.97	0.2	0.23	0.61	0.65	0.24	0.75	0.52	0.27	0.25	0.14	0.23	0.1	0.22
LOC_Os01g03330	3.22	3.08	4.37	4.35	4.02	5.09	1.94	1.72	1.24	0.24	0.62	0.37	0.37	0.59	0.12	0.34	0.31	0.18	0.24	0.33	0.22	0.16	0.09	0.78	2.11	0.21	1.31	1.8	1.35	1.89	1.57	2.25	0.61	1.22	0.68	4.44	4.51	8.07	9.25	6.1	1.8	2.19	1.96
LOC_Os01g03360	0	0.09	0	0.04	0	0	0.04	0.16	0	0.05	0.25	0.06	0.08	0.22	0.03	0	0.04	26.84	24.87	31.25	7.5	7.82	10.84	15.66	26.51	18.39	0	0.05	0	0	0.12	0	0.07	0	0	19.12	23.22	10.03	19.56	16.77	14.34	15.2	18.35
LOC_Os01g03390	3.48	3.36	3.08	6.76	4.7	11.93	2.25	1.11	0.84	1.78	2.88	1.14	0.89	1.59	1	0.85	2.31	12.81	10.47	20.23	4.26	2.67	2.86	11.97	45.45	12.03	2.72	2.63	3.25	6.94	5.73	7.55	2.36	1.61	2.04	111.38	101.82	48.39	85.24	58.08	130.3	107.01	132.07
LOC_Os01g03510	27.29	25.84	25.18	18.8	21.04	21.72	17.28	19	20.66	13.91	13.34	11.66	14.19	15.04	13.75	13.13	13.43	72.06	85.73	82.49	28.88	29.79	39.4	81.85	86.97	88.83	11.23	12.03	12.56	13.07	14.83	14.96	13.4	14	14.15	38.61	53.38	39.81	36.33	73.28	41.23	46.08	48.88
LOC_Os01g03530	0.78	0.48	0.74	0.2	0.25	0.4	0.83	0.48	0.67	0.16	0.13	0.03	0.15	0.11	0.23	0.23	0.22	0.8	1.14	0.68	0.24	0.41	0.25	0.71	1.2	0.62	0.15	0.15	0.25	0.19	0.19	0.06	0.44	0.28	0.41	1.13	1.49	0.69	0.85	0.69	0.71	1.13	0.79
LOC_Os01g03570	4.44	3.56	2.4	1.76	2.21	2.16	6.33	7.71	6.47	3.79	3.75	1.1	1.08	0.99	7.19	6.22	5.09	10.45	11.73	9.81	5.19	5.19	4.89	10.43	11.66	9.1	3.33	3.97	3.45	0.76	1.06	1.27	5.63	4.83	5.25	14.11	11.57	14.18	10.86	7.19	20.45	19.53	16.98
LOC_Os01g03630	0	0	0	0	0	0	0	0	0	0	0	0	0	0	0	0	0	0.13	0.14	0.02	0.27	0.31	0.38	0	0.57	0.02	0	0	0	0	0	0	0	0	0	0	0.02	0	0	0	0.02	0	0.03
LOC_Os01g03640	0	0	0	0	0	0	0	0	0	0	0	0	0.04	0	0.1	0	0.02	2.82	4.66	5.42	0.14	0.3	0.08	6.16	15	6.88	0.05	0	0	0	0	0	0.02	0	0	0.57	1.64	0.32	1.92	5.36	1.59	2.57	4.1
LOC_Os01g03650	21.86	19.1	21.65	22.5	24.53	25.99	27.68	23.61	22.28	56.03	61.33	34.53	39.09	36.88	50.44	50.88	49.84	22.39	19.36	22.28	16.21	16.9	16.23	18.02	15.71	18.16	40.66	38.46	40.04	17.39	17.13	16.15	49.41	42.06	43.15	26.51	24.82	20.56	21.85	23.56	24.82	24.35	27.19
LOC_Os01g03660	3.85	3.97	6.22	3.36	3.29	3.42	5.51	3.24	3.77	22.62	21.73	5.85	4.42	4.36	15.17	18.93	16.69	5.26	4.5	6.38	4.11	4.67	4.22	3.07	3.7	3.57	12.68	13.09	13.15	2.92	2.61	3.32	20.48	18.59	18.07	6.22	5.46	5.5	4.53	5.82	6.58	5.47	7.08
LOC_Os01g03670	0	0	0.08	0	0	0.03	0.04	0.07	0	0.09	0.1	0.03	0.08	0	0	0.21	0.04	0.78	1.32	1.54	82.65	67.07	37.34	2.16	2.52	2.39	0	0	0	0	0	0.04	0.1	0	0.11	0.31	0.47	0.14	0.22	0.69	0.38	0.88	1.01
LOC_Os01g03680	0	0.05	0	0	0.03	0.31	0	0	0.04	0.5	0.9	1.17	9.3	33.13	0.11	0.04	0.04	0.07	0	0.25	0.18	0.15	0.17	0	0.08	0.04	0.05	0	0	0.19	0.05	0.13	0	0	0	0.29	0.14	0.47	0.47	0.14	0.11	0	0.11
LOC_Os01g03690	5.69	5.74	5.49	4.32	3.48	2.92	4.5	6.84	14.76	3.6	3.84	0.44	1.07	0.84	2.38	2.2	2.11	2.16	1.76	1.89	2.82	2.83	2.58	1.23	1.34	0.88	2.17	2.3	2.12	1.24	1.04	1.26	2.45	2.63	2.52	4.51	3.82	2.05	3.16	1.63	3.52	3.4	3.21
LOC_Os01g03710	5.01	6.53	8.13	5.76	4.57	2.01	0.71	0.66	0.92	1.95	2	0.69	0.96	0.47	1.08	1.28	1.41	23.08	20.78	14.79	21.26	20.47	26.1	7.7	7.27	19.96	1.94	3.22	1.17	1.39	1.45	1.59	2.21	4.26	2.87	1.42	1.33	1.16	1	1	1.67	1.69	1.98
LOC_Os01g03730	14.49	17.82	13.64	8.3	10.05	7.41	5.02	9.14	13.26	8.65	9.87	0.95	1.62	1.26	8.7	5.4	6.01	18.44	14.64	17.19	10.33	6.89	8.54	14.08	13.59	10.9	3.2	6.51	3.38	0.8	0.8	1.54	7.16	8.51	8.89	23.09	20.97	9.67	7	5.47	20.1	16.67	16.86
LOC_Os01g03740	0.19	0.32	0.25	0.13	0.19	0.14	0.14	0.06	0.19	0.12	0.18	0.21	0.25	0.18	0.38	0.13	0.36	1.22	0.87	0.6	3.8	3.07	2.39	1.07	0.8	1.1	0.14	0.42	0.17	0.02	0.04	0.11	0.23	0.2	0.21	1.35	0.88	1.76	1.83	0.63	1.42	1.46	1.24
LOC_Os01g03750	3.03	3.73	2.58	4.21	4.03	4.4	2.71	5.07	6.38	3.83	4.87	2.53	2.63	2.9	4.68	3.13	3.51	8.79	7.16	8.59	12.75	11.04	10.41	10.97	11.27	8.23	3.33	3.74	4.75	2.76	2.8	2.1	3.29	3.35	2.92	22.64	19.14	35.99	37.19	19.39	15.47	15.48	16.71
LOC_Os01g03780	0.04	0	0	0.06	0.04	0.07	0	0.02	0	0	0.08	0.05	0	0	0	0	0	0	0	0.03	0.02	0	0.04	0	0.01	0.05	0	0	0	0.04	0.02	0.04	0	0	0	0	0	0	0	0	0	0	0
LOC_Os01g03810	1.93	2.11	1.81	1.93	3.03	3.38	2.03	2.41	4.14	1.48	1.81	1.56	1.45	1.66	1.78	1.91	1.25	0.1	0.25	0.27	0	0.23	0.22	0	0.04	0.31	3.29	3.23	3.61	1.87	2.05	2.11	1.24	0.96	1.6	0.29	0.11	0.05	0.09	0.21	0.23	0.42	0.37
LOC_Os01g03820	30.55	35.44	37.34	28.95	32.05	25.61	46.25	57.68	56.63	45.92	44.74	33.65	35.52	38.87	48.57	45.55	42.99	10.64	10.82	10.87	7.49	6.24	6.59	7.98	6.91	8.59	50.55	49.46	56.06	24.1	25.97	27.66	32.66	30.59	33.7	12.64	12.74	4.46	2.44	3.87	13.31	13.16	11.71
LOC_Os01g03840	0	0	0	0	0	0	0	0	0	0.06	0	0	0	0	0	0	0	0.3	0.54	0.62	1.78	1.13	0.87	0.69	0.11	0.35	0	0	0	0	0	0	0	0	0	0.49	0.46	0.09	0.04	0.08	0.33	0.06	0.25
LOC_Os01g03870	0.36	0.29	0.32	0.32	0.32	0.4	0.08	0.08	0.17	1.27	1.81	0.59	0.27	0.3	0.63	0.49	0.57	6.5	7.36	7.13	3.55	4.88	3.91	6.11	8.63	5.64	1.02	0.86	1.21	0.36	0.22	0.26	0.91	0.56	0.79	5.85	6.67	7.05	7.06	7.32	5.37	4.21	5.68
LOC_Os01g03940	0.53	0.19	0.31	1.92	2.31	1.91	3.9	4.59	1.89	2.23	3.07	4.43	8.94	8.68	4.03	4.72	5.86	4.45	4.54	3.36	4.83	5.9	4.28	3.89	3.31	3.93	4.23	2.89	3.46	2.17	2.07	1.42	1.51	2.13	2.57	6.54	6.82	4.3	5.94	7.38	3.99	4.02	5.22
LOC_Os01g03950	0.01	0.08	0.09	0.09	0.22	0.07	1.72	0.54	0.25	17.64	21.64	7.38	7.06	5.32	12.29	15.8	22.49	13.18	11.6	11.51	11.83	11.39	10.91	10.71	11.19	10.21	16.96	12.72	15.6	3.01	2	1.46	16.76	11.63	12.93	33.1	26.62	25.73	24.94	19.06	32.28	32.72	28.46
LOC_Os01g04030	8.89	8.74	10.86	7.17	7.08	5.71	11.8	14.72	12.6	12.19	14.19	6	6.05	7.66	12.38	13.61	13.87	22.07	22.01	19	16.59	19.13	15.31	24.28	19.51	28.69	14.31	14.2	13.85	4.11	6.13	5.01	18.14	15.5	17.92	22.8	20.18	27.77	24.87	12.14	30.16	30.67	29.14
LOC_Os01g04050	1.27	1.91	1	1.61	1.29	2.38	0.23	0.29	0.1	1.65	8.56	1.88	10	29.17	1.19	0.28	0.55	28.25	23.49	25.33	8.42	7.59	12.02	20.79	22.94	18.11	1.82	0.35	0.34	0.84	0.41	0.98	0.21	0.13	0.17	35.2	32.72	31.85	53.29	29.95	20.63	20.66	19.48
LOC_Os01g04090	0	0	0	0	0	0	0	0.05	0.02	0	0.05	0.02	0.03	0	0.04	0.02	0	2.35	2.39	2.08	0.29	0.14	0.82	2.14	2.47	2.53	0.29	0	0.42	0	0	0	0	0	0.13	0.77	0.97	0.4	0.42	1.33	0.3	0.36	0.4
LOC_Os01g04110	3.25	1.54	2.44	3.2	3.99	3.24	4.78	5.45	4.5	4.62	5.86	2.5	2.85	3.68	5.3	4.38	4.72	4.48	3.83	3.5	3.23	4.4	2.82	4.32	3.02	3.08	4.79	5.14	3.63	1.65	2.4	2.49	3.52	4.25	4.43	3.79	3.51	3.93	3	2.84	2.14	3.5	4.37
LOC_Os01g04120	1.09	0.97	1.14	1.64	2.08	2.08	1.07	0.94	0.58	5.74	6.19	1.3	1.01	1.3	3.89	3.58	5.6	3.06	3.05	3.13	3.05	3.2	3.23	2.13	1.45	2.3	4	3	2.77	1.37	1.05	1.29	5.09	5.24	5.98	1.26	1.76	0.78	0.98	1.29	1.58	1.55	1.83
LOC_Os01g04130	9.87	7.12	8.77	10.8	11.86	10.34	16.5	16.42	19.48	55.91	54.42	10.61	9.54	10.11	49.69	47.69	54.17	11.18	9.46	6.46	4.94	5.96	2.99	7.76	7.27	7.04	29.82	30.72	16.14	9.94	8.55	8.32	55.7	62.47	60.63	14.86	10.51	7.34	3.7	7.71	13.8	20.09	19.2
LOC_Os01g04210	0.49	0.39	0.2	0.75	0.84	1.05	0.07	0.07	0.19	0.09	0.03	0.22	0.08	0.18	0.12	0.3	0.29	0.78	0.73	0.56	1.17	0.98	2.3	1.03	0.24	0.63	0	0	0.05	0.25	0.19	0.32	0.07	0.13	0.04	0.7	0.26	2.52	2.26	0.62	0.23	0.44	0.34
LOC_Os01g04230	0.28	0.24	0.08	0.1	0.16	0.14	0.06	0.13	0.07	0	0.05	0.32	0.51	0.13	0.09	0.03	0.13	2.02	2.2	1.92	7.93	7.07	6.93	1.99	1.51	2.3	0	0.07	0.08	0.36	0.36	0.83	0.05	0.02	0.13	1.84	1.76	1.79	2.06	1.54	1.62	2.07	1.76
LOC_Os01g04250	0.08	0.11	0.12	0.08	0.07	0.04	0.29	0.28	0.23	0.79	0.54	0.07	0.08	0.04	0.25	0.23	0.31	0.39	0.44	0.36	0.3	0.45	0.29	0.12	0	0.04	0.4	0.63	0.38	0.02	0	0.12	0.35	0.48	0.45	0.42	0.23	0.6	0.3	0.17	0.12	0.15	0.19
LOC_Os01g04280	6.78	8.07	13.48	10.13	7.86	5.34	18.44	40.51	107.49	0.65	1.14	0.51	0.35	0.16	0.75	0.43	0.54	2.22	1.39	1.55	1.55	2.63	2.67	0.72	0.64	0.93	0.78	2.23	0.77	0.47	0.44	0.47	1.01	1.67	1.8	3.08	2.94	1.09	2.4	1.58	2.97	1.48	1.74
LOC_Os01g04290	0	0	0.06	0	0	0	0	0.19	0	0	0.03	0	0	0	0.06	0	0	8.25	9.93	10.47	2.59	2.84	2.66	4.56	38.23	6.57	0	0	0	0	0.03	0	0	0.03	0.03	34.71	39.04	5.5	11.29	19.39	32.78	34.99	35.46
LOC_Os01g04300	0.17	0.05	0.18	0.06	0.42	0.25	0.18	0.14	0.1	0.08	0.17	0.41	0.39	0.14	0.2	0.11	0.09	9.11	7.19	6.98	43.6	44.06	35.85	5.91	4.04	4.86	0.11	0.17	0.18	0.25	0.33	0.31	0.02	0.15	0.02	3.84	3.09	7.51	8.29	9.81	1.96	1.79	2.29
LOC_Os01g04324	0.56	0.27	0.21	0.64	0.44	0.49	0.42	0.47	0.55	3.22	2.88	0.63	0.7	0.94	1.37	1.75	1.52	0.78	0.5	0.37	0.25	0.17	0.13	0.12	0.31	0.29	1.55	1.2	1.13	0.57	0.51	0.38	2.17	2.32	2.79	0.2	0.46	0.09	0.08	0.1	0.22	0.57	0.48
LOC_Os01g04340	0.24	0	0.05	0.09	0.11	0.16	0.05	0.1	0.13	0.36	0.05	0	0	0	0.04	0.08	0.09	0.28	0.22	0.12	0	0	0.19	0.1	0.12	0.18	0.12	0.3	0	0	0.05	0.19	0.14	0.11	0.24	0.05	0	0.05	0.08	0.09	0.15	1.14	0.23
LOC_Os01g04350	99.65	87.07	72.77	88.91	88.49	73.84	38.05	41.04	60.98	45.88	55.29	76.33	75.97	118.36	42.7	45.76	50.17	199.98	178.28	177.31	287.67	336.25	261.6	167.41	130.72	185.57	82.66	50.37	63.31	54.53	50.53	58.74	48.12	42.17	48.18	108.65	101.94	68.6	130.39	118.89	126.95	113.52	140.16
LOC_Os01g04360	0.33	0.54	0.64	0.77	0.31	1.5	1.8	0.58	1.11	2.73	1.24	1.96	3.85	2.28	3.86	2.66	2.81	9.49	3.54	7.24	1.47	2.45	2.41	11.35	6.61	12.06	1.3	1.06	0.96	0.31	0.36	0.44	4.16	2.42	2.97	1.77	2.06	1.19	1.3	1.29	8.21	6.22	8.87
LOC_Os01g04370	0	0.19	0.12	0	0.24	0.27	0.27	0.16	0.23	0.52	0.35	0.57	1.46	0.26	1.72	0.74	0.78	4.81	4.51	4.69	1.91	3.01	2.02	5.1	3.81	4.33	0.76	0.13	0.43	0.07	0	0.1	0.35	0.73	0.9	3.32	2.9	11.37	10.25	6.74	12.04	10.31	10.2
LOC_Os01g04380	0.18	0.06	0	0	0	0.09	0	0	0	0.26	0	0.04	0.21	0	0.05	0	0.05	0.6	0.36	0.61	0.02	0.18	0.11	0.38	0.14	0.6	0	0	0.09	0	0	0.05	0	0.06	0.06	0.65	0.45	1.1	1.08	0.69	0.22	0.32	0.44
LOC_Os01g04390	1.31	0.89	0.9	0.63	2	1.23	2.18	2.77	2.46	4.48	4.45	2.3	1.89	1.79	2.64	2.32	2.84	5.42	4.64	4.87	4.58	4.92	4.66	5.11	6.07	5.37	2.09	1.36	2.24	2.46	1.82	2.08	2.05	2.26	1.33	8.97	10.4	3.72	6.78	3.37	8.85	7.87	8.28
LOC_Os01g04409	24.19	27.92	25.17	28.16	21.29	21.96	16.54	16.31	21.03	26.1	27.8	14.12	12.81	13	23.88	23.13	27.13	6.25	6.46	6.61	6.42	7.22	6.83	6.79	7.3	7.53	31.93	30.54	28.52	12.6	12.97	12.79	30.14	30.19	31.71	13.22	12.73	6.17	6.96	6.31	14.79	14.09	15.19
LOC_Os01g04440	0.72	1.02	0.9	0.68	0.45	0.4	0.2	0.28	0.47	0	0.13	0	0.21	0.04	0	0.02	0.11	0.09	0.03	0.16	0.67	1.2	1.41	0	0	0.08	0.07	0	0.06	0.19	0.15	0.08	0.08	0.19	0.06	0.15	0.08	0.24	0.29	0.12	0.13	0.28	0.06
LOC_Os01g04450	3.85	5.3	5.96	5.91	3.42	3.2	4.01	5.46	11.77	8.1	7.91	4.65	3.34	3.28	6.56	6.59	7.95	7.55	6.69	8.18	2.88	3.91	4.24	8.18	6.32	8.34	9.59	7	6.52	7.24	6.16	7.63	7.87	7.3	8.73	5.28	5.95	3.46	4.96	4.15	8.4	7.59	7.03
LOC_Os01g04460	0.12	0	0.08	0.17	0.13	0.22	0.02	0.1	0.21	0.97	0.84	0.11	0.31	0.1	0.45	0.57	0.73	1.07	1.09	1.41	0.74	1.05	1.05	0.92	0.96	1.07	0.77	0.71	0.36	0.16	0.07	0.23	0.6	0.9	0.45	0.99	0.96	0.7	0.75	0.63	1.2	0.75	0.93
LOC_Os01g04470	0.73	1.26	1.03	0.83	0.79	0.29	0.79	1.29	2.29	0.66	0.69	0.26	0.85	0.68	2.34	1.2	0.81	0.48	0.4	0.9	0.2	0.16	0.33	1.43	0.82	0.89	0.64	0.66	0.5	1.6	1.48	1.42	0.59	0.28	0.44	0.52	0.59	0.74	0.17	0.39	1.6	1.39	2.54
LOC_Os01g04570	2.58	2.57	2.52	2.37	1.35	1.49	1.36	1.44	1.77	0.59	0.46	0.96	0.87	1.04	0.98	1.16	0.98	0.4	0.57	0.53	0.06	0.13	0.2	0.61	0.67	0.48	0.51	0.64	0.57	0.74	0.71	1.44	0.65	0.69	1.26	0.79	0.62	0.43	0.42	0.33	0.72	0.63	0.54
LOC_Os01g04580	0.23	0.3	0.2	0.48	0.27	0.38	0.3	0.52	0.66	1.04	1.03	0.09	0.21	0.04	0.53	0.64	0.6	0.78	0.97	0.61	0.12	0.04	0.02	0.72	0.99	1.09	1.75	0.88	1.57	0.65	0.37	0.4	0.97	1.53	1.61	3.8	3.94	1.51	2.25	0.97	4.91	7.39	4.07
LOC_Os01g04590	10.67	13.07	8.99	13.61	15.21	19.76	4.89	8.3	8.28	12.4	10.07	11.64	11.09	13.89	9.99	8.64	6.31	1.41	0.83	1.56	5.21	2.55	3.55	1.48	1.15	1.13	9.18	11.12	11.21	11.13	6.82	7.59	4.09	7.67	5.82	2.92	2.08	4.66	3.96	2.25	3.65	3.9	4
LOC_Os01g04600	1.03	0.93	1.14	1.02	1.03	1.15	2.68	2.4	2.53	2.25	2.91	1.34	1.5	1.53	3.45	3.75	3.28	5.32	5.09	5.57	3.49	4.32	4	5.25	3.8	4.84	2.94	2.7	3.23	0.98	1.33	1.31	2.83	3.64	2.21	5.68	4.46	5.08	4.15	2.72	4.91	4.97	4.86
LOC_Os01g04620	0.17	0.44	0.19	0.36	0.22	0.61	0.26	0.67	1.34	1.44	1.17	0.61	0.71	0.44	1.18	0.7	0.93	0.09	0.18	0.21	0.2	0.21	0.11	0.52	0.5	0.22	1.51	1.42	2.23	1.41	0.36	0.94	0.75	1.05	1.46	5.64	6.89	5.78	6.67	7.75	1.07	2.41	2.18
LOC_Os01g04630	1.32	1	1.41	2.16	2.2	4.31	15.79	13.84	10.43	40.79	47.79	16.86	20.07	38.56	48.76	40.09	43.86	12.24	8.91	9.06	6.43	6.52	6.95	10.86	11.62	10.96	45.27	48.02	46.46	2.3	2.68	3.01	35.39	32.87	32.21	26.6	24.75	7.96	7.57	6.94	20.98	21.11	22.51
LOC_Os01g04640	0	0.24	0.11	0.09	0.04	0.09	0.05	0	0.05	0	0	0	0.39	0.21	0.25	0.17	0.05	1.94	0.83	1.06	13.29	9.73	7.26	2.16	0.6	1.51	0.18	0.06	0	0.14	0.16	0.1	0.09	0.06	0	0.6	0.66	0.91	0.93	0.97	0.49	0.25	0.63
LOC_Os01g04650	17.45	21.47	20.42	23.78	20.82	19.75	24.89	25.57	27.97	53.53	55.67	22.82	21.48	21.22	38.13	38.73	43.26	50.91	50.02	48.26	45.88	45.4	43.14	44.06	44.62	45.94	53.71	52.13	51.52	21.87	19.07	23.38	48.7	54.27	59.76	65.87	58.7	38.17	30.38	31.46	56.21	57.82	59.33
LOC_Os01g04670	0.71	1.26	2.01	1.12	1.3	0.48	7.34	5.51	3.85	9	7.28	5.07	6.2	5.5	7.31	7.02	8.75	7.84	6.78	7.55	4.97	5.21	4.64	6.23	5.63	4.21	5.83	4.75	5.01	2.47	4.08	4.93	8.48	12.08	7.9	4.28	5.15	2.45	2.76	4.32	4.11	3.29	4.12
LOC_Os01g04710	0.15	0.03	0.05	0.12	0.26	0.04	0.02	0.39	0.02	0.17	0.3	0.48	0.81	0.37	0.63	0.48	0.36	24.64	20.59	18.2	51.42	48.2	40.29	19.18	15.77	19.81	0.14	0	0.11	0.25	0.29	0.18	0.15	0.08	0.02	60.34	43.1	86.59	88.33	38.85	68.18	73.31	64.4
LOC_Os01g04730	13	13.99	14.26	11.62	11.45	10.78	27.35	23.62	27.08	35.69	41.72	23.97	24.33	26.14	50.83	49.44	51.11	51.53	50.02	50.09	37.11	40.11	37.22	52.47	46.58	56.9	38.19	32.78	38.04	13.31	10.98	13.65	45.34	40.27	43.62	76.87	66.16	78.15	88.39	44.53	97.75	95.22	103.85
LOC_Os01g04800	0.21	0.1	0.19	0.03	0.02	0.07	1.09	1.03	2.2	0.07	0.05	0.04	0.03	0.06	0.71	0.76	0.36	0.19	0.03	0.07	0.03	0.06	0	0.23	0.28	0.4	0	0.03	0	0	0.12	0.19	0.18	0.61	0.17	0.33	0.34	0.27	0.3	0.36	0.32	0.24	0.37
LOC_Os01g04860	12.28	12.24	11.77	9.73	11.07	10.67	12.61	14.42	15.12	24.53	21.52	8.9	8.82	9.92	21.03	23.15	18.46	3.81	4.73	4.24	3.33	2.98	3.46	3.84	3.86	3.11	16.57	15.41	19.78	7.21	8.63	8.15	23.71	27.41	24.76	4.64	4.46	2.24	2.64	2.9	5.66	5.21	5.02
LOC_Os01g04880	3.11	2.65	3.24	2.54	2.57	2.25	3.71	3.98	3.42	6.98	5.47	3.61	3.28	3.23	5.11	4.98	5.33	8.75	7.76	7.57	11.52	11.04	9.84	7.97	6.11	7.87	5.33	5.01	5	2.06	2.21	2.47	5.66	4.88	5.14	8.74	7.68	8	5.53	6.24	8.79	9.27	8.33
LOC_Os01g04900	53.78	49.04	56.06	49.39	46.83	53.15	69.6	61.48	53.9	105.18	103.11	60.04	56.77	55.64	101.7	104.54	96.96	16.1	16.05	17.09	8.59	8.27	8.91	11.74	14.84	11.58	83.57	87.02	86.51	48.93	53.76	48.64	108.63	106.57	104.08	21.01	21.67	11.24	11.37	15.7	27.07	24.11	25.06
LOC_Os01g04920	111.36	104.73	102.72	76.69	94.89	55.07	61.6	65.99	54.33	7.26	7.09	8.97	8.42	9.53	12.54	12.94	10.44	8.82	7.25	8.08	13.57	11.17	10	8.02	6.48	8.59	8.08	10.1	10.9	36.76	46.63	39.71	9.12	10.67	8.45	13.02	8.58	10.82	10.64	5.51	11.5	9.18	8.93
LOC_Os01g04950	40.24	48.65	48.55	34.17	35.21	33.76	20.78	30.33	45.26	25.7	28.38	10.39	9.58	8.71	12.8	11.92	18.51	41.76	40.83	45.4	34.3	31.66	32.77	41.68	48.08	43.66	28.42	23.72	25.57	14.88	10.39	15.37	28.79	25.96	27.4	49.92	45.8	15.79	20.66	16.24	48.99	51.48	48.75
LOC_Os01g05010	1.43	1.52	1.57	0.75	1.14	1.48	6.73	6.08	5.9	12.66	15.45	3.34	5.42	4	16.43	16.57	14.69	17.73	18.58	18.39	15.09	18.85	21.07	22.22	12.45	22.93	9.56	9.15	10.05	0.99	1	1	13.46	13.51	13.18	18.98	16.68	25.55	22.73	12.09	22.6	21.67	19.26
LOC_Os01g05050	0	0	0	0	0	0	0	0	0	0.14	0	0	0	0	0.14	0.05	0	0.55	0.71	0.58	1.57	2.82	2.41	0.57	0.75	0.85	0	0	0	0	0	0	0.16	0	0	0.06	0.06	0.05	0.1	0.07	0	0	0
LOC_Os01g05060	3.78	6.12	9.64	5.23	5.83	3.86	16.18	13.86	16.72	165.42	165.3	18.58	13.23	13.09	136.79	143.24	135.08	29.6	31.23	36.35	19.07	21.45	22.02	21.48	25.69	20.34	99.8	91.03	94.13	2.36	2.56	2.93	181.3	163.18	150.48	39.1	39.48	28.76	32.33	20.79	50.17	48.19	48.23
LOC_Os01g05080	6.04	5.83	11.64	5.53	4.84	7.47	7.61	4.02	4.02	100.17	97.85	36.64	25.38	25.01	72.81	81.73	78.62	25.57	24.72	29.21	14.66	15.6	19.22	18.22	22.49	17.08	54.03	50.2	48.9	10.99	8.93	8	92.16	75.01	77.56	25.77	29.84	18.36	19.53	23.31	36.49	37.56	42.33
LOC_Os01g05090	2.93	2.52	2.98	0.22	0.52	0.32	3.83	3.94	1.92	3.52	3.96	0.26	0.05	0.09	4.54	5.12	5.56	2.43	3.37	2.75	0.13	0.18	0.16	5.73	5.25	4.59	3.15	4.3	3.33	0.12	0.26	0.29	7.67	7.52	7.64	4.11	3.03	0.32	0.11	0.03	7.15	5.83	6.46
LOC_Os01g05100	0	0.06	0.03	0.05	0.02	0.02	0.03	0.18	0.09	0.06	0.02	0.08	0.13	0.02	0.12	0.02	0	6.38	23.72	31.56	0.02	0.03	0.07	17.36	81.24	18.35	0.3	0.06	0.44	0	0.05	0	0.02	0.11	0.18	11.12	27.79	8.19	21.92	45.17	15.04	21.42	26.41
LOC_Os01g05120	0.18	0.31	0.06	0.29	0.2	0.05	0.05	0.05	0.24	0	0.15	0.12	0.12	0	0.04	0.22	0.16	0.22	0.49	0.68	1.92	2.52	2.81	0.05	0.09	0.41	0.13	0.13	0.04	0.07	0	0.05	0.2	0	0.05	0.11	0.16	0	0.23	0.49	0.09	0.04	0.04
LOC_Os01g05130	5.14	4.08	3.82	6.95	6.21	7.81	1.43	2.41	1.94	6.46	5.45	6.76	8.49	8	1.82	1.9	2.46	4.39	4.96	5.56	7.51	6.55	8.11	2.67	1.47	2.06	5.75	5.22	5.51	5.59	6.39	6.81	2.54	2.26	2.06	5.58	4.62	7.22	7.43	6.15	2.28	1.69	2.29
LOC_Os01g05140	0.92	0.65	0.84	0.68	0.74	1.34	0.21	0.42	0.3	2.52	2.8	2.25	2.31	2.12	0.56	0.56	0.54	3.12	3	3.13	5.01	4.27	5.06	0.63	0.12	0.13	1.81	1.78	1.68	1.13	1.29	1.07	0.38	0.71	0.82	3.52	2.2	5.97	5.39	3.11	0.33	0.88	0.48
LOC_Os01g05150	0.52	0.4	0.75	1.62	1.47	1.86	0.06	0.17	0	0.9	0.96	0.47	1.1	0.79	0	0	0	0.23	0.61	0.54	0.62	0.85	0.7	0.85	0	0	1.15	0.9	1.45	2.54	2.06	1.15	0	0	0	15.84	11.83	8.98	10.15	6.57	0	0	0
LOC_Os01g05180	0	0.09	0	0.07	0.06	0.03	0	0	0	0	0	0.03	0.04	0.03	0	0	0	0.23	0.26	0.19	0.24	0.22	0.31	0	0	0	0.1	0	0.03	0.06	0	0.04	0	0	0	0.13	0	0.15	0.04	0.2	0	0	0
LOC_Os01g05320	0.04	0	0	0	0.03	0.02	0	0	0	0	0	0	0	0	0.02	0	0	0.03	0.02	0.03	0	0	0.04	0.15	0.24	0.18	0	0.01	0.01	0	0	0	0	0	0.04	0.12	0.23	0.14	0.02	0.04	0.08	0.06	0.06
LOC_Os01g05430	0.47	0.61	0.23	0.78	0.46	0.68	0.39	0.25	0.19	0.34	0.3	1.06	1.02	1.22	0.23	0.23	0.48	5.25	8.66	11.11	2.27	2.51	2.57	6.53	29.81	6.93	0.38	0.17	0.61	0.62	0.8	0.95	0.16	0.12	0.38	6.99	11.77	5.93	11.46	15.26	8.22	10.36	9.66
LOC_Os01g05460	0.13	0.18	0.17	0.07	0.17	0	0.46	0.99	0.67	0.37	0.64	0.17	0	0.21	0.49	0.98	0.22	2.24	2.19	1.75	1.2	1.21	0.43	3.12	1.26	2.15	0.18	0.19	0.46	0.21	0	0.29	0.56	1.38	0.83	2.65	2.34	0.14	0.59	1.33	1.92	2.03	2.51
LOC_Os01g05470	5.17	3.8	5.29	5.5	5.4	5.46	9.26	9.99	10.08	15.12	15.42	6.25	5.61	6.05	13.34	14.66	14.35	19.8	18.09	18.34	21.24	17.52	22.26	18.11	13.72	16.94	12.81	11.31	12.75	3.51	3.6	4.48	15.39	15.5	15.6	23.3	22.73	22.87	16.2	14.68	23.21	24.13	22.16
LOC_Os01g05530	5.79	4.66	4.64	4.54	4.63	3.74	6.03	6.69	5.06	12.78	12.46	4.31	4.77	5.21	9.33	9.86	7.99	6.68	6.5	6.73	8.84	6.97	8.61	6.05	4.76	6.06	9.41	9.95	9.67	2.69	3.94	5.27	8.29	9.2	10.09	6.93	7.08	4.28	3.91	4.69	5.85	6.76	5.14
LOC_Os01g05540	1.39	1.26	0.88	0.63	0	0.5	1.37	2.43	0.05	1	0.72	0.56	1.25	0.91	1.28	2.09	0.97	5.33	4.07	2.79	2.59	2.36	4.74	3.3	1.98	4.97	0.54	1.46	1.35	0.19	0.15	0.55	1.21	0.93	0.42	0.93	0.7	6.62	4.05	1.46	3.94	4.88	3.8
LOC_Os01g05560	11.64	14.19	12.51	10.27	11.05	9.97	22.89	21.15	21.24	22.88	23.61	16.57	15.78	16.34	29.51	27.66	29.95	26.29	25.83	27.58	21.12	22.36	23.14	26.89	23.73	26.25	21.06	18.37	25.26	9.5	8.51	10.21	28.54	26.09	29.56	33.68	31.54	33.4	25.64	23.55	38.24	36.95	38.47
LOC_Os01g05600	0.03	0.02	0	0.01	0.02	0.04	0.09	0.02	0.01	0.45	0.5	0.01	0	0.01	0.27	0.24	0.3	0.45	0.44	0.38	0.06	0.11	0.19	0.38	0.24	0.57	0.15	0.17	0.09	0.08	0.03	0.01	0.31	0.54	0.21	0.21	0.32	0.1	0.01	0.03	0.63	0.52	0.44
LOC_Os01g05620	0.33	0.46	0.78	0.23	0.15	0.21	0.57	0.57	0.36	3.5	3.84	0.06	0.05	0.05	2.35	3.03	2.56	2.29	2.61	2.53	0.62	0.8	0.81	2.49	1.97	2.22	1.04	1.07	1.15	0.08	0.21	0.12	3.41	4.17	3.54	1.62	1.16	0.37	0.16	0.38	3.01	2.29	2.63
LOC_Os01g05630	34.73	29.59	32.08	32.62	32.83	26.4	46.99	60.35	56.41	39.35	40.9	17.74	20.76	20.37	29.34	26.94	28.56	29.77	30.36	28.13	26.56	25.48	28.15	25.43	20.59	26.09	22.75	24.57	27.01	16.73	21.87	20.66	33.31	40.08	33.49	56.18	48.83	75.47	65.35	33.97	69.19	64.42	58.62
LOC_Os01g05640	0.18	0.26	0.17	0.39	0.38	0.24	0.53	0.82	0.72	0.4	0.53	0.2	0.16	0.14	0.19	0.21	0.2	0.19	0.17	0.21	0.16	0.09	0.14	0.19	0.35	0.09	0.29	0.32	0.34	0.54	0.36	0.36	0.34	0.41	0.52	0.65	0.59	0.24	0.34	0.12	0.73	0.61	0.4
LOC_Os01g05650	444.63	355.2	291.19	224.51	264.6	225.96	726.19	818.44	861.11	423.15	479.33	195.87	209.65	230.16	709.83	625.3	564.2	516.64	523.65	515.15	109.7	130.21	178.03	770.17	512.09	760.57	299.73	291.07	321.26	194.49	217.99	234.9	508.04	513.85	496.17	149.27	182.87	52.74	73.17	104	337.41	298.58	405.65
LOC_Os01g05730	1.83	3.79	4.02	2.07	3.73	3.4	0.13	0.66	0.65	0.88	1.93	1.49	2.28	1.83	0.03	0.99	0.59	3.91	3.87	3.69	2.48	3.96	4.12	1.5	0.99	1.15	2.27	2.25	2.12	2.12	2.82	2.01	0.72	0.03	0.22	3.23	2.83	5.78	3.52	2.73	2.51	1.64	1.76
LOC_Os01g05810	8.26	10.8	10.32	7.7	9.54	7.01	23.98	32.29	36.58	31.05	34.7	14.13	17.84	14.42	33.44	27.98	32.4	21.03	18.3	18.35	28.19	27.21	28.27	17.69	17.61	17.34	29.57	29.56	27.73	8.35	8.2	9.17	23.43	24.81	24.17	36.59	32.29	18.25	15.67	11.79	36.62	35.31	35.56
LOC_Os01g05820	0	0.06	0.03	0.24	0.23	0.29	0.05	0.03	0.07	0.88	1.06	0.93	1.22	1.57	0.72	0.28	0.44	8.95	6.84	4.42	9.5	8.98	6.58	6.29	4.49	5.27	0.48	0.53	0.54	0.88	0.39	0.49	0.25	0.34	0.27	2.56	3.07	3.3	3.16	1.5	1.83	2.48	3.17
LOC_Os01g05840	26.41	27.76	21.39	11.07	10.88	10.08	48.41	51.91	45.33	4.14	3.29	19.42	21.97	20.97	16.68	14.51	13.35	17.03	13.21	13.43	29.77	21.63	24.37	23.06	13.84	29.65	8.39	9.21	12.58	12.97	13.58	12.62	8.8	10.53	6.95	16.48	8.47	50.75	39.34	10.65	30.91	31.97	21.38
LOC_Os01g05860	0.21	0.09	0.32	0.12	0.04	0.1	0.58	0.39	0.73	2.18	2.9	0.17	0.15	0.11	1.97	2.62	1.72	1.88	1.62	2.17	0.78	1.23	1.21	1.95	1.46	1.44	1.08	1.44	1.27	0.1	0.06	0.13	3.03	2.73	2.27	1.73	1.51	1.59	1.13	0.68	2.52	1.89	2.4
LOC_Os01g05870	0.09	0.33	0.19	0.4	0.23	0.36	0.34	0.52	0.48	1.23	1.06	0.3	0.21	0.32	1.95	1.39	1.32	0.89	0.97	0.83	0.44	0.44	0.48	0.93	0.76	0.94	0.89	0.78	0.93	0.76	0.68	0.79	1.24	0.85	1.28	3.35	3.29	1.81	2.11	1.51	3.22	3.42	1.98
LOC_Os01g05890	0.97	0.43	0.48	0	0	0	1.84	2.65	2.37	0.93	1.13	0	0	0	1.65	1.68	1.81	2	1.81	2.49	0	0	0.21	3.33	3.78	4.14	0.13	0.49	0.61	0	0	0	1.38	1.45	1.81	0.58	0.69	0.07	0	0	2.25	2.24	3.45
LOC_Os01g05980	2.22	2.19	2.46	2.07	2.49	2.31	3.24	3.69	3.24	3.32	3.01	1.87	1.69	1.6	2.99	2.61	2.77	2.55	1.97	2.67	0.99	1.1	1.28	2.16	2.55	2.19	1.66	1.75	1.86	1.44	1.46	2	2.55	2.89	2.72	1.18	1.39	0.94	0.78	0.93	2.11	1.97	1.88
LOC_Os01g06000	0.51	0.59	0.7	0.73	0.71	0.83	1.41	1.21	1.21	3.31	4.09	0.76	0.77	0.57	2.69	2.64	2.76	3.05	3.22	3.06	2.36	1.56	1.97	3.82	2.76	3.13	2.47	2.06	2.35	0.54	0.67	0.68	3.19	3.18	3.33	2.79	2.37	1.55	0.45	1.48	3.13	3	3.09
LOC_Os01g06010	77.71	73.12	80.07	75.21	77.99	63.57	139.55	162.16	121.58	119.53	117.69	52.69	62.1	59.29	114.72	100.12	103.11	57.47	64.68	65.75	45.44	48.32	42.3	58.09	56.78	57.35	80.8	83.02	87.48	64.62	76.87	74.97	120.77	115.77	109.74	126.42	119.14	131.9	128.57	74.59	125.16	139.37	121.99
LOC_Os01g06020	9.59	9.12	10.63	8.47	7.98	8.54	11.41	12.74	10.93	23.84	24.26	12.03	11.52	11.36	26.91	24.56	21.66	7.69	7.78	8.53	7.13	7.32	8.09	6.27	6.73	6.52	21.03	19.32	20.12	7.44	8.37	7.03	22.13	24.6	23.66	10.34	9.86	9.36	9.69	8.53	10.74	9.83	9.61
LOC_Os01g06040	0	0	0	0	0	0	0	0	0	0	0	0	0	0	0	0	0	4.31	1.55	1.95	19.41	25.43	17.32	2.66	0.65	3.53	0	0	0	0	0	0	0	0	0	1.14	0.39	1.2	1.49	0.39	0.97	1.21	0.76
LOC_Os01g06050	0.46	0.33	0.49	1.22	1.15	1.1	0	0	0	0.64	0.84	1.5	1.74	1.54	0	0	0	1.91	2.1	1.57	4.74	4.84	4.23	0.11	0	0	0.96	0.82	0.86	1.4	1.8	1.77	0	0	0	1.36	1.57	2.16	1.9	2.01	0	0.02	0.06
LOC_Os01g06100	0.12	0.05	0	0	0.07	0.03	0.12	0.07	0.04	0	0.08	0.02	0	0.08	0.03	0.05	0.07	0.09	0	0.13	0	0.02	0	0.06	0.03	0.19	0	0.09	0.04	0	0.03	0.04	0.12	0.15	0.04	0.04	0.04	0.02	0	0.02	0.04	0.04	0.08
LOC_Os01g06140	0.42	0.27	0.37	0.09	0.26	0.03	1.28	1.48	2.15	0.65	0.57	0.13	0.22	0.23	1.08	1.14	0.98	3.65	2.45	2.87	2.59	3.06	3.75	3.26	1.42	2.95	0.88	1.56	1.24	0.45	0.66	0.68	1.45	1.33	1.73	0.85	0.83	1.19	1.13	0.26	1.54	1.06	1.31
LOC_Os01g06150	3.7	5.1	6.03	5.45	5.49	4.55	4.8	4.14	4.72	5.05	5.34	9.44	10.03	9.38	8.18	8.89	9.18	0.86	0.43	0.87	2.64	2.74	2.53	0.35	0.36	0.58	4.68	5.31	5.76	7.06	8.62	9.83	5.37	5.5	7.06	0.46	0.35	0.25	0.53	0.56	0.38	0.77	0.5
LOC_Os01g06210	2.35	2.02	4.1	3.65	3.59	2.91	1.31	2.18	1.31	0.59	0.45	0.65	0.93	0.94	0.51	0.82	0.75	0	0	0	0	0	0	0	0	0	0.63	0.53	0.61	2.22	1.8	2.31	0.36	0.66	0.91	0	0.05	0	0	0	0.04	0.1	0.07
LOC_Os01g06220	0.36	1.04	0.15	0.65	0.53	0.36	0.3	0.47	0.46	1.69	0.71	0.02	0.11	0.02	0.72	0.43	0.74	0.05	0.21	0.08	0	0	0	0.03	0	0.13	0.94	0.77	0.78	0.22	0.24	0.06	1.65	1.54	1.64	0.14	0.1	0.43	0.69	0.04	0.26	0.33	0.15
LOC_Os01g06230	2.87	1.73	0.73	2.5	2.51	0.97	2.49	3.16	3.47	0	0	0.75	1.42	0.8	0.53	0.13	0	0	0	0	0	0.18	0.31	0.17	0.14	0.16	0	0.81	0.22	2.01	1.54	1.74	0	0.19	0	0	0.16	0	0	0.1	0.13	0	0.13
LOC_Os01g06240	2.93	3.91	4.45	3.46	2.99	2.85	2.44	5.95	9.28	0.49	0.19	0.63	0.53	0.58	1.07	0.68	0.67	0	0	0.01	0	0	0	0	0	0.02	0.89	0.81	0.74	1.76	1.3	1.84	0.47	0.66	0.83	0.04	0.13	0.1	0.06	0.07	0.03	0.09	0.1
LOC_Os01g06280	9.51	10.99	11.34	14.5	13.76	12.1	27.02	31.39	38.28	30.24	29.51	16.41	18.31	20.35	37	29.6	35.75	1.1	1.05	0.9	0.31	0.49	0.33	1.81	1.9	1.82	24.54	21.64	27.83	19.74	17.38	15.31	22.42	21.56	23.66	4.86	4.49	1.54	1.79	1.58	8.17	8.44	8.1
LOC_Os01g06310	1.5	1.06	0.2	0.59	2.26	1.02	3.96	15.55	21.99	0	0.28	0.09	0	0.08	0.1	0.15	0	0.2	0.38	0.72	0.06	0	0	0	0.3	0	0	0	0.24	0.82	0.44	0.64	0.06	0.55	0.3	1.09	0.24	0.51	0.37	0.59	1.53	0.94	1.58
LOC_Os01g06340	0.22	0.25	0.12	0	0.24	0.09	0	0.05	0.28	0.06	0.05	0.08	0.06	0.04	0.09	0.13	0.1	2.26	2.05	1.81	4.2	5.01	3.61	3.03	3.12	5.01	0.06	0	0	0	0	0	0	0.06	0.16	2.01	0.89	3.47	4.12	2.63	3.06	3.58	3.54
LOC_Os01g06360	0	0	0	0	0	0	0	0	0	0	0	0	0	0	0	0	0	0.06	0.09	0.12	0.71	0.82	0.64	0.04	0.02	0.04	0	0	0	0	0	0	0	0	0.04	0	0	0	0	0.04	0	0	0
LOC_Os01g06454	2.28	1.36	1.81	0.99	1.82	1.72	2.23	1.71	2	3.41	4.39	0.97	1.07	2.31	2.87	2.27	2.05	3.64	3.27	2.83	2.66	2.8	2.99	1.99	1.99	2.38	1.6	2.15	1.57	0.71	0.91	0.9	3.24	2.92	2.03	2.84	2.9	4.87	2.68	1.59	3.43	4.61	3.33
LOC_Os01g06550	2.29	2.62	3.1	2.92	2.57	2.87	10.4	10.52	9.31	38.68	37.57	3.82	3.92	4.42	29.97	28.61	32.49	17.9	17.35	18.69	9.2	8.77	8.9	17.49	17.17	18.21	39.43	39.5	38.16	2.58	3.28	3.72	36.07	36.88	39.57	26.61	22.59	9.14	5.82	7.25	21.84	21.93	21.63
LOC_Os01g06560	0.02	0.03	0	0.02	0.06	0.05	0.03	0.14	0.1	0.13	0.21	0.19	0.03	0.11	0.04	0.13	0.16	0.11	0.1	0.11	0.14	0.23	0.36	0.11	0.02	0.1	0.07	0.34	0.13	0	0	0.03	0.05	0.06	0.08	0.2	0.27	0.74	0.71	0.58	0.04	0.23	0.19
LOC_Os01g06580	0.16	0	0.09	0.45	0.26	0.13	0.04	0.31	0.2	1.73	3.65	0.73	0.41	0.24	0.28	0.06	0.19	121.04	61.79	52.08	416.42	521.38	265.17	68	33.09	73.74	0.23	0.24	0.16	0.26	0.36	0.44	0.6	0.09	1.07	37.13	16.21	29.99	29.76	24.32	18.06	24.29	24.45
LOC_Os01g06600	8.24	10.02	9.74	11.1	8.87	8.62	6.75	5.48	4.54	23.33	22.93	9.66	10.74	8.6	10.23	14.31	13.35	21.02	21.69	21.62	13.09	13.58	15.12	16.53	17.2	17.12	22.95	19.56	16.24	8.07	8.96	11.15	25.77	28.1	25.42	22.11	21.87	17.1	16.22	15.43	22.67	22.61	21.19
LOC_Os01g06620	0.06	0	0.04	0.14	0.03	0	0	0.5	0.1	0	0.33	0	0.08	0.08	0.19	0.66	0.71	24.93	39.04	42.74	0.08	0.08	0.66	35.7	94.21	36.2	2.75	0.66	7.17	0	0.04	0.04	0.43	0.35	1.6	22.64	35.06	29.81	61.68	67.16	16.9	22.17	30.76
LOC_Os01g06630	0	0	0	0	0	0	0	0	0	0	0	0	0	0.04	0	0	0	0.39	1.09	0.63	0.16	0	0	0.79	0.31	0.5	0	0	0	0	0	0	0	0	0	0	0.26	0.15	0.18	1.28	0.13	0.22	0.08
LOC_Os01g06640	4.42	4.13	1.66	2.01	1.78	2.19	0.85	0.54	0.71	1.63	0.9	0.94	0.59	1.13	1.14	1.19	1.05	1.82	0.89	1.3	3.01	2.54	2.94	1.47	1.25	1.33	0.68	0.21	0.94	0.64	0.7	1.32	0.56	1.58	0.65	2.58	2.14	1.37	2.5	1.55	4.66	3.82	2.56
LOC_Os01g06730	0.08	0.08	0.04	0.02	0.05	0.03	0.16	0.18	0.18	0.83	0.55	0.05	0.14	0.13	0.57	0.64	0.51	0.42	0.42	0.46	0.24	0.17	0.14	0.39	0.48	0.42	0.51	0.54	0.55	0	0.01	0.03	0.73	0.68	0.81	0.98	0.93	0.1	0.06	0.15	1.14	1.27	0.89
LOC_Os01g06760	0.34	0.72	0.57	0.86	0.73	0.86	0.78	0.68	0.95	0.02	0	0	0.02	0	0.03	0.03	0	0	0.02	0	0	0	0	0	0	0	0.56	0.45	0.36	0.08	0.17	0.08	0.11	0.35	0.39	0.02	0	0	0.02	0	0.03	0.06	0.03
LOC_Os01g06790	6.66	7.26	8.19	10	6.88	8.81	6.39	8.58	7.33	10.25	12.64	9.19	8.79	9.74	13.56	12.99	8.59	1.16	0.85	1.34	0.2	0.54	0.56	1.16	1.25	1.01	8.79	9.36	9.13	9.03	15.64	16.18	6.57	7.37	8.57	1.66	1.38	0.83	0.62	1.22	1.28	1.55	1.02
LOC_Os01g06870	0.07	0	0.07	0.16	0.11	0.05	0.03	0.12	0.16	0.04	0	0.02	0	0	0.1	0.05	0.03	0	0	0	0	0	0	0	0	0	0.04	0.18	0.06	0	0	0	0.11	0.03	0.12	0	0	0	0	0	0.02	0	0.02
LOC_Os01g06882	0.16	0	0.11	0.13	0.04	0.04	0.05	0.19	0.17	0.29	0.27	0	0.05	0.07	0.19	0.39	0.28	0.43	0.22	0.23	0.05	0.05	0.09	0.34	0.24	0.41	0.23	0	0.19	0	0	0	0.35	0.05	0.19	0.2	0.19	0.04	0.12	0.17	0.27	0.44	0.81
LOC_Os01g06920	9.59	7.62	5.85	3.14	3.83	2.49	2.33	3.35	4.1	0.34	0.24	0.23	0.2	0.19	0.3	0.43	0.55	0.37	0.47	0.36	0.25	0.27	0.28	0.38	0.19	0.33	0.19	0.31	0.39	0.29	0.77	0.84	0.32	0.53	0.48	1.38	0.9	1.15	0.63	0.67	2.4	2.43	1.61
LOC_Os01g07080	3.82	3.1	3.28	2.79	2.19	3.25	6.98	5.92	5.23	8.69	8.47	4.81	5.25	5.73	11.3	10.66	10.13	6.59	5.89	6.32	6.19	6.96	6.58	5.87	5.56	5.85	8.34	8.54	8.04	2.74	2.29	1.8	9.94	8.26	9.32	9.62	9.12	9.92	5.89	6.01	9.63	10.26	8.62
LOC_Os01g07110	0.08	0.06	0.17	0.22	0.13	0.13	0.29	0.31	0.32	0.23	0.15	0.23	0.3	0.2	0.11	0.15	0.23	1.06	1.19	1.16	1.01	0.96	0.97	1.13	0.61	1.22	0.31	0.65	0.46	0.39	0.31	0.2	0.16	0.12	0.12	1.48	1.19	2.33	0.93	1.23	1.42	1.48	1.15
LOC_Os01g07140	0.2	0.15	0.25	0.16	0.14	0.11	0.58	0.4	0.43	0.86	0.84	0.15	0.43	0.23	0.88	0.79	0.85	6.07	6.56	7.47	5.17	5.34	5.96	7.78	6.68	7.38	0.51	0.22	0.37	0.18	0.15	0.22	0.59	0.93	0.78	11.85	8.68	20.97	13.86	7.66	14.4	14.13	9.94
LOC_Os01g07170	1.68	2.4	3	2.05	2.11	2.26	4.17	6	4.04	5.93	5.75	2.2	2.87	3.35	5.47	4.94	4.96	6.7	6.56	6.27	6.23	5.08	6.45	5.12	5.83	4.88	5.09	7.03	5.23	1.3	2.19	2.14	4.44	4.76	4.65	8.38	7.03	4.96	5.12	5.05	6.04	5.53	5.11
LOC_Os01g07240	0.03	0	0.04	0	0.03	0	0	0.14	0.06	0.08	0.16	0.41	1.18	0.81	0.97	0.5	0.33	5.25	4.51	4.19	8.66	8.86	7.44	4.16	2.5	3.5	0	0	0.02	0	0.07	0.07	0	0	0.1	1.2	1.87	1.28	1.45	1.35	1.03	1.91	1.74
LOC_Os01g07250	13.96	17.94	18.89	15.86	14.9	15.92	18.34	17.08	17.34	31.49	30.16	11.36	11.51	11.81	26.69	24.52	25.05	12.11	14.17	13.26	12.63	12.74	14.14	12.5	13.46	14.45	29.78	28.19	28.75	15.1	17.58	16.01	33.53	33.53	30.61	26.43	22.93	9.24	11.66	9.06	21.73	19.74	20.19
LOC_Os01g07260	5.75	5.93	5.34	3.65	4.19	3.74	4.21	4.64	3.71	6.99	6.39	3.01	3.24	2.42	5.29	4.75	4.56	6.03	5.08	5.75	3.92	3.44	4.14	4.09	4.45	4.65	8.05	7.24	6.86	4.9	5.19	6.44	7.34	7.89	8.1	11.73	9.66	11.61	7.9	8.13	11.95	11.61	8.91
LOC_Os01g07280	21.68	22.23	24.46	11.02	15.35	9.51	12.91	15.4	12.35	1.72	1.48	2	2.32	1.53	2.05	3.41	2.61	2.79	2.74	3.13	1.88	1.92	2.12	3.76	2.37	3.94	3.54	3.35	3.27	7.84	10.09	12.05	2.22	2.34	2.61	2.18	2.14	1.62	1.56	2	1.94	1.87	1.89
LOC_Os01g07300	2.19	0.78	1.63	3.7	3.72	6.08	3.82	1.84	2.1	2.95	4.52	2.12	2.35	2.37	2.52	3.36	4.27	2.33	2.76	1.9	0.56	0.75	0.23	2.15	3.15	2.3	4.89	4.57	3.16	3.72	4.27	3.08	2.73	3.55	3.9	2.72	3.14	0.99	2	3.11	2.84	2.68	4.36
LOC_Os01g07310	29.67	32.38	39.3	34.21	32.41	34.73	21.8	19.47	17.45	14.44	14.32	28.76	29.82	28.62	16.38	16.33	16.31	45.92	43.9	41.45	95.47	84.01	81.35	44.86	31.09	42.23	22.88	20.35	20.93	33.21	40.52	45.11	12.32	11.76	12.24	46.19	42.73	41.36	42.06	41.81	31.7	27.11	29.13
LOC_Os01g07360	1.2	1.71	1.85	3.66	2.88	2.05	0.95	1.05	1.14	1.62	1.58	2.29	2.72	2.79	0.98	0.84	0.87	6.72	6.45	6.92	16.52	13.45	15.05	5.91	5.15	5.69	1.27	1.62	1.75	2.98	2.75	2.69	1.18	0.72	1.07	8.44	8.98	16.24	15.37	10.3	8.58	9.13	6.46
LOC_Os01g07370	65.86	70.46	61	81.77	80.23	81.01	58.81	54.62	45.95	40.03	41.05	92.73	108.08	128.02	43.29	41.8	38.14	28.1	26.54	25.56	42.01	38.74	40.42	21.97	19.55	20.65	43.42	40.37	44.88	77.65	99.67	99.77	24.48	28.48	28.08	43.18	36.98	51.35	54.68	45.8	43.85	39.71	34.25
LOC_Os01g07376	42.77	38.97	44.23	34.57	38.96	35.47	16.33	17.29	15.39	10.76	9.55	24.82	21.9	25.16	6.73	7.37	7.76	13.72	12.74	14.58	10.21	11.31	12.2	10.67	9.8	9.8	12.66	12.93	12.85	32.51	34.82	36.62	8.4	11.16	8.22	26.28	27.09	35.32	42.73	38.24	13.15	14.92	15.11
LOC_Os01g07390	1.71	1.68	1.95	2.14	2.44	1.98	7.4	8.57	7.4	42.35	40.23	2.68	3.11	2.72	31.04	30.1	33.25	29.09	29.23	27.74	20.19	23.4	20.77	28.86	25.59	27.77	37.62	35.78	36.06	2.14	1.97	2.18	45.62	47.2	46.53	24.01	23.07	6.8	6.38	6.17	28.09	26.2	26.63
LOC_Os01g07410	5.13	4.66	5.15	5.57	6.86	4.99	3.31	3.49	2.85	4.23	4.03	3.92	4.29	3.11	2.67	3.07	2.82	8.56	7.84	8.05	17.6	17.6	16.48	8.74	7.18	6.83	3.27	3.63	3.56	3.59	6.05	5.65	3.35	2.62	3.01	10.8	8.84	10.03	9.73	8.18	8.07	9.05	7.99
LOC_Os01g07420	0.15	0.1	0	0.67	0.5	0.4	0.06	0.21	0.26	0.62	0.93	1.02	0.65	0.65	0.29	0.19	0.17	36	30	23.51	86.65	83.89	56.45	23.93	14.1	24.37	0.32	0.33	0.2	0.61	0.71	0.43	0.44	0.14	0.33	23.89	15.29	26	30.23	24.79	9.14	10.28	13.58
LOC_Os01g07500	2.67	1.94	1.2	3.55	4.05	2.46	4.59	4.08	5.21	4.4	4.34	3.31	2.63	2.59	4.41	4.36	4.39	12.85	13.46	12.89	16.48	16.27	17.88	12.09	10.01	9.39	2.88	3	3.21	3.68	3.02	3.63	4.56	4.54	4.74	9.4	9.25	9.95	10.05	7.03	9.95	8.9	9.63
LOC_Os01g07530	5.33	4.98	3.58	5.54	3.88	3.77	2.18	1.8	2.04	3.41	3.87	10.13	12.73	11.67	8.75	5.41	4.36	0.88	0.32	0.91	0.57	0.68	0.69	1.07	0.84	0.91	2.69	2.7	3.01	5.32	5.11	4.42	3.18	2.6	2.98	2.16	1.89	1.25	1.39	1.43	2.12	1.73	2.59
LOC_Os01g07550	0.55	0.13	0.37	0	0	0	0.45	0.22	0.49	0.14	0	0	0	0	0.72	0.9	0.22	0.09	0	0.09	0.38	0	0.11	0	0	0.32	0	0.68	0.45	0	0	0.11	0.1	1.27	0.77	0.12	0.44	0	0	0	0.53	0.24	0.09
LOC_Os01g07560	0.16	0.12	0.17	0.17	0.15	0.13	0.08	0.07	0.19	0.08	0.2	0.48	0.55	0.25	0.47	0.23	0.21	9	7.74	7.13	14.69	15.73	15.83	7.75	3.35	6.93	0.16	0.08	0.07	0.43	0.64	0.39	0.17	0.03	0.16	7.18	4.11	8.71	5.69	4.89	5.2	5.38	5.11
LOC_Os01g07590	77.92	82.48	62.19	109.73	131.34	100.97	86.69	99.43	92.7	84.13	87.11	47.88	52.57	61.82	75.43	69.29	67.83	17.04	15.15	18.98	8.03	7.31	7.71	20.33	17.07	16.55	76.96	80.19	81.23	116.79	101.12	133.39	73.46	94.24	96.09	30.93	31.31	22.4	28.11	27.26	45.54	28.35	47.04
LOC_Os01g07600	0.26	0.23	0.43	0.26	0.33	0.23	1.8	1.29	1.19	1.05	1.25	0.37	0.34	0.6	1.63	1.48	1.28	0.69	0.5	0.48	0.27	0.44	0.56	0.57	0.65	0.56	0.68	0.99	0.8	0.43	0.63	0.62	1.34	1.85	1.61	0.79	0.88	0.77	0.59	0.54	1.23	0.8	1.19
LOC_Os01g07610	1.16	1.3	0.84	0.95	1.07	1.12	2.97	2.23	1.92	3.9	4.31	1.15	1.2	1.39	3.07	3.53	3.31	4.35	3.8	3.4	1.79	2.25	2.23	4.01	3.34	4.01	2.83	2.36	2.35	1.32	1.48	0.85	3.94	3.18	3.16	2.54	3.54	1.78	1.28	1.67	4.96	3.91	3.88
LOC_Os01g07620	3.64	1.58	2.5	3.11	4.35	3.92	3.46	2.42	1.51	0.39	0.81	2.5	3.37	3.11	0.69	0.99	0.4	2.89	3.02	1.37	3.41	2.84	1.55	4.32	1.69	2.49	0.11	0.11	0.21	3.99	5.4	2.7	0.42	0.41	0.18	1.77	1.12	1.1	0.9	1.45	0.79	1.63	3.07
LOC_Os01g07630	1.08	1.1	1.52	1.63	1.57	1.61	1.79	2.57	1.37	4.73	4.83	6.38	5.99	6.54	4.4	4.15	4.38	24.88	24.9	22.95	38.49	31.76	35.15	24.2	17.89	22.3	1.9	1.67	2.27	3.83	4.96	4.89	2.04	1.58	2.15	16.44	14.87	21.19	16.85	13.75	16.21	13.72	13.17
LOC_Os01g07640	0.38	0.49	0.47	0.23	0.32	0.29	0.09	0.37	0.25	0.31	0.16	0.17	0.12	0.26	0.05	0.07	0.06	0.35	0.54	0.27	0	0.18	0.13	0.14	0.16	0.21	0.1	0.31	0.11	0.23	0.23	0.38	0.16	0.26	0.14	0.3	0.17	0.56	0.27	0.24	0.2	0.1	0.09
LOC_Os01g07670	0	0	0	0	0	0	0	0	0	0	0	0	0	0	0	0	0	0.05	0	0	1.18	1.75	0.97	0	0	0.11	0	0	0	0.15	0	0	0	0	0	0	0	0	0	0	0	0	0
LOC_Os01g07680	0	0	0	0	0	0	0	0	0	0	0	0	0	0	0	0	0	0.42	0.18	0	2.93	4.66	5.21	0.92	0.08	0.87	0	0	0	0	0	0	0	0	0	0	0	0	0	0.06	0	0	0
LOC_Os01g07700	52.16	55.4	51.6	53.32	52.82	49.58	38.34	45.08	42.53	3.59	4.92	38.96	43.68	48.73	14.86	14.13	12.2	15.01	12.38	12.75	15.56	14.55	17.39	18.41	10.37	16.4	8.64	10.99	10.77	50.5	53.09	57.92	6.05	5.61	5.84	12.78	13.79	26.59	21.81	22.12	13.5	11.84	11.12
LOC_Os01g07750	8.16	6.94	6.91	8.1	7.47	6.49	3.79	3.19	3.89	7.5	8.02	5.14	6.28	4.26	4.91	5.21	5.88	8.03	9.38	7.68	9.51	9.62	10.42	7.34	6.95	8.12	8.3	8.29	7.16	4.47	7.01	6.5	7.11	8.63	7.37	8.71	7.43	6.77	8.99	10.12	8.94	7.27	7.55
LOC_Os01g07770	5.11	2.6	2.98	7.81	9.82	8.84	6.16	6.16	8.03	3.34	4.41	12.42	16.64	16.46	4.67	3.46	4.47	0.85	0.26	0.11	0.47	0.5	0.31	0.38	0.55	0.54	3.16	3.49	3.06	6.62	9.39	7.11	1.75	2.42	2.3	0.7	0.14	0.27	0.45	1.03	0.26	0.53	1.31
LOC_Os01g07810	35.16	39.39	34.12	29.19	26.62	28.6	35.15	37.56	36.44	23.6	25.18	19.45	20.69	22.84	25.95	26.16	26.42	64.44	74.31	70.72	30.2	33.11	38.73	75.59	59.24	83.56	20.63	24.13	22.75	19.48	22.22	24.58	22.02	25.9	22.56	34.45	43.66	45.02	54.38	47.22	39.28	42.03	39.29
LOC_Os01g07840	0.14	0.16	0.1	0.01	0.01	0.01	0.14	0.09	0.12	0.03	0.02	0	0.02	0.01	0.1	0.13	0.19	0.07	0.06	0.03	0.01	0.01	0.02	0.12	0.01	0.06	0.02	0	0.1	0	0.03	0.02	0.07	0.08	0.05	0.01	0.01	0	0	0.01	0.01	0.05	0.02
LOC_Os01g07880	17.63	15.85	12.48	15.78	14.59	15.53	17.46	20.47	28.7	5.8	6.93	9.26	12.43	12.76	10.78	9.8	8.82	6.59	5.12	6.19	6.83	6.62	6.07	3.94	3.81	4.29	2.95	3.71	5.56	10.49	10.59	11.27	5.7	6.1	6.77	5.18	4.32	9.34	11.29	8.94	5.94	6.43	7.26
LOC_Os01g07890	3.83	2.69	2.55	2.28	2.76	1.89	4.9	4.59	3.67	1.21	0.94	2.26	3.03	2.21	2.52	2.58	2.85	0.77	0.39	0.79	1.05	0.8	0.77	0.44	0.26	0.35	1.49	1.91	1.13	1.27	2.27	2.1	2.19	1.56	2.66	0.86	0.74	0.53	0.7	1.14	1.04	0.75	0.86
LOC_Os01g07950	2.61	1.96	2.16	1.66	1.93	2.38	2.28	2.37	1.67	5.77	3.21	1.61	1.39	1.63	3.29	2.8	2.24	5.67	5.52	4.79	2.24	2.97	2.9	5.25	4.46	5.59	2.53	2.99	1.82	0.96	1.01	1.36	1.97	3.62	3.34	2.81	2.51	2.2	2.11	2.5	3.9	2.38	3.14
LOC_Os01g07970	0.93	0.52	1.63	2	1.64	1.24	1.58	1.81	3.62	8.5	9.22	1.86	2.17	0.87	1.77	0.87	1.35	12.09	17.88	15.87	6.18	6.2	3.66	10.08	25.72	9.93	1.07	2.14	2.08	2.49	1.4	1.59	4.72	6.56	5.82	6.02	11.35	8.35	15.97	14.95	8.03	9.86	13.77
LOC_Os01g07980	0.36	0.19	0.95	1.01	0.74	0.45	0.65	1.19	1.84	4.51	4.09	0.85	0.75	1.23	2.04	2.27	2.2	3.31	3.31	3.33	4.61	3.83	5.27	4.48	2.99	3.36	1.6	1.61	2.03	0.58	0.56	0.72	2.49	3.11	2.93	6.07	4.27	2.92	3.4	2.97	4.35	3.6	3.23
LOC_Os01g07990	0.49	0.36	0.5	0.61	0.29	0.45	1.12	0.33	0.08	2.38	2	0.46	0.76	0.62	0.26	0.27	0.38	0.43	1.17	0.73	0.22	0.2	0.28	0.31	0.23	0.1	2.72	2.33	1.51	0.14	0.68	0.92	0.83	1.22	1.38	0.69	0.35	0.08	0.01	0.14	0.36	0.33	0.24
LOC_Os01g08000	2.2	1.76	2.78	2.51	2.7	2.75	1.21	2.15	1.12	12.12	11.96	4.78	3.63	4.83	2.25	1.78	3.41	8.4	9.53	8.78	16.16	16.16	16.12	2.21	3	2.8	9.86	8.83	9.94	2.19	1.75	2.32	3.21	2.38	3.58	6.95	6.86	6.41	5.2	7.17	4.42	3.44	3.5
LOC_Os01g08020	306.46	286.68	232.98	224.71	262.83	214.83	227.88	320.97	261.47	1.21	0.97	67.25	69.49	73.4	10.12	9.44	8.69	4.62	5.25	7.41	4.6	4.44	5.79	5.9	7.46	4.54	4.62	3.65	6.78	126.62	129.16	128.76	1.35	2.06	1.47	33.73	31.51	20.18	15.54	20.85	29.95	28.97	28.18
LOC_Os01g08090	14.94	16.26	11.82	15.46	11.52	11.03	4.12	5.35	8.61	1.9	2.12	0.79	1.02	1.12	1.78	2.07	2.25	0.92	0.94	1.32	0.27	0.45	0.16	1.07	1.44	1.18	2.93	2.5	2.19	4.04	3.14	3.51	2.66	3.18	3.03	1.92	2.49	1.77	1.89	2.6	2.52	3.32	2.22
LOC_Os01g08100	1.35	1.83	1.77	2.45	2.44	2.49	0.97	1.07	1.56	0.44	0.54	0.87	0.78	0.94	0.56	0.47	0.53	1.06	1.31	1.37	0.42	0.77	0.52	1.12	1.23	1.12	0.43	0.41	0.77	0.98	0.85	1.71	0.73	0.69	0.66	3.04	3.09	3.25	3.24	3.52	2.39	2.39	2.3
LOC_Os01g08120	0.19	0.21	0.25	0.22	0.47	0.44	0.76	0.64	0.7	4.04	4.11	0.03	0.34	0.13	2.5	2.62	2.06	1.46	2.01	1.93	0.5	0.41	0.52	1.51	1.4	1.23	1.57	1.65	1.45	0.31	0.35	0.61	3.87	4.13	3.75	1.71	1.65	0.66	0.39	0.44	3.18	2.22	2.37
LOC_Os01g08130	0	0	0	0	0	0.04	0.04	0	0	0	0	1.01	0.62	0.77	0.04	0.04	0	0.33	0.44	0.35	3.22	1.51	2.53	0.22	0.18	0.38	0.16	0	0	0.24	0.09	0.13	0	0	0	0.52	0.4	1.62	1.5	0.78	0.67	0.28	0.51
LOC_Os01g08140	0	0	0	0	0	0	0	0.08	0	0	0	0.52	0.17	0.53	0	0	0	0.44	0.14	0.43	2.05	2.12	1.31	0.46	0.13	0.29	0	0	0.15	0	0	0.07	0	0.09	0	0.73	0.84	1.36	2.32	0.28	0.67	0.65	0.59
LOC_Os01g08160	1.54	1.37	0.99	2.2	2.25	1.48	1.23	1.52	1.25	3.08	3.1	1.29	2.45	2.49	1.53	1.45	1.61	1.41	1.52	0.92	1.06	1.05	0.7	1.1	0.73	0.76	1.59	2.33	1.07	1.57	1.38	1.22	0.93	2.43	1.88	1.18	0.87	0.72	1.28	1.01	0.92	0.95	2.1
LOC_Os01g08190	0.12	0.07	0.02	0.12	0.2	0.18	0.26	0.46	0.43	1.01	0.5	0.24	0.12	0.12	0.44	0.58	0.53	2.95	2.94	2.29	5.83	4.71	4.38	3.2	2.35	3.18	0.28	0.59	0.34	0.18	0.07	0.1	0.35	0.62	0.46	4.77	4.29	3.41	2.32	3.55	4.16	3.06	3.9
LOC_Os01g08220	6.64	3.46	3.45	1.96	3.32	2.26	5	2.99	3.15	0.52	0.62	2.53	2.53	2.68	1.03	0.56	0.56	10.64	9	6.67	13.44	13.08	10.49	6.11	6.11	5.76	0.05	0.24	0.23	0	0.16	0.11	0	0.26	0.19	29.26	19.71	27.49	25.42	24.17	21.98	18.28	26.46
LOC_Os01g08250	0	0.01	0.03	0	0	0	0.01	0	0.02	0	0	0	0	0.01	0	0	0	0.34	0.13	0.18	0.75	0.72	0.64	0.28	0.09	0.29	0	0	0.01	0	0	0.01	0	0	0	0.01	0.03	0.02	0	0	0.02	0.03	0
LOC_Os01g08260	0.54	0.72	0.74	0.67	0.6	0.54	0.42	0.69	0.6	0.59	0.79	1.25	1.51	1.61	0.91	0.93	0.79	63.59	40.36	48.7	138.88	128.15	142.05	50.19	26.05	49.78	0.82	0.51	0.96	0.57	0.82	1.01	0.95	1.33	0.76	47.11	32.37	96.47	91.99	42.93	40.86	36.44	30.48
LOC_Os01g08270	8.03	9.15	12.73	9.69	8.37	9.04	18.82	22.38	19.23	51.03	45.41	8.24	7.38	6.88	48.94	51.14	49.61	22.91	24.58	26.54	21.02	20.09	20.43	23.96	21.25	23.55	67.38	72.71	64.36	11.58	11.63	13.23	64.17	68.92	64.59	37.21	33.92	18.34	17.91	17.04	35.4	34.38	33.1
LOC_Os01g08310	7.04	7.09	9.5	7.12	4.98	7.73	7.04	2.69	2.03	0.86	0.8	4.97	4.12	3.63	1.5	1.92	2.15	15.62	17.33	15.4	14.3	14.23	15.64	15.64	23.26	16.09	3.53	4.75	3.89	11.8	12.1	11.79	1.16	1.08	1.84	9.89	10.34	8.38	15.74	15.21	11.12	9.32	10.76
LOC_Os01g08320	16.22	13.75	17.17	24.93	17.61	38.29	13.05	10.03	10.21	4.72	3.08	20.34	14.87	15.39	4.92	3.99	4.66	49.66	47.43	48.07	32.42	36.47	45.66	46.78	34.5	51.87	15.12	15.74	12.95	34.82	34.41	38.46	6.38	6.58	7.04	18.32	19.04	17.85	26.31	25.74	14.34	13.91	16.82
LOC_Os01g08330	0	0	0	0	0	0	0	0	0	0	0	0	0	0	0	0	0	0.11	0.09	0.26	0	0	0.03	0.03	0.14	0.28	0	0	0	0	0	0	0	0	0	0.99	1.06	0.69	1.47	0.57	0.82	1.13	1.82
LOC_Os01g08370	5.48	6.28	6.33	5.25	4.71	4.39	2.03	3.08	3.31	1.48	1.52	0.46	0.69	0.76	1.11	0.6	1.29	2.48	2.54	2.28	3.79	3.14	3	2.53	2.07	2.92	1.61	1.07	1.8	1.26	1.21	1.68	1.37	1.75	1.24	2.13	2.72	1.49	1.56	2.41	2.46	1.89	2.02
LOC_Os01g08380	0	0	0.03	0.07	0.08	0.02	0	0.05	0	0	0.05	0.06	0.2	0.02	0.04	0	0	2.56	2.25	1.55	4.23	5.23	4.02	1.67	2.96	1.9	0	0	0.02	0.11	0	0.08	0	0	0.03	4.98	3.62	2.15	4.05	2.84	3.75	3.3	3.83
LOC_Os01g08440	275.69	149.03	116.22	112.06	136.1	120.46	324.66	388.54	282.22	17.25	16.23	15.77	35.82	31.64	87.81	60.39	69.94	3.12	2.24	3.4	1.24	1.6	0.5	5.68	22.52	4.62	26.15	28.76	41.86	34.38	38.73	27.93	22.5	37.19	31.77	22.88	19.48	34.75	25.44	46.68	25.11	36.4	67.52
LOC_Os01g08460	43.28	46.62	46.09	48.8	47.26	48.14	81.42	55.53	45.07	3.69	3.08	31.83	35.88	33.19	22.08	21.99	21.55	4.98	3.86	4.11	3.94	3.66	5.45	4.49	4.47	6.71	22.04	25.78	27.91	91.28	78.71	75.15	9.82	10.23	9.01	2.58	2.16	1.72	1.68	2.43	2.28	2.21	2.98
LOC_Os01g08470	1.04	0.58	0.86	1.16	1.37	1.04	0.4	0.69	1.21	0.12	0.36	0.62	1.36	1.04	0.42	0.24	0.29	43.06	45.29	40.44	14.94	11.66	13.9	46.13	25.98	49.22	0.17	0.07	0.08	1.68	1.85	1.15	0.06	0.16	0.1	13.43	16.76	29.99	19.6	22.03	11.84	16.19	15.24
LOC_Os01g08500	0.47	0	0	0.05	0	0	0	0	0	0.23	0.56	0	0.18	0	0	0	0	0	0	0	0	0	0	0	0	0	0	0.3	0	0	0	0.18	0	0	0.24	0	0	0	0	0	0	0	0
LOC_Os01g08510	1.33	2.15	1.98	1.78	1.19	1.65	1.92	1.54	1	44.04	41.33	10.43	10.77	7.31	14.58	16.83	17.17	18.98	21.91	21.6	10.51	10.37	11.26	17.18	18.4	13.34	15.51	11.36	12.48	2.45	3.65	3.62	31.87	29.26	26.71	11.19	14.02	10.41	9.73	12	13.95	14.07	12.6
LOC_Os01g08520	0.57	0.16	0.37	0.52	0.61	0.74	0.22	1.06	0.36	0.64	0.75	0.27	0.51	0.65	0.31	0.29	0.21	9.32	6.6	5.78	8.68	8.28	6.42	8.37	4.47	8.34	0.36	0.34	0.28	1.39	0.74	0.45	0.18	0.09	0.47	6.92	5.38	6.65	5.78	4.79	5.75	5.22	6.59
LOC_Os01g08540	0.83	0.71	0.93	0.81	0.69	0.93	2.36	2.68	1.69	3.84	3.64	1.57	1.56	1.31	3.62	2.84	3.45	6.92	6.96	7.46	3.98	4.15	5.1	8.37	5.57	8.11	2.79	2.93	2.81	0.75	0.79	0.93	3.88	4.73	4.42	4.39	3.57	3.42	2.17	2.36	5.71	5.76	4.96
LOC_Os01g08550	0.84	1.27	1.07	1.2	0.92	1.09	2.26	2.21	2.15	2.02	2.8	1.08	1.54	1.35	2.28	2.79	2.61	3.13	2.42	2.44	4.06	3.3	4.17	2.72	1.96	3.11	2.2	1.76	2.32	0.5	1.13	0.78	3.03	2.78	2.29	2.91	2.48	3.18	2.46	1.98	3.85	3.28	2.47
LOC_Os01g08560	155.29	119.27	109.44	125.22	138.43	164.53	82.53	93.3	80.22	44.89	44.21	79.9	100.1	117.6	68.12	67.69	53.78	77.68	59.26	62.65	144.91	131.76	140.66	114.19	63.83	96.61	38.82	41.82	45.73	40.35	44.88	48.14	49.37	52.26	51.77	65.67	61.82	131.56	104.53	108.29	109.98	103.71	94.15
LOC_Os01g08570	0	0.04	0	0	0	0	0	0	0	0	0	0	0	0	0	0.02	0	0.23	0.17	0.39	0	0	0	0.34	0.76	0.06	0.04	0	0.02	0	0	0	0	0	0.06	0.26	0.3	4.5	2.93	0.3	1.14	2	0.54
LOC_Os01g08600	0.55	0.33	0.55	0.5	1.1	0.8	0.9	0.45	0.54	2.91	2.93	1.47	1.14	1.36	0.85	0.95	1.36	3.2	2.92	3.1	3.7	3.14	3.17	0.34	0.46	0.37	1.86	2.26	2.17	1.13	0.75	0.27	0.67	0.19	1.22	2.01	1.27	2.51	3.04	2.5	0.75	0.94	0.9
LOC_Os01g08650	5.24	5.44	6.36	0.74	0.59	0.96	13.42	12.45	12.47	4.88	5.07	0.39	0.47	0.41	8.74	8.39	11.68	9.74	9.54	8.7	1.46	2.73	3.12	16.03	12.86	16.6	6.76	5.53	5.77	0.6	0.56	0.75	11.32	13.21	11.77	7.68	8.91	1.36	0.77	0.71	17.71	18.61	18.4
LOC_Os01g08680	3.69	3.42	3.56	2.98	2.76	2.89	3.89	4.96	3.84	3.05	3.29	2.11	2.09	1.83	3.04	3.41	3.02	4.14	3.48	4.25	1.24	1.04	1.39	7.28	4.04	6.87	3.92	4.31	3.65	1.49	1.83	1.39	3.89	4.47	4.48	3.05	2.57	3.78	2.75	2.5	4.44	4.48	4.24
LOC_Os01g08700	89.03	84.91	84.75	85.97	88.58	98.8	335.19	356.85	329.67	680.1	678.23	242.06	265.69	268.02	577.95	563.4	588.9	318.14	375.82	351.99	102	103.88	111.24	310.46	341.15	299.27	687.7	687.41	660.31	107.49	118.18	116.27	670.2	668.82	704.65	407.3	390.36	50.4	46.39	53.75	439.02	392.28	398.12
LOC_Os01g08710	0.09	0.17	0	0.23	0.11	0.18	0.44	0.44	0.45	0.36	0.72	0.33	0.28	0.23	0.41	0.3	0.11	11.99	12.57	10.1	12.36	11.59	7.86	11.89	8.59	10.76	0.48	0.31	0.17	0.15	0.08	0.18	0.24	0.37	0.22	5.43	5.86	2.03	3.61	4	6.6	3.93	7.71
LOC_Os01g08720	0.51	0.49	0.15	0.64	0.66	0.52	0	0	0	0	0.07	0.09	0.11	0.02	0	0	0	0.23	0.07	0.09	0.02	0	0	0.11	0.04	0.07	0	0.1	0	0	0.46	0.08	0	0	0	0	0.04	0.05	0	0.14	0	0	0
LOC_Os01g08770	3.63	3.12	2.82	1.56	1.49	1.85	10.63	9.76	6.46	13.81	15.44	8.06	8.42	9.9	18.27	18.95	15.64	12.16	11.96	12.6	7.95	8.36	8.93	11.05	9.58	10.07	12.42	11.14	11.91	1.63	1.7	2.14	13.89	14.4	15.01	13.69	13.41	18.29	12	9.57	16.33	17.81	13.92
LOC_Os01g08780	1.27	1.75	0.92	1.73	1.57	1.75	1.25	0.94	0.87	0.71	0.58	1.07	1.38	2.32	0.52	0.39	0.62	3.11	1.77	2.04	3.06	3.12	3.43	1.21	2.21	1.8	0.58	1.12	0.63	1.69	1.45	1.63	0.63	0.64	0.56	1.03	1.31	0.76	0.82	1.41	0.72	0.96	1.11
LOC_Os01g08800	0.04	0	0	0	0.02	0	0	0.03	0	0.09	0.07	0.04	0	0.02	0.04	0.06	0.05	2.43	1	1.37	29.02	22.56	25.95	0.57	0.39	2.15	0.09	0	0	0	0.03	0.02	0	0.03	0	0.33	0.2	0.53	0.25	0.27	0.59	0.71	0.5
LOC_Os01g08850	1.81	1.51	1.77	1.27	1.3	1.36	4.86	5.78	5.91	8.08	7.56	3.51	3.86	4.22	8.81	8.75	7.46	6.79	7.45	6.19	5.34	5.89	5.51	6.75	5.74	5.77	6.29	7.76	7.32	1.03	1.55	2.03	7.35	7.14	7.07	10.15	8.47	6.97	6.7	4.94	8.27	9.22	8.05
LOC_Os01g08860	3.26	1	0.89	2.12	2.3	3.12	0.6	1.36	1.47	0.92	1.01	1.1	1.91	1.98	2.09	1.18	0.73	31.74	6.9	18.33	3.42	4.3	3.98	38.32	11.72	35.39	0.06	0.2	0.29	1.17	0.45	0.52	0.7	0.67	0.8	1.82	0.96	2.27	2.14	3.88	16.47	13.21	24.34
LOC_Os01g08930	2.88	2.48	2.48	1.71	1.86	2.08	9.67	9.28	8.49	33.93	33.25	8.05	8.09	8.21	32.71	32.69	31.36	10.43	11	11.26	7.27	6.73	7.76	8.06	8.12	9.28	25.59	24.46	21.56	1.63	1.57	2.32	37.8	35.52	32.93	9.94	10.61	6.34	5.16	6.2	12.31	12.54	11.32
LOC_Os01g09000	34.65	42.47	44.14	33.09	31.17	25.39	55.2	74.35	70.45	54.93	49.48	28.54	33.27	30.49	64.02	60.49	59.24	33.24	34.49	35.05	39.99	37.52	42.11	27.96	27.38	26.95	57.06	63.21	56.77	21.32	28.36	29.42	65.13	74.82	73.81	55.97	48.1	62.83	41.98	37.54	47.72	49.11	39.9
LOC_Os01g09010	8.11	9.01	8.02	10.28	8.18	7.79	5.28	10.77	17.85	9.86	11.18	6.25	7.82	7.59	9.98	7.23	6.05	55.9	50.17	49.31	167.66	163.1	144.12	49.3	34.22	44.6	7.72	8.55	6.79	7.88	6.96	9.6	6.98	9.37	9.51	51.83	44.06	61.99	66.5	53.74	32.11	34.25	34.38
LOC_Os01g09120	9.54	6.58	7.57	9.68	11.58	11.34	19.36	16.7	18.73	23.37	20.98	17.23	16.24	17.75	20.81	24.99	27.66	10.47	10.17	9.15	8.79	7.95	7.65	9.45	10.76	9.95	26.01	30.67	18.82	10.44	11.18	10.47	23.47	26.09	26.3	14.62	13.87	7.86	6.04	6.32	11.52	13.07	13.95
LOC_Os01g09130	0	0	0	0	0	0	0	0	0	0	0	0	0	0	0	0	0	0	0	0	0.24	0.19	0.23	0	0	0.06	0	0	0	0	0	0	0	0	0	0	0	0	0	0	0	0	0
LOC_Os01g09150	0.25	0.49	1	1.67	1.56	2.08	0	0	0.05	0	0.06	0.09	0	0	0	0	0	0	0.16	0	0	0	0	0	0	0	0	0	0	0	0	0	0	0	0	0	0	0	0.05	0	0	0	0
LOC_Os01g09170	0.01	0.02	0.04	0	0	0	0.02	0.16	0.07	0.05	0.02	0	0	0	0.02	0.05	0.03	0.02	0	0.03	0	0	0	0.02	0.01	0.02	0.02	0.01	0.01	0	0	0	0.06	0	0.07	0	0.01	0	0	0	0	0.02	0
LOC_Os01g09190	4.9	7.46	10.09	19.16	17.44	19.47	0	0.05	0	0	0.05	0.07	0.1	0	0	0	0	0	0	0	0	0	0	0	0	0	0.92	0.41	0.45	0.26	0.25	0.79	0	0	0	0.25	0.19	0.18	0.91	0	0	0	0
LOC_Os01g09220	3.37	4.66	4.22	5.06	2.89	12.02	2.9	5.58	12.37	2.89	3.5	1.29	3.5	2.98	3.04	1.11	1.26	2.03	0.85	1.54	0.66	0.66	1.88	1.59	25.2	1.15	0.53	1.13	1.22	2.76	1.18	1.5	2.04	17.76	7.75	9.58	23.53	18.98	13.86	11.45	3.24	2.92	3.4
LOC_Os01g09260	0	0.03	0	0.18	0	0	0	0	0	0	0	0.06	0.09	0	0.02	0	0	0.05	0.08	0.11	0.54	0.39	0.89	0.23	0.26	0.19	0	0	0	0	0	0	0.03	0	0	1.11	0.68	5.7	4.31	0.33	1.26	2.01	1.62
LOC_Os01g09280	10.82	10.33	7.77	8.26	9.55	8.37	17.95	23.64	20.47	16.94	15.42	8.07	8.85	9.82	12.4	13.96	11.6	10.19	12.7	9.89	3.01	3.12	4.15	13.21	13.23	14.24	13.43	13.31	15.61	7.03	7.86	6.64	14	14.99	12.35	13.55	13.26	6.46	7.52	9.27	14.37	14.03	13.54
LOC_Os01g09300	51.64	59.16	52.87	48.77	54.62	46.72	25.01	30.94	31.59	13.6	14.48	29.15	31.55	32.26	8.3	8.61	7.3	22.21	24.3	26.37	25.24	23.29	22.89	19.15	21.34	18.19	5.26	5.38	7.66	40.8	48.85	57.24	7.98	8.99	8.9	23.83	25.89	50.5	48.2	50.34	31.03	27.63	30.41
LOC_Os01g09305	16.37	18.09	18.83	21.06	15	13.97	10.36	10.25	10.22	3.86	3.7	18.2	13.99	13.19	4.93	5.15	5.2	6.51	6.05	6.76	8.04	7.01	8.64	6.84	8.25	7.07	6.72	8.08	5.93	17.63	18.6	20.57	5.22	5.34	6.82	6.9	6.36	8.75	10.88	10.09	7.13	6.8	6.83
LOC_Os01g09310	5.63	5.38	6.41	7.99	6.33	5.67	4.8	3.74	3.77	1.5	2.04	6.65	6.36	4.8	2.19	2.18	2.38	2.26	2.26	2.33	3.12	2.66	2.1	2.51	2.65	2.46	2.07	2.25	1.87	5.31	8.01	7.4	1.76	1.95	2.37	2	1.95	2.08	0.69	4.06	2.35	2.5	3.23
LOC_Os01g09320	116.38	133.17	152.93	155.12	141.97	136.84	128.62	124.88	115.45	23.19	21.64	165.92	187.91	181.5	54.66	58.23	55.47	44.24	38.87	40.96	101.57	95.56	94.47	42.72	36.49	41.19	58.6	56.98	52.96	188.87	232.85	247.86	21.8	23.23	25.21	61.21	58.93	124.14	118.01	124.92	54.13	50.81	51.08
LOC_Os01g09370	1.45	1.9	1.66	2.51	2.6	2.1	0	0.03	0.03	10.27	10.41	4.27	4.04	5.13	0.03	0.03	0.03	6.54	6.09	6.39	12.62	13.6	14.5	0.19	0.13	0	7.58	6.47	7	1.36	1.85	2.28	0.09	0	0.09	3.42	3.24	4.16	5.39	4.65	0	0.04	0
LOC_Os01g09430	39.12	61.62	62.8	91.91	87.29	69.95	96.96	92.43	97.42	129.68	106.51	49.9	51.34	46.08	111.41	107.15	101.6	23.82	26.19	22.76	15.61	15.2	13.54	19.16	21.45	18.95	139.53	144.47	153.13	46.22	46.2	47.52	128.85	141.14	136.97	39.7	39.8	27.07	31.79	23.57	39.78	38.61	46.56
LOC_Os01g09460	1.67	1.74	2.7	2.54	1.99	2.11	2.15	2.06	1.64	3.98	2.9	1.75	1.81	2.08	1.82	2.23	2.19	7.75	9.93	7.23	3.85	4.94	4.45	7.57	7.25	7.41	3.87	2.73	2.68	2.28	3.3	3.9	2.65	2.64	3.15	12.59	10.88	16.12	14.31	10.38	12.61	9.13	10.09
LOC_Os01g09500	1.14	1.27	1.04	1.16	1.16	1.16	0.8	0.88	0.76	0.71	1.09	0.38	0.16	0.55	0.53	0.35	0.56	2.38	2.23	2.07	0.65	0.93	1.17	1.82	0.6	1.37	0.86	0.62	0.59	0.69	0.6	0.77	0.27	0.16	0.79	1.23	0.72	1.43	1.38	1.41	0.63	0.82	0.39
LOC_Os01g09510	15.78	14.33	14.33	7.95	8.81	8.67	40.17	31.48	28.46	57.88	71.65	30.05	32.58	39.94	114.95	107.58	92.11	85.05	77.38	88.27	46.65	56.86	61.8	108.84	90.4	107.39	49.85	51.31	51.36	8.94	6.51	8.63	77.84	73.1	69.93	126.76	115.85	155.37	155.08	66.96	226.07	195.92	179.23
LOC_Os01g09540	2.67	4.65	8.41	13.16	9.53	14.69	21.1	2.98	2.42	365.97	366.24	159.21	112.32	83	108.56	138.98	203.46	91.91	97.17	98.85	33.5	35.67	35.2	55.78	84.55	61.45	271.17	205.47	235.83	72.47	60.66	62.32	306.1	236.77	249.9	68.21	85.27	3.68	12.74	18.59	85.35	76.36	82.61
LOC_Os01g09570	254.03	216.44	204.38	183.47	201.41	197.97	95.85	115.79	147.65	34.78	32.27	76.98	84.38	97.41	38.65	35.93	34.91	29.71	28.63	31.31	37.15	37.63	46.3	32.71	31.36	30.82	43.3	39.69	36.53	104.13	97.34	103.43	35.86	38.17	39.95	35.52	39.47	55.52	67.61	76.1	40.57	39.61	39.15
LOC_Os01g09580	0.14	0.08	0.07	0	0.18	0	0.07	0.1	0	0.04	0.19	0.17	0.07	0.21	0.16	0.11	0.03	2.76	3.25	3.15	2.43	2.57	1.85	3.19	3.16	2.38	0.2	0.12	0.31	0	0.07	0.06	0.09	0.04	0.1	10.91	9.49	15.58	13.87	9.31	9.13	11.96	9.45
LOC_Os01g09590	1	0.77	1.42	1.15	1.58	1.41	1.69	2.01	2.09	6.03	4.99	2.27	1.89	2.58	2.05	2.03	2.28	11.81	11.38	7.93	5.27	7.27	3.56	11.8	9.31	11.72	2.19	2.64	2.31	1.11	2.11	0.98	2.35	3.37	2.32	19.87	14.31	15.98	14.18	8.55	17.52	18.25	19
LOC_Os01g09620	7.9	5.96	8.11	2.12	2.5	2.95	19.21	11.89	14.42	11.43	9.9	6.51	6.08	4.97	23.29	20.5	18.4	50.65	42.07	43.25	47.71	60.44	57.51	48.57	30.2	48.15	8.19	8.3	7.78	2	2.39	3.24	8.79	9.55	9.4	23.94	26.32	13.91	12.85	21.18	28.44	25.66	30.05
LOC_Os01g09650	0.46	0.11	0.2	0	0	0	1.3	0.93	2.02	0.45	0.26	0.14	0.1	0.06	1.41	0.37	0.63	0.15	1	0.44	0.27	0	0	0.92	0.61	1.04	0.44	0.45	0.56	0.12	0.1	0	1.36	1.67	1.46	0.49	0	0	0.24	0.06	0.8	0.45	0.85
LOC_Os01g09660	0.15	0	0.06	0.05	0.27	0.2	0	0	0.05	0.93	0.5	0.4	0.25	0.08	0.09	0.19	0.4	2.46	2.76	2.47	2.16	1.31	2.73	1.3	1.32	1.11	0.91	0.43	0.59	0.88	0.61	0.62	0.16	0.13	0.17	1.37	1.93	1.21	3.05	3.74	1.3	0.62	1.04
LOC_Os01g09670	1.09	1.43	1.42	1.23	0.98	1.21	0.93	0.84	1.13	1.53	2.45	2.19	3.97	6.07	4.28	2.91	2.1	20.27	18.61	16.63	47.21	45.8	44.46	25.42	18.94	24.83	1.21	0.88	1.13	0.65	0.99	1.27	1.08	1.56	1.54	7.82	8.59	14.77	13.98	14.79	13	11.88	10.14
LOC_Os01g09730	0.02	0.03	0	0.12	0.05	0	0	0.33	0.09	0.07	0.14	0	0.13	0	0.47	0.17	0.12	7.5	22.13	31.64	0.03	0	0.06	12.42	88.48	12.23	0.63	0.15	1.71	0	0.03	0.09	0.05	0.31	0.66	24.31	49.43	22.29	59.13	53.94	18.79	28.04	31.43
LOC_Os01g09750	3.39	2.84	2.58	2.44	2.83	3.1	8.89	8.95	7.39	16.96	15.89	5.67	5.43	5.79	19.5	18.97	16.29	5.14	4.67	4.57	3.16	4.31	3.49	3.73	4.1	3.98	9.23	11.13	11.57	2.53	2.06	2.5	15.34	17.22	15.54	4.72	4.76	3.26	3.26	3.06	6.36	6.54	6.14
LOC_Os01g09800	8.95	13.3	12.4	10.01	9.33	7.18	7.22	11.52	18.6	3.39	4.46	1.4	1.2	2.12	2.85	1.85	2.03	15.64	15.06	17.16	8.44	6.57	8.91	12.03	16.75	11.34	3.93	4.43	4.71	2.97	2.47	4.04	2.82	3.74	3.46	6.82	9.27	3.11	6.35	7.62	5.62	6.46	7.16
LOC_Os01g09830	3.79	1.17	0.41	3.74	8.49	10.2	8.95	12.11	6.59	4.94	6.64	2.93	6.54	7.65	3.43	2.84	3.96	7.8	3.33	1.79	1.74	4	0.95	3.33	5.2	4.98	1.04	1.46	1.51	0.34	0.71	0.96	0.69	0.35	1.24	3.31	2.42	4.16	4.71	7.13	2.13	3	9.11
LOC_Os01g09880	0.29	0.15	0	0.22	0.29	0.13	0.13	0.29	0.11	1.3	1.71	2.82	4.3	3.3	1.52	0.66	0.52	202.25	164.61	158.12	531.87	531.69	496.93	143.7	67.17	135.27	0.19	0.19	0.21	1.11	1.14	0.79	0.32	0.18	0.53	42.71	28.78	64.09	69.96	63	24.41	26.56	24.94
LOC_Os01g09930	3.2	3.72	5.31	4.06	3.47	4.07	2.62	3.92	2.97	8.84	9.7	11.4	11.08	11.56	8.59	10.51	12.18	1.2	0.89	1.28	0.76	0.51	0.24	0.85	1.46	1.7	14.91	10.27	13.28	10.26	8.08	6.85	6.65	6.37	8.63	3.46	2.55	1.62	1.02	1.34	5.18	6.19	5
LOC_Os01g09990	1.13	1.65	1.65	0.86	0.67	0.32	0.31	0.61	0.6	0	0.02	0.1	0.08	0.12	0.04	0	0	0.23	0.27	0.1	0.25	0.03	0.12	0.1	0.23	0.07	0.03	0.06	0.05	0.03	0.05	0.05	0.02	0.17	0.03	2.84	3.22	1.07	2.17	0.94	2.59	3.67	2.47
LOC_Os01g10070	0.38	0.21	0.1	0.4	1.66	0.99	1.28	0.73	0.64	0.77	0.34	0.21	0.98	0.44	0.15	0.15	0.8	0.52	0.16	0.14	0.27	0.1	0	0.55	0.15	0.09	0	0.11	0.12	0.25	0.57	0.17	0.08	0.52	0.54	0.19	0.18	0.09	0.47	0.33	0.22	0.13	0.7
LOC_Os01g10080	3.98	3.63	5.01	4.87	4.95	4.49	3.33	2.13	3.31	4.35	4.91	3.4	2.9	2.46	3.1	3.21	4.42	2.36	2.43	2.59	2.36	1.6	1.42	2.47	2.97	1.53	4.35	6.23	4.24	4.02	4.03	4.44	6.76	4.63	5.41	4.72	3.9	16.17	14.73	3.8	7.5	9.79	4.56
LOC_Os01g10090	0.35	0.22	0.24	0.45	0.39	0.22	0.27	0.32	0.42	1.07	1.85	0.2	0.09	0.13	0.88	0.69	0.78	1.53	2.16	2.05	0.16	0.76	0.86	1.55	1.86	1.39	0.73	0.13	0.45	0.32	0.22	0.1	0.84	0.66	1.37	0.51	1.14	0.3	0.35	0.42	1.35	1.28	1.25
LOC_Os01g10110	2.23	2.56	1.77	1.41	2.05	0.98	0.14	0.05	0.34	0.06	0.03	1.01	1.72	3.17	0	0	0.07	0.39	0.27	0.14	0.24	0.11	0.17	0.26	0.51	0.28	0	0.02	0.02	0.74	0.2	0.3	0.02	0	0.03	1.54	0.87	0.99	0.93	0.87	1.69	1.74	2.06
LOC_Os01g10140	0.37	0.11	0.12	0.15	0.18	0.16	0.47	0.52	0.19	1.53	1	0.25	0.23	0.16	0.96	0.61	0.97	1.61	1.22	1.66	1.42	1.17	0.97	0.97	1.09	1.47	0.56	0.47	0.76	0.14	0.44	0.32	0.76	1.17	0.92	1.62	1.55	0.68	0.83	0.69	1.13	1.03	1.36
LOC_Os01g10210	17.13	13.08	14.5	29.02	33.97	36.85	13.82	10.74	9.25	1.05	1.69	17.22	23.56	27.99	2.15	2.52	3.47	0.89	0.51	0.45	0.52	0.88	0.43	1.02	0.81	1.21	7.24	5.94	5.19	39.54	39.81	37.18	0.73	0.98	1.26	5.55	3.43	5.69	6.45	7.5	2.08	2.56	3.29
LOC_Os01g10250	46.31	44.89	46.25	50.9	51.73	53.15	28.75	31.83	33.53	3.81	3.49	17.46	18.98	25.04	7.52	6.14	5.19	10.96	9.81	9.11	19.89	18.91	19.75	12.82	11.53	12.92	6.83	7.16	8.18	46.56	53.24	57.25	2.54	2.7	2.75	15.58	12.61	23.68	25.72	23.39	11.34	11.89	9.89
LOC_Os01g10260	6.75	2.42	2.45	11.28	10.14	7.33	3.8	2.09	1.62	0.54	0.7	1.17	1.83	2.78	0.42	0.3	0.07	0	0	0.18	0.07	0	0.14	0.22	0.12	0.07	0.7	0.27	0.2	3.51	4.22	3.56	0.14	0.34	0.15	0.23	0	0.07	0.06	0.22	0	0	0
LOC_Os01g10270	0.36	0.44	0.14	0.83	1.28	1.05	0.25	0.19	0.22	0	0	0.14	0.27	0.26	0	0	0	0.05	0.06	0.05	0	0	0.06	0	0	0.06	0	0	0.04	0.93	1.04	1.26	0	0	0	0	0	0	0	0	0.05	0	0
LOC_Os01g10280	16.92	16.51	16.39	11.81	15.24	11.21	28.44	27.48	26.83	46.94	38.9	21.72	22.08	22.66	34.17	32.59	30.63	18.02	17.56	19.11	16.53	15.36	16.07	16.14	14.6	15.07	34.37	40.6	39.13	10.25	14.66	13.98	37.52	38.63	38.29	23.71	21.59	17.04	13.19	14.22	22.85	21.16	20.87
LOC_Os01g10320	3.01	2.51	4.1	1	0.85	1.33	8.98	12.01	12.1	2.61	2.89	1.19	1.34	1.1	11.23	8.02	6.09	4.34	4.85	4.65	3.34	3.57	3.46	4.95	4.47	5.93	2.61	1.94	1.97	1.09	0.63	1.42	3.78	3.93	5.81	2.88	2.74	2.33	2.17	2.63	2.74	2.17	2.63
LOC_Os01g10350	6.16	5.37	5.15	5.42	5.03	4.85	11.07	11.82	11.83	15.3	17.88	7.19	7.64	7.53	17.29	15.6	14.01	15.53	13.46	13.67	10.5	11.79	12.11	13.16	10.89	14.01	12.72	13.98	11.74	4.21	4.46	5.28	16.4	17.07	18.41	17.02	16.74	19.06	15.82	11.65	23.26	21.58	19.67
LOC_Os01g10420	0	0	0	0	0	0	0	0	0	0	0	0	0	0	0	0	0	0.2	0.17	0.1	0	0	0	0.06	0.2	0.18	0	0	0	0	0	0	0	0	0	0.07	0.12	0	0.05	0.07	0	0	0.28
LOC_Os01g10440	1.46	1.52	1.57	1.16	1.48	1.68	3.38	10.85	16.89	1.49	1.46	1.25	0.85	1.08	0.54	0.34	0.63	40.5	49.71	43.43	15.76	16.17	16.45	46.48	58.7	50.5	2.08	1.69	1.12	0.81	0.84	0.72	1.06	1.81	1.88	21.34	27.49	13.2	19.37	37.45	14.44	19.05	21.4
LOC_Os01g10450	160.06	166.01	159.71	227.05	244.79	228.49	66.53	80.86	61.3	28.06	27.79	117.42	113.28	117.71	17.74	21.92	19.34	8.4	7.88	7.57	13.91	11.97	12.51	4.04	3.11	4.29	58.28	75.27	74	179.38	204.27	221.07	14.33	16.25	15.86	7.03	6.1	11.05	8.2	5.64	4.71	5.14	3.4
LOC_Os01g10470	0.04	0	0.17	0.32	0	0.13	0	0.93	0	0.37	1.01	0	0.05	0.07	0.99	1.9	1.74	83.17	122.74	86.67	0.1	0.33	0.58	117.6	436.16	130.8	4.01	1.44	6.34	0.07	0.11	0.15	0.71	3.07	5.51	63.13	104.42	54.84	114.14	196.62	43.1	101.76	134.66
LOC_Os01g10480	0	0	0	0	0	0	0	0	0	0	0	0	0	0	0	0	0	0.05	0	0.05	0	0.06	0.06	0.84	0.2	0.06	0	0	0	0	0	0.06	0	0	0	3.84	0.89	21.56	16.05	1.15	7.54	9.48	9.94
LOC_Os01g10504	0.84	1.26	0.53	0.83	1.12	1.15	0.85	1.56	0.81	0.73	0.63	0.79	1.08	0.49	0.46	0.34	0.3	86.12	90.58	93.22	74.27	77.09	85.98	75	105.77	97.31	0.68	1.18	0.93	0.75	0.98	1.04	0.46	0.45	0.36	108.48	99.76	136.01	108.01	92.88	87.89	86.66	79.94
LOC_Os01g10520	2.37	2.06	2.46	5.49	4.49	4.61	0.05	0	0.07	1.5	2.47	7.05	8.59	7.86	0	0	0.02	1.04	1.06	1.57	8.04	9.02	10.54	0.12	0	0.02	2.41	2.87	2.66	7.1	7.34	7.88	0	0.02	0	1.3	0.68	4.64	3.69	3.11	0.16	0.35	0.06
LOC_Os01g10580	0.84	0.24	0.56	0.53	0.36	0.35	10.21	10.91	10.39	48.92	45.55	2.03	2.34	2.2	33.9	36.76	40.75	11.34	11.54	12.28	2.78	2.86	3.25	9.94	12.16	11.46	47.01	48.73	47.09	0.44	0.25	0.14	49.83	54.8	49.11	10.03	13.83	0.31	0.28	0.54	9.95	12.97	16.14
LOC_Os01g10590	0.67	0.1	0.3	0.08	0.41	0.22	3.05	2.07	1.25	0.65	0.67	0.2	0.29	0.06	1.22	1.52	0.61	0.51	0.56	2.27	0.44	0.28	1.1	0.36	0.44	0.42	1.06	0.88	0.36	0.12	0.09	0.17	0.99	0.51	0.88	0.57	1.33	0.33	0.77	0.92	0.85	0.31	0.62
LOC_Os01g10600	1.16	1.05	1.72	0.18	0.16	0.45	1.53	1.49	2.05	1.25	1.35	0.77	0.22	0.34	1.16	1.3	1.56	0.94	1.85	1.33	0.28	0.17	0.23	2.22	1.77	2.02	1.42	0.91	1.46	0.78	0.89	0.55	1.67	1.91	1.71	1.43	1.34	0.69	1.24	0.22	2.11	2.43	2.11
LOC_Os01g10630	1.6	1	1.89	0.93	0.85	0.9	3.22	2.63	2.63	2.54	2.88	1.14	1.41	1.33	3.17	3.74	3.18	3.05	3.39	2.86	1.15	1.47	1.13	3.25	3.26	3.5	1.88	2.53	2.17	0.56	0.75	0.67	2.7	3.71	3.53	2.46	2.11	1.41	1.1	1.19	1.92	2.99	3.05
LOC_Os01g10640	2.33	3.02	3.67	1.81	1.29	2.74	1.81	1.82	1.24	0.62	0.26	2.47	3.52	2.58	0.5	0.68	0.49	2.12	2.08	1.52	1.17	1.32	1.6	1.02	2.43	2.03	1.27	1.8	1.48	3.13	4.15	5.74	1.56	2.49	1.06	1.25	1.79	0.63	0.44	0.82	3.03	2.06	2.25
LOC_Os01g10680	19.62	18.41	17.68	19.59	19.09	21.5	17.37	20.1	26.04	5.36	5.99	13.68	14.83	16.81	6.88	6.63	6.39	11.23	10	9.38	9.64	10.44	10.54	8.85	7.22	8.9	6.15	6.21	6.54	17.31	16.79	17.2	4.04	3.91	4.91	7.3	7.19	8.92	10.32	8.2	6.04	6.25	6.77
LOC_Os01g10710	0.89	0.36	1.29	0.3	0.16	0.15	1.23	1.61	1.89	0.63	0.56	0.09	0.12	0.07	1	0.96	1.01	1.94	2.36	2.18	0.43	0.52	0.51	3.62	2.16	3.21	0.6	0.37	0.2	0.15	0.17	0.14	0.63	0.73	0.44	0.89	0.89	0.24	0.17	0.28	1.39	1.62	1.59
LOC_Os01g10800	1.05	0.96	1.56	1.95	1.61	1.62	1.16	0.72	0.93	15.08	14.59	6.66	4.55	3.99	6.61	8.38	7.51	3.25	3.85	4.52	2.44	1.99	2.35	2.39	2.32	2.19	11.02	9.2	8.7	1.79	1.8	2.39	11.15	9.49	8.96	5.48	5.85	4.7	4.06	5.57	6.46	5.69	5.43
LOC_Os01g10810	5.14	6.23	8.03	10.34	6.68	9.07	2.53	0.7	1.13	4.55	5.83	11.3	10.83	9.73	2.16	2.21	2.08	4.95	4.49	4.79	2.07	1.76	2.69	4.19	5.64	4.76	6.18	7.74	7.22	17.48	21.52	20.36	3.61	2.97	4.24	3.11	4.35	3.45	4.99	4.25	3.56	2.41	3.79
LOC_Os01g10820	25.55	23.09	21.88	15.59	17.3	19.42	44.3	40.27	43.58	59.73	63.31	37.55	38.21	44.62	84.06	73.36	72.24	65.22	60.42	61.3	46.5	53.53	53.69	66.3	59.61	71.02	47.67	52.77	46.45	16.75	15.48	18.96	68.18	67.13	59.06	86.96	76.15	122.24	117.67	67.88	111.93	105.86	101.07
LOC_Os01g10830	0.93	0.48	1.18	1.63	2.06	1.24	1.13	1.8	2.5	1.42	0.81	1	1.21	1.17	1.03	1.07	1.04	1.34	1.61	0.85	2.32	2.82	1.11	0.72	0.72	1.35	0.67	1	0.27	1.04	1.64	1.52	0.47	1.1	1.21	1.29	0.56	1.24	1.98	1.3	0.61	1.4	1.69
LOC_Os01g10860	2.65	2.63	2.53	1.31	1.62	1.65	7.79	9.91	7.26	7.32	7.58	1.82	1.94	1.99	8.49	7.47	8.21	6.68	5.28	5.2	4.47	4.14	3.85	5.71	6.19	7.56	5.17	6.03	6.25	1.28	1.27	0.83	8.44	9.06	8.28	5.85	6.51	3.3	3.54	2.68	10.48	9.67	11.73
LOC_Os01g10890	27.14	38.81	32.68	22.92	24.17	25.27	18.74	19.07	16.88	2.68	2.28	20.25	15.08	19.86	8.12	7.19	7.11	10.03	30.97	44.38	1.09	1.17	1.61	26.68	223.79	20.95	12.8	6.23	22.11	22.25	21.32	30.16	4.31	6.11	5.8	62.42	94.42	102.73	180.54	186.95	48.75	61.41	68.04
LOC_Os01g10900	0.79	1.15	0.88	0.98	0.74	1.29	0.57	0.87	0.51	0.96	1.03	1.68	1.28	1.27	0.84	0.79	0.85	20.92	30.37	35.37	4.69	5.61	6.22	31.23	95.12	35.04	2.49	0.77	3.19	1.44	1.51	1.42	0.61	0.87	1.27	21.37	38.55	17.42	34.62	42.99	17.63	22.75	27.53
LOC_Os01g10920	0.29	0.37	0.33	0.35	0.39	0.83	0.49	0.45	0.43	0.84	0.79	0.3	0.4	0.27	0.4	0.32	0.29	1.03	0.64	0.66	1.66	1.88	1.56	0.79	0.47	0.86	0.47	0.51	0.45	0.27	0.61	0.85	0.45	0.36	0.29	1.12	0.93	1.75	0.94	0.6	0.72	1.13	0.85
LOC_Os01g10950	1.68	1.55	1.91	2.06	2.43	1.83	3.29	1.97	1.8	2.14	2.38	5.87	5.99	6	3.89	5.13	5.61	8.95	7.59	7.14	18.25	18.49	16.63	9.4	7.36	9.79	3.73	3.62	3.12	2.85	3.21	2.49	2.72	2.45	2.33	5.22	4.75	1.71	1.95	2.57	5.13	5.09	5.17
LOC_Os01g10960	0	0	0	0	0	0	0.02	0	0	0	0	0	0.03	0.17	0	0	0	0.32	0.31	0.16	1.59	1.74	1.71	0.35	0.18	0.21	0	0	0	0	0	0	0	0	0	0.37	0.27	0.21	0.47	0.27	0.29	0.31	0.3
LOC_Os01g10980	0.03	0	0	0	0.03	0.03	0.08	0.24	0.31	0.05	0.19	0	0	0.03	0.1	0.1	0	0.1	0.32	0.25	0	0.08	0.11	0.16	0.07	0.26	0.05	0.14	0.32	0	0.12	0.04	0	0.04	0.2	0.46	0.27	0	0	0	0.16	0.22	0.24
LOC_Os01g11010	0	0	0	0	0	0	0	0	0	0	0.04	0	0	0	0	0	0	0.51	0.5	0.37	6.77	5.54	4.41	0.8	0.42	0.52	0	0	0.01	0	0	0	0	0.03	0	0.16	0.2	0.66	0.69	0.28	0.17	0.23	0.24
LOC_Os01g11054	444.3	303.81	225.65	276.35	311.2	404.43	133.94	114.48	131.61	172.01	170.05	207.59	182.35	169.34	165.94	155.72	176.26	35.82	37.88	36.84	8.62	10.04	11.5	36.55	37.25	34.94	166	148.17	181.37	217.58	156.24	139.99	171.49	145.2	159.68	39.34	42.4	43.56	64.69	59.14	52.55	52.76	53.11
LOC_Os01g11070	11.25	9.63	13	6.66	8.09	7.05	19.29	19.7	17.14	21.36	19.83	8.19	8.7	8.8	21.15	20.75	21.86	17.86	18.46	17.97	15.96	16.06	17.24	17.66	15.65	19.59	18.95	18	15.77	5.44	6.16	7.32	22.51	23.99	24.53	25.78	22.06	20.52	14.78	14.36	25.91	26.93	24.43
LOC_Os01g11080	0	0	0	0	0	0	0	0	0.04	0	0	0	0	0.03	0	0.04	0	0.64	0.94	0.52	0.09	0.28	0.25	0.57	0.9	0.25	0.05	0.05	0	0	0	0	0	0	0.04	0.14	0.47	0.12	0.82	0.84	0.07	0.18	0.03
LOC_Os01g11110	1.94	2.61	2.7	2.15	2.23	2.23	3.76	4.14	2.83	5.91	6.29	1.8	2.27	2.24	4.99	4.88	4.53	5.96	5.06	5.23	5.9	4.09	4.32	5.22	4.32	4.54	5.06	6	4.96	1.29	1.73	1.6	6.85	6.9	6.2	6.43	6.14	6.62	4.2	4	8.56	8.24	7.61
LOC_Os01g11130	0	0.02	0	0	0	0.01	0.02	0.03	0.04	0.2	0.21	0	0	0	0.08	0.1	0.12	6.11	4.49	5	4.58	4.66	6.03	5.78	3.62	6.06	0.11	0.04	0.03	0	0	0	0.29	0.24	0.34	3.74	2.87	1.99	1.89	2.22	4.52	4.1	4.47
LOC_Os01g11150	0.03	0.12	0.15	0.18	0.08	0.31	0.1	0.41	0.81	0.08	0.29	0.03	0	0.12	0.14	0.14	0	2.18	2.12	2.22	0.78	0.65	1.23	3.18	1.22	2.81	0.08	0	0.05	0	0	0.13	0.06	0	0	0.22	0.37	0.19	0.8	0.31	0.19	0.17	0.34
LOC_Os01g11160	34.03	38.38	61.23	43.98	33.46	28.89	45.72	69.89	85.4	20.47	28.77	10.22	9.76	9.72	19.33	17.93	24.01	15.43	12.34	11.72	12.53	13.36	13.29	10.01	10.38	13.07	21.11	25.03	25.25	12.94	10.48	14.42	26.59	26.81	27.71	23.42	20.37	16.01	20.91	11.05	37.59	45.16	34.27
LOC_Os01g11210	0	0	0	0	0	0	0	0	0	0	0	0	0	0	0	0	0	1.07	0.45	0.29	2.42	1.49	1.16	0.59	0.49	0.47	0	0	0	0	0	0	0	0	0	0.33	0.36	0.63	0.43	0.16	0.11	0.67	0.63
LOC_Os01g11220	0	0	0	0.05	0	0	0.03	0.06	0.02	0	0	0	0	0.02	0.02	0.04	0	18.66	14.36	13.22	4.26	6.21	6.34	15.75	14.1	18.37	0	0	0	0	0	0.05	0	0	0	1.68	3.46	0.38	1.11	5.02	0.96	2.01	3.92
LOC_Os01g11230	199.43	130.38	184.28	162.63	175.53	188.75	244.97	254.24	249.07	205.51	211.8	140.83	165.62	194.06	260.34	226.26	237.13	87.85	77.28	80.02	60.11	66.86	60.54	91.08	91.51	86.01	108.77	102.76	106.52	145.7	118.79	121.94	232.5	225.79	225.56	122.07	111.55	142.45	146.7	142.13	151.15	170.86	205.93
LOC_Os01g11270	0.02	0	0	0	0	0.02	0	0	0	0	0	0	0	0	0	0	0	0.25	0.3	0.56	0.02	0.05	0.02	0.25	0.79	0.98	0	0	0.03	0	0	0	0.02	0	0	0.03	0.1	0.26	0.15	0.17	0.06	0	0.04
LOC_Os01g11280	0.02	0	0	0	0	0	0.14	0.03	0.15	0.13	0.03	0	0	0	0.02	0	0.11	0.25	0.32	0.26	0.03	0.03	0.08	0.61	0.94	0.65	0.07	0.03	0.02	0	0	0	0.03	0.06	0.14	0.15	0.27	0.03	0.19	0.47	0.22	0.25	0.3
LOC_Os01g11300	0	0	0	0	0	0.02	0	0	0	0	0	0	0	0	0	0	0	0.48	0.57	0.67	0	0	0	1.39	1.92	0.88	0	0	0	0	0	0	0	0	0	0	0.11	0	0.05	0.23	0.11	0.25	0.38
LOC_Os01g11340	3.65	1.97	4.49	3.65	1.7	2.17	2.31	1.63	1.7	2.13	1.65	1.26	2.3	2.05	1.23	1.49	2.23	4.9	2.43	3.26	3.1	3.25	3.43	3.63	4.13	5.26	1.98	1.32	0.73	0.85	0.79	1.02	2.47	3.67	3.48	5.85	4.33	9.28	8.16	4.16	8.53	9.67	8.12
LOC_Os01g11350	0.03	0	0	0	0.02	0	0.28	0.22	0.05	0.04	0.03	0.05	0	0.04	0.3	0.25	0.27	2.69	10.3	17.65	0.76	0.52	0.58	6.16	78.61	5.72	0.55	0.08	0.68	0.04	0.13	0	0.11	0.14	0.33	17.39	34.74	10.06	24.99	32.07	17.36	23.68	29.67
LOC_Os01g11370	11.51	11.44	12.92	10.81	11.67	12.01	16.67	16.6	15.8	26.83	26.23	15.72	15.73	15.64	19.67	20.38	17.55	27.38	26.78	27.53	29.44	25.01	30.05	18.79	15.33	20.05	23.34	26.17	28.44	9.1	10.74	11.89	20.07	24	21.87	22.98	19.09	15.31	8.44	15.22	18.4	16.79	16.48
LOC_Os01g11414	2.27	2.43	2.49	2.07	2.35	1.75	10.26	6.12	5.54	16.14	18.78	5.99	4.98	5.95	15.47	13.32	16.2	35.27	32.19	33.12	40.13	40.98	38.68	26.64	25.01	29.33	13.26	13.1	8.76	4.76	4.49	4.51	16.39	18.32	16.14	24.54	25.12	18.86	17.86	22.43	20.15	18.74	21.19
LOC_Os01g11460	0.05	0.04	0	0.03	0.05	0.03	0	0.09	0.05	0.15	0.18	0	0.1	0.02	0.15	0.03	0	8.53	8.88	7.37	2.09	1.72	2.24	7.51	6.91	6.56	0.04	0	0.04	0.04	0	0.03	0	0	0	5.42	6.79	4.28	4.75	4.18	4.82	6.11	5.76
LOC_Os01g11490	0	0	0	0	0	0	0	0	0	0	0	0	0	0	0	0	0	3.43	5.6	5.5	0	0	0	7.48	8.25	8.73	0	0	0	0	0	0	0	0	0	0.55	2.27	0.06	1.3	3.21	0.41	2.12	2.77
LOC_Os01g11520	1.34	1.03	1.58	3.1	2.09	1.54	2.4	3.58	7.59	4.01	3.48	0.61	0.71	0.61	1.6	1.57	1.75	0.93	1.36	0.99	0.07	0.23	0.07	0.26	0.15	0.52	2.92	3.15	2.56	0.84	1.22	1.2	4.1	6.15	5.01	2.79	2.77	0.82	1.36	0.91	1.71	2.45	1.83
LOC_Os01g11550	0	0	0.02	0.02	0.04	0.02	0.02	0.04	0.02	0.6	0.59	0.51	0.55	0.73	0.55	0.48	0.2	9.25	8.57	9.42	13.73	13.53	12.56	6.81	5.24	8.08	0.22	0.07	0.28	0.1	0.11	0.12	0.07	0.02	0.05	10.59	11	4.38	4.55	5.88	6.47	5.76	5.65
LOC_Os01g11570	11.41	6.78	8.78	6.62	7.13	7.09	12.23	15.38	21.62	18.74	16.92	4.27	3.78	3.23	11.3	10.11	11.66	17.21	19.6	12.08	11.17	9.79	8.54	16.9	17.47	16.9	7.5	8.47	6.62	3.78	5.28	5.36	11.68	14.56	14	25.15	20.65	17.47	13.93	8.59	24.8	29.77	29.99
LOC_Os01g11620	1.49	0.97	0.72	0.48	0.68	0.65	0.98	2.04	1.88	1.59	1.56	8.05	12.9	6.96	7.67	3.15	3.41	51.38	40.59	44.81	71.5	83.58	75.76	47.95	34.76	38.84	1.39	0.56	1.05	1.32	1.06	0.79	0.5	0.65	0.59	13.42	20.12	8.97	8.51	14.08	9.85	12.39	18.89
LOC_Os01g11650	86.54	99.55	98.5	87.9	94.18	82.76	74.6	118.6	145.33	34.71	35.9	56.27	61.43	56.27	39.65	31.56	35.5	29.47	30.91	32.23	31.34	38.76	37.1	25.2	26.5	24.41	33.12	27.48	27.44	65.6	68.76	77.57	28.29	33.99	31.85	68.27	63.17	104.09	95.49	71.65	56.37	54.95	52.44
LOC_Os01g11660	0.06	0.04	0.04	0	0	0	0.39	0.35	0.31	0.38	0.79	0	0	0.05	0.2	0.46	0.2	0.49	0.67	0.28	0	0	0.03	0.74	1.4	1.6	0.29	0.52	0.14	0	0	0	1.04	0.84	0.97	0.41	0.84	0	0.06	0	1.03	1.29	0.84
LOC_Os01g11670	2.75	0.88	3.48	0.17	0.3	0.21	4.63	3.79	4.82	2.47	2.02	0.11	0.18	0.04	3.1	3.62	3.36	1.23	1.76	1.53	0	0	0	2.27	2.08	1.82	1.96	1.47	0.62	0.04	0.26	0.35	4.74	4.97	4.86	1.3	1.08	0.08	0.07	0.03	3.07	2.02	3.18
LOC_Os01g11700	0	0	0.07	0.05	0.06	0.02	0	0.14	0	1.39	0.9	0.3	0.41	0.33	0.34	0.2	0.11	11.03	14.35	15.33	1.57	1.99	2.72	9.04	10.87	10.32	0.41	0.52	0.36	0.19	0.3	0.24	0.08	0	0.03	17.17	17.49	3.51	5.53	7.04	7.26	9.02	9.49
LOC_Os01g11710	0	0.06	0.03	0.02	0.02	0	0	0.2	0.09	0.12	0.09	0	0.05	0	0.08	0.02	0.19	30.25	25.72	28.47	30.54	27	30.84	27.78	24.95	30.49	0.03	0.12	0	0	0	0.05	0.05	0.03	0.1	33.44	29.8	31.19	32.65	26.68	35.46	33.66	32.18
LOC_Os01g11720	0.36	0	0.05	0	0	0	1.02	1.65	0.66	4.3	2.55	0	0	0	5.14	5.5	6.09	0.54	0.38	0.67	0	0	0	0.94	0.79	1.11	3.86	3.94	0.94	0	0	0	10.57	8.74	9.68	0.5	0.15	0.04	0	0	0.85	0.38	0.97
LOC_Os01g11760	0	0	0	0	0	0	0	0	0	0	0	0	0	0	0	0	0.03	0.08	0.15	0.05	1.01	0.5	0.5	0.2	0.03	0.16	0	0	0	0	0	0	0	0	0	0.07	0	0.43	0.34	0.52	0.03	0.05	0.1
LOC_Os01g11810	0.24	0.1	0.23	0.45	0.45	0.3	0.15	0.03	0.18	1.96	1.77	3.93	3.67	1.8	1.47	1.2	1.88	13.07	10.85	10.83	21.87	22.03	30.43	9.67	6.15	10.07	1.39	1.01	0.88	1.88	1.69	1.75	1.65	1.75	1.54	6.94	4.85	24.43	23.24	8.28	6.58	6.21	5.41
LOC_Os01g11860	5.57	11.2	9.34	21.6	18.85	17.5	4.06	3.88	5.5	5.37	6.12	21.07	27.44	26.03	2.52	2.06	2.62	25.9	19.46	21.04	124.27	129.19	111.96	8.06	2.34	4.04	6.42	2.45	8	43.73	31.43	42.35	1.12	1.92	2.19	40.24	34.39	95.15	159.17	73.52	11.04	13.75	10.85
LOC_Os01g11880	3.06	2.65	3.66	2.93	2.75	2.27	5.12	6.87	8.25	10.48	9.09	3.6	4.54	3.85	7.62	8.1	8.64	12.31	12.1	10.26	13.15	12.11	12.3	11.11	10.31	12.26	6.65	5.46	5.54	3.32	3.22	5.03	7.82	9.28	8.76	13.4	13.36	7.94	9.24	9.97	13.18	12.9	13.2
LOC_Os01g11910	22.04	23.99	13.77	20.37	19.49	20.61	4.15	5.88	6.77	2.88	3.97	2.54	1.87	1.97	1.57	1.47	1.64	2.04	1.7	1.36	2.51	2.76	3.57	1.63	1.11	1.9	4.93	3.81	4.4	5.82	4.8	7.35	2.62	3	2.78	3.6	3.23	3.96	5.55	3.15	3.88	4.93	3.25
LOC_Os01g11940	21.56	14.93	24.48	12.59	12.27	10.78	34.36	41.8	37.72	18.64	18.38	7.31	5.53	5.43	13.03	12.91	16.81	34.47	40.82	36.6	29.5	28.31	27.84	34.77	32.12	33.39	22.11	21.02	12.36	14.69	16.25	15.98	19.1	19.11	23.02	80.5	73.66	68.66	90.68	83.44	63.19	61.82	69.13
LOC_Os01g11970	1.19	1.02	0.66	1.03	1.06	1.2	2.19	1.49	1.66	3.15	3.13	1.57	2.14	2.15	2.98	2.7	2.25	4.17	3.67	2.28	3.48	3.49	2.85	2.83	2.23	2.54	1.76	2.55	2.08	0.69	1.1	0.71	2.39	2.1	2.29	3.42	3.95	4.55	4.12	3.59	3.44	3.52	3.92
LOC_Os01g11990	1	0.42	1.19	0.32	0.6	0.41	1.28	1.64	1.57	1.9	1.53	0.91	0.6	0.72	1.42	1.56	1.84	3.07	2.5	1.52	0.61	0.9	0.71	3.73	3	3.08	1.67	1.6	0.94	0.75	0.51	0.44	1.57	1.29	1.9	1.55	1.16	0.98	0.37	0.95	3.05	2.53	3.16
LOC_Os01g12000	4.11	2.93	3.72	3.33	3.72	3.76	4.47	2.84	3.02	0.81	0.42	2.21	2.19	2.29	1.05	0.81	0.47	3.85	4.54	6.52	3.89	3.86	4.21	4.5	8.52	3.75	0.57	0.77	0.55	4.52	4.76	4.56	0.24	0.21	0.11	9.75	9.82	12.65	15.11	11.85	13.56	13.36	13.2
LOC_Os01g12020	0	0	0	0	0	0	0	0	0	0	0.02	0	0	0	0.04	0	0	0.89	1.02	1.25	15.9	3.74	15.19	1.41	1.02	1.29	0	0	0	0	0.02	0	0	0	0	0.68	0.36	3.44	4.43	0.2	1.96	1.96	1.22
LOC_Os01g12070	0	0	0	0	0	0	0.18	0.04	0.03	0.05	0.13	0	0	0	0.2	0.13	0.15	2.95	4.12	4.82	1.88	1.5	1.54	2.74	4.91	2.42	0	0.07	0.09	0.03	0	0	0.05	0.15	0.13	5.4	6.82	2.44	3.19	4.94	4.05	2.96	5.63
LOC_Os01g12090	3.28	2.82	3.88	3.85	3.63	4.68	3.98	5.17	4.24	5.25	6.13	2.6	2.13	2.95	4.73	4.28	5.13	11.65	7.67	10.93	5.16	7.09	8.62	10.81	8.64	10.41	4.89	2.34	5.61	3.18	2.13	2.39	5.15	4.41	6.25	8.06	10.04	13.79	13.75	7.91	8.88	8.47	7.33
LOC_Os01g12100	7.03	5.38	6.35	11.42	11.05	8.38	2.94	2.28	4.38	4.46	4.87	3.56	3.96	2.81	1.9	1.15	2.66	1.62	2.12	1.05	2.61	1.8	1.25	0.28	0.7	0.36	5.05	4.74	6.65	4.6	5.96	5.16	2.7	3.42	2.05	2.69	3.74	3.88	7.82	3.71	2.09	1.59	1.6
LOC_Os01g12130	8.07	14.36	12.34	23.55	17.98	13.57	1.44	0.58	0.7	2.99	1.99	15.88	23.83	23.65	2.31	1.53	3.18	0.42	0.47	0.41	0.51	0.79	0.38	0.4	0.29	0.16	7.64	9.28	9.55	31.33	30.97	35.48	1.22	1.24	0.74	0.06	0.11	0.38	0.5	0.8	0.09	0	0.09
LOC_Os01g12160	1.76	1.35	2.03	1.42	1.11	2.15	2.62	1.26	1.41	10.86	10.61	2.56	2.29	1.27	1.59	1.87	3.81	41.83	31.74	35.59	13.21	17.45	19.83	21.22	20.76	27.18	19.55	15.77	10.3	2	1.79	2.46	14.63	18.08	17.52	8.54	11.91	17.84	18.81	14.81	6.07	7.22	6.36
LOC_Os01g12180	1.86	2.28	2.53	2	1.69	1.89	4.33	4.45	4.05	4.96	4.89	2.87	2.39	2.39	4.9	4.43	5.72	7.77	8.43	7.94	6.89	7.19	8.02	7.26	5.34	7.21	5.18	6.27	4.8	1.23	1.86	1.88	6.12	6.15	5.16	6.54	6.55	6.11	4.11	4.79	6.13	5.91	6.05
LOC_Os01g12190	68.59	78.27	99.83	92.54	82.54	75.94	52.42	73.86	86.57	108.41	93.88	50.27	52.02	54.13	84.18	65.83	70.86	16.06	7.89	10.87	7.68	9.04	8.17	10.27	6.59	8.63	112.56	107.62	98.45	106.81	125.72	112.58	88.36	76.51	86.26	4.33	3.94	2.5	2.73	3.31	5.9	7.95	6.54
LOC_Os01g12200	46.32	44.77	40.07	36.09	35.29	32.87	53.78	63.41	56.7	67.51	61.84	19.46	21.21	17.08	51	54.48	52.08	10.53	12.17	10.88	4.93	5.33	5.39	10.2	10.64	10.19	70.86	73.52	70.95	26.15	29.45	33.76	82.88	87.77	82.64	19.05	17.18	6.37	7.24	6.84	18.95	20.46	17.92
LOC_Os01g12210	37.48	48.11	45.79	61.45	59.27	45.11	34.88	34.91	26.93	14.28	13.41	26.59	36.1	49.31	10.89	13.62	16.97	7.03	4.82	4.35	0.77	1.66	3.05	2.32	2.65	6.11	32.99	35.38	35.12	62.25	62.28	69.97	16.82	19.49	17.94	1.9	1.78	1.82	1.74	1.58	0.88	0.75	0.86
LOC_Os01g12230	0.9	1.32	1.58	0.53	0.64	0.5	1.09	1.44	1.17	3.77	3.7	0.74	0.64	0.51	2.62	2.63	3.02	1.49	1.64	1.37	1.03	1.73	0.56	1.14	1.02	0.93	4.46	2.84	3.14	0.67	0.87	1.14	4.92	5.08	4	1.25	1.08	0.69	0.81	1.02	1.33	1.77	1.21
LOC_Os01g12260	1.24	1.39	1.66	1.49	1.53	1.89	0.82	0.38	0.27	2.07	1.6	2.57	1.73	1.4	0.83	0.97	1.06	53.84	56.03	55.56	26.76	27.24	34.56	62.84	34.33	67.48	2.84	3.51	1.42	1.62	3.32	3.51	2.14	2.13	2.23	14.71	17.16	13.53	13.85	21.39	11.8	11.99	12.94
LOC_Os01g12270	3.71	4.02	4	4.76	4.2	6.08	2.08	1.22	0.61	12.57	11.01	7.81	5.57	2.39	1.67	3.35	4.36	1.98	1.56	2.05	1.37	0.92	1.14	0.17	2	0.65	31.81	28.12	17.72	8.65	7.15	4.64	14.98	18.57	19.64	7.29	9.24	1.94	10.43	5.22	2.32	3.52	3.72
LOC_Os01g12320	31.81	35.13	38.3	46.06	47.68	36.26	49.23	28.96	33.63	47.26	40.95	69.57	78.34	66.03	56.11	44.96	56.7	42.83	42.77	45.04	17.82	21.78	24.86	42.62	47.44	44.13	47.78	36.4	43.12	80.53	79.81	78.75	45.13	49.47	51.14	62.54	45.1	25.04	27.99	28.88	63.98	62.97	69.81
LOC_Os01g12330	0.54	0.9	1.01	0.62	0.75	0.51	0.62	0.72	0.64	1.16	0.94	1.12	0.97	0.78	0.79	0.79	1.39	3.64	3.99	3.96	1.7	1.47	1.7	4.07	5.54	4.19	1	0.78	0.96	0.69	0.85	0.9	1.3	0.86	1.07	2.33	2.61	1.66	3.14	4.39	2.08	2.8	2.97
LOC_Os01g12381	3.05	1.97	2.47	3.24	3.3	2.63	2.4	1.3	1.48	5.8	6.12	2.03	2.2	1.21	1.73	3.02	3.29	5.95	5.11	4.89	5.23	7.67	3.73	3.34	4.42	4.1	2.96	3.11	1.67	1.42	1.65	2.01	1.93	3.5	3.6	4.52	4.69	3.87	4.77	5.64	4.14	4.1	6.85
LOC_Os01g12390	10.96	9.48	8.54	9.34	9.34	8.57	5.71	5.91	7.91	11.87	11.17	9.92	9.56	9.66	11.08	8.99	9.91	14.5	12.48	10.78	28.83	31.72	23.61	12.5	10.41	12.35	8.94	8.76	7.87	4.16	4.54	4.32	6.23	6.76	8.21	16.62	14.17	17.46	15.73	15.82	14.28	15.09	14.36
LOC_Os01g12400	7.85	8.47	7.82	8.15	6.95	7.49	13.85	9.51	8.68	32.52	32.65	6.93	6.97	6.18	27.13	26.87	27.92	11.4	10.98	9.62	10.24	10.45	12.23	13.35	7.72	11.22	29.32	27.58	25.81	5.89	7.57	9.44	33.58	36.8	36.38	4.68	4.72	3.13	2.67	3.24	5.67	4.98	4.66
LOC_Os01g12440	0.68	0.43	0.52	0.53	0.38	0.27	0.65	0.83	0.87	1.54	1.31	0.21	0.27	0.34	1.18	0.95	1.21	3.52	2.84	2.68	3.91	3.7	5.09	2.82	2.06	2.96	1.15	1.1	1.12	0.1	0.1	0.19	1.54	2.17	1.87	2.76	2.79	2.44	1.65	0.53	3.34	3.57	3.44
LOC_Os01g12470	9.33	7.63	7.34	7.53	7.93	9.88	6.69	8.94	7.1	4.31	4.15	5.77	6.01	5.73	4.58	4.76	3.86	11.92	14.75	15.18	4.32	4.91	5.66	14.6	16.82	15.15	4.57	4.71	5.61	4.42	6.02	7.72	4.5	5.74	5.05	7.33	10.57	5.98	6.91	12.9	7.9	8.73	9.71
LOC_Os01g12480	13.49	11.53	11.31	10.98	8.85	10.55	20.12	18.1	16.41	21.94	23	15.65	14.81	16.01	24.1	27.3	23.67	13.05	14.37	15.78	14.07	9.89	14.49	13.11	12.57	11.24	22.67	23.06	21.44	7.45	10	9.6	21.08	22.89	25.24	16.79	17.24	19.78	18.3	12.2	19.32	18.83	17.33
LOC_Os01g12490	4.25	5.04	4.73	5.67	4.67	4.99	5.53	5.54	4.79	2.83	2.38	1.85	1.66	1.82	2.06	2.82	2.86	36.88	41.15	45.58	2.33	4.29	7.79	47.16	47.39	49.94	5.98	5.35	4.02	4.58	4.7	5.72	4.45	5.28	4.28	3.72	14.51	1	4.11	18.5	3.54	6.88	11.15
LOC_Os01g12520	11.71	11.66	5.86	10.55	12.05	14	2.6	5.06	7.71	2.34	2.12	2.41	4.4	5.84	1.21	0.8	0.73	11.74	14.19	13.94	12.24	11.14	12.65	12.25	19.38	11.92	0.89	0.46	1.01	2.1	1.36	2.08	0.43	0.75	1.07	7.45	10.77	20.4	27.24	20.21	8.78	11.39	10.88
LOC_Os01g12540	4.93	4.47	6.12	4.23	4.47	4.35	8.04	7.61	6.87	9.94	9.86	5.15	4.89	5	11.08	9.01	10.02	10.36	9.39	9.6	7.39	8.36	9.02	8.26	7.64	9.53	9.94	10.12	9.45	3.73	4.71	5.08	10.56	10.83	10.95	10.37	10.24	7.88	6.74	5.83	11.05	10.41	9.42
LOC_Os01g12560	0.77	0.5	0.73	1.03	1.08	0.89	2.63	1.37	0.84	6.63	4.57	2.05	1.78	1.29	4.43	4.82	5.66	5.61	5.94	6.35	4.65	5.59	6.4	4.95	5.46	4.73	2.91	2.56	3.49	2.2	1.48	1.94	5.17	4.95	3.47	6.89	7.13	9.79	9.38	5.49	10.51	8.09	9.65
LOC_Os01g12590	0	0	0.05	0.01	0	0	0.02	0.01	0	0.12	0.04	0	0.02	0.01	0.08	0.06	0.02	0	0.03	0	0	0	0	0.01	0	0	0.13	0.04	0.11	0	0	0	0.1	0.07	0.1	0	0.01	0	0	0	0.02	0.01	0.01
LOC_Os01g12600	0.04	0	0.03	0	0	0.03	0.19	0.16	0.05	0.14	0.12	0.03	0.07	0.01	0.23	0.14	0.13	0.01	0.02	0.03	0.02	0.01	0	0.02	0.01	0.01	0.15	0.21	0.16	0	0	0.02	0.16	0.16	0.17	0.01	0	0	0	0.01	0.01	0.06	0.04
LOC_Os01g12650	3.22	2.61	2.05	1.71	2.24	2.91	3.1	3.53	3.65	6.33	6.6	3.3	4.67	5.22	6.83	6.07	4.35	40.74	37.83	36.19	108.62	83.17	78.35	38.44	32.09	35.24	3.66	4.55	5.03	1.9	2.36	2.15	4.01	4.32	4.26	45.72	37.66	81.82	62.72	36.72	51.92	55.35	42.76
LOC_Os01g12660	0.1	0.09	0.1	0.01	0.09	0.01	0.06	0.15	0.01	0.02	0.03	0.02	0.05	0.03	0.16	0.17	0.12	16.42	25.57	29.97	2.57	2.53	3.65	22.38	52.5	22.29	0.16	0.08	0.33	0	0.02	0.03	0.04	0.09	0.21	12.2	24.72	6.2	13.46	30.19	11.49	15.32	16.88
LOC_Os01g12680	23.44	25.58	25.15	26.54	25.98	24.9	17.2	17.48	15.09	2.67	2.45	22.12	21.68	20.15	12.07	11.02	10.23	38.58	35.31	41.43	16.9	18.79	27.9	28.25	51.29	36.04	7.48	5.74	7.98	35.27	36.79	30.23	3.6	3.48	4.41	16.93	30.77	27.95	43.95	64.49	12.29	14.09	20.74
LOC_Os01g12710	55.34	61.43	53.65	47.82	46.58	40.67	69.56	80.54	80.27	271.29	276.28	50.8	50.85	50.72	131.04	126.52	130.24	33.89	35.01	33.36	16.82	15.17	15.59	23.24	25.3	21.68	133.58	129.14	126.06	35.88	41.68	44.68	262.2	260.61	241.36	55.4	47.04	25.12	23.29	31.87	53.52	53.8	44.37
LOC_Os01g12740	56.67	53.81	54.14	70.89	71.62	74.35	49.87	43.78	43.94	22.06	24.14	78.29	73.21	67.78	32.78	27.43	32.81	8.71	10.59	9.11	5.15	5.17	5.75	9.91	10.61	8.66	46.26	42.46	41.3	88.3	74.39	76.38	18.27	18.87	21.82	21.34	21.89	16.64	21.58	23.17	18.72	21.44	21.09
LOC_Os01g12750	30.05	22.26	22.92	23.65	28.61	24.52	36.31	36.4	42.79	32.68	31.78	28.94	28.99	24.75	31.95	26.52	30.61	5.68	7.06	5.58	1.07	1.02	1.14	8.58	7.98	6.86	33.8	38.66	27.65	22.54	21.78	22.66	22.92	28.13	28.54	25.46	22.31	9.87	12.97	10.8	22.06	26.47	28.12
LOC_Os01g12760	0.57	0.55	0.9	1.24	0.6	0.92	0.11	0.29	0.18	0.06	0.1	0.04	0	0.31	0.04	0.13	0.1	0.19	0.21	0.31	0.23	0.61	0.32	0.47	0.04	0.12	0.25	0.29	0.02	0.14	0.11	0.13	0.15	0	0.13	3.86	2.81	8.79	12.77	6.58	0.08	0.04	0.08
LOC_Os01g12770	15.13	17.18	18.07	4.54	3.05	2	23.15	23.11	22.58	10.46	11.11	1.82	1.7	0.92	17.46	14.51	18.83	2.36	3.22	2.73	1.37	1.18	1.45	1.78	3	1.72	9.61	8.54	9.83	2.94	2.78	2.93	23.3	18.22	21.5	2.29	2.74	2.26	3.4	3.55	4.09	4.02	4.22
LOC_Os01g12800	14.45	18.44	18.05	16.39	14.71	15.7	17.51	15.42	15.76	8.26	8.56	13.62	14.37	11.63	9.6	8.73	8.18	14.22	13.61	14.6	12.66	13.12	11.2	13.21	13.93	13.58	7.06	5.72	8.17	16.14	18.13	17.85	8.26	8.5	8.12	9.36	10.09	14	17.03	13.18	9.88	10.91	10.03
LOC_Os01g12810	74.38	77.32	84.28	81.36	83.99	70.43	55.06	64.09	59.41	1.94	2.35	64.5	63.26	59.61	2.72	2.27	2.19	5.57	6.26	8.02	13.71	15.03	17.67	5.25	17.63	3.11	2.79	2.4	4.83	140.11	125.63	126.43	3.16	3.16	2.8	3.11	6.18	29.52	40.37	46.76	3.55	3.49	3.62
LOC_Os01g12820	0.12	0.06	0.05	0.04	0.13	0.06	0.05	0.12	0.02	0	0.09	0.07	0	0.13	0.06	0.02	0	3.35	4.12	4.49	0.45	0.66	0.68	8.59	6.02	9.18	0.06	0.06	0.05	0	0.02	0.02	0.04	0	0.05	1.41	1.46	1.98	0.97	1.07	2.64	3.7	3.61
LOC_Os01g12830	125.72	120.66	116.34	114.12	111.61	125.95	113.28	106.86	113.36	54.58	56.61	123.57	131.82	115.12	63.6	69.26	61.52	58.67	58.39	57.45	53.37	56.6	60.58	59.51	66.23	61.33	62.93	61.88	75.13	129.18	109.8	106.52	52.91	54.99	52.65	69.04	68.4	69.02	87.69	69.46	66.06	66.8	77.34
LOC_Os01g12860	0.17	0.18	0.24	0.1	0.17	0.1	0.52	0.47	0.47	0.5	0.41	0.28	0.19	0.14	0.71	0.63	0.68	1.43	1.12	1.23	3.59	3.25	2.7	1.64	1.33	1.55	0.53	0.38	0.48	0.15	0.17	0.29	0.5	0.7	0.56	4.31	3.21	8.61	4.94	3.32	4.22	4.88	3.06
LOC_Os01g12870	7.57	8.24	9.46	7.09	5.62	6.92	13.36	13.14	11.79	21.45	21.59	9.75	10.51	10.44	26.42	26.45	23.41	22.7	22.64	23.01	10.84	12.38	12.23	31.2	25.37	31.79	17.7	19.01	18.53	5.05	4.37	4.64	25.57	24.16	23.59	25.93	24.49	19.03	14.59	11.44	41.25	41.92	39.65
LOC_Os01g12920	14.36	9.58	5.34	6.1	8.32	9.75	5.62	7.34	10.14	6.71	6.78	4.79	4.46	4.62	7.29	6.46	7.2	6.12	5.15	5.48	2.05	1.34	2.02	5.35	7.35	7.19	4.78	4.93	5.61	4.09	3.58	2.59	3.6	3.92	3.73	2.52	2.24	1.53	4.02	3.54	3.53	3.72	3.96
LOC_Os01g12930	0	0	0	0	0.04	0	0.01	0.02	0	0	0	0.02	0	0	0	0	0	0.13	0.13	0.15	0.02	0.06	0.02	0.11	0.1	0.22	0	0	0	0.03	0	0.01	0	0	0	0.05	0.04	0.01	0.07	0.07	0.03	0.06	0.08
LOC_Os01g13080	21.23	16.72	10.81	12.84	12.57	16.44	29.19	25.94	29.24	37.86	43.39	22.87	27.99	28.62	57.58	47.96	41.27	63.84	54.05	58.93	39.12	37.8	42.86	63.1	45.25	68.21	25	23.34	20.98	7.94	8.37	10	31.3	32.69	32.16	49.88	50.09	78.19	85.18	36.13	73.24	69.92	65.18
LOC_Os01g13090	0.92	1.18	0.83	0.72	1.51	1.26	2.26	2.03	2.51	3.71	3.63	0.96	1.16	1.11	3.75	3.66	3.13	11.77	14.72	12.85	13.53	14.43	12.24	12.56	9.75	12.22	2.4	2.19	1.88	0.88	1.15	1.69	4.36	5.24	3.9	17.36	14.49	9.53	8.27	10.46	15.59	13.15	16.09
LOC_Os01g13120	2.54	3.79	4.63	10.33	4.9	7.72	13.55	4.37	2.56	8.09	13.28	21.62	24.61	17.84	5.91	9.88	17.82	64.42	54.38	41.03	53.26	55.46	58.08	45.48	44.18	64.04	24.04	21.74	15.25	26.73	27.96	22	11.23	10.43	12.67	11.86	25.59	6.65	13.12	37.76	5.48	4.9	15.57
LOC_Os01g13130	0.56	0.71	0.4	1.69	0.96	1.32	0.51	1.34	1.38	1.39	1.38	2.06	2.12	0.87	1.07	0.96	0.94	61.84	53.09	29.93	27.73	40.02	25.88	42.68	55.09	48.79	0.94	1.01	0.53	1.61	3.27	4	0.46	0.33	1.39	27.99	27.67	19.78	20.68	52.06	13.5	22.72	37.29
LOC_Os01g13140	0	0	0	0	0	0	0	0.03	0	0	0	0	0	0	0	0	0	0.26	0.41	0.38	1.16	0.79	0.91	0.35	0.15	0.33	0	0	0	0	0	0	0	0	0	1.57	0.71	0.94	1.08	1.14	0.8	0.82	1.14
LOC_Os01g13150	8.47	8.36	9.52	6.29	8.26	7.78	15.69	13.9	12.48	31.29	30.62	13.71	13.44	13.5	26.41	29.55	26.23	13.43	14.31	15.31	12.38	11.9	13.42	11.62	11.95	11.12	25.19	23.17	23.66	6.01	6.08	7.12	29.63	28.43	28.43	17.19	17.55	12.77	9.36	11.44	17.37	16.38	16.02
LOC_Os01g13180	0.03	0.04	0	0	0.07	0.03	0	0.03	0	0.2	0.18	0	0.04	0	0.08	0.11	0	0	0.06	0.03	0.03	0.03	0.03	0.1	0.03	0.03	0.08	0	0.07	0.04	0.03	0.03	0.03	0.11	0.19	0.14	0.07	1.01	0.51	0.08	0.36	1.04	0.2
LOC_Os01g13190	19.31	17.61	19.06	17.76	18.89	20.12	32.14	29.51	33.54	82.1	87.84	32.69	30.02	29.84	88.11	88.72	79.91	34.95	36.37	38.11	22.43	22.6	25.94	30.03	31.93	30.51	61.1	59.28	58.82	19.46	17.65	21.02	83.36	78.13	76.17	44.46	44.56	41.66	38.12	32.04	61.42	58.38	53.4
LOC_Os01g13210	33.6	38.18	39.25	35.33	29.32	25.67	35.92	50.28	39.8	114.97	107.24	27.04	36.16	24.13	72.07	58.11	62.41	73.96	76.15	71.39	128.96	115.41	118.69	72.76	55.45	68.31	83.54	89.6	58.19	11.83	21.39	25.32	88.72	125.17	119.06	53.3	51.68	12.94	15.85	18.86	40.26	37.46	35.01
LOC_Os01g13270	0.08	0	0	0	0	0	0.07	0	0	0.03	0.04	0.02	0	0.02	0.09	0.04	0	3.54	7.9	9.98	0.18	0.22	0.44	5.62	22.17	5.91	0.06	0	0.09	0.09	0.02	0.04	0.04	0.05	0.05	5.48	11.74	2.68	9.34	18.86	5.53	6.98	8.42
LOC_Os01g13300	0.24	0.26	0.38	0.37	0.48	0.41	1.11	1.03	1.38	2.76	2.67	0.31	0.4	0.36	1.55	1.53	2.55	1.06	1.11	0.86	0.87	0.98	0.78	1.07	1.04	1.55	1.61	1.33	1.86	0.53	0.42	0.75	3.52	5.02	4.28	2.49	1.99	1.13	0.87	0.5	5.08	4.04	4.84
LOC_Os01g13320	2.21	2.03	1.27	2.77	3.64	2.31	4.75	5.71	5.43	5.65	5.28	3.83	4.06	4.58	4.99	5.14	5.16	5.05	4.8	4.31	5.5	5.95	5.2	5.86	3.84	4.14	3.73	4.84	3.09	3.12	3.07	3.17	3.42	4.61	5.03	3.01	3.5	1.73	3.35	3.49	2.79	1.86	3.58
LOC_Os01g13370	13.05	16.18	18.74	13.08	12.3	9.9	9.56	12.78	20.05	7.47	7.07	9.65	9.32	7.57	6.94	7.76	7.03	32.28	59.77	63.2	15.25	16.84	15.01	46.46	197.28	46.49	15.5	7.83	19.62	9.07	8.34	8.54	7.48	9.18	10.93	60.54	96.52	82.52	157.68	154.89	49.43	60.77	66.49
LOC_Os01g13390	112.3	97.17	76.31	89.61	91.94	103.5	68.71	85.71	70.28	5.93	5.57	80.61	87.74	91.24	19.71	21.78	12.89	5	4.93	5.64	7.84	7.03	6.26	5.44	4.78	4.38	13.87	11.51	16.53	78.56	94.84	93.39	6.84	8.06	5.96	8.32	8.02	16.62	20.51	22.56	7.03	6.28	7.41
LOC_Os01g13430	3.91	3.7	3.69	3.38	3.28	3.43	7.76	5.59	5.44	10.27	9.21	7.11	7.18	7	10.87	10.71	9.86	20.3	19.6	17.99	20.11	19.52	20.69	18.94	14.36	18.09	8.74	8.95	8.46	2.95	2.77	3.12	9.15	9.77	9.44	24.88	22.92	43.52	22.66	16.28	30.35	33.08	25.8
LOC_Os01g13440	0.05	0.39	0.12	0.2	0.04	0.05	0.06	1.5	0.15	0.27	0.05	0	0.24	0.15	0.8	0.4	0.21	113.07	275.71	287.86	0.05	0.18	0.1	176.3	547.91	198.12	0.53	0.34	0.67	0.07	0.23	0.27	0.31	0.69	0.33	97.54	224.21	25.34	147.2	399.1	87.18	131.88	165.8
LOC_Os01g13460	20.57	22.91	23.46	21.92	20.44	21.39	19.54	20.43	19.87	18.82	18.67	20.55	18.76	19.38	16.91	17.22	18.49	43.3	59.59	66.09	21.62	22.32	24.88	60.08	93.24	59.42	21.52	20.29	21	18.05	18.11	18.81	17.43	17.92	16.89	31.79	45.45	44.44	43.63	56.05	38.88	45.34	44.98
LOC_Os01g13480	104.62	84.28	86.05	93.65	107.15	119.21	83.03	84.49	75.66	4.73	4.13	56.8	65.71	61.75	19.67	18.78	19.88	1.73	1.74	1.89	0.56	0.38	0.59	1.76	1.63	2.25	14.85	17.27	15.13	79.62	73.42	70.1	4.31	4.01	4.89	2.89	3.19	9.32	10.81	12.53	2.8	4.33	5.67
LOC_Os01g13490	1.71	1.05	0.91	1.57	0.97	1.76	0.87	1.92	2.46	0.45	0.6	1.33	1.77	1.14	0.94	0.79	1.13	3.25	2.84	2.14	2.74	2.47	2.06	3.46	1.49	2.48	0.31	0.55	0.3	0.61	1.05	0.5	0.42	0.34	0.74	2.65	2.12	4.17	3.72	2.16	2.34	3.11	3.4
LOC_Os01g13530	0.11	0.09	0.26	0.33	0.12	0.35	0.37	0.45	0.6	0.67	0.98	0.45	0.42	0.51	1.1	1.42	1.17	3.3	3.05	3.3	7.53	6.57	6.78	2.81	1.78	3.35	0.65	0.55	0.56	0.28	0.33	0.4	1.14	0.86	0.86	3.38	2.89	3.97	3.1	2.52	4.13	3.54	2.86
LOC_Os01g13540	110.07	106.74	111.01	92.81	87.06	90.16	55.64	38.56	33.49	21.25	20.19	57.43	49.73	48.2	29.8	31.66	31.18	13.38	13.37	12.33	17.1	16.33	14.81	12.31	10.96	12.17	34.8	45.29	31.35	70.15	75.3	69.9	23.5	25.01	24.31	12.23	11.94	9.59	9.66	12.72	11.55	11.82	11.81
LOC_Os01g13550	27.73	31.14	28.99	28.23	26.75	28.69	33.58	33.99	31.25	9.06	9.41	25.85	24.11	25.35	17.77	15.39	13.38	11.12	11.64	10.96	9.4	10.74	9.99	12.26	11.14	10.83	15.77	16.25	18.61	33.55	37.42	33.74	10.57	12.14	10.97	11.86	10.07	13.16	16.4	13.53	11.72	10.63	11.14
LOC_Os01g13560	0	0	0	0.07	0	0	0	0	0	0.15	0.04	0	0	0.03	0.03	0.07	0	0	0	0	0	0.04	0	0	0	0	0.19	0.35	0.08	0	0	0	0.15	0.14	0.32	0	0.08	0	0.04	0	0.03	0.09	0.03
LOC_Os01g13570	10.03	9.89	12.37	9.42	9.99	12.23	58.59	38.75	32.17	161.78	158.27	44.92	38.35	33.74	149.44	166.39	170.66	17.23	15.44	19.24	4.48	4.25	5.6	19.87	22.86	18.64	186.36	194.55	181.63	13.79	15.85	15.59	213.05	210.43	197.21	41.88	38.87	5.18	7.04	7.25	42.5	45.08	46.27
LOC_Os01g13610	0.71	1.83	0.42	0.3	0.29	0.26	1.55	0.31	0.48	0.12	0.32	0.36	0.26	0.19	0.3	0.72	0.43	0.06	0.06	0.11	0.14	0.25	0.1	0.38	1.96	0.58	0.81	0.5	0.37	0.28	0.25	0.13	0.32	0.47	0.34	6.58	4.95	2.62	8.42	2.36	16.14	23.12	13.36
LOC_Os01g13690	127.29	116.61	137.66	170.84	168.33	215.67	72.85	8.74	8.86	23.5	31.35	368.94	233.74	224.94	76.62	93.32	90.61	8.43	5.12	5.33	27.3	23.53	24.26	10.07	6.27	6.4	84.71	80.55	86.35	366.37	224.5	204.03	36.63	22.52	28.92	17.73	14.48	27.57	30.98	40.67	10.36	6.79	10.52
LOC_Os01g13700	8.22	7.31	5.85	13.11	16.17	14.63	16.15	15.76	12.55	17.24	23.86	10.09	17.06	16.89	20.37	15.17	20.11	60.73	33.12	23.58	35.93	52.85	30.09	42.99	35.87	49.46	8.33	7.13	6.77	7.18	8.21	6.18	7.7	11.66	10.8	34.15	24.46	41.94	31.83	34.6	26.61	34.72	56.05
LOC_Os01g13710	0	0.16	0.02	0.02	0	0.03	0	0.15	0.03	0.3	0.13	0	0	0.01	0.17	0.23	0.22	2.28	6.45	7.65	0.02	0.16	0.04	4.85	25.44	4.95	0.39	0.21	0.75	0	0.08	0.04	0.07	0.39	0.25	5.92	11.11	5.54	12.27	16.82	5.04	7.62	8.6
LOC_Os01g13720	2.96	2.48	2.76	1.8	2.56	1.77	3.87	4.85	5.05	6.13	5.49	3.26	3.65	3.34	8.31	6.98	6.32	13.3	10.57	10	7.51	9.38	4.85	11.28	7.55	12.5	4.15	4.35	4.94	1.4	1.36	1.53	5.44	7.36	6.79	8.51	7.34	10.58	10.14	5.5	11.41	9.73	9.35
LOC_Os01g13740	191.13	158.97	158.54	157.41	172.22	186.3	155.01	131.1	134.02	44.33	39.1	107.38	98.75	106.58	72.81	79.55	78.79	11.37	9.27	9.58	22.57	22.46	20.23	15.08	12.01	15.1	95.37	101.51	103.75	137.67	119.32	119.71	59.86	60.08	59.78	30.04	27.28	22.67	24.15	25.3	27.44	24.5	31.32
LOC_Os01g13780	0.03	0.04	0.08	0.03	0.06	0.09	0.15	0	0.1	1.64	1.91	0.3	0.16	0.03	0.18	0.35	1.03	2.47	1.64	1.5	0.79	1.04	0.9	1.2	1.3	1.72	4.03	4.51	2.66	0.05	0.15	0.07	2.56	2.19	2.7	1.96	1.34	0.2	0.25	0.37	1.12	0.72	1.09
LOC_Os01g13800	9.46	10.07	9.97	6	5.82	6.51	9.68	8.04	8.36	26.89	27.84	19.26	18.58	19.18	17.52	21.23	23.13	21.93	22.62	19.2	41.03	40.54	33.72	19.9	16.2	19.84	27.15	24.62	25.12	8.42	7.53	8.77	23.22	20.98	22.58	32.21	28.52	20.97	16.98	19.65	26.97	26.27	28.58
LOC_Os01g13850	0	0	0	0	0	0	0	0	0	0.08	0	0	0.07	0	0	0.05	0	0.1	0	0	0.31	0.4	0.47	0	0.1	0	0	0	0.04	0	0	0	0	0	0.06	0.46	0.19	0.53	0.38	0.19	0	0.04	0.19
LOC_Os01g13930	6.32	4.71	5.06	5.86	6.94	8.41	3.24	3.53	3.3	1.59	1.98	4.53	4.97	6.98	1.81	1.64	1.36	1.91	1.69	1.08	3.3	3.66	3.1	2	2.24	1.32	1.59	1.22	1.15	4.25	4.01	4.9	0.68	0.77	0.73	3.52	2.49	5.86	7.04	5	3.47	3.35	4.05
LOC_Os01g13940	3.01	2.99	3.33	2.65	2.73	2.17	3.63	4.2	3.76	4.9	5.35	2.57	3.17	3.07	4.7	5.2	4.01	4.59	5.03	5.11	5.71	5.67	6.21	4.23	3.75	4.62	5.02	5.06	5.1	1.97	2.33	1.85	4.11	5.04	5.3	6.19	5.4	4.65	3.29	3.89	6.31	5.9	4.96
LOC_Os01g13950	0.05	0	0.07	0.18	0.1	0.11	0.2	0.07	0.06	0	0	0	0	0	0.05	0	0	0.43	0.36	0.31	0	0.07	0	0.4	0.16	0.25	0	0	0	0	0	0.06	0	0	0	0.28	0.2	0.62	0.51	0.2	0.21	0.37	0.2
LOC_Os01g14030	0	0	0	0.03	0.03	0	0.07	0	0	0	0	0	0	0.03	0	0	0	0	0	0.03	5.42	4.22	2.4	0	0	0.1	0.17	0	0	0.05	0.04	0	0	0	0.07	0.04	0	0	0	0	0	0	0
LOC_Os01g14050	3.29	3.65	3.4	3.77	3.68	3.32	4.76	4.32	3.79	16.15	16.45	4.37	4.29	4.36	8.62	7.93	10.24	21.9	21.01	19.87	22.92	22.51	22.16	16.55	12.59	15.35	11.78	12.15	10.84	2.65	3.64	4.17	12.24	14.29	14.82	17.43	15.28	9.83	9	6.68	13.63	14	12.15
LOC_Os01g14090	1.65	1.15	1.66	1.18	1.31	1.36	1.07	1.14	1.06	2.93	3.24	2.49	2.81	3.06	2.5	3.77	2.85	3.39	3.2	2.31	9.62	8.49	8.17	5.14	2.25	3.87	1.47	1.51	1.67	0.73	0.97	0.73	1.66	1.7	1.59	4.66	3.01	9.02	9.03	3.93	7.14	7.74	4.47
LOC_Os01g14230	0	0	0	0	0	0	0	0	0	0	0	0	0	0	0	0	0	0	0	0	0.48	0.67	0.32	0	0	0	0	0	0	0	0	0	0	0	0	0	0	0	0	0	0	0	0
LOC_Os01g14410	2341.73	1726.02	1184.12	1747.4	2432.18	1815.87	1169.75	2260.33	2334.38	95.58	160.64	294.32	428.74	547.25	207.14	212.88	70.32	3.27	2.19	0.94	1.84	1.01	1.94	24.22	3.12	1.71	62.44	44.46	91	242.49	299.48	404.42	110.9	192.89	160.44	99.37	113.88	469.86	445.33	505.99	94.71	118.72	158.15
LOC_Os01g14440	45.28	45.44	50.33	66.95	47.43	48.25	20.09	39.36	61.53	28.2	26.94	4.99	7.47	6.77	13.88	13.47	12.75	4.22	4.33	4.59	1.56	2.24	1.41	4.84	7.53	5.42	22.3	20.78	18.28	19.21	13.44	16.74	23.87	29.98	30.72	20.58	17.81	12.9	11.39	12.3	18.05	23.56	18.54
LOC_Os01g14510	19.44	20.48	17.42	16.09	14.62	19.46	6.58	9.67	14.11	7.1	12.25	6.12	5.49	4.88	5.31	4.65	4.75	7.25	5.96	6.74	9.41	8.4	7.51	5.47	3.29	4.46	11.12	8.11	9.71	9.7	10.27	12.26	7.7	7.76	9.61	6.96	5.42	3.73	5.32	5.24	8.19	7.89	5.76
LOC_Os01g14514	0	0	0	0	0	0	0	0	0	0	0	0	0	0	0	0	0	0.92	1.69	2.07	0	0	0	1.36	1.55	0.61	0	0	0	0.22	0	0	0	0	0	0.43	0.67	0.06	0.05	0.18	0	0.14	0.38
LOC_Os01g14520	0.05	0	0	0.13	0.08	0.06	0.02	0.03	0.07	0	0.02	0.01	0	0	0.01	0	0	0.08	0.21	0.16	0.05	0.05	0.06	0.12	0.21	0.11	0.02	0	0	0.04	0.12	0.19	0	0	0.05	0.1	0.03	0.02	0.01	0.01	0.01	0.01	0.04
LOC_Os01g14530	0	0	0	0	0	0	0	0	0	0	0	0	0	0	0	0.04	0	0.12	0.23	0.12	1.69	0.8	0.76	0.8	0.37	0.47	0	0	0	0	0.05	0	0	0	0	0.21	0.25	0.52	0.43	0.61	0.32	0.42	0.12
LOC_Os01g14550	0	0	0	0	0	0	0	0	0	0	0	0	0	0	0	0	0	0.43	0.39	0.45	1	1.35	1.24	0.48	0.69	0.33	0	0.05	0	0	0	0	0	0	0	1.66	1.3	4.17	4.83	2.09	1.21	0.83	1.18
LOC_Os01g14610	7.94	6.91	9.65	6.63	5.97	6.95	10.15	9.95	8.43	15.13	14.31	7.05	8.41	7.1	12.8	13.76	14.65	12.81	14.95	14.42	8.63	10.51	11.12	11.69	11.24	12.36	16.07	14.75	13.37	6.45	7.26	7.28	15.5	14.62	15.16	12.68	12.11	10.29	10.08	8.75	13.34	12.7	12.35
LOC_Os01g14630	0.84	0.65	0.73	1.9	1.35	1.43	0.86	0.86	0.66	1.72	1.88	1.76	11.07	32.25	0.48	0.35	0.48	2.56	2.01	1.54	0.39	1.15	1	1.88	1.74	2.52	1.21	0.6	0.55	1.47	1.09	1.36	0.49	0.67	0.88	3.68	3.49	2.4	3.58	2.89	1.12	1.83	1.92
LOC_Os01g14640	0.18	0.17	0.31	1.08	0.98	0.18	0.93	0.5	1.13	1.12	1.47	0.59	1.61	0.64	0.98	0.69	0.76	1.17	1.61	0.96	1.98	0.61	0.2	1.07	1.6	1.35	0.25	0.52	0.48	0.39	0.3	0.41	0.59	1.05	0.85	1.28	0.92	0.73	0.43	1.47	1.35	1.1	2.85
LOC_Os01g14660	0	0	0	0.25	0.13	0.05	0	0	0	0.07	0.05	1.45	1.22	0.47	0.05	0.09	0	0.51	0.1	0.04	0	0.12	0	0.17	0.23	0.27	0.07	0.07	0.11	1.99	1.47	0.38	0.05	0.06	0	0.06	0.22	0.26	0.29	0.45	0	0.04	0
LOC_Os01g14670	0.24	0.96	0.23	1.28	1.35	1.52	0.62	3.52	0.65	4.6	5.14	11.68	12.81	9.03	3.35	1.17	2.08	1061.64	990.42	856.18	2249.05	2332.34	2323.05	672.41	531.41	743.99	2.69	1.72	2.18	3.85	3.2	3.72	1.1	1.77	2.36	686.52	588.3	605.88	748.85	693.27	266.67	277.56	332.35
LOC_Os01g14770	0.01	0	0.01	0.02	0	0.02	0.01	0.01	0.02	0.01	0	0.01	0.01	0	0.03	0.02	0.01	0.48	0.56	0.46	0.05	0.05	0.08	0.42	0.26	0.59	0.03	0.02	0	0	0.01	0	0.01	0	0.01	0.02	0.03	0.04	0.03	0.06	0.02	0.02	0.02
LOC_Os01g14790	10.72	10.86	10.5	8.01	8.14	7.23	19.23	18.97	17.43	24.02	23.65	14.1	13.33	14.68	27.94	28.15	25.54	20.52	21.18	23.56	12.17	14.17	13.83	21.87	16.22	22.28	23.08	23.96	21.79	6	6.64	6.79	23.75	25.19	22.57	25.48	23.32	21.02	18.31	14.32	24.54	24.25	23.15
LOC_Os01g14810	17.2	17.08	20.43	17.61	18.32	18.43	28.6	25.81	24.47	79.12	72.01	29.97	31.19	28.63	55.56	63.29	63.07	30.95	33.77	34.51	23.3	21.76	22.97	24.7	26.38	23.22	57.24	53.7	56.62	23.99	27.05	26.07	74.7	67.14	68.65	34.98	34.32	22.63	20.36	26.16	34.37	31.83	33.32
LOC_Os01g14820	5.18	4.29	5.86	4.41	4.03	4.47	5.71	5.99	5.39	13.5	11.9	5.9	5.11	5.27	8.98	9.63	7.95	22.58	22	19.57	15.71	16.24	15.61	22.08	16.5	22.28	8.12	8.01	6.48	2.67	4.87	5.06	8.39	10.22	8.59	16.81	15.54	14.32	9.61	11.68	16.12	16.03	15.49
LOC_Os01g14830	3.32	3.46	2.86	1.71	2.38	2.67	9.05	9.22	7.33	14.18	13.33	4.45	6.25	5.7	16.08	14.62	12.39	17.39	14.85	14.74	10.41	9.43	11.04	15.1	10.95	15.41	10.25	11.06	9.58	1.97	2.36	2.24	10.2	12.2	11.84	16.41	15.06	21.65	14.61	10.07	16.99	18.18	13.76
LOC_Os01g14850	0	0	0	0.04	0.07	0.04	0.05	0.64	0	0	0.04	0	0	0	0	0	0	27.54	22.62	11.59	142.79	130.27	75.36	26.16	22.69	36.47	0.11	0.06	0	0.06	0	0	0.04	0.1	0.09	97.73	69.65	99.75	70.42	83.76	46.85	67.9	75.27
LOC_Os01g14870	4.25	2.25	2.65	3.81	3.6	3.88	4.04	3.89	4.33	5.13	4.96	1.87	2.33	1.83	2.94	3.7	3.31	4.09	3.76	3.16	3.3	3.71	2.45	2.97	3.47	3.3	3.05	3.73	2.61	2.19	2.52	2.61	3.25	5.06	3.64	4.75	3.93	5.91	5.37	3.73	4.73	5.79	3.66
LOC_Os01g14880	0	0	0	0	0	0	0	0	0	0	0	0	0	0	0	0	0	0	0	0	0.56	0.6	1.07	0	0	0	0	0	0.25	0	0	0	0	0	0	0	0	0	0	0	0	0	0
LOC_Os01g14890	12.45	11.74	11.69	11.97	15.39	15.02	13.31	13.29	12.73	28.93	27.37	13.25	14.2	10.77	17.42	17.42	21.71	2.18	2.68	2.61	0.17	0.15	0.23	2.54	2.82	2.59	18.99	18.34	18.98	16.01	13.82	13.01	25.3	24.3	23.66	3.29	3.78	1.75	4.16	2.85	6.31	5.81	7.54
LOC_Os01g14926	0.02	0	0.03	0.15	0.08	0.07	0.06	0.11	0.1	0.2	0.13	0	0.09	0.06	0.07	0.13	0.21	20.58	22.5	20.79	0.14	0.38	1.2	27.92	20.17	30.03	0.07	0.03	0	0.07	0.17	0.11	0.18	0.12	0.11	1.07	5.23	0.28	1.26	7.73	1.04	2.45	4.54
LOC_Os01g14940	0	0	0	0	0	0.07	0.09	0.69	0.15	0.52	0.08	0	0	0	0.48	0.14	0.08	207.79	301.51	295.02	0.08	0	1.21	297.54	375.04	341.38	0.71	0.1	0.8	0	0	0.16	0.08	0.29	0.42	42.54	126.86	16.6	69.11	205.18	44.5	81.21	106.14
LOC_Os01g14960	0.22	0	0.13	0.24	0.55	0.29	0.35	0.27	0.17	0.09	0.11	0.23	0.17	0.24	0.03	0.06	0.19	0.31	0.41	0.55	1.82	1.63	1.45	0.88	0.16	0.47	0.05	0.09	0.08	0.52	0.32	0.15	0.14	0	0.08	0.53	0.15	0.57	0.83	0.49	0.3	0.62	0.32
LOC_Os01g14970	0	0	0	0.03	0.21	0.14	0.07	0.07	0.03	0.53	0.47	0.15	0.29	0.44	0.16	0.14	0.07	1.85	0.97	1.36	0.87	0.97	1.15	0.61	0.5	0.89	0.28	0.08	0.23	0.46	0.07	0.16	0	0.15	0.23	0.36	0.8	0.44	0.29	0.37	0.24	0.43	0.16
LOC_Os01g15000	5.58	5.52	6.99	5.49	4.47	5.39	5.7	7.29	11.61	7.37	7.93	3.05	3.42	2.97	4.8	5.33	5.76	6.69	6.31	8.1	3.11	2.9	3.97	6.07	12.93	5.78	6.73	8.24	6.03	2.39	2.53	3.28	9.06	8.2	8.12	10.11	9.92	8.92	7.69	10.04	11.37	12.46	12.24
LOC_Os01g15010	165.13	148.55	133.86	140.7	159.22	165.68	106.47	131.57	132	50.23	54.43	82.05	95.08	101.16	59.34	56.24	57.47	75.14	63.89	59.07	151.49	160.56	151.62	87.75	64.85	87.18	55.85	55.64	55.85	71.8	67.07	72.02	55.53	59.36	62.91	72.58	73.16	128.41	128.65	120.45	89.61	78.33	85.38
LOC_Os01g15039	0	0	0	0	0	0	0	0	0	0	0	0	0	0	0	0	0	0.27	0.38	0.38	1.43	0.93	0.71	0.54	0.31	0.41	0	0	0	0	0	0	0	0	0	0.31	0.19	0.23	0.45	0.33	0.12	0.16	0.35
LOC_Os01g15120	22.62	11.89	20.33	24.42	23.87	26.03	72.78	70.63	71.93	92.02	82.43	38.32	39.37	40.17	91.78	96.71	87.02	32.61	31.91	21.74	30.63	27.11	20.01	25.4	24.2	28.65	68.8	100.25	57.72	26.16	28.66	22.16	76.15	100.1	90.69	36.52	34.83	18.59	19.15	18.91	26.99	37.25	37.49
LOC_Os01g15130	0.16	0	0.18	0.18	0.13	0.36	0.13	0.37	0.38	1.29	1.21	0.03	0.11	0.09	0.56	0.7	0.71	0.46	0.3	0.45	0.1	0.18	0.6	0.33	0.17	0.28	1.07	0.53	0.51	0	0.1	0.13	1.07	1.62	0.62	0.07	0.1	0.03	0.14	0.16	0.26	0.47	0.23
LOC_Os01g15170	0	0	0	0	0	0	0	0	0	0	0	0	0	0	0	0	0	0.33	0.29	0.38	1.75	0.34	1.45	0.89	0.07	0.76	0	0	0	0	0	0	0	0	0	0.17	0.24	0	0.21	0.05	0.19	0.28	0.31
LOC_Os01g15229	0	0	0	0	0	0	0.06	0	0.1	0.48	0.8	0	0	0	0.18	0.37	0.61	0	0	0	0.96	0.66	0.59	0	0	0	0.54	0.56	1.15	0	0	0	1.68	2.26	1.46	0	0	0	0	0	0	0	0.04
LOC_Os01g15270	87.65	32.49	49.31	185.97	140.3	232.68	94.27	118.7	151.71	80.66	92.88	90.02	114.24	145.06	50.7	40.91	41.65	412.05	197.67	133.5	113.22	141.09	62.38	143.06	144.75	166.25	44.34	65.34	26.49	147.8	165.47	142.97	25.67	41.9	39.62	94.91	94.11	146.2	194.04	201.17	87.34	114.33	193.92
LOC_Os01g15280	1.17	1.09	0.35	1.78	1.47	0.98	0.5	0.45	0.44	0.72	1.04	1.54	1.5	1.02	0.21	0.39	0.17	1.05	0.78	0.58	2.14	3.14	3.36	0.25	0.19	0.61	0.73	1.32	0.89	1	0.99	1.68	0.13	0.31	0.06	0.28	0.79	0.2	0.86	0.4	0.13	0.3	0.32
LOC_Os01g15320	0.31	0.29	0.68	0.39	0.57	0.16	0.62	1.87	1.36	2.03	2.85	3.22	3	3.52	3.34	2.2	2.04	81.64	74.02	67.9	170.87	171.36	128.46	59.88	43.59	59.54	0.96	0.91	0.71	1.85	2.18	2.14	1.66	0.91	0.92	21.38	19.34	18.24	27.85	28.93	16.71	20.09	21.18
LOC_Os01g15380	0	0.09	0.08	0.11	0	0.03	0.15	0.1	0.12	0.12	0.12	0.24	0.38	0.15	0.15	0.3	0.21	0.18	0.09	0.13	0.78	0.35	0.5	0.27	0.12	0.2	0.08	0.15	0.05	0.12	0.15	0.08	0.28	0.05	0.12	0.08	0.08	0.01	0.09	0.1	0.05	0.04	0
LOC_Os01g15390	1.22	1.17	1.16	0.66	0.53	0.91	2.46	2.23	2.31	3.44	4.11	1.58	1.63	1.37	3.16	3.08	3.32	8.86	8.74	8.27	7.03	6.06	7.57	7.43	7.95	8.07	2.91	1.76	1.77	2.21	0.96	1.42	3.15	3.56	3.34	8.08	6.7	6.53	6.37	5.36	8.57	7.29	8.41
LOC_Os01g15399	0.03	0.02	0	0	0	0.04	0	0.02	0.03	0.02	0.03	0	0.02	0.01	0.06	0.03	0.03	0.14	0.23	0.08	0.02	0	0.03	0.2	0.09	0.16	0.14	0.04	0.05	0	0	0	0	0.02	0	0.06	0	0.08	0.07	0.13	0.07	0.06	0
LOC_Os01g15448	2.22	2.45	2.67	1.59	1.65	1.5	2.95	4.63	2.74	8.6	6.89	2.84	3.43	2.88	6.12	8.06	7	17.71	20.47	19.82	9.16	8.34	13.05	19.96	15.29	22.63	6.83	4.69	4.67	1.82	2.31	2.39	8.07	6.51	5.78	12.4	12.53	9.13	11.24	10.74	15.45	12.8	13.54
LOC_Os01g15510	1.43	1.72	1.54	1.02	1.22	1.48	1.49	2.19	1.62	2.44	2.31	1.24	0.71	0.68	1.65	1.86	2.75	0.64	0.85	0.55	0.65	0.96	0.43	0.49	0.24	0.54	1.9	1.86	3.28	0.95	0.64	1.22	2.58	2.93	3.01	0.56	0.69	0.27	0.32	0.35	0.94	1.33	0.69
LOC_Os01g15520	6.4	6.13	8.15	4.99	6.66	4.76	10.59	11.36	9.48	16.11	15.08	6.91	7.8	8.07	14.18	15.52	13.89	11.82	11.77	11.35	7.04	8.07	8.68	9.67	7.83	10.42	7.89	13.41	12.4	3.71	3.69	4.53	16.23	16.38	16.79	10.77	7.6	8.96	7.8	8.16	11.53	11.51	10.85
LOC_Os01g15530	0.2	0.18	0.29	0.12	0.22	0.28	1.25	0.62	0.68	3.11	3.15	0.02	0.07	0.05	3.14	3.2	2.28	2.46	2.27	2.28	0.53	0.47	0.82	2.75	2.64	3.3	1.29	1.22	1.25	0.03	0.05	0.08	4.57	4.08	4.73	1.19	1.23	0.79	0.34	0.36	3.66	3.47	3.4
LOC_Os01g15550	0.04	0.06	0	0.05	0	0	0	0	0	0	0.05	0.08	0	0	0	0	0	0	0	0.04	0.32	0.06	0.35	0	0.04	0	0.06	0.07	0.04	0	0	0	0	0	0	0	0.11	0.1	0.09	0	0	0.08	0.08
LOC_Os01g15580	1.01	1.44	1.23	1.17	0.95	1.13	2.9	2.85	2.59	5.37	5.47	1.99	2.12	2.23	4.91	5.96	6.57	3.87	4	3.67	3.12	3.18	3.4	3.66	3.5	3.32	5.11	4.03	4.71	2.57	2.56	2.42	7.5	6.58	7.14	3.79	3.89	1.83	1.3	2.51	5.23	4.06	4.55
LOC_Os01g15600	30.31	27.54	30.18	24.47	26.21	25.17	35.83	33.59	34.82	60	58.48	31.82	29.92	35.37	49.92	49.95	49.93	48.85	48.33	46.85	51.82	53.95	60.89	45.91	38.69	47.55	51.81	48.59	47.16	22.01	18.86	19.99	55.51	56.88	53.05	49.93	51.09	43.46	44.02	34.29	51.02	49.83	46.45
LOC_Os01g15610	2.65	2.23	2.12	2.13	2.43	1.34	2.89	3.06	2.8	2.33	1.8	0.96	2.75	3.22	2.71	2.72	3.88	32.06	40.04	30.15	18.36	13.93	13.48	38.3	22.14	34.62	2.85	2.35	2.9	2.82	3.15	2.76	2.8	1.81	2.53	7.26	17.6	5.08	11.6	25.65	7.47	4.73	11.19
LOC_Os01g15650	0.06	0.05	0.1	0.1	0.06	0.09	0.05	0.02	0.03	0.04	0.04	0.03	0.03	0.01	0.03	0.03	0.04	0.1	0.19	0.32	0.03	0	0.02	0.03	0.05	0	0.04	0	0.05	0	0.04	0.05	0.08	0.02	0.02	0	0	0.02	0.01	0.1	0	0	0.01
LOC_Os01g15660	5.47	6.43	6.16	6.42	6.65	5.93	6.27	6.09	5.88	8.3	9.45	7.4	7.61	6.6	5.52	5.28	5.51	8.92	9.49	8.15	13.05	10.86	12.17	6.45	5.39	5.31	9.47	9.26	8.79	6.68	6.86	8.82	6.34	6.95	5.99	10.31	10.31	11.22	9.66	8.74	4.99	5.21	6.69
LOC_Os01g15680	0	0	0	0	0	0	0	0	0	0	0	0	0	0	0	0	0	9.06	6.97	7.81	0.05	0.46	1.69	0	0	0	0	0	0	0	0	0	0.04	0	0	0.21	0.72	0.14	0.17	1.73	0	0	0
LOC_Os01g15690	0	0	0	0	0	0	0	0	0	0.01	0	0	0	0	0	0	0	2.53	2.59	3.03	0	0.03	0.23	4.23	1.2	3.63	0	0	0	0.01	0	0	0	0	0	0	0.11	0	0	0.09	0.01	0.01	0.05
LOC_Os01g15740	0.74	0.95	0.99	2.11	2.21	2.12	0	0	0	2.58	1.8	3.33	5.63	4.34	0.1	0	0.04	4.28	3.76	3.82	13.43	11.94	11.8	0.04	0.07	0.04	1.6	2.05	1.34	2.38	2.46	3.02	0.04	0	0.08	2.03	2.51	5.31	5.26	4.87	0	0	0
LOC_Os01g15760	0.04	0.03	0.02	0	0	0	0.07	0.05	0	0.05	0.06	0	0	0	0.03	0.05	0.06	0	0	0.03	0	0.02	0	0.02	0.05	0.01	0	0	0.1	0	0	0	0.02	0.03	0.05	0.02	0	0	0	0	0.07	0.02	0
LOC_Os01g15770	17.88	24.08	18.36	18.44	16.58	12.34	29.92	21.1	29.81	18.84	14.6	23.77	27.15	27.67	23.27	20.66	27.05	15.78	13.37	14.49	35.92	36.43	33.45	17.12	8.36	15.43	26.88	24.6	29.21	33.66	30.79	30.95	30.02	27.46	24.55	4.23	4.17	6.96	6.67	4.77	5.1	3.77	4.55
LOC_Os01g15790	4.43	3.78	5.6	6.54	8.57	9.43	1.82	1.42	1.18	29.32	29.06	17.69	15.8	14.43	7.7	6.46	6.6	29.1	28.83	28.12	19.6	18.46	20.64	24.74	16.23	23.03	21.43	20.5	19.24	8.01	6.15	8.85	5.82	6.21	6.41	21.2	18.12	18.1	15.03	16.79	15.67	14.46	16.27
LOC_Os01g15800	0	0	0	0	0	0	0	0	0	0	0	0	0	0	0	0	0	0.56	0.11	0.4	0	0.13	0.06	0.06	0.31	0.59	0	0	0	0	0	0	0	0	0	0	0	0	0	0.23	0.05	0.04	0
LOC_Os01g15830	0.2	0.07	0.07	0.11	0.16	0.18	0.06	0.06	0.08	0.22	0.31	0	0.16	0.11	0.07	0.17	0.12	38.29	18.46	22.25	290.02	257.33	218.1	23.64	10.8	24.17	0.36	0.3	0.18	0.12	0.09	0.26	0.45	0.17	0.21	1.6	1.48	8.4	6.42	2.81	3.36	3.06	2.59
LOC_Os01g15840	0.42	0.51	0.54	0.48	0.62	0.28	0.73	0.96	0.84	3.22	3.09	0.32	0.4	0.39	2.5	2.42	2.04	1.5	1.73	1.56	0.68	0.63	0.66	1.12	1.05	1.11	1.59	1.8	1.54	0.39	0.32	0.31	2.49	2.54	2.68	1.56	1.19	0.68	0.24	0.58	1.84	1.98	1.76
LOC_Os01g15900	14.88	18.31	23.21	19.88	17.16	19.51	4.09	3.95	3.01	0.35	0.17	7.23	5.28	4.24	0.3	0.46	0.64	0.65	0.74	0.58	8.89	10.58	10.15	0.92	0.37	0.54	1.14	1.05	0.67	17.73	16.93	20.48	0.42	0.67	0.77	0.67	0.34	6.39	11.12	11.38	0.62	0.52	0.66
LOC_Os01g15970	1.03	0.58	0.82	0.26	0.6	0.25	1	0.7	0.3	0.84	0.23	0.49	0.48	0.45	0.44	0.64	0.63	12.91	11.39	11.79	31.61	28.5	27.94	9.54	8.06	7.5	0.53	0.18	0.27	0.47	0.98	1.24	0.5	0.79	0.44	9.27	7.38	24.02	29.71	11.2	10.08	8.45	9.95
LOC_Os01g16020	1.09	0.88	0.93	0.95	1.22	1.09	1.33	1.42	1.75	1.23	2.8	1.08	0.64	1.05	1.56	1.18	1.56	2.23	2.61	2.48	1.37	1.91	2.03	2.17	2.01	3.11	1.14	0.9	1.53	1.37	1.69	1.59	1.2	1.37	1.23	4.16	4.13	3.68	4.37	2.85	3.88	4.42	4.63
LOC_Os01g16030	0.04	0.36	0.23	0.27	0.35	0.09	0.1	0.26	0.31	0.99	0.96	0.92	1.48	1.49	1.15	0.78	0.79	57.59	55.49	57.41	184.11	151.81	120.66	57.19	41.33	60.27	0.18	0.81	0.27	0.55	0.63	0.49	0.57	0.29	1.01	46.06	38.66	58.82	62.66	59.06	27.95	31.12	26.48
LOC_Os01g16040	12.53	12.13	12.04	8.37	9.46	9.36	17.04	17.5	16.44	34.07	34.05	9.3	10.82	11.72	25.68	25.87	24.06	17.89	16.37	18.21	15.52	14.34	14.85	14.68	12.65	13.23	19.95	19.73	19.91	4.99	6.05	6.34	33	33.73	30.49	17.5	15.88	17.41	13.11	12.25	19.55	21.78	17.09
LOC_Os01g16050	0.22	0.24	0.24	0.32	0.32	0.32	0.06	0.06	0	0.08	0.03	0.19	0.44	0.43	0.22	0.24	0.23	0.38	0.3	0.2	1	0.88	1.04	1.18	1.14	0.84	0.21	0.09	0.06	0.42	0.43	0.37	0.15	0.14	0.27	0.16	0.37	0.31	0.12	0.2	0.3	0.06	0.58
LOC_Os01g16060	1.34	1.5	1.44	1.42	1.17	1.46	0.6	0.58	0.44	1.39	1.16	1.02	0.98	0.69	0.92	0.87	0.7	1.29	1.08	1.03	1.15	1.28	1.49	1.18	0.9	0.87	0.87	0.95	0.67	1.23	1.67	1.7	0.81	0.8	0.7	0.33	0.42	0.59	0.41	0.44	0.58	0.62	0.54
LOC_Os01g16100	2.81	2.53	3.04	2.21	2.16	2.51	4.89	3.7	3.76	11.25	9.53	2.79	1.88	2.91	8.58	9.02	6.75	8.39	7.66	8.22	5.06	5.59	5.54	8.65	7.66	9.81	6.19	7.12	6.37	1.66	2.44	2	8.5	8.15	8.33	9.11	8.74	6.73	5.73	3.83	11.58	10.36	10.05
LOC_Os01g16110	3.67	3.08	4.12	3.44	3.48	3.6	8.79	6.91	5.7	21.5	21.23	8.65	9.93	9.01	19.96	23.89	20.22	17.57	18.01	18.12	18.74	18.33	19.35	16.21	13.71	14.67	14.21	14.9	14.09	3.2	4.13	3.98	17.76	18.07	16.87	26.53	23.01	29.68	17.43	15.53	28.06	27.78	23.05
LOC_Os01g16120	0.04	0.1	0	0	0	0.04	0	0	0.04	0.05	0.21	0.3	0.24	0.15	0	0.07	0.17	1.27	0.88	0.71	2.33	1.75	1.39	1.03	0.33	0.76	0.32	0.27	0.15	0	0	0	0.16	0.35	0.22	0.38	0.35	0.25	0.19	0.27	0.14	0.25	0.24
LOC_Os01g16124	0.81	0.78	1.26	2.02	2.22	1.68	0.06	0	0.04	0.94	0.52	1.27	1.62	1.69	0.16	0.18	0	0.08	0.11	0.16	0.2	0.35	0.32	0	0	0.01	0.74	0.72	0.61	2.25	2.3	1.81	0.05	0.11	0.12	0.03	0.05	0.86	0.25	0.23	0.15	0.23	0.08
LOC_Os01g16130	0.71	0.58	0.79	1.4	1.52	1.24	0.07	0	0.06	0.44	0.28	0.78	0.52	0.83	0.22	0.13	0.13	0.3	0.06	0.21	0.29	0.14	0.15	0.11	0.07	0.15	0.19	0.11	0.3	0.4	0.37	0.6	0.1	0.13	0.09	0.07	0.02	0.38	0.26	0.24	0.02	0.02	0.03
LOC_Os01g16140	0	0	0	0	0	0	0	0	0	0	0	0	0	0	0	0	0	0.74	0.33	0.29	3.4	2.5	1.71	0	0	0	0	0	0	0	0	0	0	0	0	0	0.36	0.85	2.65	0.44	0	0	0
LOC_Os01g16152	19.17	17.76	18.16	14.59	16.2	15.4	19.5	16.58	21.27	31.29	33.65	17.84	18.29	14.99	29.14	27.74	23.65	48.63	51.33	51.03	39.57	43.16	39.7	48.64	41.63	54.05	16.78	15.1	20.32	14.84	16.71	19.17	25.77	25.55	25.11	43.91	44.89	41.51	49.75	48.1	45.36	41.31	44.12
LOC_Os01g16170	123.53	117.41	136.41	109.42	121.68	112.94	81.41	82.61	48.48	1.69	2.12	72.76	79.72	80.05	11.92	10.81	7.39	27.54	35.33	36.06	21.18	19.74	24	32.82	33.57	32.7	6.63	9.59	11.99	91.45	128.69	116.97	2.49	2.81	2.31	29.54	29.81	34.3	29.32	56.96	7.94	10	11.25
LOC_Os01g16200	0.3	0.79	0.87	0.16	0.05	0	1.4	3.43	8.63	0.09	0.07	0	0.04	0	0.23	0.29	0.38	0.21	0.03	0.03	0.04	0	0.03	0	0.12	0.37	0.09	0.13	0.02	0.05	0.04	0.03	0.3	0.24	0.11	1.17	0.32	0.07	0.03	0.04	1.36	1.69	1.65
LOC_Os01g16250	0.1	0.14	0.27	0.05	0	0.31	0	0.06	0.11	0	0	0	0	0.04	0	0	0	0	0	0	0.25	0.06	0.12	0	0	0	0	0	0	0	0	0	0	0	0	0	0	0.12	0.11	0.04	0	0	0
LOC_Os01g16260	68.86	75.15	64.69	33.66	31.04	23.81	44.17	50.58	47.09	7.35	8.09	5.74	6.14	5.06	13.5	12.15	13.61	8.17	7.88	8.43	5.4	4.85	5.08	10.38	10.46	9.46	12.02	12.44	11.45	13.58	23.09	24.16	11.03	13.65	14.18	18.14	14.16	10.23	7.79	7.16	18.87	22.42	16.23
LOC_Os01g16270	0	0	0.11	0.01	0	0	0	0	0	0.07	0.05	0.04	0.38	0.3	0	0	0	0.12	0	0.21	0	0.03	0	0.07	0	0	0	0.03	0.03	0.02	0	0.18	0	0.16	0	0.01	0.07	0	0.04	0.1	0.11	0.07	0
LOC_Os01g16290	30.86	29.17	24.5	21.37	21.32	19.23	55.93	51.09	53.29	83.04	79.62	37.91	38.5	39.58	81.36	87.15	76.38	23.7	21.23	22.27	15.74	16.21	16.6	20.37	19.91	19.11	59.99	67.42	66.77	16.29	21.94	19.58	73.31	78.57	74.23	30.27	27.49	18.49	11.19	15.53	34.61	34.98	33.4
LOC_Os01g16310	1.68	12.72	14.7	9.22	15.45	6.09	1.43	1.24	3.99	0.5	0.32	0.29	0.16	0.29	0.45	0.18	0.14	2.18	2.14	1.94	0.42	0.44	0.76	2.41	3.44	2.49	0.61	0.34	0.39	0.36	0.52	0.53	0.81	1.23	0.88	1.89	2.15	0.96	1.24	1.41	1.77	2.2	1.93
LOC_Os01g16320	0.03	0	0	0	0	0	0	0	0	0	0	0	0	0	0	0	0	0.89	1.04	0.8	0	0	0	0.67	2.79	0.89	0	0	0.07	0	0	0.03	0	0	0	0.18	1.11	0.23	0.91	1.29	0.47	0.62	1.08
LOC_Os01g16340	5.23	3.52	3.3	4.85	4.92	5.74	11.64	10.4	10.05	37.75	31.88	11.53	10.62	12.05	28.72	27.26	27.61	6.54	6.68	5.28	3	3.66	3.84	5.04	5.46	4.08	23.35	21.93	22.43	5.08	4.59	4.14	34.09	36.57	31.5	8.59	8.37	5.27	4.48	3.62	10.18	10.12	8.99
LOC_Os01g16370	0.56	0.58	0.77	0.96	0.99	1.22	0.14	0.22	0.17	0.68	0.65	0.82	0.99	1.06	0.3	0.28	0.22	0.67	0.82	0.8	1.03	0.97	1.51	0.11	0.07	0.13	0.77	0.83	0.6	0.8	1.02	1.45	0.32	0.14	0.29	0.48	0.68	0.88	0.43	0.66	0.16	0.13	0.11
LOC_Os01g16400	0.04	0.02	0	0	0	0.01	0	0	0	0.05	0	0.03	0.03	0	0	0	0	0.01	0.09	0.05	0.34	0.21	0.23	0.03	0.02	0.01	0.04	0	0	0	0	0	0.01	0	0	0.06	0.03	0.11	0.16	0.01	0.01	0.03	0
LOC_Os01g16450	0.13	0.13	0	0.72	0.83	0.27	0.85	0.79	0.74	0.33	1.09	0.49	0.55	0.81	1.18	1.16	0.42	26.37	24.43	23.29	23.91	23.13	28.04	26.79	25.68	31.56	0.1	0.37	0.27	0.15	0.14	0.13	0.15	0.09	0.27	41.76	32.52	79.21	77.09	43.65	56.23	50.07	50.01
LOC_Os01g16470	0.07	0	0	0.12	0.02	0.02	0	0.65	0.08	0.35	0.29	0	0.02	0.05	0.57	0.65	0.86	6.96	24.79	38.32	0.13	0.31	0.31	18.21	190.31	17.05	4.42	0.6	7.51	0.09	0.02	0.13	1.06	1.2	2.61	52.5	87.99	76.52	148.8	138.81	38.59	57.79	69.98
LOC_Os01g16510	2.86	3.18	2.85	2.03	3.64	2.96	5.45	5.08	5.05	6.86	7.33	3.52	4.98	3.71	7.15	6.79	7.3	12.36	11.25	10.73	7.96	7.82	8.91	10.5	8.78	13.35	5.5	4.93	6.11	1.34	2.91	2.7	6.9	7.44	5.78	9.3	11.63	9.01	8.94	7.74	11.29	9.11	10.79
LOC_Os01g16530	22.06	20.48	22.77	19.06	19.15	22.26	27.19	26.8	25.17	47.73	52.41	29.23	28.71	30.26	49.01	46	44.74	15.74	14.96	14.67	11.78	10.5	12.31	12.24	14.09	11.05	32.84	33.27	33.62	14.73	18.19	20.67	49.61	43.64	44.78	19.52	20.72	13.84	15.71	16.93	22.08	22.38	24.39
LOC_Os01g16550	3.61	1.63	5.2	2.33	2.79	2.78	4.39	4.92	2.75	8.47	7.37	3.42	5.26	2.91	9	7.63	9.84	5.72	5.19	7.06	6.39	3.15	4.96	3.32	4.92	2.48	3.53	2.99	5.27	1.66	1.09	3.35	5.64	4.55	5.7	8.3	4.68	6.37	9.35	5.5	5.25	6.64	6.85
LOC_Os01g16620	1.68	1.82	2.82	1.97	2.23	2.13	6.52	8.36	7.76	77.45	73.55	0.77	0.87	1.06	37.43	35.11	44.7	12.09	12.95	14.14	2.08	2.64	2.82	13.09	16.25	12.56	38.96	31.91	36.99	1.46	1.1	1.31	71.2	69.67	62.72	19.46	18.24	2.8	2.49	2.35	24.41	27.2	25.54
LOC_Os01g16660	0.08	0.05	0.07	0.09	0.06	0.05	0.1	0	0.02	0.07	0.13	0.12	0.04	0.11	0.08	0.03	0.04	0.3	0.38	0.37	0.16	0.09	0.19	0.44	0.1	0.76	0.12	0.02	0.04	0.05	0.17	0.15	0.02	0.07	0.08	0.06	0.22	0.08	0.12	0.22	0.16	0.17	0.14
LOC_Os01g16740	0.05	0.02	0.18	0.03	0	0.05	0.03	0.04	0.06	0.05	0	0	0	0.01	0.02	0.05	0.03	0.42	0.39	0.36	0.03	0.01	0.02	0.81	0.37	0.47	0.07	0.05	0.07	0.03	0	0.03	0.01	0.05	0.03	0	0.11	0.03	0	0.01	0.02	0.03	0.07
LOC_Os01g16750	7.38	4.76	4.39	9.97	9.25	7.51	7.15	5.12	10.28	0.09	0.03	2.64	2.82	3.73	0.18	0.27	0.07	0.06	0.4	0.12	0.29	0.2	0.14	0.59	0.34	0.17	0.57	0.59	0.47	5.39	4.66	4.25	0.24	0.38	0.11	3.54	2.63	6.17	8.66	8.82	0.35	1.17	0.96
LOC_Os01g16790	0	0	0	0	0	0	0	0	0.03	0.18	0.02	0	0.06	0	0	0.02	0.13	0.03	0	0	0	0	0	0	0.01	0	0.03	0	0	0	0	0	0.14	0.12	0.15	0.09	0.08	0.03	0	0	0.02	0	0.07
LOC_Os01g16810	0	0.03	0	0.05	0	0.07	0	0	0	0	0.03	0.02	0	0	0	0.02	0	2.16	0.77	1.37	5.39	4.15	5.31	0.63	0.41	1.04	0	0	0	0	0	0	0	0	0	0.58	0.85	1.44	0.69	0.53	1.07	1.34	0.72
LOC_Os01g16840	0	0	0	0	0	0	0	0	0	0	0	0	0	0	0	0	0	0.52	1.02	1.41	0	0	0.04	0.18	0.68	0.56	0	0	0	0	0	0	0	0	0	0.1	0.23	0.09	0.12	0.28	0.07	0.16	0.35
LOC_Os01g16870	12.02	13.81	16.28	11.71	10.76	11.14	28.6	26.71	24.37	40.53	38.17	21.66	21.38	21.46	30.8	35.97	37.45	81.31	78.6	78.99	90.48	90.38	98.8	79.84	64.3	77.8	48.9	48.06	44.8	12.01	14.55	14.67	43.11	41.6	40.54	117.65	106.01	113.9	80.31	82.83	94.98	91.42	81.45
LOC_Os01g16890	30.47	30.66	30.87	25.9	23.86	27.16	59.2	55.94	59.71	90.72	103.52	54.5	56.94	63.9	111.1	114.7	106.56	117.43	121.2	121.9	105.55	117.61	120.35	122.44	109.2	114.74	82.61	73.84	81.98	31.22	26.75	31.03	95.01	79.93	89.22	184.64	157.34	251.65	253.92	135.03	213.06	186.33	188.51
LOC_Os01g16910	1.35	1.33	1.08	1.1	0.97	0.79	4.55	6.1	4.43	11.04	12.29	1.5	2.24	2.1	13	13.75	10.61	14.54	15.3	15.99	14.58	14.75	16.33	14.86	11.84	13.99	5.97	5.75	5.71	0.66	1.05	1.38	9.81	11.34	10.42	21.48	19.62	20.76	17.03	9.79	24.35	21.75	19.95
LOC_Os01g16940	2.88	1.59	2.69	3.29	3.29	3.26	7.73	7.37	6.94	23.47	25.26	4.46	5.53	5.64	21.43	20.3	19.62	22.67	23.89	18.44	9.52	12.73	11.8	21.95	20.27	22.66	10.73	10.92	7.52	3.81	4.14	3.48	13.11	18.27	14.02	17.62	15.52	16.5	12.74	11.58	20.28	24.84	24.51
LOC_Os01g16950	0.47	0.59	0.59	0.45	0.89	0.78	0.99	1.02	0.79	2.79	2.91	1.71	2.09	1.59	2.21	2.92	1.94	30.01	43.66	47.8	8.87	9.52	8.43	38.31	143.32	37.41	4.44	1.87	4.85	1.17	1.11	1.15	2.04	2.6	3.13	41.6	69.45	54.9	115.4	91.81	34.03	46.49	55.74
LOC_Os01g16960	9.36	9.7	7.85	10.1	7.63	8.39	4.61	4.98	5.8	8.95	11.56	8.73	10.36	10.54	10.03	10.5	8.94	86.69	104.72	104.3	37.74	40.89	51.9	102.81	141.38	105.89	9.13	8.38	8.29	8.05	7.8	8	7.57	8.32	8	27.83	53.82	24	45.38	82.08	34.57	41.29	51.49
LOC_Os01g16980	22.78	15.57	13.55	10.71	27.21	14.43	19.49	21.45	17.84	10.48	12.13	26.49	37.59	35.61	24.29	29.16	18.4	1.68	1.9	1.67	4.75	4.42	4	3.53	3.72	2.18	10.73	15.99	17.05	20.72	24.13	17.88	13.59	12.4	12.67	8.31	9.97	5.63	11.33	8.1	11.9	6.71	11.22
LOC_Os01g16990	0	0.29	0.18	0.37	0	0.07	0	0	0	0.2	0.31	0.06	0	0.06	0	0.13	0.08	0.2	0.45	0.46	0	0.27	0	0	0.07	0.08	0.4	0.31	0.06	0	0	0	0.23	0.19	0.66	0.18	0.17	0	0.14	0.2	0.2	0.12	0.19
LOC_Os01g17000	0.48	0.14	0.27	0.31	0.48	0.34	0.51	0.61	0.32	2.7	3.09	0.62	0.37	0.36	1.2	1.26	1.37	3.26	3.91	3.15	2.86	2.62	2.45	2.75	2.8	3.17	2.26	2.18	1.27	0.44	0.61	0.7	1.94	2.27	2.54	1.77	2.38	1.45	1.81	1.97	2.67	2.66	2.36
LOC_Os01g17040	0.18	0.33	0.32	0.89	0.33	0.78	0.65	1.3	0.69	0.78	0.34	0.65	0.92	0.3	0.52	0.93	0.56	0.76	0.9	1.53	0.28	0.38	0.2	0.72	0.83	0.95	0.43	0.09	0.24	0.39	0.45	0.34	0.4	0.73	0.35	0.45	0.36	0.74	0.68	0.61	0.28	0.61	0.88
LOC_Os01g17050	1.33	0.88	0.39	0.59	0.81	0.49	0.85	1.08	1.72	0.76	0.5	0.71	1.1	0.9	1.04	0.61	0.39	0.47	0.48	0.64	0.62	1.23	1.27	0.62	1.85	0.34	0.11	0.49	0.51	0.3	0.55	0.13	0.82	1.51	0.97	1.22	1.33	3.46	2.08	1.46	1.45	0.91	1.23
LOC_Os01g17150	133.39	137.4	141.91	131.92	128.94	113.07	118.14	114.25	122.61	302.46	310.66	137.03	127.64	122.11	252.63	263.6	258.4	107.4	108.52	112.62	76.84	73.54	74.72	97.6	95.13	84.54	203.45	196.13	193.36	128.56	128.07	130.37	303.36	274.4	280.1	116.92	133.56	97.44	133.87	110.41	141.17	124.66	135.42
LOC_Os01g17160	0.16	0.08	0.06	0.09	0.1	0.09	0.35	0.55	0.47	0.07	0.04	0.13	0.09	0.11	0.14	0.02	0.05	0.11	0.13	0.04	0.22	0.1	0.15	0.14	0.05	0.21	0.03	0.17	0.04	0.17	0.15	0.15	0.05	0.08	0.03	0.03	0.01	0.34	0.27	0.17	0.13	0	0.08
LOC_Os01g17170	560.16	534.55	614.59	702.74	663.67	739.22	798.8	542.09	534.18	511.92	459.36	1459.17	1206.45	1156.62	1475.69	1364.23	1142.33	99.3	73.49	99	254.97	300.56	323.48	131.89	149.45	133.93	911.89	1129.73	1054.84	1250.85	1107.6	1100.88	711.92	737.33	737.51	214.83	242.57	228.37	287.63	351.23	294.21	266.21	312.03
LOC_Os01g17214	3.64	4.38	2.64	1.97	2.4	1.15	32.12	41.05	37.33	42.95	27.78	1.17	1.56	1.08	33.86	25.74	25.36	24.18	33.51	33.27	3.83	3.65	2.96	27.03	41.71	30.55	23.32	37.9	33.46	0.31	0.61	0.76	48.24	56.29	46.15	13.54	23.11	5.73	10.85	27.41	10.33	11.73	14.24
LOC_Os01g17240	134.54	125.98	115.2	113.72	127.52	125.02	265.69	278.28	281.91	225.69	211.3	125.89	136.22	136.44	197.97	210.32	200.05	11.81	11.67	13.43	5.88	5.84	5.99	11.36	14.88	12.06	247.71	301.91	274.66	105.48	112.18	104.24	229.39	251.92	234.67	51.77	47.38	14.69	13.56	17.89	37.27	39.22	39.05
LOC_Os01g17250	21.6	18.9	24.64	17.93	18.51	20.07	30.44	27.55	26.79	51.62	51.28	26.41	23.99	23.78	42.79	42.57	38.22	60.06	63.52	50.65	65.01	64.27	48.71	54.23	48.31	53.91	39.8	33.49	23.51	21.19	21.58	21.68	42.02	41.27	42.61	64.77	62.77	55.3	54.53	51.52	56.4	59.46	60.4
LOC_Os01g17320	0.76	0.92	0.77	0.69	0.88	0.71	4.98	5.58	5.38	27.7	27.16	2.12	2.15	2.11	27.07	27.05	23.21	14.4	14.63	14.48	9.37	12.13	13.82	14.85	12.59	13.26	16.3	13.7	16.2	0.68	0.68	0.79	29.93	29.37	28.34	16.95	16.35	12.46	7.83	5.99	27.26	22.59	20.74
LOC_Os01g17330	0.78	0.78	1.08	0.45	0.3	0.16	0	0.08	0.14	0	0.15	0.03	0	0	0	0.03	0.04	1.32	0.85	0.75	1.52	1.54	1.52	0.35	0.39	0.56	0.05	0.05	0	0	0.08	0	0.07	0.09	0.12	0.46	1.13	2.39	2.44	1.43	2.75	2.27	1.53
LOC_Os01g17390	121.73	125.21	124.13	131.77	129.46	145.57	128.78	125.18	104.35	19.11	17.73	152.13	178.04	175.95	53.87	57.07	54.59	79.04	154.6	179.54	23	23.46	23.66	119.66	601.03	122.42	46.6	31.36	60.48	149.2	154.07	147	20.83	21.43	27.87	165.21	263.4	189.34	306.53	421.95	124.11	165.71	194.9
LOC_Os01g17396	32.49	30.41	31.66	26.31	31.8	30.54	16.8	16.97	13.49	0.55	0.35	16.22	15.83	15.49	2.01	1.33	1.41	0.75	0.73	0.49	15.69	17.49	18.55	1.91	1.12	1.02	1.18	1.18	1.46	36.34	31.01	32.78	0.69	0.67	0.64	1.19	1.14	16.42	21.92	24.68	1.05	0.8	1.14
LOC_Os01g17402	0.13	0.06	0.18	0.14	0.04	0.09	0.24	0.03	0.12	0	0	0.02	0.14	0.11	0.02	0.02	0.03	2.01	1.24	1.83	1.62	1.87	1.81	2.07	0.66	1.55	0	0.13	0.04	0.43	0.25	0.1	0.05	0.03	0.03	2.18	1.44	4.65	4.02	1.99	3.46	4.17	3.89
LOC_Os01g18050	0.34	0.33	0.12	0.49	0.42	0.25	0.57	1.04	0.74	4.44	5.75	3	3.84	3.04	6.72	3.72	3.02	169.48	122.89	122.3	397.02	351.04	322.36	157.36	95.78	145.02	0.56	1.19	1.27	0.61	1.02	0.92	2.05	1.33	2.72	142.76	105	215.56	183.08	108.48	150.06	153.47	124.99
LOC_Os01g18060	0.27	0.22	0.26	0.28	0.38	0.33	0.8	0.74	0.6	1.65	1.79	0.61	0.75	0.5	1.21	1.34	1.29	3.29	3.11	3.32	3.81	3.37	3.27	3.18	2.3	3.46	1.26	1.01	1.02	0.36	0.32	0.34	1.61	1.37	1.77	3.48	2.39	2.47	1.63	1.76	2.73	2.82	2.59
LOC_Os01g18080	21.66	19.4	13.76	21.59	22.06	19.65	17.52	15.31	14.73	35.87	34.48	18.2	18.83	16.97	24.59	23.81	23.79	37.37	46.25	40.7	30.65	37.96	28.39	30.91	32.46	32.37	26.09	49.9	31.6	13.23	11.16	10.7	24.98	30.31	30.83	67.23	64.48	34.29	48.46	56.81	43.62	41.94	59.98
LOC_Os01g18100	14.75	11.5	11.15	13.02	13.06	13.75	8.92	10.25	9.47	4.1	3.67	6.74	7.92	8.99	5.63	5.2	4.19	3.93	3.19	3.73	8.65	7.99	7.96	4.23	2.8	3.55	3.43	3.25	4.16	6.66	6.06	7.04	3.72	3.43	4.08	3.1	2.98	7.99	8.13	6.67	4.26	3.87	4.48
LOC_Os01g18110	0.04	0	0	0.08	0.03	0.04	0	0	0	0	0.04	0.2	0.23	0.48	0	0	0	2.81	2.09	3.29	7.17	4.87	6.33	2.96	1.96	3.45	0.1	0	0	0	0	0.13	0	0	0	0.45	0.73	0.4	1.2	1.83	2.17	0.46	1.9
LOC_Os01g18120	4.47	4.05	8.53	13.16	8.65	10.83	6.09	7.16	3.32	23.26	21.88	38.94	39.56	52.4	15.94	16.12	24.17	1.22	0.48	1.75	0.52	0.63	0.5	0.66	0.85	0.35	23.19	24.35	20.91	28.15	29.51	22.57	13.13	5.95	13.03	4.49	3.85	2.82	1.79	1.53	5.6	2.62	1.3
LOC_Os01g18140	0	0	0	0	0	0	0	0	0	0	0	0	0	0	0	0	0	0.09	0.25	0.4	0	0	0.05	0	0	0	0	0	0	0	0	0	0	0	0	0	0	0	0	0	0	0	0
LOC_Os01g18150	0.03	0	0	0	0	0.03	0	0	0	0.15	0.04	0.31	0.22	0.46	0.23	0.13	0.12	0	0	0.03	0.25	0.13	0.08	0	0	0	0.15	0	0.11	0.17	0.21	0.12	0.04	0	0.04	0	0	0	0	0.02	0	0.2	0.16
LOC_Os01g18170	0	0	0	0	0	0	0	0.04	0	0	0	0	0	0	0	0	0	1.06	0.69	0.94	5.33	3.01	3.28	0.88	0.78	0.53	0	0	0	0	0	0	0	0	0	0.59	0.28	0.36	0.51	0.3	0.47	0.47	0.67
LOC_Os01g18210	9.02	6.09	9.65	7.19	7.54	9.66	11.19	5.11	6.26	41.7	45.75	15.43	12.81	15.68	45.77	51.14	42.78	19.85	18.22	19.8	14.88	14.81	12.61	14.99	15.54	12.26	21.4	18.99	22.17	5.13	5.3	5.4	35.14	31.93	29.1	24.17	26.33	27.93	34.89	22.31	29.39	30.92	29.21
LOC_Os01g18220	3.44	3.72	2.14	3.17	3.58	4.87	1.55	2.98	2.96	0.41	1.06	1.11	1.24	1.34	1.69	1.1	0.76	0.45	0.21	0.37	0.57	0.47	0.45	0.37	0.28	0.4	0.5	0.32	0.54	1.06	1	1.46	0.12	0.15	0.31	0.77	0.7	0.54	0.63	0.43	0.7	0.52	0.64
LOC_Os01g18230	0.34	0.63	0.38	0.3	0.83	0.46	0.07	0.21	0	1.07	1.15	1.69	0.81	0.66	0.05	0	0	3.46	3.68	3.18	3.84	5.07	2.58	3.07	2.71	1.35	0.24	0.33	0.18	0.55	0.42	0.59	0.13	0	0.2	1.51	1.08	1.97	1	1.07	0.59	0.91	1.31
LOC_Os01g18240	0.03	0	0	0.02	0.03	0	0.02	0.08	0.05	0.79	0.63	0.42	1.1	1.17	1.95	0.94	0.48	23.5	15.8	19.58	67.04	62.56	55.45	20.5	11.16	15.81	0.05	0.1	0.16	0.06	0.19	0.1	0.21	0.16	0.3	5.15	5.9	5.43	5.25	4.55	4.79	4.22	4.47
LOC_Os01g18320	15.17	13.81	14.73	15.61	16.32	16.28	16.57	17.91	17.38	82.46	79.91	34.85	30.48	33.45	67.41	68.27	67.66	21.1	17.64	22.21	21.22	19.77	21.87	16.04	15.94	14.28	55.82	54.13	54.61	22.17	22.49	21.67	60.93	58.46	60.35	17.43	21.64	16.83	13.43	14.69	20.03	19.87	18.2
LOC_Os01g18360	0.08	0.32	0.25	0.41	0.14	0.39	0.32	0.6	0.16	0.13	0.13	0.55	0.7	0.57	0.09	0.04	0.18	5.67	4.42	4.99	8.9	6.53	7.69	5	2.69	3.93	0.05	0	0.23	0.93	1.24	0.85	0.08	0.12	0.18	1.26	1.5	0.69	0.71	1.18	1.85	1.29	1.57
LOC_Os01g18400	0.75	0.45	1	0.81	0.66	1.16	0.52	0.35	0.91	1.26	1.62	0.26	0.56	0.27	0.1	0.49	0.13	0.28	0.43	0.82	0.73	0.5	0.86	0.86	0.68	0.33	0.62	1	0.84	0.23	0	0.12	1.59	1.76	1.58	0.77	0.39	0.2	0.11	0.29	0.75	0.64	1
LOC_Os01g18420	0	0	0	0	0	0	0	0	0	0	0	0	0	0	0	0	0	0	0	0	0	0	0	0	0	0	0	0	0	0	0	0	0	0	0	0.2	0.13	0.94	0.49	0.08	1.05	1.24	1.07
LOC_Os01g18584	22.87	15.06	17.23	24.37	23.93	20.4	9.9	11.97	17.55	4.53	4.32	2.85	3.85	2.8	2.44	3.1	4.01	4.85	3.97	3.04	6.77	7.43	4.19	1.82	1.42	2.26	4.82	4.63	2.82	4.68	3.94	4.32	4.18	5.16	5.44	4.02	2.81	2.19	3.11	2.23	2.81	2.92	3.5
LOC_Os01g18620	0.1	0.09	0.05	0.3	0.3	0.2	0.42	0.34	0.11	0.03	0.02	0.04	0.05	0.14	0	0.06	0	0.14	0.04	0.04	0	0.03	0.09	0.05	0.14	0.02	0	0	0.1	0.03	0.08	0.12	0	0	0.05	0	0.05	0.02	0.04	0.03	0	0.03	0.02
LOC_Os01g18630	41.98	45.67	48.18	38.47	41.89	37.09	168.35	150.88	142.6	413.81	391.47	95.03	89.59	86.38	334.8	334.29	367.57	209.46	227.07	214.62	162.15	152.59	148.87	191.57	181.02	201.33	428.5	392.96	405.33	49.05	51.52	50.66	464.43	457.14	440.05	258.89	245.81	37.12	39.17	48.23	247.89	228.07	241.77
LOC_Os01g18670	1.7	3.31	2.49	3.01	2.79	2.21	1.2	1.27	1.55	1.66	1.85	1.89	2.69	2.91	1.2	1.19	1.39	28.23	25.69	25.85	93.98	89.24	75.61	26.18	20.59	24.42	1.07	1.42	1.14	1.55	1.88	2.35	1.59	1.02	1.27	31.51	28.08	28.13	21.08	28.88	25.55	19.81	21.79
LOC_Os01g18744	2.75	3.9	8.12	4.33	6.02	6.82	1.96	3.07	3.83	1.5	2.32	0.7	0.86	0.59	0.2	0.11	0.45	45.86	39.07	39.85	113.6	124.52	123.48	40.63	25.46	46.38	4.51	2.62	4	4.65	2.96	3.06	1.14	1.71	2.07	26.66	17.76	11.76	20.73	16.13	16.28	13.55	14.46
LOC_Os01g18800	553.29	523.23	598.1	572.47	626.88	543.83	272.73	211.29	197.67	72.42	66.01	277.19	219.01	275.08	91.45	118.88	134.56	13.95	11.91	14.39	58.55	55.64	59.11	18.21	19.13	13.23	278.17	288.83	244.78	442.24	447.46	486.43	120.11	152.35	128.4	46.53	42.9	92.18	98.28	98.66	36.33	31.91	36.14
LOC_Os01g18810	0	0	0	0	0	0	0	0	0.04	0.05	0.08	0	0	0	0	0	0	0	0	0	0.2	0.13	0.04	0.2	0	0.04	0	0	0	0	0	0	0	0	0	0.17	0.04	4.5	3.45	0.07	1.41	1.91	0.65
LOC_Os01g18840	3.49	3.98	3.13	2.96	2.36	1.9	2.01	1.47	1.56	1.4	1.42	2.58	1.43	1.54	0.54	0.9	1.12	0.54	0.36	0.35	0.18	0.09	0.08	0.44	0.77	0.38	1.53	1.52	1.01	3.97	4.92	4.47	1.23	1.36	1.67	0.09	0.26	0.46	1.49	1.24	0.14	0.41	0.17
LOC_Os01g18870	0	0	0	0	0	0	0	0	0	0	0	0	0	0	0	0	0	2.56	1.61	1.73	3.82	4.81	4.5	0.64	0.7	2.35	0	0	0	0	0	0	0	0	0.03	0.32	0.22	0.1	0.19	0.83	0.09	0.28	0.28
LOC_Os01g18880	2.33	2.08	2.51	2.06	2.59	2.43	6.17	6.52	6.22	9.88	9.02	3.56	3.22	3.44	8.08	7.57	7.84	14.74	14.42	15.27	8.8	9.03	9.9	15.67	12.12	13.22	6.69	6.03	6.89	2.31	1.93	2.77	7.45	7.87	7.64	9.67	9.08	8.48	6.73	7.2	11.63	11.95	11.72
LOC_Os01g19020	0	0	0	0.06	0	0.03	0.03	0.1	0	1.05	1.17	22.75	41.67	18.13	15.19	5.58	6.54	27.56	22.39	21.24	51.11	52.4	47.62	28.25	10.98	30.84	0.23	0.24	0	0	0.13	0	0.12	0.18	0.32	3.39	5.25	3.3	4.4	8.02	3.1	3.11	3.23
LOC_Os01g19050	0	0	0	0	0	0	0.09	0	0	0	0	0	0	0	0	0	0.02	0.03	0	0	0	0	0	0	0	0	0	0	0	0	0	0.08	0	0.43	0.16	0	0.06	0.03	0	0.03	0	0	0
LOC_Os01g19100	0.05	0.03	0.02	0	0	0	0.02	0.02	0.02	0.04	0.04	0	0	0	0.13	0.09	0.04	0.04	0	0.08	0	0	0	0.05	0.03	0.06	0	0.04	0.05	0	0	0	0.04	0	0	0.03	0.02	0	0	0	0.07	0.02	0.03
LOC_Os01g19140	15.61	13.38	15.25	15.13	16.48	20.33	15.07	14.4	14.28	29.07	29.68	13.37	14.69	14.81	25.1	26.18	22.77	9.24	9.49	10.37	6.3	6.76	5.13	8.36	6.36	6.7	25.31	22.43	28.92	14.72	14.89	14.08	27.17	30.49	27.14	5.85	6.61	4.21	3.68	4.64	7.38	6.55	7.53
LOC_Os01g19160	0.1	0.14	0.07	0.11	0.16	0.1	0.6	0.57	0.71	2.65	2.26	0.23	0.26	0.26	1.7	1.8	1.68	2.94	2.43	2.65	1.74	1.91	1.73	2.05	2.09	2.28	1.65	1.15	0.98	0.21	0.25	0.14	1.62	2.03	2.04	3.22	2.92	1.8	1.09	1.44	3.34	3.2	2.27
LOC_Os01g19170	5.32	4.46	2.05	7.28	9.15	14.77	0.63	0.66	1.29	0.43	0.59	7.49	10.65	12.81	0.18	0.29	0.32	2.17	2.07	2.34	20.55	25.25	21.01	2.77	1.2	1.55	0.42	0.97	0.86	5.08	5.16	4.75	0.61	0.43	0.38	3.35	4.39	11.64	19.53	21.72	3.18	1.81	3.87
LOC_Os01g19220	0	0	0.02	0	0	0	0	0.16	0	0	0	0.11	0.38	0.09	0.13	0.01	0.02	6.71	5.85	5.53	16.68	15.16	14.94	6.61	6.66	4.02	0.02	0	0.04	0.02	0.02	0	0	0.04	0.03	22.07	14.62	45.47	39.27	21.36	15.18	15.54	13.34
LOC_Os01g19260	0.76	0.94	1.46	1.16	1.13	0.75	0.52	0.71	0.81	0.09	0.04	0.07	0.18	0.07	0.06	0.06	0.05	0.27	0.09	0.22	0.42	0.58	0.29	0.31	0.18	0.42	0.31	0.03	0.03	0.16	0	0.09	0.13	0.05	0.16	7.47	3.38	5.51	5.63	1.89	3.87	4.81	3.47
LOC_Os01g19280	0	0.04	0	0.12	0.28	0.06	0.03	0.03	0	0	0	0	0.07	0.05	0	0.03	0.03	0	0.06	0	0.43	0.11	0.19	0.1	0.11	0.06	0	0	0	0	0	0	0	0.08	0	0.07	0	0.13	0.23	0	0.05	0.05	0.18
LOC_Os01g19330	0.03	0.29	0.37	1.96	0.92	1.46	0	0	0	0.1	0.12	0.03	0.09	0	0.03	0	0	0	0	0.03	0.04	0	0	0.08	0	0	0.1	0	0.06	0.11	0.13	0.24	0	0.05	0.08	0	0.08	0	0.64	0.2	0	0	0.13
LOC_Os01g19380	0.08	0.27	0.07	0.2	0.15	0.19	0.3	0.13	0.32	1.84	2.68	0.12	0.07	0.09	1.32	1.49	2.08	2.23	1.69	1.43	0.42	0.91	0.84	1.88	1.88	1.99	0.7	0.97	0.77	0.27	0.17	0.13	2.12	2.98	2.02	1.6	1.79	0.28	0.09	0.2	2.32	2.34	2.75
LOC_Os01g19390	0.36	0.66	0.11	0.15	0.43	0.48	0.37	0.44	0.65	1.62	1.69	0.4	0.76	0.32	0.81	0.79	1.33	1.1	1.09	1.01	0.96	1.07	0.54	0.67	1.08	1.11	0.68	0.57	0.83	0.27	0.31	0.55	2.16	1.17	2.02	1.13	1.03	0.44	0.29	0.65	1.19	1.18	1.05
LOC_Os01g19400	4.73	4.87	4.07	4.21	4.63	5.72	10.32	11.39	9.59	14.55	16.85	8.11	6.95	5.46	13.92	14.88	15.05	23.25	21.39	23.97	15.4	14.96	15.49	22.5	16.27	23.32	12.36	12.28	12.55	4.25	2.93	5.61	14.13	13.1	12.05	23.45	22.51	24.44	22.14	11.61	26.08	23.72	24.72
LOC_Os01g19450	26.85	29.91	32.23	25.03	27.78	25.81	27.73	28.04	27.73	33.58	34.76	23.56	24.97	28.06	27.4	27.93	26.76	59.44	53.03	55.57	207.56	167.55	161.03	57.48	43.96	54.67	30.44	29.64	29.47	23.83	30.4	31.53	25.9	28.42	27.62	90.79	71.8	110.01	83.59	73.21	67.72	68.8	55.37
LOC_Os01g19490	0.84	1.09	0.8	0.72	0.87	0.63	2.62	2.89	2.54	5.6	5.91	1.43	1.53	1.73	5.37	4.2	5.34	6.15	5.78	5	4.48	5.56	5.52	5.59	4.69	5.51	4.81	4.55	4.35	0.7	0.87	0.64	6.05	5.08	5.35	5.69	6.18	3.78	3.42	3.25	7.14	6.64	7.31
LOC_Os01g19548	0.25	0.39	0.39	0.23	0.18	0.22	1.43	1.36	1.34	2.63	2.71	0.51	0.61	0.26	2.07	1.84	1.72	3.1	2.89	2.96	2.28	2.05	2.66	2.08	2.06	2.43	1.39	1.37	1.19	0.32	0.27	0.12	1.71	2.12	2.2	2.74	2.45	1.67	1.32	1.26	3.04	3.14	2.83
LOC_Os01g19610	12.71	13.43	11.38	23.13	25.78	16.24	24.94	25.54	22.14	22.45	25.92	38.56	57.26	55.69	23.83	23.77	31.69	0.84	0.27	0.78	0.09	0.07	0.04	0.61	0.74	0.91	34.85	23.5	21.04	29.87	26.46	26.54	15.72	19.45	18.57	1.34	1.05	1.18	1.36	2.03	1.76	0.92	2.15
LOC_Os01g19670	0.08	0.34	0.32	0.17	0.3	0.16	0.88	0.59	0.77	3.66	1.64	0.37	1.15	0.61	2.59	1.73	1.42	0.88	0.61	0.69	0.19	0.52	0.18	0.68	0.4	0.64	2.2	2.15	1.7	0.26	0.4	0.09	3.77	3.53	1.93	1.54	0.87	0.36	0.42	0.29	1.46	1.92	3.74
LOC_Os01g19740	300.48	259.36	223.75	218.85	250.43	298.48	1718.4	1893.88	1871.41	4747.61	4666.58	558.15	586.57	583.05	4053.89	3854.42	4033.1	347.85	328.92	375.94	28.24	27.25	41.93	318.95	453.34	311.08	3757.97	4130.88	4526.93	284.75	258.63	246.11	5927.68	5368.86	5312.03	884.72	820.2	50.26	73	58.44	1093.7	1207.31	1282.05
LOC_Os01g19750	0	0	0	0	0	0	0	0	0.03	0.44	0.86	0	0.04	0	0.03	0.21	0.14	0.24	0.63	0.43	0.14	0.12	0.21	0.18	0.21	0.38	0.3	0.13	0.22	0.1	0.11	0	0.4	0.37	0.22	1.81	2.21	1.06	0.63	0.51	3.5	2.24	3.06
LOC_Os01g19770	0.3	0	0.04	0.22	0.12	0.14	0	0.57	0.32	0.34	0.95	0	0	0.06	0.26	0.36	0.16	0.13	0.11	0.16	0.4	0.17	0.31	0.4	0.07	1.11	0.29	0.15	0.27	0.11	0.13	0.08	0.33	0.18	0.84	0.09	0.04	16.86	5.5	0	1.6	11.44	0.37
LOC_Os01g19800	1.44	1.04	0.82	0.89	1.25	1.42	0.65	0.65	1.09	1.87	0.98	1.13	0.86	1.73	0.68	1.21	1.11	3.18	3.99	3.63	8.97	7.14	7.36	3.84	4.91	3.63	1.78	1.89	1.27	0.4	1.08	0.72	0.32	0.73	0.74	3.31	4.2	2.65	5.63	3.92	4.37	4.42	3.83
LOC_Os01g19820	1.29	2.13	3.44	2.69	2.21	2.36	1.11	1.78	1.16	3.44	3.31	0.8	0.73	0.63	0.58	1	1.76	19.95	22.41	21.46	66.01	96.72	91.67	12.44	21.29	17.9	7.55	6.36	4.38	4.25	3.46	4.07	5.8	5.21	5.65	11.13	14.07	14.62	21.52	17.84	8.97	10.26	12.03
LOC_Os01g19840	40.04	35.72	35.12	30.84	31.51	31.76	56.78	54.77	49.58	83.09	91.86	63.03	63.07	79	114.74	114.66	101.38	96.52	94.62	98.36	75.15	86.28	86.23	92.58	85.04	98.68	83.68	75.99	74.98	26.78	28.01	32.71	81.45	75.5	80.94	120.71	120.08	168.9	173.36	104.93	145.75	128.12	128.55
LOC_Os01g19880	0.1	0	0.07	0.21	0.27	1.15	0.18	0.12	0.16	0.07	0.11	0.09	0.19	0.17	0	0.24	0.12	0	0.05	0.05	0.06	0	0.06	0	0.05	0	0	0.15	0	0	0.06	0.11	0.11	0.54	0.3	0	0.06	0	0.05	0.04	0	0	0.05
LOC_Os01g19970	7.53	6.63	5.23	8.85	8.36	8.07	10.74	9.37	7.08	10.83	10.18	8.03	8.43	10.31	11.49	9.19	10.2	8.54	6.93	7.6	4	4.33	4.53	6.66	6.06	7.41	5.51	4.65	4.79	11.99	9.94	11.06	4.25	4.7	4.9	5.57	4.77	4.53	4.91	5.08	6.42	6.7	5.32
LOC_Os01g19990	0	0	0	0	0	0	0	0	0	0	0.05	0	0	0	0	0.04	0	1.05	2.01	0.9	0.59	0.32	0.66	1.49	0.53	1.31	0	0	0	0	0	0	0	0	0	1.05	0.59	0.69	0.38	0.69	0.35	0.91	0.57
LOC_Os01g20000	0	0	0	0	0	0	0	0	0	0	0	0	0	0	0	0	0	0.75	0.82	1.16	0	0	0	0	5.01	2.25	0	0	0	0	0	0	0	0	0	0.19	0	0.34	0.79	3.66	0.87	1.03	1.83
LOC_Os01g20110	2.46	3.55	5.08	2.87	3.18	2.7	14.12	10.44	9.58	154.28	154.2	15.45	13.54	12.1	117.32	136.34	128.44	36.88	34.88	43.23	15.58	15.49	18.6	21.55	33.21	23.66	79.56	71.49	75.54	2.63	3.18	3.05	156.9	135.43	131.3	42.76	41.5	21.82	17.69	21.61	58.77	57.26	60.29
LOC_Os01g20160	0.14	0.15	0.19	0.11	0.13	0.25	0.74	0.38	0.42	0.03	0.12	0.1	0.16	0.12	0.22	0.24	0.31	7.41	9.58	7.34	6.96	8.1	4.87	8.74	4.3	9.42	0.5	0.31	0.48	0.2	0.26	0.18	0.21	0.17	0.27	3.63	4.55	1.22	3.15	5.9	4.37	2	6.23
LOC_Os01g20200	0	0	0.02	0.07	0.05	0.08	0	0	0.01	0.06	0.04	0	0	0.08	0	0	0	0.02	0.08	0.05	0	0.04	0	0.03	0.05	0.02	0.09	0.26	0.09	0.04	0.04	0	0.24	0.07	0.11	0.04	0	0.03	0.02	0.02	0.06	0	0.08
LOC_Os01g20730	0	0	0	0	0	0	0	0.08	0.04	0	0	0.06	0	0	0	0	0.04	1.58	0.76	0.64	4.67	5.06	2.86	0.65	0.5	0.84	0	0	0	0	0	0	0	0	0	0.34	0.52	1.21	1.11	1.27	0.19	0.48	0.5
LOC_Os01g20780	0	0	0	0	0	0	0	0	0	0	0	0	0	0	0	0	0	1.7	1.47	1.41	6.58	4.37	4.09	1.44	1.07	1.78	0	0	0	0	0	0	0	0	0.05	1.83	1.43	5.66	3.6	2.31	2.32	2.76	2.82
LOC_Os01g20830	14.72	15.4	15.91	12.81	13.85	10.39	29.97	17.42	10.86	58.64	70.05	22.16	19.91	18.13	36.21	40.62	44.18	4.62	6.49	7.06	0.27	0.16	0.26	3.25	5.32	3.91	74.72	79.2	62.61	18.33	26.41	22.87	70.63	65.79	59.64	19.93	18.18	1.35	1.48	1.23	22.93	14.76	20.96
LOC_Os01g20860	11.95	11.75	13.68	9.97	12.16	5.75	4.62	5.21	5.4	2.64	2.77	2.99	3.89	3.05	3.29	3.45	3.17	5.76	5.02	5.37	8.12	7.83	9.22	5.95	4.96	4.94	3.26	2.64	3.01	3.4	3.87	5.01	2.63	3.33	3.58	4.96	4.65	4.7	3.3	4.63	5.61	5.57	4.89
LOC_Os01g20890	8.88	10.01	9.96	4.62	4.4	4.24	25.33	21.06	15.94	16.89	13.85	5.08	4.58	4.29	26.28	24.03	25.48	19.26	22.09	20.36	10.98	9.34	9.02	26.97	24.37	26.99	15.81	15.12	16.83	5.72	5.67	6.23	25.12	23.91	25.63	16.33	15.26	3.59	2.77	4.19	23.52	22.54	20.72
LOC_Os01g20894	6.85	4.99	4.18	8.78	5.08	3.43	1.2	1.91	0.09	3.51	2.25	5.86	3.86	5.33	0	0.16	0.29	0.16	1.44	2.29	0	0.11	0.19	0.2	0.66	0.19	6.52	6.23	5.29	15.4	6.2	8.52	0.74	0.9	0.69	0.53	0.59	1.49	1.72	1.03	0.08	0.07	0.23
LOC_Os01g20910	2.19	2.47	3.24	4.42	3.15	2.51	2.91	5.53	13.44	1.76	2.13	0.55	0.99	0.6	1.9	1.83	1.83	1.54	1.22	1.03	1.19	1.49	1.14	1.35	1.8	1.09	2.29	2.24	2.27	1.57	0.65	0.88	3.61	4.37	3.63	2.34	3.01	0.36	1.17	0.64	1.83	2.75	3.11
LOC_Os01g20950	0	0	0.07	0	0.05	0.05	0.03	0.13	0.06	0.51	0.55	0.27	0.28	0.07	0.16	0.16	0.06	5.09	3.85	3.77	3.11	3.37	4.51	4.38	3.3	4.29	0.46	0.08	0.54	0.04	0	0.03	0.21	0.11	0.1	6.81	6.04	2.97	3.58	1.73	6.07	5.54	5.5
LOC_Os01g20970	0	0	0.26	0	0.06	0	0	0.85	0.2	0.37	0.14	0.06	0.25	0.05	0.31	0.12	0.22	42.35	95.93	111.81	0.46	0.66	1.46	68.08	315.02	76.91	2.02	0.85	2.17	0.1	0.08	0.3	0.28	0.17	1.14	63.84	126.48	66.19	168.15	193.51	55.1	84.01	90.87
LOC_Os01g20980	0.02	0.02	0	0.17	0.03	0.16	0.06	0.02	0	0.08	0.37	0.13	0.2	0.53	0.03	0.07	0.04	2.09	2.1	1.9	4.39	4.71	5.28	1.96	1.48	1.38	0	0	0.04	0	0	0	0.17	0.07	0.06	0.79	0.87	0.27	0.49	0.76	0.48	0.48	0.38
LOC_Os01g21034	0	0	0	0	0.05	0	0	0.1	0	0.04	0	0.47	1.74	0.5	0.99	0.45	0.24	5.51	3.71	4.95	58.79	39.64	37.55	5.18	5.14	4.36	0	0	0	0	0	0	0	0.03	0.03	20.81	14.77	51.18	46.21	29.57	13.15	10.23	10.48
LOC_Os01g21070	0	0	0.02	0	0.02	0	0	0.04	0	0	0	0	0	0	0	0	0	1.31	1.46	1.37	2.1	2.26	1.52	1.59	2.44	0.98	0	0	0	0	0	0	0	0	0	3.39	2.26	7.92	13.77	12.91	2.66	2.55	3.35
LOC_Os01g21120	0.34	0.11	0.3	0.24	0.1	0.08	0.32	0.32	0.43	2.19	1.78	0.1	0.1	0.03	1.34	1.02	1.01	1.74	1.34	1.14	2.95	4.51	5.34	1.81	1.98	1.37	1.93	0.88	0.54	0	0.14	0	2.04	1.69	1.79	1.72	1.43	5.82	5.34	1.5	2.75	3.81	2.25
LOC_Os01g21144	0.44	0.35	0.33	0.62	0.49	0.5	0.35	0.47	0.44	1.04	1.01	0.61	0.43	0.53	0.72	0.66	0.58	2.8	2.48	1.93	1.7	2.37	2.04	2.47	2.03	2.13	0.51	0.67	0.52	0.9	0.33	0.3	0.92	0.84	0.66	2.31	2.2	1.97	2	1.97	2.25	2.24	2.49
LOC_Os01g21170	2.44	2.26	2.7	2.11	3.42	2.96	2.1	1.27	1.29	4.41	3.37	1.17	1.62	0.47	1.85	2.53	1.85	4.8	3.76	4.53	2.03	1.26	2.21	2.88	2.77	3.98	1.88	1.72	1.5	1.36	1.97	2.38	3.02	3.46	4.34	3.04	1.93	1.95	0.78	1.79	4.98	4.23	4.95
LOC_Os01g21250	627.87	449.94	494.55	526.18	626.34	565.78	44.67	33.18	42.77	1.37	3.49	75.41	80.82	84.85	3.12	3.14	1.41	1.19	2.91	3.2	0.16	0	0.15	1.94	10.85	4.89	3.84	5.54	7.16	211.69	119.68	92.14	2.98	1.46	1.28	12.29	13.78	27.2	45.48	44.51	8.95	7.96	10.19
LOC_Os01g21300	0	0	0	0	0	0	0	0.03	0.03	0.11	0	0	0	0	0	0.02	0	0.36	0.21	0.07	1.18	1.07	0.76	0.3	0.27	0.48	0.04	0.04	0	0	0	0	0	0	0	0.16	0.03	0.44	0.38	0.16	0.31	0.38	0.32
LOC_Os01g21310	0	0.21	0.07	0	0.05	0.25	0	0	0	0.07	0.17	0.27	0.26	0.21	0	0.24	0.29	7.43	6.54	5.71	27.56	21.54	21.03	8.37	3.96	7.44	0.22	0.22	0	0.25	0.31	0.52	0	0.21	0.06	3.96	3.48	11.2	10.45	5.31	5.56	5.88	5.26
LOC_Os01g21420	31.63	25.24	18.68	25.75	29.5	35.69	25.6	34.59	36.04	5.32	7.02	16.25	18.96	23.84	17.1	17.01	13.6	5.45	3.98	5.07	6.33	6.16	7.24	12.65	7.87	11.34	8.3	9.49	10.92	15.53	12.49	16.32	7.21	9.82	9.95	2.89	2.81	3.6	4.15	6.24	10.61	9.74	13.07
LOC_Os01g21520	0.66	0.37	0.53	1	0.85	0.27	2.41	3.22	1.68	5.24	4.65	1.81	2.92	1.44	4.64	2.85	2.8	6.28	4.32	6.71	8.55	6.63	9.99	4.49	2.92	4.69	4.75	3.92	4.18	0.65	1.16	0.77	4.87	5.25	3.64	3.21	4.12	4.19	6.49	3.1	4.05	5.34	5.29
LOC_Os01g21560	6.57	7.72	6.89	8.93	10.25	7.61	19.7	19.95	20.95	28.3	26.34	10.09	12.03	10.5	22.52	21.54	23	45.77	39.53	43.03	43.37	41.44	41.37	40.43	39.66	44.2	22.85	18.74	23.78	10.97	11.69	12.57	24.06	24.91	24.6	60.44	55.43	43.39	53.54	32.12	48.44	53.57	57.45
LOC_Os01g21580	0	0	0.07	0	0	0	0	0	0	0.16	0.06	0	0	0	0.05	0.21	0	1.42	5.38	4.98	0.19	0.27	0.12	2.12	29.86	2.55	0.76	0.16	1.64	0	0	0	0.24	0.07	0.25	5.83	12.67	3.72	10.47	9.4	4.32	5.51	8.04
LOC_Os01g21590	0.02	0	0.03	0.1	0.06	0.33	0.03	0	0.12	0	0.05	0.08	0.06	0.02	0	0.02	0	1.84	2.1	1.56	7.52	8.98	7.01	2.53	1.84	2.91	0.03	0.1	0.06	0	0.09	0	0.1	0.09	0.05	2.17	2.97	7.8	5.62	4.98	2.61	3.57	2.83
LOC_Os01g21610	12.65	11.74	11.27	10.09	10.27	8.76	7.35	9.91	9.9	4.93	4.63	5.43	5.2	5.61	4.44	4.71	4.01	4.43	6.4	5.44	3.01	3.7	4	5.7	7.88	5.53	4.02	3.61	3.65	7.47	8.16	8.12	4.5	5.4	5.12	4.11	6.14	7.37	8.73	9.58	5.65	6.45	5.93
LOC_Os01g21630	0.1	0.09	0.13	0.07	0	0.08	0.02	0	0	0	0	0.15	0.02	0.07	0.17	0.02	0.02	0.19	0.19	0.28	1.2	0.46	0.77	0.31	0.32	0.31	0	0	0	0.05	0	0	0	0	0	0.35	0.21	0.22	0.24	0.24	0.18	0.18	0.07
LOC_Os01g21650	0	0	0	0	0	0	0	0	0	0	0	0	0	0	0	0.02	0	0.09	0.03	0.09	0.42	0.27	0.29	0.06	0.09	0	0	0	0	0	0	0	0	0	0	0.27	0	1.43	1	0.14	0.52	0.52	0.5
LOC_Os01g21780	0	0	0	0	0	0	0	0	0	0	0	0	0	0	0	0	0	0	0	0	0.37	0.13	0.47	0	0	0	0	0	0	0	0	0	0	0	0	0	0	0	0	0	0	0	0
LOC_Os01g21850	7.73	7.68	8.07	8.4	8.67	8.51	7.46	8.07	7.13	8.57	9.8	8.6	7.64	8.21	8.23	7.83	7.3	29.99	33.93	38.12	14.37	13.77	16.2	38.5	49.1	38.71	8.21	8.66	8.98	6.64	7.01	8.1	7.93	8.13	8.51	19.25	26.8	19.95	18.35	30	19.96	22.79	22.6
LOC_Os01g21860	6.76	8.9	8.43	8.58	8.23	8.24	8.3	8.6	9.86	12.21	9.57	7.09	5	5.5	7.34	8.3	8.39	9.75	9.02	10.12	10.01	8.98	12.18	9.61	8.03	10.59	11.29	12.5	11.82	7.33	6.24	7.66	9.64	9.36	7.94	12.73	10.07	10.87	13.03	9.31	10.48	11.06	10.33
LOC_Os01g21920	0	0	0	0	0	0	0	0.1	0	0	0	0	0	0	0	0	0	0.12	0.04	0	0.33	0.45	0.13	0	0	0.09	0	0	0	0	0	0	0	0	0	0	0	0	0	0	0	0.03	0
LOC_Os01g21940	10.98	12.28	11.71	10.29	10.04	10.23	13.41	13.29	13.9	16.21	15.19	9.34	9.64	11.38	16.98	15.75	16.66	11.14	11.5	12.29	11.7	10.46	11.94	10.59	9.76	11.54	15.94	15.87	16.7	7.8	8.22	8.19	18.86	19.06	17.67	16.55	15.68	15.4	10.73	10.61	16.35	15.74	15.5
LOC_Os01g21960	0.08	0.02	0	0.12	0.15	0.13	0.06	0.1	0.15	0.46	0.79	0.79	0.72	0.6	0.75	0.36	0.19	31.36	28.98	27.4	74.12	66.82	59.91	28.88	15.67	26.41	0.14	0.26	0.31	0.28	0.26	0.24	0.04	0.26	0.28	20.68	15.88	24.04	16.23	16.83	17.79	16.65	14.36
LOC_Os01g21970	0.52	0.23	0.42	0.58	0.4	0.19	0.2	4.94	0.77	2.44	3.45	0.36	0.92	0.4	6.91	9.57	9.39	354.23	608.29	685.91	13.6	17.75	25.38	543.62	1773.6	554.66	72.76	12.05	136.67	0.65	0.89	0.99	9.01	21.49	34.41	484.75	863.05	653.47	1114.24	1340.45	328.81	447.89	502.39
LOC_Os01g21990	3.83	3.65	3	3.97	4.75	5.29	28.49	25.09	22.11	55.59	52.87	19.23	18.65	19.01	49.47	46.97	45.24	9.4	8.39	9.03	3.53	3.28	3.34	7.56	8.44	6.97	43.16	43.43	47.67	5.1	6.04	5.26	55.65	57.55	53.68	9.46	9.94	2.46	1.93	3.54	13.1	13.37	14.53
LOC_Os01g22010	187.07	258.71	286.46	301.52	304.39	276.03	154.06	126.4	164.3	37.49	36.57	197.28	216.31	251.66	61.38	47.91	45.28	530.23	461.61	426.34	847.55	941.22	927.82	481.42	291.06	495.74	81.77	58.02	87.24	211.02	190.37	189.32	36.1	36.08	40.23	575.28	438.96	768.34	787.74	683.8	342.64	352.22	353.59
LOC_Os01g22180	0.01	0	0	0	0	0	0.04	0	0.05	0	0.01	0	0	0	0.03	0.02	0.02	0	0	0.01	0	0	0	0.03	0.01	0	0.06	0	0.04	0	0	0	0.01	0.02	0.02	0	0	0	0	0	0	0	0
LOC_Os01g22230	0.13	0.15	0	0.09	0.12	0.05	0.39	0.57	0.45	1.65	1.76	0.99	0.59	0.81	0.86	0.65	0.54	10.39	13.16	8.84	5.9	6.99	6.19	15.9	6.85	17.52	0.92	1.15	0.67	0.04	0.03	0	0.56	0.7	0.48	3.87	3.55	4.26	4.74	4.59	2.81	2.17	3.11
LOC_Os01g22249	0.11	0.11	0	0.09	0.05	0.14	0.1	0	0.06	0.24	0.09	0.39	0.42	0.18	0.08	0.13	0.16	0.4	0.35	0.36	0.26	0.24	0.62	0.07	0.03	0.06	0.31	0	0.04	0.13	0.3	0.28	0.09	0	0.03	0.07	0.03	0.09	0.31	0.16	0.1	0.14	0.05
LOC_Os01g22336	0	0.05	0.04	0	0.03	0.07	0	0	0	0.05	0	0.03	0	0	0.03	0.07	0	0.43	0.15	0.06	29.33	24.89	18.98	0.2	0.43	0.53	0	0	0	0	0	0	0	0.09	0	1.36	1	1.69	2.71	1.88	0.8	1.76	1.55
LOC_Os01g22352	0.76	0.57	0.78	0.9	0.74	0.69	1.2	0.52	0.94	1.45	2.07	6.23	4.93	5.22	1.38	0.99	1.81	31.36	36.99	30.07	13.64	16.93	20.22	24.43	27.01	28.83	1.45	0.94	1.4	2.15	3.17	2.67	1.81	1.97	2.42	70.12	64.85	65.23	96.82	47.82	57.62	69.16	65.34
LOC_Os01g22370	5.09	5.4	6.24	5.88	5.47	6.06	2.23	1.58	3.29	5.55	6.07	7.37	10.58	14.4	5.98	4.97	4.92	18.35	18.38	17.38	11.58	14.2	14.3	11.47	15.15	17.74	4.31	1.6	3.64	5.62	2.71	5.55	3.86	3.15	4.69	11.22	14.07	13.24	18.68	9.4	8.28	11.41	8.52
LOC_Os01g22430	5.52	6.79	4.35	4.3	5.22	4.17	7.54	6.45	5.41	7.08	9.12	4.25	3.89	4.48	10.38	9.16	9.8	9.66	9.21	9.91	8.04	9.58	7.97	5.32	4.67	4.61	8.16	8.17	8.61	3.41	3.62	3.76	11.97	11.99	11.83	6.37	5.39	7.04	5.13	8.11	5.05	4.69	4.87
LOC_Os01g22490	104.75	94.89	91.31	84.73	82.72	97.29	181.54	153.54	161.39	326.09	375.33	273.4	269.87	312.03	391.13	391.25	346.74	312.88	309.87	325.62	232.29	270.42	276.91	283.97	241.5	284.36	269.01	260.6	275.21	96.84	80.74	88.66	280.97	253.3	269.01	449.05	423.97	639.16	592.06	336.04	554.41	516.34	528.05
LOC_Os01g22510	53.16	55.57	52.48	53.51	52.43	53.62	43.38	44.73	44.88	18.01	18.64	35.96	38.11	39.17	21.84	25.88	23.4	9.65	9.17	9.11	12.26	12.39	10.78	11.53	8.5	9.51	25.34	25.13	27.18	52.63	54.83	52.01	24.8	21.69	22.97	18.65	15.76	23.05	22.47	19.48	15.88	15.91	16.23
LOC_Os01g22540	0	0	0	0	0	0	0	0	0	0.53	0.07	0	0	0	0	0	0	0.18	0.26	0.34	0	0	0	0.65	0.96	0.34	0	0	0.19	0	0	0	0	0.08	0.07	0	0.07	0	0	0	0.29	0.15	0.67
LOC_Os01g22560	0.79	0.65	0.1	0.27	0.23	0.36	1.21	0.78	1.17	0.21	0	0.72	0.51	0.69	0.52	0.31	0.67	0.07	0	0.14	0.09	0.05	0.12	0.3	0.04	0.04	0.21	0.21	0.26	0.53	0.22	0.08	0.4	0.64	0.38	0.05	0.04	0.32	0.07	0	0.03	0	0.1
LOC_Os01g22570	1.3	1.22	0.51	0.78	0.62	0.24	2.16	3.05	2.81	0	0.33	0.53	1.44	0.52	0.56	0.85	1.19	0	0.05	0	0	0	0.06	0	0	0	0.62	0.29	0.47	0.63	0.48	0.17	0.75	0.66	0.29	0.25	0.29	0.05	0	0	0.05	0.04	0.09
LOC_Os01g22590	0	0	0	0.05	0	0	0	0	0	0	0	0	0	0	0	0	0	0.06	0.02	0.01	0.11	0.27	0.07	0.11	0.02	0.02	0	0	0	0	0.04	0	0	0	0	0.15	0.15	1.64	1.34	0.48	0.06	0.08	0.17
LOC_Os01g22600	20.73	19.79	22.34	21.45	20.82	23.83	14.12	13.12	16.21	5.99	5.15	13.58	11.88	14.55	9.04	8.66	6.61	8.37	7.31	9.79	9.41	8.41	10.04	9.05	10.11	8.1	9.18	6.99	8.33	14.39	17.1	15.61	5.77	6.19	5.67	11.77	12.63	11.53	12.11	16.11	10.68	8.73	9.92
LOC_Os01g22630	1.82	2.07	2.02	1.14	1.09	1.33	3.64	3.53	2.9	3.41	3.23	1.36	1.46	1.83	5.51	5.52	4.78	7.09	7	7.05	5.29	5.76	6.75	9.62	8.08	9.04	3.03	3.58	2.9	1.24	1	1.14	4.3	5.05	4.97	5.36	6.52	5.56	4.34	3.7	9.62	9.91	8.78
LOC_Os01g22640	0.31	0.25	0.5	0.29	0.49	0.34	0.07	0.07	0.44	0.78	0.8	2.34	2.93	2.68	0.74	0.33	0.44	37.9	34.47	29.49	46.72	47.43	53.55	38.96	16.87	42.19	0.14	0.14	0.22	1.22	1.15	0.95	0.09	0.21	0.16	6.65	4.83	6.66	8.76	12.36	5.65	5.9	5.02
LOC_Os01g22660	0.11	0.27	0.09	0.07	0.16	0.14	0.28	0.63	0.3	0.56	0.57	0.12	0.19	0.11	0.55	0.56	0.75	2.96	2.55	2.9	7.09	5.52	5.12	3.53	2.43	2.71	0.29	0.26	0.24	0.09	0.18	0.15	0.5	0.29	0.32	3.9	3.23	2.43	2.42	2.36	4.13	3.66	3.01
LOC_Os01g22710	0	0.1	0.06	0.17	0.13	0.07	0.34	0.28	0.2	0.14	0.34	0.4	0.45	0.47	0.27	0.18	0.11	0.05	0.2	0.07	0.11	0.09	0.11	0	0.12	0	0.5	0.1	0.02	0.11	0.2	0.3	0.21	0.25	0.19	0.65	0.17	0.89	0.63	0.44	0.18	0.1	0.26
LOC_Os01g22870	12.32	14.03	13.06	11.93	11.29	10.79	16.78	17.22	21.48	19.71	18.64	8.15	8.45	8.87	16.04	14.98	17.26	14.21	16.15	16	20.52	18.92	17.37	16.4	15.28	16.02	20.98	18.34	19.35	11.42	10.65	10.62	21.49	21.94	21.08	16.51	15.95	18.77	16.05	10.88	17.84	19.31	16.47
LOC_Os01g22900	12.42	18.38	14.99	20.23	12.72	20.46	45.1	31.76	26.65	163.26	152.01	29.83	40.98	60.5	102.61	133.12	145.56	9.76	8.32	8.52	5.71	5.76	5.78	9.49	15.67	7.24	362.38	350.6	329.51	8.75	10.41	11.05	291.73	296.47	279.25	19.31	18.74	38.68	41.16	40.17	20.51	20.94	23.05
LOC_Os01g22910	0	0	0	0	0	0	0.1	0.23	0.06	0.75	0.7	0	0.04	0.02	0.87	0.42	0.35	0.94	0.88	0.65	0.52	0.38	0.59	0.85	0.41	0.9	0.27	0.36	0.75	0.04	0	0	0.36	0.74	0.13	0.24	0.23	0.03	0	0.06	0.21	0.23	0.38
LOC_Os01g22980	21.9	31.43	31.17	32.88	27.05	28.7	102.24	85.03	72.81	67.79	61.42	89.96	86.5	87.35	105.53	120.82	114.44	1.28	0.28	0.52	0.65	0.51	0.66	0.59	0.61	0.6	113.58	122.12	113.69	92.68	107.89	94.01	99.24	96.96	97.04	7.44	5.52	1.48	1.64	1.22	10.07	8.89	8.79
LOC_Os01g23000	0.19	0.36	0.26	0.21	0.24	0.26	0.24	0.24	0.21	0.57	0.59	0.3	0.08	0.16	0	0.19	0.76	0.45	0.28	0.12	0.16	0.08	0	0.08	0.13	0.22	0.47	1.44	1.1	0.11	0.16	0.15	0.72	0.71	0.54	0.33	0.16	0	0.2	0.19	0.25	0.06	0.06
LOC_Os01g23020	0	0	0	0	0.01	0.03	0	0	0	0	0	0	0	0	0	0	0	0	0	0	0.03	0	0.05	0	0	0	0	0	0.01	0	0	0.02	0	0	0	0	0	0.01	0	0.01	0	0	0
LOC_Os01g23070	0.02	0	0	0	0	0	0	0.02	0.12	0.03	0	0	0	0	0	0.02	0.09	0	0	0.09	0.29	0.35	0.11	0	0.04	0.06	0	0.03	0.01	0	0.02	0	0	0	0.04	0.19	0.18	0.1	0.02	0.01	0.18	0.25	0.09
LOC_Os01g23370	0	0	0	0	0	0	0	0	0	0.08	0.06	0.03	0	0.04	0.03	0.02	0	0.98	2.84	3.53	0.04	0	0.1	1.77	10.02	2.48	0.02	0	0.11	0	0.02	0.04	0.04	0.03	0.02	1.77	3.98	0.81	2.23	4.76	2.04	2.48	3.52
LOC_Os01g23440	0	0	0	0	0	0	0	0	0.02	0	0	0	0	0	0.05	0	0	0.02	0.07	0.22	0	0	0	0.03	0.33	0.06	0	0	0	0	0	0	0	0.06	0	0.05	0.07	0	0.07	0.14	0.04	0.1	0.19
LOC_Os01g23600	2.36	1.22	2.17	3.99	3.9	4.04	3.74	2.9	2.92	3.65	5.5	2.11	3.24	2.72	2.72	2.29	2.93	3.39	2.24	1.51	1.94	2.56	1.44	1.94	2.08	2.35	1.87	2.41	1.46	1.42	2.71	2.14	2.25	2.49	2.49	1.77	1.22	1.35	0.59	1.95	1.1	1.44	1.99
LOC_Os01g23610	18.26	17.01	16.96	7.53	8.98	8.27	26.62	25.54	26.2	42.1	41.3	13.03	11.85	13.86	52.91	52.52	47.33	22.09	21.83	24.14	19.71	20.86	23.68	20.52	21.26	18.81	28.45	25.01	27.44	8.13	7.91	8.03	45.43	43.07	44.43	32.24	31.68	33.26	29.25	21.67	37.88	33.05	32.03
LOC_Os01g23705	0	0.09	0	0	0	0	0	0	0.21	0	0.22	0	0	0.06	0	0	0	0.13	0.29	0.32	0.63	1.1	0.83	0.24	0.07	0.15	0	0	0.05	0	0	0	0	0	0	0.17	0	0.15	0	0	0.32	0.17	0.06
LOC_Os01g23710	5.96	5.89	7.56	7.95	7.43	8.37	8.3	6.33	5.48	12.75	11.56	10.92	11.14	9.16	8.01	7.17	10.35	5.68	6.93	6.3	3.32	5.05	5.02	6.59	5.92	5.64	10.15	8.34	11.27	10.92	10.23	11.58	14.88	12.1	10.59	3.49	3.04	2.37	2.07	2.76	4.84	4.95	5.28
LOC_Os01g23740	27.33	27.14	31.93	25.27	26.38	26.14	39.69	39.74	43.57	53.77	56.12	22.14	23.83	26.9	41.71	38.74	36.22	55.35	50.64	51.59	50.06	44.59	52.13	55.25	39.29	55.64	39.96	43.03	43.79	15.9	18.54	18.76	45.69	47.5	45.76	62.58	62.02	75.7	66.11	39.36	59.72	64.86	53.89
LOC_Os01g23850	0.4	0.53	0.72	1.05	1.47	1.48	0	0	0	1.55	1.61	2.07	2.46	1.79	0	0	0	2.47	2.78	2.01	12.6	10.99	8.74	0.19	0.02	0	1.06	0.62	1.1	1.05	1.27	1.67	0	0	0	1.3	1.32	1.62	2.25	3.04	0	0	0
LOC_Os01g23870	0.36	0.19	0.24	1.29	0.96	0.9	0.08	0	0	0.29	0.38	0.69	0.58	0.62	0	0	0	0.48	0.65	0.38	1.73	1.37	1.55	0.08	0	0	0.1	0.26	0.18	0.8	0.5	0.59	0	0	0	0.43	0.48	1.28	1.32	1.15	0	0	0
LOC_Os01g23880	0.19	0.22	0.08	0.1	0.14	0.1	0	1.37	0.1	1.06	1.21	0	0.2	0.13	0.61	1.26	1.11	135.15	235.75	242.14	0.19	1.29	2.41	81.19	177.1	66.15	16.6	3.58	30.66	0.05	0.39	0.04	0.84	2.11	3.98	127.03	216.15	254.71	544.82	617.74	29.21	44.07	55.97
LOC_Os01g23910	0.65	1.03	0.54	1.93	1.65	1.41	0.1	0	0	0.36	0.65	0.67	0.95	0.96	0	0.16	0	0.48	0.18	1.02	1.17	0.63	0.75	0.1	0.25	0	0.94	0.12	0.33	1.07	0.72	0.85	0	0.22	0.2	0.42	0.2	0.46	0.43	0.97	0.08	0.14	0
LOC_Os01g23930	0.13	0.03	0.23	0.08	0.12	0.07	0.07	0.08	0	0.03	0.04	0	0.03	0.01	0.09	0.07	0.11	0.14	0.16	0.22	0.05	0	0.06	0.11	0.1	0.37	0.02	0.05	0.03	0.04	0	0.02	0.12	0.07	0.1	0.07	0.1	0.06	0.01	0.01	0.4	0.21	0.21
LOC_Os01g23990	33.31	18.56	21.13	20.35	23.15	16.61	63.85	74.23	64.78	29.89	37.24	20.88	21.65	24.01	38.27	34.34	37.07	0.72	1.09	0.38	0.4	0.43	0	0.48	0.6	0.3	24.89	53.56	15.45	21.49	19.1	16.46	37.9	44.5	48.36	1.7	0.88	0.6	1.53	0.63	1.34	0.62	1.36
LOC_Os01g24010	0.06	0.21	0.12	0.1	0.08	0.05	0.14	0.13	0.06	0.41	0.51	0.05	0.05	0.07	0.28	0.25	0.28	0.21	0.29	0.3	0.36	0.24	0.34	0.35	0.17	0.2	0.3	0.4	0.21	0.04	0.09	0.11	0.4	0.18	0.45	0.66	0.81	0.39	0.43	0.43	0.7	0.95	0.67
LOC_Os01g24020	1.86	2.14	2.18	2.12	2.02	1.14	2.46	1.58	2.21	4.96	5.88	0.92	1.39	0.76	4.23	3.47	4.29	6.08	5.83	6.37	2.36	3.84	4.45	4.64	4.18	6.7	3.48	3.17	2.83	2.4	2.12	1.77	4.02	4.17	4.11	4.52	3.51	2.8	1.53	2.35	4.74	4.73	3.92
LOC_Os01g24030	0	0	0	0	0	0	0	0.03	0	0	0	0	0	0	0	0	0	0.59	0.4	0.37	0.09	0.21	0.03	0.18	0	0.15	0	0	0	0	0	0	0	0	0	1.25	0.76	0.33	0.47	0.29	0.25	0.15	0.25
LOC_Os01g24070	6.83	5.59	5.7	4.82	4.89	4.87	8.8	6.71	6.18	14.03	13.97	6.59	8.28	6.4	22.82	23.42	23.51	8.38	9.79	10.24	7.14	6.71	7.74	15.34	14.04	14.53	8.07	6.89	8.93	5.41	8.04	6.59	19.13	18.6	18.92	5.58	6.26	2.22	3.15	2.86	8.26	9.45	10.48
LOC_Os01g24090	1.38	2.23	2.53	1.05	1.52	1.05	4.4	3.54	3.72	18.66	16.6	1.59	1.38	1.66	20.93	20	15.48	5.28	5.15	5.91	0.77	0.66	0.39	5.84	6.82	5.84	5.15	4.61	5.83	1.5	0.96	1.24	23.32	24.71	23.95	4.07	4.36	0.55	0.57	0.58	10.51	13.53	11.39
LOC_Os01g24210	0.02	0	0	0	0	0	0.14	0.06	0.07	0.14	0.05	0	0	0	0.22	0.07	0.03	0.09	0	0	0	0	0	0.08	0	0.05	0.03	0.03	0	0	0	0	0.1	0.03	0.08	0.03	0.08	0	0	0	0.02	0.06	0.15
LOC_Os01g24340	0.24	0.37	0.49	0	0	0	0.96	0.99	0.61	0.81	0.48	0	0	0	1.72	1.39	1.42	0.63	0.69	0.73	0	0	0	2.65	1.66	1.63	0.64	1.01	0.9	0	0	0.03	1.44	1.44	1.48	1.51	1.2	0	0	0	2.62	2.71	2.79
LOC_Os01g24420	0.36	0.38	0.47	0.17	0.04	0.06	1.23	1.08	1.29	0.58	0.77	0.04	0	0	1.64	1.37	2.14	0.08	0.02	0.09	0	0	0	0.1	0.11	0.15	1.07	1.08	0.75	0	0	0.04	2	1.76	1.65	0.04	0.02	0	0	0.01	0.09	0.24	0.29
LOC_Os01g24430	2.36	2.38	2.43	2.9	1.84	1.77	0.9	1.34	1.31	1.02	1.28	1.19	1.13	0.95	0.87	0.7	0.81	1.09	0.78	1.11	1.87	1.75	1.82	0.44	0.26	0.67	2.69	1.48	2.1	1.68	1.29	1.73	0.8	0.77	1.01	1.54	0.92	0.93	0.62	0.98	0.83	0.94	1.03
LOC_Os01g24440	7.26	3.62	2.98	12.78	14.86	12.7	9.05	10.34	8.84	2.09	3.59	5.6	7.95	8.82	3.47	3.4	4.26	2.55	1.52	1.31	2.15	2.87	1.63	1.17	0.96	2.09	2.18	3.31	2.21	7.67	7.69	6.44	1.77	2.29	2.34	2.1	1.38	3.68	3.69	3.81	0.89	2.51	2.31
LOC_Os01g24470	0	0	0	0.04	0	0	0	0.03	0.06	0.02	0.03	0.01	0.03	0.01	0.03	0.02	0	4.71	6.32	5.53	2.17	2.27	3.03	5.9	6.04	5.7	0.03	0.05	0.03	0	0	0.03	0.01	0	0.01	1.89	3.74	1.22	2.51	5.41	1.37	1.77	2.06
LOC_Os01g24490	1.34	1.13	1.15	2.37	2.29	2.45	0.57	0.57	0.82	2.99	2.4	2.35	2.31	2.51	0.19	0.46	0.71	4.18	4.86	4.77	8.53	7.77	6.62	1.67	1.53	1.08	1.8	1.27	1.1	1.82	1.82	1.89	0.48	0.32	0.36	5.44	5.11	4.05	4.02	5.18	3.25	3.67	2.85
LOC_Os01g24500	0.08	0	0.04	0	0	0.06	0	0.07	0.06	0	0	0	0	0	0	0.11	0.03	0.03	0.03	0	0	0	0	0	0.11	0.06	0.08	0	0	0	0	0	0	0	0	0.93	0.44	0	0	0.02	1.66	1.31	1.67
LOC_Os01g24540	0.04	0	0	0	0	0	0	0.04	0.05	0	0	0	0	0	0.04	0.03	0	0.17	0.2	0.13	0	0	0	0.76	0.43	0.88	0	0	0	0	0	0	0.06	0	0	0.04	0.11	0	0	0	0.13	0.15	0.03
LOC_Os01g24550	0	0	0	0	0	0	0	0	0	0	0	0	0	0	0	0	0	0	0	0	0	0.24	0.12	0	0	0.07	0	0	0	0	0	0	0	0	0	0	0	0.11	0	0	0.06	0.04	0.06
LOC_Os01g24560	0	0	0	0	0	0.05	0	0	0	0	0	0.02	0	0	0	0	0	0.26	0.27	0.09	0.83	1.4	1.78	0.1	0	0.1	0	0	0.04	0	0	0.09	0	0	0	0.13	0.32	0.18	0.51	0.57	0	0	0.04
LOC_Os01g24600	0	0	0	0	0.03	0	0	0	0	0	0	0	0	0.05	0	0	0	0.03	0.06	0.06	0.99	0.85	0.85	0.07	0.18	0.26	0	0	0	0	0	0	0	0	0	0.08	0.04	0.32	0.12	0.2	0.07	0.09	0.15
LOC_Os01g24690	24.71	20.76	18.43	17.56	17.25	20.25	46.11	35.11	33.88	78.01	90.78	64.85	61.27	74.43	104.76	104.89	101.53	135.21	123.78	131.5	79.15	81.13	89.04	131.5	99.87	132.92	69.71	65.8	75.83	21.56	14.45	19.57	85.86	77.34	76.35	156.42	142.08	203.82	203.43	94.84	210.77	196.57	182.29
LOC_Os01g24710	0.37	0.23	0.22	0.44	0.65	0.42	0.05	0.2	0	2.65	1.16	4.67	3.2	4.27	0.52	0.04	0.63	53.24	25.95	44.7	220.76	209.4	264.91	10.49	14.23	13.88	0.94	0.91	0.7	2.55	2.57	3	0	0	0.15	77.31	73.72	35.06	51.88	65.59	70.87	79.64	70.63
LOC_Os01g24764	0.11	0.08	0.04	0	0	0	0.07	0.1	0.03	0.45	0.41	0	0	0	0.32	0.92	0.91	0.11	0.21	0.08	0	0	0	0.24	0.14	0.25	0.76	0.86	0.52	0	0	0	0.93	1.86	1.03	0.21	0.07	0	0	0	0.42	0.19	0.33
LOC_Os01g24780	0.08	0.21	0.19	0.76	0.42	0.44	0.03	0.18	0.07	0.67	0.54	0.29	0.11	0.17	0.1	0	0	5.37	6.29	5.06	1.77	1.9	1.31	2.07	4.94	4.22	1.92	1.2	1.39	0.41	0.73	0.8	0.14	0.09	0.05	20	16.83	6.53	8.16	10.46	5.77	6.25	5.31
LOC_Os01g24790	0	0	0	0	0.04	0	0	0.11	0	0	0.05	0	0.03	0	0	0	0	6.62	9.33	6.85	1.79	2.82	2.44	1.45	3.46	4.47	0.03	0	0.02	0	0	0	0	0	0	22.9	19.08	11.97	11.41	14.56	4.6	5.35	3.94
LOC_Os01g24810	0.07	0.2	0.13	0	0.07	0	0.17	0.26	0.56	0.04	0.16	0.02	0	0.08	0.21	0.19	0.28	1.52	1.9	1.15	0.57	0.55	0.25	0.96	2.71	2.27	0.14	0.07	0	0	0.15	0	0.24	0.2	0.14	1.59	1.87	1.6	1.9	2.66	1.33	1.41	1.73
LOC_Os01g24820	0.25	0.06	0.3	0.05	0.08	0.06	0.27	0.65	0.69	0.07	0.15	0.07	0	0.05	0.4	0.22	0.26	0.18	0.08	0.17	0.09	0.02	0.03	0.18	0.19	0.15	0.11	0.07	0.17	0	0	0.02	0.26	0.18	0.16	0.42	0.25	0.45	0.22	0.37	0.88	0.78	0.85
LOC_Os01g24870	0	0	0	0	0	0	0	0	0	0	0	0	0	0	0	0	0	0.08	0.08	0.1	0	0	0	0.06	0.05	0.06	0	0	0	0	0	0	0	0	0	0	0	0	0	0	0.02	0	0.02
LOC_Os01g24940	0.65	0.66	0.78	0.45	0.37	0.16	1.95	2.01	2.22	2.04	2.21	0.24	0.32	0.43	2.89	2.87	2.17	2.36	1.98	2.62	1.22	0.94	1.61	3.24	1.67	4.39	1.65	1.56	1.67	0.21	0.3	0.3	2.68	3.06	2.81	2.92	2.78	2.62	2.23	1.36	5.67	4.94	4.59
LOC_Os01g24980	0.12	0.13	0.12	0.26	0.46	0.25	0.05	0	0	0.28	0.41	0.84	0.6	1.02	0.06	0.06	0.13	3	2.51	2.19	3.52	3.18	4.37	1.52	2.51	2.03	0.38	0.19	0.46	0.61	0.55	0.87	0.07	0.12	0.1	4.82	3.92	3.85	4.67	3.56	2.79	2.43	2.55
LOC_Os01g25010	84.24	77.57	81.61	77.26	85.66	83.57	9.4	9.38	14.88	0.39	0.52	4.7	4.99	4.64	0.21	0.08	0	0.11	0.18	0.18	0.1	0.03	0.03	0.03	0.11	0.15	4.01	3.9	4.42	35.88	33.22	32.99	0.24	0.26	0.26	0	0.23	0.09	0.53	0.28	0.05	0.02	0.07
LOC_Os01g25065	0.1	0.07	0.17	0	0.12	0.05	0.06	0.09	0.12	0.19	0.23	0.05	0.17	0.25	0.53	0.18	0.15	0	0.03	0.02	0.06	0	0.03	0.03	0.02	0.06	0.07	0.04	0.04	0.26	0.19	0.15	0.09	0.21	0.13	0.03	0.03	0	0.08	0.06	0.08	0	0
LOC_Os01g25189	0.86	1.46	1.61	2.89	2.39	1.72	0	0	0.11	3.63	3.5	2.57	2.32	3.49	0	0	0	2.37	2.12	2.49	4.17	4.28	4.58	0.25	0	0	2.89	2.78	3.48	1.67	2.13	2.27	0	0	0	2.67	4.77	5.06	4.52	4.08	0.02	0	0.02
LOC_Os01g25240	0.45	0.72	0.47	0.48	0.44	0.42	0.19	0.16	0.41	0.66	0.87	0.58	0.29	0.29	0.56	0.75	0.9	1.42	1.11	1.13	1.57	2.01	1.76	0.85	0.64	0.8	1.19	0.8	0.52	0.42	0.4	0.26	0.54	0.48	1.07	1.18	1.3	1.41	1.43	0.61	2.2	2.48	1.37
LOC_Os01g25270	2.25	2.4	2.96	3.05	2.78	2.56	0.81	0.7	0.77	3.33	3.24	2.57	2.14	2.04	1.58	1.64	1.9	2.08	2.64	2.35	2.85	2.91	3.03	1.39	1.46	1.7	2.26	2.11	2.25	2.38	2.5	2.69	2.41	2.05	2.71	2.42	2.14	1.56	0.91	1.57	2.62	2.26	2.31
LOC_Os01g25360	0.77	1.08	0.9	1.55	1.94	1.36	0.41	0.47	0.15	0.28	0.27	0.48	0.62	0.84	0.56	0.33	0.17	0.81	0.31	0.46	0.06	0.49	0.16	0.12	0.19	0.05	0.55	0.14	0.39	0.39	0.36	0.61	0.54	0.13	0.52	1.22	1.44	0.16	0.25	0.28	0.23	0.45	0.31
LOC_Os01g25386	300.49	306.91	279.25	320.97	315.96	301.34	212.71	197.43	221.24	66.5	72.24	161.89	168.73	174.28	105.24	84.43	89.31	44.98	45.91	43.32	46.97	48.39	44.69	39.28	31.03	36.76	100.29	89.5	121.67	264.29	229.58	244.38	65.14	68.9	73.06	59.33	53.24	71.68	51.29	76.25	59.63	60.32	61.72
LOC_Os01g25440	7.04	6.8	4.53	2.86	4.47	3.42	2.92	2.52	2.45	1.62	1.58	0.72	0.88	0.81	1.51	1.28	1.27	5.43	7.59	8.62	4.2	3.35	3.66	9.95	17.16	10.28	0.78	0.8	0.97	1.77	1.8	1.93	1.41	1.57	0.97	4.51	5.91	3.94	4.84	5.91	6.52	7.08	7.44
LOC_Os01g25450	0	0	0.01	0	0	0	0	0	0	0	0	0	0	0	0	0	0	0	0	0	0.01	0	0.03	0	0	0	0	0	0	0	0	0	0	0	0	0.01	0	0.19	0	0	0.04	0.45	0
LOC_Os01g25460	0.06	0.09	0	0.09	0.02	0	0	0.82	0.06	0.42	0.19	0.02	0.05	0.02	0.76	0.56	0.29	41.83	87.07	110.15	0.29	0.81	1.4	69.27	260.74	71.15	5.38	1.09	9.49	0.07	0.15	0.12	0.57	1.18	2.27	70.68	136.56	99.5	168.31	212.3	54.66	76.1	91.81
LOC_Os01g25484	1978.22	1381.01	862.04	1061.25	1363.11	1761.69	71.41	57.84	87.66	45.26	33.63	141.03	118.98	107.25	71.22	47.61	50.22	8.34	9.43	9.14	8.84	8.53	10.41	11.67	9.48	9.4	81.15	70.42	108.87	388.87	161.31	88.23	35.2	30.68	34.31	12.69	13.54	14.02	46.08	24.07	16.38	16.7	16.54
LOC_Os01g25500	1.45	1.48	0.96	0	0.06	0	1.2	1.68	0.56	0.87	0.6	0	0	0	1.22	1.41	1.39	0.52	0.72	0.5	0.71	0.59	0.6	1.43	1.12	1.35	0.19	0.49	0.32	0.11	0	0	1.1	1.26	1.34	1.34	1.18	0.22	0.07	0.14	2.89	3.19	4.39
LOC_Os01g25540	4.52	3.62	2.35	4.03	4.36	4.94	7.68	6.98	9.14	3.58	5.27	4.11	7.22	6.69	5.23	3.8	4.13	28.27	18.63	14.66	29.01	40.41	22.71	21.99	30.27	26.93	2.4	1.87	2.09	2.14	2.6	3.72	1.88	1.92	1.94	18.9	17.59	24.9	29.12	24.61	18.14	23.16	28.65
LOC_Os01g25560	0.05	0	0	0	0.04	0.15	0.12	0.06	0.1	0.14	0.11	0.22	0.06	0.33	0	0.05	0.17	4.75	2.85	1.02	8.87	13.38	4.49	3.17	1.85	2.71	0	0	0.12	0.08	0	0.11	0	0	0	2.85	1.1	2.9	3.49	4.61	0.79	1.61	3.02
LOC_Os01g25580	0.03	0.02	0.04	0	0	0	0.04	0.04	0.09	0.01	0.01	0.01	0.01	0.01	0.04	0.03	0.07	0	0.03	0	0	0.02	0	0.02	0.01	0	0.02	0.02	0.02	0	0.01	0	0.03	0.04	0.03	0	0	0	0	0	0.01	0.01	0
LOC_Os01g25610	26.36	25.67	27.15	22.79	22.66	22.33	56.06	47.08	47.27	77.56	88.15	54.13	51.3	58	99.59	99.51	100.11	115.04	114.76	111.17	89.41	102.64	108.72	115.28	87.62	107.82	74.42	72.86	69.41	34.54	31.35	36.28	92.62	79.84	83.4	124.66	118.44	187.56	172.86	89.9	165.15	157.66	155.52
LOC_Os01g25650	0.04	0.01	0.01	0.1	0.02	0.06	0	0	0	0	0.03	0.03	0.01	0.02	0	0	0	0.01	0	0	0	0	0	0	0	0	0.02	0	0.01	0.01	0.14	0.04	0	0	0	0	0.01	0	0	0	0	0	0
LOC_Os01g25700	1.34	1.09	1.56	1.61	1.45	1.31	0.02	0.05	0.09	0	0.1	0.24	0.37	0.12	0.06	0.01	0	0.21	0.45	0.11	0.24	0	0.08	0.04	0.19	0.24	0.18	0.01	0.12	0.39	0.32	0.57	0	0	0	0.08	0.01	0.13	0.04	0.16	0.01	0.01	0
LOC_Os01g25720	1.4	1.71	2.33	2.83	3.26	2.83	0.57	0.55	0.48	9.41	8.64	7.8	8.55	7.87	0.55	0.6	0.65	5.97	6.67	6.14	13.4	14.22	14.38	0.48	0.15	0.09	8.39	7.39	8.12	6.26	9.09	8.47	0.9	0.84	0.65	11.79	9.05	8.41	4	7.62	0.25	0.15	0.16
LOC_Os01g25740	1.72	2.86	3.71	2.77	2.32	2.1	5	4.25	4.07	11.36	11.19	3.79	3.14	2.68	8.68	10.54	10.51	3.53	3.59	3.84	1.6	1.43	1.43	3.37	4.5	3.74	11.08	12.52	10.87	2.95	3.93	4.3	12.27	13.83	14.89	6.39	5.56	0.83	0.6	1.44	7.38	6.46	6.68
LOC_Os01g25760	0.47	0.82	0.71	0.57	0.53	0.36	0.88	0.68	0.74	2.25	2.16	0.54	0.44	0.52	1.43	1.3	1.3	1.81	1.98	1.99	0.84	1.15	1.23	1.99	1.63	1.77	1.43	1.1	1.37	0.29	0.41	0.45	1.57	1.57	1.75	1.51	1.48	0.88	0.41	0.55	1.51	1.46	1.4
LOC_Os01g25810	0.78	0.74	0.79	0.92	1.09	0.81	0.67	1.08	0.88	1.87	1.97	0.45	0.37	0.5	1.14	1.04	1.13	0.78	0.94	0.66	0.87	0.87	0.91	0.47	0.47	0.44	1.34	1.45	1.51	0.72	0.94	0.97	1.08	1.05	1.41	0.86	0.78	0.34	0.22	0.25	0.89	0.38	0.39
LOC_Os01g25880	20.25	22.07	20.82	15.8	17.28	17.69	19.06	17.37	20.54	28.39	30.97	15.21	15.42	13.67	30.67	31.29	29.5	23.27	20.76	23.3	15.84	16.87	17.26	24.36	21.9	25.7	22.06	20.25	22.47	14.1	14.84	17.07	38.1	40.65	36.24	20.75	19.24	15.87	20.91	13.05	32.17	29.27	30.85
LOC_Os01g25920	0.32	0.11	0	0.07	0	0.05	0.17	0.38	0.25	0.04	0.11	0	0	0.02	0.17	0.17	0.39	0.07	0	0.11	0	0	0	0.07	0.13	0.05	0.09	0.1	0.08	0	0	0	0.21	0.13	0.28	0	0	0	0	0	0.06	0.12	0.12
LOC_Os01g25990	38.15	39.4	38.76	39.96	43.61	42.34	27.45	33.1	26.32	9.55	10.68	24.88	28.25	30.4	16.25	14.94	14.45	1.33	0.99	1.78	0.18	0.12	0.14	0.93	1.51	1	15.12	16.76	16.33	34.77	44.92	44.47	12.64	14.18	11.48	2.19	1.86	1.66	2.22	2.54	2.25	2.14	2.41
LOC_Os01g26020	5.48	5.89	5.63	8.59	9.51	9.68	3.19	2.27	2.82	8.48	8.67	7.83	7.47	7.91	4.08	3.31	3.98	16.63	17.69	14.87	19.03	19.98	18.46	8.99	5.15	6.7	6.83	5.91	6.88	6.98	9.15	9.49	2.97	3.65	3.19	12.53	13.77	14.88	19.57	15.42	6.62	6.44	8.2
LOC_Os01g26120	11.15	8.7	13.1	17.77	16.34	20.47	11.74	8.96	9.95	3.52	3.06	11.08	7.33	6.8	5.2	3.21	4.44	9.36	8.13	7.18	9.38	13.06	9.74	10.03	8.43	10.35	3.84	6.4	3.97	19.14	18.06	16.38	4.15	3.42	4.28	5.74	4.86	14.39	13.82	6.97	11.44	9.86	14
LOC_Os01g26130	5.95	6.48	5.62	0	0	0.03	9.96	10.62	10.26	5.22	5.49	0	0.03	0	8.53	9.29	10.15	7.74	6.56	6.89	0	0	0	13.15	11.35	13.68	6.23	4.41	5.19	0	0	0	10.48	10.16	11.78	4.63	3.9	0	0	0	10.74	8.57	9.08
LOC_Os01g26160	6.26	6.43	6.23	5.39	5.96	5.43	11.24	11.52	10.43	13.2	13.14	6.32	6.43	6.23	12.41	14.03	13.36	16.83	15.86	15.37	14.36	13.75	13.19	18.81	14.42	17.67	10.47	10.71	10.08	4	4.49	5.94	13.04	13.97	14.2	16.85	14.25	14.3	7.99	9.67	22.25	21.08	17.85
LOC_Os01g26174	4.09	4.87	5.47	6	5.35	4.58	4.06	3.81	4.46	2.49	2.3	0.41	0.54	0.42	2.61	3.05	3.09	2.28	2.73	2.59	1.06	1.29	0.93	3.17	3.44	2.99	2.29	1.85	2.64	0.57	1.08	1.51	3.5	3.79	4.04	2.5	1.7	0.7	0.67	0.89	2.76	2.39	2.48
LOC_Os01g26210	6.75	9.23	10.59	8.7	6.95	6.84	9.02	12.2	13.52	8.18	10.07	4.54	4.17	3.33	10.23	11.57	7.84	0.02	0.16	0.07	0	0	0.03	0.17	0.19	0.11	10.73	9.82	10.6	5.57	7.25	8.42	7.02	9.41	9.96	0.37	0.4	0.11	0.15	0.05	0.82	0.98	0.58
LOC_Os01g26270	1.69	2.43	2.12	4.18	4.15	2.97	0	0	0	0.31	0.68	0.55	0.96	0.56	0	0	0	0.1	0	0.03	0	0	0	0	0	0	1.47	1.1	1	2.08	2.12	1.72	0	0	0	0.05	0	0	0.04	0.13	0	0	0
LOC_Os01g26280	3.35	3.11	3.66	6.99	6.47	4.7	0	0.03	0	1.37	1.43	1.72	1.82	1.52	0	0	0	0.12	0.13	0.07	0.06	0.03	0	0	0	0	3.41	1.79	1.96	3.13	3.38	4.78	0	0	0	0.27	0.22	0.13	0.15	0.07	0	0	0
LOC_Os01g26920	13.18	13.24	16.23	18.39	16.68	15.71	7.15	7.45	7.45	27.15	24.97	15.89	14.74	13.55	16.54	15.87	14.31	16.31	17.4	18.92	17.19	17.78	19.58	12.46	10.52	11.51	15.95	14.73	14.93	13.32	16.3	16.87	14.71	16.84	16.68	16.71	16.87	16.53	18.45	17.55	12.71	11.75	11.55
LOC_Os01g26940	17.8	17.42	18.34	18.17	16.29	17.02	20.42	21.4	18.45	32.54	34.08	15.8	16.01	16.69	26.95	26.38	28.15	39.57	37.87	36.88	28.71	29.28	32.63	39.19	28.78	36.2	30.54	30.89	31.19	13.12	16.18	18.1	31.19	31.62	30.96	28.53	27.81	25.28	18.46	24.71	27.29	25.93	24.46
LOC_Os01g26970	25.32	20.75	19.43	10.63	14.58	14.06	3.5	4.79	6.01	13.96	13.81	4.42	3.34	3.84	9.55	10.96	10.23	12.28	13.6	15.45	17.3	17.58	17.99	12.43	11.79	12.45	7.51	5.55	8.69	3.66	3.52	3.52	13.18	15.22	14.97	9.29	9.66	11.13	9.92	8.42	14.29	13.9	14.81
LOC_Os01g27050	0	0	0	0	0	0.05	0.08	0	0.04	0.75	0.83	0.12	0.12	0.14	0.9	0.54	0.65	0.94	0.55	0.27	0.75	0.68	0.86	0.62	0.5	0.63	0.66	0.87	0.67	0	0	0	0.85	1.29	0.84	0.26	0.61	0	0	0	0.38	0.3	0.58
LOC_Os01g27120	0.43	0.71	0.93	1.64	0.92	1.33	0.22	0.52	0.57	1.04	1.65	2.55	3.25	3.25	0.28	0.34	0.33	0.32	0.35	0.43	0.59	0.36	0.13	0	0.25	0.08	3.04	1.83	1.85	2.26	2.32	2.45	0.49	0.26	0.62	0.18	0.42	0.08	0.08	0.41	0.2	0.26	0.08
LOC_Os01g27140	48.42	46.76	35.86	35.01	39	76.31	10.26	3.05	0.68	8.93	14.42	37.75	29.69	19.06	5.21	6.58	8.24	0.39	0.11	0.14	0	0	0	0.3	0.25	0.17	31.39	72.4	19.15	14.95	8.48	6.44	39.7	37.1	30.71	0.79	0.65	1.55	4.54	2.91	1.08	0.63	2.01
LOC_Os01g27160	0.41	0.35	0.49	0.08	0.12	0.04	1.59	2.58	2.59	0.69	0.58	0	0.03	0.1	2.49	2.09	1.64	9.66	5.47	7.38	14.48	16.16	17.91	10.34	3.84	9.85	0.55	0.47	0.56	0.02	0.08	0.14	2.31	2.56	2.55	3.22	2.81	5.81	3.85	1	9.01	8.52	6.63
LOC_Os01g27170	0.05	0.07	0.03	0.05	0.07	0	0.09	0.19	0.09	0.04	0.14	0.01	0.09	0.04	0.1	0.02	0.04	25.98	24.04	23.13	0.67	1.35	3.6	32.96	18.39	34.52	0.1	0	0.06	0.14	0.03	0.1	0.07	0.02	0.04	0.86	4.39	0.2	0.4	5.03	0.48	1.65	3.49
LOC_Os01g27190	0.4	0.22	0.5	0.53	0.23	0.13	0.08	3.13	0.66	1.73	2.07	0.11	0.4	0.36	3.62	6.42	6.65	317.27	478.68	518.02	0.74	3.62	8.22	470.68	1231.52	476.38	48.35	9.07	77.53	0.56	0.54	1.04	4.94	10.76	22.88	293.93	514.31	394.73	808.45	856.77	217.37	318.14	419.25
LOC_Os01g27210	47.65	42.76	30.02	65.51	56.16	59.25	13.25	16.87	26.04	19.68	21.54	15.23	18.27	25.48	9.74	9.64	8.23	9.01	11.88	10.84	5.56	5.63	5.02	11.98	6.69	12.21	12.39	12.26	17.3	17.55	11.12	16.61	9.87	12.42	12.01	17.75	17.34	19.87	28.47	25.69	18.07	21.17	21.07
LOC_Os01g27230	3	3.16	3.5	5.16	3.97	4.95	6.17	3.78	4.42	27.83	28.52	14.54	12.34	12.82	16.6	15.54	22.64	2.66	3.17	3.19	0.9	1.09	0.89	2.35	5.63	2.83	30.53	28.31	29.48	9.39	10.05	10.51	28.12	33.15	31.6	4.37	4.68	1.13	1.84	1.64	5.22	5.4	6.49
LOC_Os01g27260	0	0	0	0	0	0	0	0	0	0	0	0	0	0	0	0	0	1.48	1.45	2.03	12.47	11.25	9.93	1.96	1.21	1.95	0	0	0	0	0	0	0	0	0	5.14	5.33	8.78	9.1	4.83	4.29	3.92	3.28
LOC_Os01g27320	0.01	0	0	0	0	0	0	0.03	0.01	0	0	0.05	0.02	0	0.02	0.01	0.01	0.02	0.01	0	0.05	0.07	0.09	0	0	0	0	0.03	0.03	0	0.07	0	0.05	0	0.01	0	0.01	0.01	0	0.01	0	0	0.01
LOC_Os01g27340	0.88	1.82	0.84	2.56	0.85	1.14	0	0	0	0	0	0.88	1.3	1.02	0	0	0	0.12	0.14	0.4	0.45	1.02	1.15	0.15	0	0	0.24	0	0.07	0.96	0.68	0.58	0	0	0	0.69	0.45	0.8	1.48	1.9	0	0	0
LOC_Os01g27360	98.34	96.66	81.15	89.8	112.3	101.48	48.02	66.17	59	6.06	9.25	34.01	46.06	63.88	16.51	13.01	10.45	36.3	24.06	37.89	94.22	94.72	83.96	57.81	34.99	51.77	13.71	10.87	15.74	87.29	71.97	92.07	6.86	8.93	10.34	22.49	29.07	26.32	55.32	52.93	38.73	22.82	43.41
LOC_Os01g27449	2.26	1.59	1.81	1.92	2.01	2.95	0.85	1.32	0.58	0.68	0.57	1.52	1.01	1.4	0.38	0.38	0.41	0.81	0.79	1.15	0.56	0.75	0.44	0.61	0.78	0.98	1.51	1.61	1.39	2.73	2.33	2.28	0.39	0.43	0.72	0.74	1.35	1.23	0.78	1.02	0.74	1.42	0.97
LOC_Os01g27470	0	0	0	0	0	0	0	0	0	0	0	0	0	0	0	0	0	0.46	0.62	0.65	0	0.05	0.04	0.35	0.78	0.45	0	0	0	0	0	0	0	0	0	0.23	0.17	0.04	0.04	0.49	0.14	0.12	0.56
LOC_Os01g27490	0.24	0.3	0.28	0.05	0.13	0.05	0.17	0.14	0.25	0.03	0	0	0	0	0	0.02	0	0	0.03	0	0.06	0	0	0.06	0	0	0.03	0	0.06	0.08	0.12	0.05	0	0	0.03	0.03	0	0	0.02	0	0	0	0
LOC_Os01g27580	0.08	0.11	0.05	0.34	0.22	0.16	0	0	0	0	0	0.5	0.57	1.46	0	0	0	0	0	0	0	0	0	0	0	0	0.06	0.12	0.1	0.13	0.15	0.46	0	0	0	0	0	0.04	0	0	0.04	0	0
LOC_Os01g27600	0	0	0	0	0.03	0	0	0	0	0.02	0	0	0	0	0.02	0.02	0.04	0.53	0.37	0.22	0.7	1.1	0.61	0.1	0.08	0.15	0	0	0.01	0	0	0	0	0	0	0.02	0.19	0.16	0.05	0.17	0.09	0.03	0.03
LOC_Os01g27630	0	0.06	0	0	0	0	0	0.11	0	0	0.1	0	0	0	0	0	0	0.22	0.34	0.25	0.53	0.79	0.71	5.39	0.31	0.15	0	0	0	0	0.11	0.1	0	0	0	55.11	28.39	150.71	124.33	34.75	45.38	44.45	41.5
LOC_Os01g27650	0.05	0.12	0.2	0.09	0.05	0.05	0.23	0.1	0.13	1.68	1.72	0.11	0.13	0.1	1.38	1.02	1.22	1.4	1.3	1.75	1.16	0.66	1.02	1.41	0.91	1.09	0.88	0.86	0.83	0.06	0.17	0.18	1.43	1.57	1.98	1.94	1	0.56	0.05	0.67	1.98	1.66	1.94
LOC_Os01g27730	7.5	7.71	6.22	5.26	5.33	5.55	15.68	13.41	12	26.22	25.99	17.82	19.21	22.22	33.2	30.57	26.81	20.51	21.95	23.26	17.68	18.7	22.06	19.62	17.28	18.68	21.55	19.95	21.99	4.89	5.28	5.2	25.46	25.13	23.69	29.84	29.72	35.88	24.66	21.14	39.67	38.3	33.05
LOC_Os01g27750	2.02	2.82	1.83	2.49	2.25	2.24	2.39	2.37	2.05	3.77	5.2	2.26	2.38	1.97	3.53	3.01	3.32	20.73	20.75	19.55	47.85	44.7	42.41	15.76	11.87	15.77	3.15	3.65	2.72	1.54	1.8	2.3	3.06	2.37	3.01	35.73	29.02	32.61	28.32	30.95	25.71	26.38	20.2
LOC_Os01g27860	0.14	0.2	0.09	0.69	0.26	1.22	0.26	0.09	0	0.73	0.8	2.07	1.11	1.78	0.41	0.14	0.17	0.07	0.23	0	0	0	0	0.09	0	0.16	0.51	0.31	0.34	1.28	2.22	1.89	0.08	0	0.34	1.27	0.68	1.12	2	0.36	0.88	2.53	1.05
LOC_Os01g27880	37.58	38.4	34.49	26.81	28.86	23.19	28.09	23.93	23.58	19.4	18.27	12.64	11.88	13.1	22.99	22.02	16.59	33.4	41.15	39.41	11.75	13.36	14.84	45.04	37.4	44.59	12.45	14.16	13.72	16.26	19.91	18.82	22.86	23.51	19.64	18.95	23.5	15.34	18.19	30.04	19.82	21.41	22.76
LOC_Os01g27890	4.72	4.08	5.32	3.85	3.03	4.07	6.8	5.14	4.45	4.56	5	3.28	3.37	3.28	4.19	4.83	6.82	2.42	1.95	1.95	0.07	0.26	0.59	1.5	1.86	1.84	5.18	4.57	3.87	2.87	3.56	2.75	5.31	5.5	5.76	2.68	2.59	1.19	1.4	1.24	3.47	4.59	5.09
LOC_Os01g28030	0	0.04	0	0.09	0.07	0	0	0.03	0.06	0.28	0.58	6.66	12.21	5.15	2.29	1.46	2.26	21.5	16.09	17.29	95.88	88.73	88.23	18.59	7.22	11.75	0.08	0	0.02	0	0.07	0.03	0.03	0.07	0	11.47	5.29	65.83	51.8	6.99	17.78	17.8	8
LOC_Os01g28310	0	0	0	0	0	0	0	0	0	0	0.03	0	0	0	0	0	0	0.03	0	0.08	0.17	0.18	0.46	0	0.03	0	0	0	0	0	0	0	0	0	0	0	0	0	0	0	0	0	0
LOC_Os01g28450	2.59	6.97	5.82	26.61	22.2	20.6	14.48	10.01	15.18	4.54	6.39	0.75	1.77	1.41	3.01	3.6	2.24	0.09	0.05	0	0	0.06	0	0.17	0	0.21	31.76	5.12	18.07	30.08	16.4	34.83	5.48	5.98	3.64	8.94	7.03	21.02	14.71	6.22	23.1	30.14	28.06
LOC_Os01g28500	1.53	1.59	4.2	3.18	2.94	5.54	6.16	2.45	1.04	2.53	2.85	3.23	4.86	4.33	1.2	2.31	1.91	5.36	6.38	5.56	0.47	1.2	0.39	12.76	25.21	16.2	11.88	3.72	10.18	18.37	11.09	20.1	0.93	2.09	1	218.77	154.7	125.16	116.69	81.56	213.82	254.71	225.23
LOC_Os01g28520	0	0	0	0	0	0	0	0	0	0	0	0	0	0	0	0	0	1.33	1.19	1.62	0.22	0.16	0.43	1.93	2.32	1.86	0	0	0	0	0	0	0	0	0	0.4	0.67	0.04	0.26	0.43	0.51	0.37	0.78
LOC_Os01g28540	6.67	7.63	9.07	7.26	5.43	6.72	6	4.95	4.94	19.72	19.32	8.85	6.36	6.32	11.5	14.1	13.66	3.5	3.72	4.32	2	1.73	1.28	2.5	2.79	2.3	12.54	13.73	12.93	8.14	10.42	11.45	19.13	18.59	17.31	3.41	3.79	2.93	2.88	2.75	5.6	4.2	4.48
LOC_Os01g28580	0.27	0.1	0	0	0	0	0.33	0.39	0.29	0.14	0.14	0	0	0	0.38	0.22	0.55	0.12	0.16	0.17	0	0	0	0.21	0.27	0.59	0.07	0	0.08	0	0	0	0.5	0.37	0.27	0.28	0	0	0	0	0.19	0.32	0.48
LOC_Os01g28730	4.73	4.06	5.07	4	3.67	3.69	4.22	4.5	4.23	3.72	2.77	4.32	6.6	5.17	3.3	3.35	2.59	2.71	2.88	2.73	5.65	5.48	4.63	2.23	2.06	2	1.88	2.02	2.15	4.82	5.34	4.74	3.32	2.47	2.93	1.88	1.7	3.22	2.42	2.49	3.24	2.82	2.65
LOC_Os01g28790	7.96	8.3	7.22	10.78	10.14	17.4	5.89	7.82	15.41	10.02	9.85	9.61	10.19	8.16	5.51	4.47	4.79	2.8	2.95	2.71	1.16	1.82	2.41	1.91	9.27	1.57	10.05	12.15	9.6	6.22	5.11	7.22	10.14	16.54	10.97	4.28	9.59	8.13	8.69	6.3	3.32	2.99	3
LOC_Os01g28810	0	0	0	0	0	0	0	0	0	0	0	0	0	0	0	0	0	0.03	0.55	0.16	0	0.09	0	0.41	0	0	0	0	0	0	0	0	0	0	0	0.3	0.2	7.1	5.08	0.17	2.78	2.47	0.82
LOC_Os01g28840	0.08	0.11	0	0.1	0.13	0.15	0.14	0.16	0.53	0.05	0.31	0.31	0.63	0.6	0.09	0.09	0.08	0.03	0.11	0.26	0.04	0.04	0.02	0.2	0.06	0.07	0.12	0.12	0.21	0.18	0.02	0.04	0.02	0.04	0.08	3.25	2.36	4.41	5.2	1.5	4.4	4.6	2.86
LOC_Os01g28870	0.01	0.03	0.01	0.03	0.01	0	0	0	0.03	0.18	0.33	0.09	0.12	0.1	0.07	0.02	0.02	0.03	0.06	0.03	0.01	0	0	0.02	0.01	0.02	0.22	0.08	0.12	0.01	0.05	0.01	0.09	0.01	0.03	0.06	0	0	0	0	0	0.01	0.02
LOC_Os01g29104	0.21	0.07	0.07	0	0	0	0.06	0.25	0	0.38	0.06	0	0	0	0.05	0	0.06	1.88	2.57	2.02	0.8	0.26	0.24	2.86	2.16	2.23	0.07	0	0.08	0	0	0.06	0.11	0.07	0.06	0.46	0.68	0.23	0.38	0.53	0.79	0.68	1.53
LOC_Os01g29150	0.25	0.15	0.38	0.47	0.47	0.84	0.45	0.54	0.48	0.67	0.22	2.21	2.33	1.53	0.15	0.26	0.19	10.22	8.16	6.99	9.28	9.76	9.71	11.12	4.28	9.61	0.96	1.17	0.87	1.33	1.72	1.88	0.31	0.6	0.38	2.69	2.21	2.66	2.02	1.69	3.31	2.47	3.14
LOC_Os01g29180	2.58	1.6	1.68	1.58	1.67	1.83	1.38	1.55	2.16	1.77	1.71	0.64	0.66	0.94	1.29	1.74	1.45	9.44	8	9.03	9.06	8.79	10.12	10.7	7.57	10.01	1.24	0.89	1.57	0.53	0.41	0.85	1.35	1.72	1.43	8.19	7.9	9.31	8.32	7.25	9.78	9.78	9.6
LOC_Os01g29280	0.21	0.72	0.55	0.85	0.73	0.45	0.46	0.21	0.55	0.1	0.12	0.06	0.22	0.03	0	0.1	0	0.17	0.19	0.07	0	0.04	0	0.12	0.34	0.31	0.25	0.1	0.19	0.73	0.17	0.6	0.04	0.14	0.29	0.53	1.07	0.23	0.47	0.18	0.62	1.02	0.48
LOC_Os01g29330	1.71	4.02	4.62	6.27	4.06	3.2	9.86	17.19	38.69	6.7	6.87	0.14	0.3	0.26	2.37	1.9	3.35	0.34	0.66	0.47	0.18	0.05	0	0.37	3.66	0.39	6.95	8.18	5.71	2.24	0.43	1.46	11.26	17.36	10.75	5.88	7.26	1.21	1.63	0.89	3.46	7.16	5.48
LOC_Os01g29430	3.11	3.38	4.11	3.32	3.4	2.99	2.78	3.32	3.59	7	6.05	1.96	1.96	2.05	4.56	4.47	5.14	3.47	4.21	3.61	1.66	2.11	2.09	3.54	2.98	3.21	4.57	3.98	4.23	2.34	2.18	2.21	6.09	5.9	6.36	2.77	2.48	1.77	1.07	1.37	4.6	3.59	3.62
LOC_Os01g29450	0.59	0.82	0.9	0.29	0.53	0.44	0.58	0.59	0.52	1.21	1.02	0.36	0.22	0.38	0.79	0.77	0.88	0.69	0.8	0.76	0.33	0.36	0.42	0.58	0.81	0.65	0.98	0.74	0.78	0.35	0.61	0.46	0.79	1.26	0.84	0.46	0.58	0.23	0.3	0.3	0.74	0.54	0.52
LOC_Os01g29469	31.64	31.84	29.76	26.06	26.18	24.78	29.52	29.84	28.64	16.37	15.2	19.13	18.85	21.49	21.15	21.47	17.52	23.89	32.21	33.02	11.31	10.82	12.56	30.63	40.07	32.67	18.82	18.95	20.32	25.61	25.76	25.29	22.28	20.95	16.3	20.74	26.81	18.32	23.65	29	20.84	26.2	24.59
LOC_Os01g29507	1.55	1.2	0.78	0	0	0	1.89	1.77	2.44	1.08	1.21	0	0	0	1.45	1.76	2.66	1.8	1.71	1.99	0	0	0.07	3.71	3.42	3.86	0.59	0.83	1.07	0	0.05	0	1.75	2.52	2.27	1.36	1.02	0.02	0	0	3.25	2.8	4.18
LOC_Os01g29600	1.56	1.67	2.65	2.14	2.06	2.81	4.02	2.93	4.97	5.41	4.92	2.6	3.75	3.16	4.04	4.59	4.31	4.76	3.8	2.71	2.02	3.45	2.72	4.44	2.47	4.16	4.25	4.46	2.1	1.95	2.57	2.3	4.31	4.8	4.99	2.54	3.68	2.76	0.82	2.29	5.12	2.97	3.13
LOC_Os01g29640	0.72	0.78	0.53	0	0	0	0.97	0.68	1.26	0.93	1.53	0	0	0	1.24	1.32	1.68	0.08	0	0.61	0	0.1	0	0.29	0.72	1	1.26	0	0.71	0	0	0	1.51	2.07	1.24	0.3	0	0	0	0.12	0.76	0.27	0.52
LOC_Os01g29820	2.8	2.37	2.49	2.89	2.31	1.99	3.28	2.87	2.22	7.26	6.76	4.76	5.34	4.79	6.5	6.06	5.36	4.12	4.29	3.97	4.89	4.75	4.33	3.15	2.93	2.83	5.6	5.25	5.83	1.8	2.46	2.35	5	5.02	4.89	4.99	4.3	3.86	2.61	3.37	4.17	4.31	3.81
LOC_Os01g29880	0	0.03	0	0	0	0	0.15	0.1	0.02	0	0	0	0	0	0	0.14	0.08	0	0	0	0	0	0	0.02	0.1	0.09	0	0	0	0	0	0	0.2	0.03	0.06	0	0	0.02	0.02	0	0.14	0.26	0.18
LOC_Os01g29910	0.01	0	0	0.09	0.06	0	0.02	0.02	0	0	0	0.07	0.07	0	0	0	0.02	0	0.04	0.05	0.05	0.22	0.19	0.07	0	0.1	0.02	0	0	0.14	0	0.04	0	0	0.01	0.08	0.03	0.42	0.1	0.13	0.12	0.07	0.07
LOC_Os01g30950	0	0	0.01	0	0	0	0.18	0	0	0.17	0.14	0	0	0	0.05	0.21	0.16	0	0.07	0	0.28	0.05	0.13	0.23	0.31	0.16	0.17	0.25	0	0	0	0	0.29	0.18	0.2	0.09	0	0.11	0.25	0.04	0.14	0.25	0.16
LOC_Os01g30956	0.19	0.27	0.2	0.34	0.36	0.46	0.19	0.1	0.05	0.09	0.08	0.4	0.71	0.33	0.06	0.07	0.05	0.32	0.33	0.27	1.11	1.2	0.95	0.45	0.37	0.32	0.15	0.05	0.08	0.19	0.3	0.11	0.1	0.19	0.11	0.52	0.34	3.9	1.86	0.49	0.99	0.84	0.66
LOC_Os01g30970	0	0	0	0	0	0	0	0.05	0	0	0	0	0	0	0.04	0	0.05	5.54	8.72	7.45	0	0.05	0.36	7.14	9.2	8.36	0	0	0	0	0	0	0	0	0	0.95	4.53	0.22	0.9	5.77	0.75	1.67	2.08
LOC_Os01g31110	30.41	32.62	35.1	30.34	28.77	28.17	33.73	29.69	29.95	79.27	75.37	37.75	35.9	34.19	63.5	74.35	64.75	27.13	28.74	31.53	19.91	19.46	20.93	26.92	27.98	25.62	53.56	51.3	55.48	28.54	32.07	31.1	76.64	75.8	74.11	33.22	34.55	20.84	19.77	24.3	38.54	38.75	36.28
LOC_Os01g31210	0.25	0	0	0	0	0	0.1	0.1	0.53	0.12	0.84	0	0	0	1.45	1.54	1.16	0.08	0.09	0.24	0	0	0	0.5	0.66	1.51	0.12	0.49	0.27	0	0	0	2.21	1.47	1.38	0.11	0.1	0	0	0	0.32	0.35	0.46
LOC_Os01g31360	245.61	243.03	251.93	218.58	218.9	228.24	196.71	212.95	174.27	67.97	68.06	179.89	192.66	199.83	114.72	118.34	105.31	54.06	52.79	54.64	99.33	80.74	90.18	59.93	45.56	53.9	116.14	134.1	124.92	171.63	256.57	259.87	75.46	80.45	80.04	79.98	73.49	75.91	66.93	92.42	65.54	59.12	61.15
LOC_Os01g31370	0.5	0.55	0.17	0.3	0.27	0.26	0.34	0.32	0.63	0.33	0.5	0.25	0.43	0.12	0.32	0.18	0.22	1.94	1.33	1.13	3.28	3.68	3.77	1.43	2.45	2.16	0.11	0.3	0.05	0.18	0.14	0.21	0.08	0.08	0.04	2.79	2.53	5.16	3.96	1.95	4.97	4.88	3.04
LOC_Os01g31570	0.23	0	0.16	1.01	0.11	0	0	0.14	0	0.86	0.53	0.11	0.15	0	1.03	0.57	0.69	0.35	0.26	1.24	0.28	0.3	0	0	1.41	0.54	0.34	0.52	0.67	0.38	0.15	0.27	0.66	0.16	0.42	0.6	1.13	0.66	0.98	1.12	0.79	0.4	2.18
LOC_Os01g31610	5.54	5.89	5.29	5.24	4.54	3.94	4.69	4.86	5.18	16.14	16.45	6.08	4.8	4.89	9.17	10.2	9.4	9.13	8.18	9.39	7.62	6.7	7.59	7.88	7.16	8.58	8.33	6.64	7.87	3.9	3.84	4.48	16.21	16.66	14.6	9.01	9.54	11.11	8.13	7.68	11.82	11.14	10.09
LOC_Os01g31660	0.02	0	0	0	0	0	0.06	0.02	0.1	0.07	0.08	0	0	0	0.02	0	0	0	0.02	0	0	0	0	0	0	0	0.05	0	0.01	0	0	0.02	0	0.02	0.04	0	0	0	0	0	0	0	0.03
LOC_Os01g31680	47.28	55.27	56.94	47.04	48.46	51.02	130.17	102.68	95.63	200.72	189.88	101.6	94.88	92.38	165.21	182.01	179.56	29.99	27.54	29.93	18.47	16.71	16.5	25.09	28.92	24.66	184.02	199.12	204.57	59.62	62.91	63.01	205.48	205.07	209.27	48.15	44.01	21.32	18.98	25.18	49.46	52.28	50.16
LOC_Os01g31690	1703.63	1746.4	2237.69	2522.11	2261.89	2416.45	1461.75	579.35	690.91	3472.08	3265.8	4962.91	3923.43	3570.39	3568.05	3942.16	4141.57	929.51	798.33	910.33	1178.58	1316.11	1413.7	1042.42	1187.95	1018.02	3937.84	4131.9	3848.85	4890.84	4090.28	3981.78	3822.75	3341.95	3519.05	1320.06	1539.13	1128.78	1804.57	1737.93	1589.81	1394.23	1536.2
LOC_Os01g31870	16.18	15.3	23.96	22.08	16.89	18.48	7.81	4.38	4.06	33.44	36.09	20.55	16.72	10.1	15.3	22.99	27.95	24.09	25.62	22.88	21.39	24.34	20.7	28.14	22.36	26.66	30.49	33.05	19.95	9.06	9.79	13.72	39.76	34.23	32.5	22.32	17.44	10.05	8.02	14.06	19.43	18.65	16.97
LOC_Os01g31940	9.67	7.28	8.33	10.07	15.19	9.94	29.11	27.84	24.27	33.85	35.5	10.04	12.35	12.47	24.91	29.99	40.38	19.04	18.35	12.63	10.74	11.32	9.65	14.11	12.42	11.64	23.67	26.22	19.3	9.29	7.28	7.57	24.79	27.03	24.84	16.63	16.41	7.41	11.55	9.73	14.83	12.49	19.06
LOC_Os01g31980	18.5	15.49	12.11	9.98	10.26	12.97	4.77	3.58	4.17	1.57	1.25	0.88	0.83	0.81	1.14	1.55	1.67	0.87	0.66	0.76	0.84	0.55	0.61	0.64	0.66	0.74	1.3	1.01	1.44	3.37	2.74	3.54	1.2	1.42	1.14	3.77	2.69	3.93	2.55	1.71	3.27	3.26	2.36
LOC_Os01g32010	0	0	0.07	0	0	0	0.02	0	0.01	0	0	0.02	0.03	0	0	0	0	0	0	0	0.09	0.04	0.03	0	0.06	0	0	0	0.02	0	0	0	0	0	0	0	0	0.4	0.07	0	0.17	0	0
LOC_Os01g32090	0.13	0.12	0.37	0.16	0.12	0.13	0.19	0.12	0.18	1.35	1.64	0.19	0.19	0.15	1.02	1.11	0.83	0.87	0.87	1.08	0.61	0.56	0.63	0.77	0.64	0.61	0.91	0.93	0.82	0.08	0.12	0.18	1	1.21	1.28	1.22	1.34	0.42	0.19	0.23	1.13	1.29	0.97
LOC_Os01g32120	0.11	0	0	0.08	0.07	0.15	0.04	0	0	0.05	0	0.1	0.19	0.15	0.18	0.04	0	5.74	7.68	6.58	2.34	2.28	2.71	7.16	9.22	7.26	0.21	0	0.12	0	0.05	0.09	0	0	0.09	1.04	3.32	0.42	2.58	5.35	0.92	1.98	2.44
LOC_Os01g32130	1.89	1.66	1.42	1.05	1.19	1.14	4.95	3.37	2.97	6.45	6.22	2.98	3.26	3.24	7.47	7.45	6.06	4.93	5.43	3.98	4.84	3.94	5.27	3.86	3.96	4.28	6.44	5.68	5.77	1.55	0.78	0.96	7.77	5.25	5.5	7.15	6.33	6.43	6.31	5.05	6.6	6.6	7.43
LOC_Os01g32259	0.31	0.44	0.14	0.22	0.29	0	0.13	0.13	0.11	0.15	0	0.09	0.14	0.61	0.2	0.2	0.24	0	0	0	0.12	0.67	0.24	0.13	0	0	0.6	0	0	0.51	0	0	0.12	0	0.12	0	0.12	0	0	0	0	0	0
LOC_Os01g32350	29.23	26.89	33.29	22.37	26.19	22.2	50.68	53.3	56.19	110.7	117.56	31.07	25.72	24.32	94.05	101.25	94.5	33.23	31.22	38.07	23.71	22.33	23.37	28.04	30.36	26.15	71.79	66.19	73.38	19.47	20.37	20.62	108.97	105.38	106.67	59.13	55.06	38.25	33.79	35.75	60.73	59.15	59.66
LOC_Os01g32364	0.34	0.43	0.46	0.68	0.61	1.35	0.83	0.5	0.84	2.4	3.73	3.52	2.66	2.26	2.42	1.99	1.6	11.69	8.61	8.78	15.85	14.22	13.91	11.26	5.06	9	1.06	0.48	1.81	0.82	0.59	1.06	0.36	0.59	0.41	6.89	5.15	16.4	10.06	4.5	11.35	13.98	8.7
LOC_Os01g32380	0.19	0.54	0.34	2.35	0.89	1.17	0.47	0.55	0.61	4.06	4.09	1.47	2.26	2.16	2.51	3.21	1.89	5.28	4.13	4.81	2.92	3.64	4.34	4.21	2.32	2.87	1.48	0.19	1.36	1.47	1.05	0.6	1.72	2.55	1.31	5.67	4.63	20.51	15.84	3.39	11.38	15.16	6.7
LOC_Os01g32460	0.98	1.86	1.89	6.78	3.59	5.99	4.75	11.35	6.16	21.27	23.04	24.7	34.09	23.58	18.88	17.72	17.14	15.65	4.41	9.21	6.95	11.16	8.27	6.51	4.6	4.86	20.98	17.21	23.41	10.48	4.46	5.55	9.15	13.97	8.94	14.34	11.59	5.02	9.38	9.75	12.33	15.04	14.7
LOC_Os01g32630	0	0	0.03	0	0.01	0.02	0	0.02	0.03	0	0	0	0	0	0	0	0	0.59	0.71	0.68	0.01	0.02	0.11	1.11	0.24	0.74	0	0	0	0	0	0	0	0	0	0.03	0.02	0.01	0	0.02	0.02	0.01	0
LOC_Os01g32640	0.07	0.03	0.02	0.08	0.1	0.09	0.14	0.16	0.32	0.41	0.51	0.09	0.24	0.06	0.26	0.2	0.13	3.07	2.22	2.65	3.83	3.39	3.6	2.4	1.26	2.18	0.27	0.44	0.29	0.09	0.07	0.02	0.27	0.13	0.04	3.01	2.38	3.22	2.4	1.82	3.13	2.55	2.77
LOC_Os01g32670	1.44	2.2	0.88	4.26	1.55	0.67	0.29	0.29	0.19	0.18	0.75	0.05	0.62	0	0.53	0.59	0.21	2.49	0.85	1.32	0.57	1.46	0.55	0.58	1.14	0.82	0.26	0.27	0.39	0.88	0.6	0.07	0.4	0.49	0.14	1.38	1.44	2.85	5.95	2.72	4.08	4.39	3.57
LOC_Os01g32730	18.56	19.3	27.01	19.15	20.84	17.59	18.64	13	12.75	81.23	77.68	29.5	21.78	21.71	63.62	72.38	70.62	27.38	28.8	30.68	25.12	25.93	25.76	20.08	25.38	19.8	56.59	54.81	49.9	19.91	18.92	21.26	77.67	72.01	69.91	30.74	31.25	22.07	22.92	26.13	38.72	34.12	35.83
LOC_Os01g32770	0.3	0.28	0.76	0.62	0.69	0.43	0.58	0.33	0.58	0.99	0.4	0.7	0.68	0.65	0.75	0.54	0.64	28.91	26.58	23.52	42.84	36.57	35.05	33.74	30.79	38.41	0.5	0.89	0.57	1.39	1.65	1.24	1.11	1.95	1.13	12.7	16.11	27.51	28.13	14.23	14.02	16.16	12.53
LOC_Os01g32780	16.26	15.53	11.45	11.19	10.57	16.4	5.65	5.31	8.95	4.32	5.35	2.88	2.63	3.81	3.6	2.29	2.92	10.54	8.58	9.49	23.78	23.16	23.81	8.9	9.46	9.25	2.04	2	3.46	2.85	2.98	4.57	3.49	5.05	5.27	28.91	21.62	28.13	26.08	22.16	23.12	24.74	23.98
LOC_Os01g32790	6.05	5.96	5.49	4.15	4.55	5.51	14.36	13.49	12.7	21.9	22.83	11.74	11.33	12.14	25.94	23.22	23.33	30.52	25.26	28.67	15.95	18.75	21	26.53	24.85	30.09	16.95	17.68	17.74	4.9	3.54	3.52	24.04	22.31	21.44	28.35	25.24	28.58	28.82	18.57	33.09	30.01	29.74
LOC_Os01g32830	14.9	15.17	18.63	8.2	12.07	10.93	23.95	19.51	19.76	84.24	85.75	57.82	53.21	53.36	70.5	67.16	71.83	26.37	30.6	29.71	4.73	5.12	6.04	22.25	25.01	23.12	33.21	27.42	37.49	27.34	24.58	24.35	62.18	53.28	56.46	19.7	29.13	12.64	11.97	19.73	28.25	23.99	26.32
LOC_Os01g32849	0.02	0	0.06	0.03	0.01	0	0.04	0.1	0	0.09	0.11	0.01	0	0	0.09	0.06	0.15	4.96	5.68	5.11	7.66	7.57	8	7.16	3.61	6.4	0.02	0	0.05	0	0.01	0.01	0.04	0.03	0.01	3.32	2.05	2.49	1.24	2.25	2.72	2.14	2.54
LOC_Os01g32864	0.47	1.21	1.12	0	0	0.08	1.59	1.67	1.32	1.38	1.59	0.29	0.29	0.3	1	1.86	1.21	4.8	4.37	2.59	3.55	1.51	1.49	4.82	3.72	4.43	0.89	0.74	0.77	0.07	0.06	0.16	1.34	1.23	1.72	5.87	6.52	5.81	4.84	3.49	7.2	5.56	6.03
LOC_Os01g32920	0	0	0	0	0	0	0	0	0	0	0	0	0	0	0	0	0	0.04	0	0	0.1	0.42	0.14	0	0	0.05	0	0	0.03	0	0	0	0	0	0	0	0	0.05	0	0	0	0	0
LOC_Os01g33030	10.5	10.3	11.8	7.24	7.7	8.33	20.71	18.58	14.13	27.8	25.82	21.48	19.16	22.61	36.53	33.28	25.71	20.54	20.01	21	13.07	16.44	16.27	19.98	16.61	19	24.99	23.08	24.75	6.99	6.41	6.77	29.43	27.77	25.53	30.83	27.65	37.34	27.28	18.51	36.82	37.56	32.49
LOC_Os01g33070	0	0	0	0	0.03	0	0	0	0	0.48	0.74	0	0	0.11	0.19	0.32	0.38	0.13	0.14	0.34	0.12	0.04	0.19	0.32	0.16	0.15	0.28	0.14	0.16	0.05	0	0.11	0.58	0.22	0.35	0.38	0.35	0.18	0.03	0.05	0.25	0.39	0.42
LOC_Os01g33080	0.04	0	0.06	0.03	0.03	0.08	0.14	0.13	0.09	0.11	0.07	0.05	0.06	0.09	0.16	0.15	0.19	8.15	8.58	7.75	20.1	17.87	16.66	8.37	6.57	8.36	0.02	0.09	0.05	0	0.11	0.09	0.05	0.1	0.09	8.63	6.84	18.37	11.9	5.8	9.19	11.05	7.53
LOC_Os01g33090	0.58	0.85	0.73	0.37	0.34	0.42	1.69	1.42	2.15	3.1	2.64	0.67	0.62	0.41	2.55	2.71	3.19	8.82	7.68	7.79	21.84	18.53	16.01	7.89	6.53	7.62	1.86	1.75	1.98	0.33	0.4	0.4	3.09	2.56	2.73	7.05	7.41	11.39	8.05	6.43	9.99	11.15	8.71
LOC_Os01g33100	0	0.13	0.06	0.1	0.06	0.16	0	0	0	0.4	0.42	0.59	0.39	0.9	0	0	0	0.06	0.15	0.07	0	0.09	0.02	0.07	0	0	0.46	0.34	0.33	0.47	0.46	0.48	0	0	0	0	0	0	0	0	0	0	0
LOC_Os01g33110	4.67	7.17	8.02	6.72	6.06	4.71	8.25	9.57	10.71	4.01	4.27	2.66	3.19	2.98	7.39	5.88	5.31	0.8	0.56	0.66	0.26	0.2	0.35	0.89	1.04	0.99	6.07	4.68	5.84	5.02	5.7	6.36	3.17	3.96	4.99	2.63	2.67	1.08	0.61	0.72	4.51	5.36	3.78
LOC_Os01g33160	0	0	0	0	0	0	0	0	0	0	0	0	0	0	0	0	0	0	0	0	0.21	0.37	0.07	0	0	0	0	0	0	0	0	0	0	0	0	0	0	0.07	0	0	0	0	0
LOC_Os01g33204	5.39	4.64	5.24	10.41	8.61	9.47	1.97	1.17	1.03	4.49	5.69	4.69	4.7	5.15	0.59	0.94	0.52	6.34	7.08	6.38	7.5	6.49	6.04	5.03	4.3	4.96	3.77	4.35	4.65	6.05	4.96	5.5	1.37	1.79	0.96	12.41	10.43	10.72	15.11	8.11	7.58	7.91	7.8
LOC_Os01g33230	1.18	1.39	0.97	2.24	1.93	2.44	1.08	0.97	0.79	1.48	2.38	1.84	3.2	5.18	1.1	1.5	1.22	4.17	3.59	3.47	1.74	1.88	1.8	4.38	4.18	4.31	1.28	1.06	1.12	1.4	1.89	2.62	0.94	1.29	1.34	2.83	3.01	2.44	2.3	2.73	2.47	3.32	3.85
LOC_Os01g33300	0	0.07	0	0.14	0	0.03	0.03	0.72	0.05	0.11	0.09	0.02	0.13	0.09	0.5	0.1	0.39	44.76	88.45	110.55	0.15	0.36	0.26	76.91	223.7	82.43	0.99	0.15	2.22	0.04	0.1	0	0	0.14	0.37	31.84	70.78	29.84	64.25	107.31	40.95	61.43	75.57
LOC_Os01g33370	0.04	0	0	0	0	0.09	0	0	0	0	0	0	0	0	0	0	0	0	0	0	0	0.11	0	3.62	0	0	0.06	0	0	0	0.05	0	0.09	0.06	0.05	4.73	0.1	91.83	68.63	0.62	21.17	18.94	10.09
LOC_Os01g33410	0.43	0.44	0.59	0.19	0.12	0.05	0.84	1.11	1.46	0.74	0.68	0.09	0.06	0.03	1.45	1.08	1.11	1.5	1.31	0.97	0.81	0.59	0.72	2.03	1.2	1.82	0.73	0.51	0.54	0.1	0.18	0.02	1.87	1.56	1.64	0.85	0.64	0.95	0.66	0.24	1.87	2.11	1.94
LOC_Os01g33450	0.32	0.18	0.51	0.34	0.53	0.32	0	0	0	1.12	1.01	1.57	1	0.75	0	0	0	1.2	1.39	1.28	0.69	1.23	1.39	0.15	0	0	0.46	0.57	0.57	0.21	0.56	0.89	0	0	0	1.06	1.38	2.96	3.99	1.96	0	0	0
LOC_Os01g33460	0.41	0.27	0.27	0.7	0.65	0.6	0	0	0	0.23	0.47	0.6	0.66	0.6	0	0	0	0.61	0.59	0.63	0.84	1.13	0.92	0.04	0	0	0.3	0.2	0.37	0.83	0.74	0.85	0	0	0	0.18	0.26	0.54	0.14	0.68	0	0	0
LOC_Os01g33470	0.13	0.07	0.07	0.4	0.24	0.29	0	0	0	0.23	0.24	0.24	0.27	0.29	0	0	0	0.75	0.4	0.23	0.66	0.47	0.75	0.03	0	0	0.04	0.23	0.15	0.43	0.3	0.37	0	0	0	0.17	0.16	0.18	0.19	0.29	0	0	0
LOC_Os01g33520	0	0	0	0	0	0	0	0	0	0	0	0	0	0	0	0	0	0.02	0.09	0.06	0.24	0.11	0.19	0	0	0.07	0	0	0	0	0	0	0	0	0	0	0	0	0	0	0	0	0
LOC_Os01g33530	0	0	0	0	0	0	0.09	0.04	0.23	0	0	0	0	0	0.07	0.04	0.26	0.04	0	0.07	0.17	0.19	0.25	0.04	0.04	0.08	0.1	0.05	0	0	0	0	0.08	0.05	0.09	0	0	0	0	0	0	0.09	0
LOC_Os01g33540	1.48	1.48	1.47	1.12	1	1.35	2.34	2.36	2.1	2.94	3.24	1.47	1.12	1.54	3.38	3.1	3.04	4.3	3.91	4.48	2.87	3.41	2.44	5.46	4.3	4.81	3.08	1.84	2.55	0.95	1.23	1.18	3.65	2.85	3.1	2.1	3.84	1.47	1.48	2.13	3.91	3.76	4.02
LOC_Os01g33630	0.38	0.33	0.26	0.29	0.23	0.32	0	0	0	0.05	0	0.04	0.06	0	0	0	0	0	0.01	0	0	0	0.03	0	0	0	0	0.02	0.03	0	0.05	0.25	0	0	0	0	0	0.02	0	0.03	0	0	0
LOC_Os01g33684	3.99	3.92	3.93	2.21	1.85	1.96	4.75	5.34	4.61	3.39	3.03	0.95	1.04	1.04	3.3	4	4.04	1.45	2.18	1.91	0.43	0.45	0.45	2.39	2.18	2.25	3.53	2.93	3.25	1.48	1.98	2.12	3.87	4.79	4.65	2.13	1.86	0.5	0.2	0.59	2.85	3.19	2.58
LOC_Os01g33784	16.56	16.82	18.72	17.46	15.89	18.52	8.96	13.07	8.78	6.78	5.47	12.71	14.16	11.96	7.06	8.3	7.22	9.98	9.88	10.1	10.65	10.64	12.89	9.95	12.08	9.56	8.94	8.78	8.46	12.73	14.35	15.21	6.47	7.95	6.71	8.01	8.02	9.45	9.44	11.59	8.54	8.24	7.98
LOC_Os01g33950	0	0	0	0	0.01	0	0	0.04	0.04	0.03	0.07	0	0.02	0	0.03	0.01	0.05	0.97	1.89	2.24	0.11	0.13	0.24	1.26	6.61	1.52	0.05	0.03	0.06	0	0	0	0.1	0.03	0.08	1.22	2.15	1.04	1.7	2.96	1.63	1.68	2.05
LOC_Os01g33970	0	0.02	0.05	0.02	0.02	0.06	0.02	0	0	0	0	0.02	0.02	0.07	0	0	0	0	0	0	0	0	0	0	0	0	0	0	0	0.07	0	0.1	0	0	0	0	0	0.01	0	0.01	0	0	0
LOC_Os01g34010	0.06	0.02	0.04	0.02	0	0.02	0.18	0.04	0.24	0.17	0.15	0	0	0	0.02	0.14	0.13	0.06	0	0	0.04	0	0	0.04	0.03	0.15	0.12	0.1	0.07	0	0	0.06	0.18	0.11	0.19	0.02	0	0.04	0.08	0.02	0.15	0.22	0.15
LOC_Os01g34060	17.58	9.12	12.66	17.43	20.47	17.86	32.9	22.39	19.31	29.33	35.68	30.13	32.87	26.84	35.67	37.54	48.65	11.35	8.74	7.04	3.73	4.51	3.25	11.24	14.62	11.34	24.98	27.06	18.53	19.76	20.35	15.59	22	27.52	26.93	6.59	7.41	4.42	5.93	8.78	6.68	9.99	16.22
LOC_Os01g34080	14.97	11.65	10.49	10.58	11.58	16.17	16.2	16	12.76	16.85	16.12	12.08	11.93	11.85	19.51	21.18	17.03	5.99	5.46	5.94	8.99	9.32	9.99	7.44	5.9	6.59	12.39	11.84	13.55	4.99	4.81	5.18	17.53	20.32	19.32	6.37	6.05	6.45	3.99	7.44	9.81	9.19	9.39
LOC_Os01g34350	0.59	0.58	0.73	0.74	0.81	0.77	2.39	1.72	1.7	7.19	6.6	2.54	2.31	2.14	4.67	4.8	6.3	9.03	8.97	8.75	7.87	7.84	8.48	9.01	8.88	9.32	6.44	4.4	5.09	1.53	1.9	1.83	7.45	7.58	7.23	9.53	8.86	5.3	4.59	5.2	10.94	10.53	11.08
LOC_Os01g34420	0.75	1.39	2.07	1.82	1.6	1.9	2.85	2.63	3.28	3.44	3.51	2.22	2.32	1.54	3.15	2.62	2.98	4.51	3.53	3.78	1.57	2.17	2.26	4.83	3.2	3	2.77	2.99	4	2.77	2.12	2.07	3.09	4.05	3.09	3.12	2.25	1.75	1.27	1.37	2.6	3.28	4.19
LOC_Os01g34430	4.73	4.57	4.33	4.25	3.73	4.08	5.35	5.66	4.04	8.04	7.83	3.82	4.72	2.95	7.22	6.89	5.9	8.19	7.34	7.44	5.92	5.56	7.26	8.43	6.95	7.55	6.49	6.17	6.1	3.7	3.94	4.61	6.98	6.44	7.62	6.76	6.73	3.74	3.95	4.05	7.84	6.15	7.27
LOC_Os01g34470	0.17	0.07	0.1	0.13	0.07	0.07	0.18	0.35	0.23	0.25	0.38	0.13	0.06	0.04	0.3	0.4	0.2	1.19	0.68	0.74	0.23	0.19	0.22	0.82	0.87	1.1	0.17	0.21	0.21	0.08	0.21	0.11	0.27	0.26	0.52	0.34	0.32	0.16	0.2	0.35	0.62	1.09	0.83
LOC_Os01g34560	4.32	4.52	3.69	1.96	2.05	1.35	2.21	3.96	4.18	1.42	1.47	0.86	1.21	0.94	3.49	3.67	2.64	5.34	4.51	5.95	20.68	18.86	15.77	4.43	7.41	5.75	1.75	0.77	0.94	1.87	2.79	2.09	1.17	1.27	0.81	16.01	10.39	28	26.42	10.03	17.48	18.46	14.66
LOC_Os01g34614	12.3	8.6	9.69	16.73	16.11	15.56	5.94	6.69	5.76	12.65	16.1	14.3	14.13	16.86	7.41	7.44	7.58	19.56	15.31	11.91	23	23.47	15.78	7.82	5.65	6.99	11.71	12.57	9.2	13.01	14.2	13.71	5.08	5.39	8.69	15.61	16.45	32.78	28.71	26.04	9.36	5.72	7.95
LOC_Os01g34620	20.2	18.97	19.19	17.32	17.03	17.55	24.54	21.74	23.63	27.89	26.34	17.13	14.23	15.15	30.25	28.27	28.02	21.32	21.34	23.26	18.04	17.32	22.37	24.37	18.12	23.09	23.16	20.38	24.21	11.92	10.06	11.3	28.81	28.14	27.88	23.87	22.38	21.87	19.71	18.27	21.99	24.37	22.37
LOC_Os01g34630	0.82	1.07	1.47	0.59	0.8	0.51	1.51	1.46	1.35	3.17	3.58	0.26	0.14	0.6	2.26	2.16	2.17	2.65	2.72	2.55	1.47	1.24	1.54	2.73	2.23	2.15	1.72	1.26	1.66	0.93	0.75	0.68	3.1	2.85	3	3.53	3.31	2.44	2.07	1.21	4.74	4.82	5.16
LOC_Os01g34660	1.69	1.97	2.12	3.22	3.75	3.71	0.15	0.31	0.3	2.05	1.91	3.22	3.48	3.47	0.16	0.28	0.04	1.51	2.53	2.23	3.85	3.03	4.37	0.66	0.29	0.18	2.28	2.64	1.84	2.35	3.59	3.25	0.14	0.13	0.35	1.75	1.49	2.34	3.89	2.59	0.27	0.54	0.15
LOC_Os01g34690	0.08	0.08	0.16	0.02	0	0	0.12	0.22	0.19	0.06	0.24	0.04	0.16	0.03	0.29	0.21	0.29	1.93	1.71	2	1.53	1.17	1.67	2.17	1.55	2.62	0.09	0.04	0.2	0	0.03	0.1	0.15	0.04	0.38	1.4	1.19	0.98	0.72	0.61	2.72	1.95	2.15
LOC_Os01g34700	22.64	23.3	24.17	15.81	16.18	13.37	56.18	51.91	54.61	64.35	65.54	33.19	30.61	29.57	89.25	90.27	84.64	131.47	128.03	123.1	158.62	145.86	137.42	153.01	108.68	144.42	49.56	43.81	46.97	26.58	26.59	26.93	73.31	73.6	77.21	107.24	102.31	110.36	112.59	80.44	146.53	135.99	137.5
LOC_Os01g34770	0	0	0	0	0.03	0	0.02	0.02	0	0.13	0.22	0.03	0.02	0	0.05	0	0	12.95	10.4	8.29	10.29	10.96	8.62	8.29	5.77	8.71	0	0	0	0	0	0	0.02	0	0.02	1.06	1.5	0.46	0.64	2.25	0.76	0.67	1.5
LOC_Os01g34780	15.87	15.81	15.5	16.74	15.64	15.12	16.45	18.22	15.34	19.86	19.88	16.46	15.04	14.9	18.01	18.57	14.91	17.72	17.99	18.34	19.9	18.5	21.19	18.05	14.61	15.93	19.65	20.67	20.84	10.08	17.56	16.98	18.58	18.87	20.38	20.78	19.68	20.76	18.26	17.07	22.48	20.22	17.8
LOC_Os01g34790	4.22	4.07	2.92	3.51	2.89	4.15	10.55	8.21	6.82	15.31	17.32	5.67	4.16	5.58	12.78	18.8	17.76	0.64	0.77	0.47	0.22	0.16	0.11	0.26	1.02	0.35	35.63	37.08	32.2	2.27	4.43	2.86	26.05	23.66	26.42	2.08	1.77	1.64	2.31	1.74	1.74	1.73	2.26
LOC_Os01g34850	12.32	15.37	15.62	13.96	12.07	12.7	7.24	8.14	7.88	2.5	2.58	11.05	9.65	9.93	5.65	7.78	7.38	0.3	0.15	0.28	0.17	0.15	0.16	0.25	0.28	0.29	6.02	6.65	6.52	16.27	16.64	16.03	4.03	3.46	3.55	1.06	0.75	0.75	0.56	0.58	1.06	0.93	0.54
LOC_Os01g34860	1.48	1.68	1.66	2.23	2.29	2.17	1.38	1.26	1.25	2.47	2.6	1.19	1.29	1.16	1.06	0.97	1.05	2.55	2.69	2.88	0.94	0.97	1.57	2.95	1.85	3.13	1.83	1.93	2.18	1.93	1.77	2.41	1.4	1.38	2.03	1.16	1	1.67	0.92	1.65	1.22	1.47	1.11
LOC_Os01g34920	0	0	0	0	0	0.03	0	0	0	0	0	0	0.03	0	0	0.03	0	6.64	2.41	3.63	66.84	79.2	71.44	5.25	1.24	6.41	0.08	0.02	0.01	0.02	0	0.02	0	0.02	0.02	0.05	0.33	0.03	0	0.28	0.01	0.01	0.06
LOC_Os01g35030	5.28	5.76	7.44	0.45	0.22	0.28	11.38	14.91	14.85	3.1	3.51	0.4	0.36	0.43	6.04	6.02	6	3.86	4.04	4.18	2.31	2.33	2.43	6.14	3.78	5.27	4.08	3.62	3.78	0.21	0.27	0.27	4.74	4.61	4.72	3.85	2.61	1.04	0.78	1.31	5.99	5.73	4.74
LOC_Os01g35050	1.8	1.86	1.62	2.17	2.64	2.97	4.93	4.76	4.25	21.64	20.1	12.66	15.62	19.03	14.41	10.41	12.04	19.42	17.35	19.65	37.94	27.85	29.57	23.94	14.53	21.58	10.4	7.48	10.51	3.63	6.43	6.91	10.47	10.69	12.87	28.75	19.28	60.24	37.2	18.4	35.67	33.77	23.95
LOC_Os01g35100	0	0	0	0	0	0	0	0	0	0	0	0	0	0	0	0	0	0	0	0	0.4	0.18	0.05	0	0	0.05	0	0	0	0	0	0	0	0	0	0	0	0	0	0	0	0	0
LOC_Os01g35170	2.35	2.71	4.05	1.55	1.66	1.07	5.33	3.45	3.95	21.5	19.84	3.6	2.6	2.42	9.89	13.27	12.88	8.67	8.29	8.95	5.69	5.5	5.01	5.21	6.66	5.62	17.71	18.27	12.75	2.7	3.28	2.98	25.05	24.61	21.2	12.69	10.36	6.03	4.83	4.52	12.81	10.5	10.39
LOC_Os01g35184	29.05	29.15	28.8	31.33	28.12	29.88	27.74	28.87	24.12	14.23	12.14	23.8	22.78	22.31	15.42	16.09	15.24	15.63	14.32	15.17	19.24	15.44	17.63	17.13	14.02	14.83	18.06	19.64	17.53	23.59	38.79	40.87	12.85	17.05	16.09	20.2	18.22	15.24	15.52	16.94	17.71	17.09	16.68
LOC_Os01g35230	0.31	0.22	0.31	0.22	0.29	0.26	1.54	1.04	1.89	1.71	2.55	0.64	0.81	0.82	1.03	0.96	2.09	1.64	1.24	0.69	1.83	1.56	1.12	1.32	1.04	1.57	1.23	0.88	0.5	0.42	0.23	0.57	0.78	1.59	1.08	0.83	0.84	0.61	0.46	0.34	1.39	1.39	1.95
LOC_Os01g35320	0	0	0	0.06	0	0.06	0	0	0	0	0	0	0.08	0	0	0	0	1.11	1.36	2.78	0.21	0.76	0.27	0.22	0	0	0.17	0.09	0.19	0	0	0	0	0	0	1.74	2.91	2.41	6.37	2.78	0	0	0
LOC_Os01g35330	2.19	3.26	2.61	4.36	4.36	3.84	0	0	0	6.06	7.4	2.06	1.67	1.67	0	0	0	0.99	0.58	1.13	0.26	0.55	0.41	0.3	0.04	0.16	12.88	11.12	9.21	3.29	2.86	3.51	0	0	0	1.09	0.47	0.2	0.48	0.26	0.07	0	0
LOC_Os01g35789	67.61	49.98	57.22	135.45	137.44	134.13	1.19	0.21	0.08	84.83	83.58	104.03	115.32	110.89	0.09	0.28	0.22	33	32.23	27.72	60.74	67.48	52.61	3.81	0.13	0.16	53.28	61.33	51.8	107.13	122.79	116.09	0	0.13	0.03	28.71	23.35	48.62	41.83	59.26	0	0.02	0.02
LOC_Os01g35830	4.29	4.38	3.86	6.03	6.09	6.94	0.11	0	0	6.15	6.57	10.79	12.26	13.21	0.09	0	0.04	6.92	5.54	7.03	11.91	11.6	10.87	0.82	0.03	0	7.66	7.3	7.78	7.87	6.83	8.3	0	0.04	0.04	6.97	5.88	15.16	11.64	9.63	0	0	0
LOC_Os01g35840	0	0	0	0	0	0	0	0	0	0	0	0.05	0	0	0	0	0	0.05	0.22	0.05	0.49	0.46	0.18	0	0	0	0	0	0	0	0	0	0	0	0	0	0.12	0	0.16	0.11	0	0	0
LOC_Os01g35850	0	0	0	0	0	0	0	0	0	0	0	0	0	0	0	0	0	0.36	0.44	0.39	0.62	0.76	0.8	0	0	0	0	0	0	0.06	0	0	0	0	0	0.66	0.09	0.67	0.31	0.67	0	0	0
LOC_Os01g35860	0.38	0.23	0.23	0	0	0	0.45	0.53	0.42	0.38	0.29	0	0	0	0.54	0.57	0.56	0.19	0.15	0.2	0	0	0	0.27	0.19	0.39	0.23	0.31	0.17	0	0	0	0.72	0.54	0.51	0.17	0.14	0.06	0	0	0.49	0.32	0.43
LOC_Os01g35910	0.16	0	0	0.52	0.15	0.49	0	0	0	0	0.18	0.88	1.05	0.54	0	0	0	0.32	0	0.15	0.58	1.03	0.74	0	0	0	0.23	1.19	0	0	0.4	0	0	0	0	0.21	0.77	1.64	0	1.53	0	0	0
LOC_Os01g35930	3.59	2.61	3.78	6	6.39	5.25	0	0	0	4.67	5.02	7.18	6.85	7.46	0	0	0	7.49	8.14	6.95	19.01	20.74	20.67	0.7	0	0	3.88	6.49	5.2	4.35	6.04	6.78	0	0	0.05	5.31	5.94	12.65	9.84	9.71	0	0	0
LOC_Os01g35980	0	0	0	0	0	0	0	0	0	0	0	0	0	0	0	0	0	0.32	0.76	0.49	0	0	0	0	0	0	0	0	0	0	0	0	0	0	0	0.12	0	0.16	0.39	0.31	0	0	0
LOC_Os01g36070	1.1	0.5	0.6	0.8	1.1	1.06	0.47	0.25	0.16	0.48	0.71	2.93	2.75	3.52	0.58	0.35	0.56	9.14	7.14	7.85	8.31	8.69	9.38	6.03	7.8	7.25	0.69	0.26	0.36	1.46	1.19	1.66	0.13	0.37	0.18	5.78	7.15	8.79	10.2	10.4	5.5	5.96	5.68
LOC_Os01g36090	4.61	3.08	4.77	3.34	5.63	3.47	23.77	23.71	29.45	34.76	44.64	8.08	12.82	9.8	41.28	32.33	45.06	29.19	20.48	17.1	14.46	16.24	11.15	25.68	27.02	27.72	25.95	25.26	25.68	2.67	2.99	2.77	31.68	36.59	38.01	27.01	24.41	12.59	14.61	12.83	28.72	31.84	48.56
LOC_Os01g36180	0.08	0.11	0.08	0	0	0	0.13	0.39	0.54	0.04	0.03	0	0	0	0.08	0.14	0.21	0	0	0.02	0	0	0	0	0	0	0.21	0.09	0.34	0	0	0	0.37	0.25	0.41	0.03	0	0	0	0	0.11	0.05	0.09
LOC_Os01g36220	33.02	36.08	30.04	31.25	31.5	25.89	30.85	37.14	37.2	3.97	4.06	11.01	11.41	12.11	6.91	6.08	4.94	4.79	4.09	3.05	10.08	10.94	8.15	4.19	2.96	3.78	7.1	8.61	5.88	20.56	35.15	40.22	4	5.7	6.63	6.88	3.97	15.47	13.5	9.57	5.99	5.52	5.1
LOC_Os01g36240	0.21	0.14	0.31	0.36	0.61	0.73	0.09	0.06	0.14	1.09	0.7	3.12	4.21	3.17	0.23	0.18	0.09	18.27	15.79	15.94	94.37	99.83	84.57	10.19	3.35	8.88	0.3	0.19	0.19	0.8	1.55	1.58	0	0.21	0.12	3.58	4.32	6.74	6.09	5.93	1.03	1.2	1.19
LOC_Os01g36280	0.31	0.29	0.18	0.24	0.15	0.2	0	0	0	0.07	0.07	0.07	0.09	0.02	0	0	0	0.1	0.07	0.1	0.04	0.01	0.02	0	0	0	0.11	0.04	0.1	0.11	0.2	0.18	0	0	0	0.02	0	0.01	0	0.03	0	0	0
LOC_Os01g36294	17.55	12.37	15.17	10.36	14.65	14.05	0.08	0.05	0.18	0.53	0.95	0.04	0.11	0.02	0	0	0.03	0	0	0.08	0	0.05	0.02	0	0.02	0	3.6	5.54	3.05	0.77	0.67	1.19	0	0.09	0.1	0.16	0.05	0.29	0.11	0	0	0	0
LOC_Os01g36350	1.86	3.6	3.19	4.97	5.2	5.43	0.05	0	0	3.35	3.03	5.05	4.67	4.57	0	0	0	0.1	0.11	0.27	0.05	0.08	0	0.09	0.04	0	6.54	3.88	3.91	10.17	10.69	11.66	0	0	0	0.43	0.18	0.63	0.65	0.77	0	0	0
LOC_Os01g36390	0.03	0.02	0.07	0.01	0.02	0	0.22	0.27	0.33	0.35	0.36	0.05	0	0.07	0.38	0.28	0.35	3.43	3.78	4	2.26	2.17	2.47	2.92	3.02	2.69	0.21	0.12	0.09	0.04	0.02	0.05	0.22	0.3	0.13	10.8	10.49	16.02	8.99	9.38	15.47	11.86	9.2
LOC_Os01g36400	0	0	0	0	0	0	0	0	0	0	0	0	0	0	0	0	0	0.01	0.02	0	0.03	0.14	0.06	0	0	0	0	0	0	0	0	0	0	0	0	0.02	0	0.03	0	0.01	0	0	0
LOC_Os01g36460	0	0	0	0	0	0	0	0	0	0	0	0.05	0.03	0.06	0.02	0.05	0	4.08	2.55	2.87	48.87	41.53	37.59	1.83	0.61	1.01	0	0.04	0.02	0	0	0.03	0	0	0	0.55	0.84	3.84	3.31	0.99	0.05	0.06	0
LOC_Os01g36540	0.46	0.71	0.35	0.26	0.26	0.63	0.62	0.62	0.84	1.94	1.55	0.36	0.49	0.35	1.46	1.21	1.29	1.35	1.61	1.16	0.69	0.99	0.68	1.18	1.52	1.11	1.11	0.72	1.2	0.32	0.28	0.26	1.45	1.06	1.37	1.32	1.35	1.07	0.74	0.58	1.79	1.43	1.82
LOC_Os01g36580	1.85	1.76	2.01	1.26	2.03	2.5	3.1	2.31	2.21	0.04	0.18	1.14	1.42	1.27	0.58	0.71	0.52	1.96	2.46	2.02	4.11	6.15	4.79	3.34	2.09	2.62	0.6	0.46	0.44	2.09	2.31	3.29	0.12	0.11	0.09	3.49	2.74	5.5	4.1	4.87	1.79	1.77	2.59
LOC_Os01g36590	0.04	0	0.05	0	0.03	0	0	0.05	0	0	0.04	0.14	0	0.03	0.04	0	0	0.04	0.08	0.14	0.09	0.05	0.09	0.09	0.04	0	0.05	0.22	0.12	0	0	0	0.08	0.05	0.04	0	0.04	0	0.04	0.05	0.04	0.06	0
LOC_Os01g36600	1.07	1.37	0.85	1.12	1.12	0.68	3.85	4.6	3.88	10.69	10.55	1.81	2.54	1.61	9.92	7.55	7.23	10.17	9.6	9.64	8.25	7.52	8.97	9.61	8.04	8.64	5.7	4.2	6.33	0.45	0.61	1.03	9.36	7.52	8.87	10.63	9.1	11.62	9.26	4.04	12.84	13.36	13.24
LOC_Os01g36610	1.03	0.89	1.04	0.52	0.89	0.85	1.53	1.25	1.4	2.22	2.1	1.13	0.71	1.09	2.03	1.59	1.8	2.37	1.51	2.16	1.99	2.19	2.29	1.5	1.6	1.3	2.18	1.81	1.83	1.1	1.03	0.68	1.5	1.64	2.04	1.83	0.98	1.59	0.55	1.25	2.09	1.27	1.41
LOC_Os01g36640	3.06	3.44	3.47	4.78	4.83	4.07	1.78	1.79	1.35	2.79	2.73	2.33	2.37	2.41	0.91	1.11	1.25	4.94	6.21	5.1	9.25	7.85	8.34	3.46	2.34	3.11	2.99	2.95	3.16	3.22	3.76	4.51	1.63	1.33	1.52	3.61	2.72	5.01	2.5	4.7	2.39	2.01	2
LOC_Os01g36660	0.08	0.09	0.06	0.05	0.02	0.11	0.15	0.23	0.13	0.15	0.31	0.17	0.19	0.28	0.16	0.19	0.17	3.15	2.55	3.35	7.92	7.52	6.59	2.86	2.22	3.66	0.21	0.12	0.05	0.17	0.08	0.17	0.16	0.12	0.13	3.74	2.63	7.03	5.7	2.98	3.99	3.46	2.88
LOC_Os01g36710	0	0	0.12	0.45	0.4	0.23	0	0	0	0.09	0.27	0.19	0	0.24	0	0	0	0.32	0.22	0.22	0.63	0.26	0.12	0	0	0.07	0	0.09	0.26	0.11	0	0	0.06	0	0	0.15	0.22	0.71	0.35	0.29	0	0	0
LOC_Os01g36720	125.4	100.56	93.83	76.49	123.98	82.12	36.72	53.19	57.24	1.86	1.71	31.1	40.84	34.75	27.98	15.34	17.2	4.72	4.75	3.49	7.8	8.53	6.15	12.06	7.76	9.48	3.89	4.47	3.66	73.87	61.98	50.23	1.71	2.96	2.98	8.08	8.14	4.66	4.73	4.84	7.32	11.08	8.71
LOC_Os01g36740	0	0	0	0	0	0	0	0	0	0	0	0	0	0	0	0	0	0.17	0.09	0.53	0.05	0.11	0.15	0	0	0	0	0	0	0	0	0	0	0	0	0.44	0.57	0.05	0.45	0.88	0	0	0
LOC_Os01g36780	0	0	0.03	0	0.01	0.04	0	0	0	0.02	0	0	0	0	0	0.01	0	0.11	0.04	0.1	0.01	0.02	0.03	0	0	0	0	0	0.01	0.02	0	0.01	0	0	0.01	0	0	0	0	0	0	0	0.01
LOC_Os01g36820	2.29	3.27	2.42	0	0	0	5.99	6.38	6.39	2.37	4.25	0	0	0	5.15	6.17	6.85	4.95	5.5	5.67	0	0.05	0.09	8.93	9.21	10.32	3.12	5.02	3.33	0	0.05	0.05	6.69	6.97	6.98	4.03	4.16	0	0.12	0	8.83	8.05	9.31
LOC_Os01g36940	4.07	4.96	3.54	4.35	3.72	3.95	3.93	4.15	2.94	6.4	5.5	3.82	4.69	3.78	5.35	5.12	6.11	11.8	9.59	10.62	8.99	9.05	10.68	11.93	9.21	11.72	7.27	6.16	5.46	2.79	3.76	2.72	5.54	5.7	5.67	9	8.8	10.12	8.41	7.31	11.41	11.28	9.18
LOC_Os01g36970	0.06	0	0	0.1	0.05	0.04	0	0.09	0.11	0.3	0.17	0.07	0.05	0.03	0.02	0.04	0.12	2.65	2.74	2.36	2.1	2.04	2.34	3	1.79	2.76	0.18	0.17	0.16	0.15	0.08	0.04	0.07	0.09	0.09	1.67	1.31	0.83	1.01	0.71	1.13	1.11	1.05
LOC_Os01g37000	0	0	0	0	0	0	0	0.12	0	0	0	0	0	0.02	0	0	0	0.45	0.05	1.3	4.17	0.59	2.82	1.61	2.67	2.63	0	0	0	0	0	0	0	0	0	6.82	6.75	2.3	1.97	2.74	10.22	8.62	11.19
LOC_Os01g37040	31.35	32.55	35.39	34.21	43.37	40.8	33.39	33.54	40.84	9.45	10.8	20.95	26.67	26.85	19.31	20.96	18.56	10.19	8.94	8.31	7.31	8.81	7.57	15.78	10.65	14.63	11.99	13.21	14.79	32.92	28.69	26.07	7.99	10.82	9.85	9.81	9.34	7.69	9.43	6.69	10.96	12.96	12.08
LOC_Os01g37050	24.44	27.42	22.75	24.06	19.39	21.94	23.68	16.21	15.52	14.98	15.66	13.21	9.04	8.31	10.59	11.09	10.29	3.86	4.11	3.64	7.71	10.24	6.5	4.41	4.19	5.21	24.12	26.74	18.91	13.26	12.76	14.78	19.67	19.91	19.41	6.02	4.73	5.24	7.04	6.04	4.04	3.51	5.61
LOC_Os01g37080	0.16	0.12	0.32	0.29	0.2	0.31	0.15	0.16	0.17	0.3	0.09	0.07	0.22	0.14	0.08	0.07	0.07	0.39	0.41	0.29	0.1	0.03	0.07	0.37	0.39	0.6	0.16	0.12	0.22	0.12	0.17	0.22	0.1	0.14	0.08	0.14	0.06	0.1	0	0.06	0.19	0.16	0.1
LOC_Os01g37210	3.67	3.1	2.69	5.22	5.31	5.9	0	0.08	0.05	4.75	4.39	6.86	5.43	6.41	0	0.02	0	4.17	3.97	3.98	7.21	6.95	6.78	0.26	0	0.03	3.97	3.61	4.72	6.89	6.53	7.14	0.05	0.03	0.03	3.48	3.67	5.71	5.68	5.61	0	0	0.02
LOC_Os01g37260	2.67	2.39	2.57	5.73	4.46	4.18	0	0	0	4.95	3.76	4.15	4.36	4.01	0	0	0	4.39	4.06	4.11	6.89	7.21	8.56	0.48	0	0	4.08	3.96	4.35	4.04	4.46	4.18	0	0	0.05	3.94	3.77	5.27	4.6	4.56	0	0	0
LOC_Os01g37280	10.63	9.8	12.24	17.99	17.48	18.51	0.46	0.18	0.22	15.65	15.24	16.06	18.35	13.75	0.46	0.71	0.6	10.95	11.3	12.3	22.16	19.38	20.93	1.81	0.63	0.5	10.9	10.35	10.58	17.18	22.25	22.66	0.64	0.48	0.71	9.03	8.2	15.14	11.43	16.57	0.41	0.41	0.32
LOC_Os01g37320	0.22	0	0.15	0.27	0.24	0.26	0	0	0	0.21	0.46	0.15	0.39	0.16	0.22	0.11	0.15	0.24	0.27	0.54	1.38	1.03	0.78	0.59	0.35	0.29	0.17	0.19	0.21	0.19	0.31	0.28	0.03	0.14	0.11	0.08	0.17	0.1	0.05	0.18	0.1	0.16	0.05
LOC_Os01g37350	0.01	0	0.01	0.02	0.02	0	0	0	0	0	0.01	0	0	0.01	0	0	0	0.13	0.09	0.13	0.48	1.28	0.46	0	0	0	0	0.01	0.04	0	0	0.01	0	0	0	0.05	0.03	0.16	0.13	0.15	0	0	0
LOC_Os01g37360	0	0	0	0	0	0	0	0	0	0	0	0	0	0	0	0	0	0.02	0.02	0.07	0.25	0.6	0.21	0	0	0	0	0	0	0	0	0	0	0	0	0	0	0.06	0	0.05	0	0	0
LOC_Os01g37460	2.44	3.27	6.36	8.4	5.19	4.63	2.87	0.93	0.42	5.88	8.18	10.4	13.75	20.02	1.37	3.33	2.12	0.28	0.22	0.23	0	0	0.05	0.24	0.16	0.09	27.92	9.49	15.99	26.11	28.69	19.71	6.66	6.42	7.04	0.36	0.19	0.09	0.33	0.21	0.11	0.17	0.07
LOC_Os01g37470	3.96	5.38	5.1	7.74	9.62	8.97	1.5	1.47	1.7	3.77	3.5	13.41	13.85	14.26	1.41	1.29	1.13	7.01	7.01	5.83	13.7	12.22	11.66	6.09	4.24	5.23	2.52	1.83	2.3	6.58	8.65	10.91	1.22	0.7	1.21	5.37	5.55	8.97	7.54	8.38	6.62	5.85	5.27
LOC_Os01g37490	0.22	0.14	0.38	0.66	0.27	0.26	0.16	0.2	0.31	2.68	3.05	0.67	0.5	0.65	1.69	1.38	2.03	2.35	2.27	2.55	3.61	2.92	3.12	2.37	1.99	1.91	1.61	0.52	0.81	0.21	0.36	0.3	1.14	1.8	1.19	1.06	1.58	1.52	1.24	1.45	1.38	1.61	1.43
LOC_Os01g37510	1	0.77	1.16	1.11	1.36	0.49	1.6	1.64	1.6	28.5	25.42	4.57	4.31	3.13	18.04	17.75	19.83	14.22	13.17	14.14	10.28	11.9	10.94	11.07	11.09	10.51	8.27	7.38	6	1.11	1.73	1.68	17.19	14.45	17.01	12.89	13.61	11.63	10.41	11.23	16.77	16.47	17.49
LOC_Os01g37580	0	0	0.02	0	0	0	0	0	0	0.01	0	0	0	0	0	0	0.01	0	0	0	0	0	0	0.01	0	0	0	0	0	0	0.36	0.02	0.01	0	0	0	0	0.01	0.01	0	0.01	0.01	0.01
LOC_Os01g37590	196.67	238.31	247.43	265.71	305.88	269.31	135.39	106.62	84.6	70.31	85.47	293.35	275.08	273.03	141.42	106.12	117.43	26.64	31.96	34.15	7.43	8.64	11.16	34.72	46.34	28.99	47.46	49.68	65.35	482.58	432.08	395.99	81.65	69.32	81.66	15.25	21.58	8.58	12.46	18.23	18.59	19.6	27.15
LOC_Os01g37600	0.45	0.59	0.86	0.17	0.18	0.09	0.52	0.59	0.5	0.55	0.26	0.26	0.02	0.19	0.62	0.83	0.57	0.53	0.56	0.54	0.21	0.22	0.25	0.43	0.37	0.64	0.52	0.51	0.56	0.26	0.18	0.17	0.59	0.51	0.79	0.59	0.6	0.41	0.18	0.29	0.7	0.6	0.95
LOC_Os01g37610	0.01	0.09	0.04	0	0.09	0.17	0	0	0	0.1	0.13	0	0.12	0.07	0	0	0	0.12	0.01	0	0	0	0	0	0	0	0.1	0	0	0.24	0.15	0.1	0	0	0.03	0.15	0.08	0.12	0.01	0.02	0	0	0
LOC_Os01g37670	1.56	1.4	1.94	1.97	1.58	2.01	1.45	1.29	1.38	3.78	2.85	1.69	1.6	1.85	2	2.28	2.61	6.89	6.96	7.2	2.14	2.26	3.35	6.81	5.19	7	2.6	2.32	2.5	1.7	1.79	1.64	3.12	3.71	2.85	3.12	3.3	2.74	2.48	2.89	4.3	4.22	4.98
LOC_Os01g37690	1672.86	1576.82	1270.66	809.53	950.9	850.17	734.37	710.84	830.43	43.23	43.43	171.49	169.37	157.55	139.38	122.14	120.76	97.66	97.29	92.43	109.2	108.86	116.56	106.58	117.93	91.58	103.21	155.35	173.3	479.18	348.51	390.61	63.96	69.25	68.19	271.13	211.97	274.36	254.35	251.04	206.82	191.05	213.57
LOC_Os01g37750	14.19	13.68	14.1	17.6	15.97	12.57	7.03	11.39	18.06	5.71	7.33	0.62	1.25	2.67	7.8	6.05	7.38	0.28	0.35	0.14	0.09	0	0.16	0.52	0.72	0.45	5.75	7.36	6.41	0.88	0.72	0.95	10.76	9.79	11.16	1.55	0.94	0.28	0.52	0.24	2.46	4.04	3.49
LOC_Os01g37810	0.46	0.32	0.53	1.1	0.78	1.5	0.35	0.48	2.11	0.25	0.52	0.1	0.59	0.38	0.55	0.61	0.33	0.28	0.19	0.11	0.27	0.22	0	0.07	0	0	0.16	0.34	0	0.09	0.78	0.66	0.19	0.39	0.54	0.44	0.2	0.06	0.59	0.17	0.33	0.77	0.42
LOC_Os01g37820	13.56	12.27	13.04	11.85	12.94	14	20.52	19.44	18.92	49.69	49.65	17.14	13.67	14.77	41.89	48.14	39.42	9.76	8.96	10.38	6.3	6.63	6.57	7.06	7.29	6.61	31.46	30.85	36.2	9.58	8.76	9.57	50.8	52.21	46.36	13.95	14.47	9.25	10.14	9.18	16.83	17.62	17.19
LOC_Os01g37837	13.72	14.68	15.39	12.14	11.9	12.06	18.22	18.55	21.29	20.43	24.54	13.72	15.28	15.29	23.52	23.08	21.83	19.63	20.35	20.99	18.69	18.18	18.78	16.39	16.9	17.8	20.79	21.67	21.57	9.75	10.05	10.88	22.54	23.91	23.06	31.34	28.05	38.62	29.13	20.82	33.6	34.11	27.1
LOC_Os01g37842	3.87	4.71	4.43	3.33	3.77	2.97	5.4	5.63	6.7	7.29	6.65	5.22	5.42	5.49	7.52	7.8	6.99	6.71	7.63	7.33	5.18	6.32	6.76	6.6	5.65	6.7	7.47	7.7	8.38	3.9	3.73	3.85	7.77	8.31	7.48	6.84	6.92	6.89	6.43	6.08	9.44	8.59	8.47
LOC_Os01g37850	5.99	7.97	9.53	8.44	6.66	6.54	9.03	6.5	7.23	12.94	11.16	6.43	7.12	6.73	9.4	9.54	10.19	11.76	15.12	13.74	14.28	13.89	14.19	13.33	12.01	12.31	9.21	12.17	11.94	10.49	8.78	7.87	12.48	11.76	10.89	14.76	15.42	16.9	18.61	11.11	16.08	15.76	13.55
LOC_Os01g37870	13.47	12	14.51	10.3	11.27	8.97	13.76	16.14	15.32	33.41	32.96	8.79	8.67	8.4	28.83	31.51	28.72	6.29	6.05	7.34	4.65	4.57	4.62	3.65	4.62	3.85	22.25	22.34	22.67	7.03	8.46	8.62	32.39	31.48	31.14	8.2	8.75	6.94	4.46	5.74	9.1	9.36	8.88
LOC_Os01g37890	0	0.04	0.04	0	0	0	0.15	0.02	0	0	0.04	0	0	0	0.12	0.04	0.12	0.03	0.03	0.03	0	0	0	0.03	0.03	0.05	0	0	0.04	0	0	0	0.08	0.06	0.07	0	0	0	0	0	0.03	0.02	0.03
LOC_Os01g37910	173.43	321.51	248.76	149.45	178.92	95.71	237.58	356.82	435.13	288.83	264.5	103.31	85	61.65	200.21	160.49	217	74.99	74.68	78.16	79.33	77.45	75.39	92.18	81.95	86.68	334.43	389.59	287	59.43	80.97	94.42	311.44	408.58	425.61	197.65	170.07	111.29	96.34	75.68	175.78	162.09	147.24
LOC_Os01g37960	10.58	10.54	10.93	12.14	12.79	11.44	22.59	23.71	21.33	33.32	34.19	12.17	13.51	12.28	25.82	24.45	28.64	38.47	32.35	31.67	45.28	51.39	42.89	34.45	35.15	39.32	26.47	25.95	25.45	9.5	8.93	10.7	28.89	30.74	32.42	54.15	45.57	100.79	81.56	46.47	45.14	46.5	41.58
LOC_Os01g38110	5.08	5.69	3.32	0.23	0.73	0.32	0.07	0.02	0.25	0	0.07	0	0.05	0.02	0	0	0	0	0	0	0.02	0.1	0	0	0	0	0.14	0	0.05	0.16	0.05	0.29	0	0.03	0.12	0.72	0.86	0.31	0.59	0.37	0.86	1.29	0.6
LOC_Os01g38229	0.51	0.72	1.19	1.08	0.94	0.64	1.44	1.49	2.26	8.36	7.92	0.54	0.58	0.59	4.07	4.3	5.43	4.94	6.33	5.95	0.29	0.23	0.07	5.48	4.4	6.65	5.08	3.82	5.91	0.38	0.17	0.55	5.99	5.44	6.47	8.26	7.39	0.92	1.04	1.1	8.87	9.99	9.79
LOC_Os01g38244	0.75	1	1.04	1.04	0.51	1.63	1.41	2.04	1.34	2.03	1.48	0.95	1.12	1.19	1.67	1.9	1.71	1.62	2.19	1.72	1.56	1.44	1.28	1.67	2.28	1.45	2.41	1.87	1.82	0.55	0.61	1	1.5	1.69	1.69	1.43	1.43	1.1	1.56	1.68	1.32	1.21	1.25
LOC_Os01g38359	0.84	0.7	0.35	0.66	0.54	0.53	0.38	0.33	0.36	0.17	0.08	0.1	0.26	0.21	0.37	0.27	0.08	0.25	0.25	0.19	0.11	0	0.03	0.14	0.11	0.15	0.29	0.13	0.2	0.15	0.21	0.45	0	0.15	0.19	0.26	0.46	0.28	0.75	0.43	0.22	0.4	0.48
LOC_Os01g38500	0	0	0	0	0	0	0	0.1	0.05	0	0	0	0	0	0	0.04	0.2	9.46	7.98	9.9	1.29	1.55	2.81	10.65	14.6	10.78	0.19	0	0	0	0.05	0	0.1	0	0.05	3.47	4.96	1.07	3.42	7.12	2.47	3.89	4.2
LOC_Os01g38510	0.78	2.62	0.21	1.5	0	0.94	1.13	0.75	1.64	4.1	1.58	0.14	0.81	0.65	1.21	0.76	0.73	1.23	0.68	0.45	0.93	1	0.71	2.26	1.24	1.6	1.11	1.15	2.01	0.25	0.19	0	2.6	0.85	0.93	2.38	2.05	2.28	2.59	1.7	2.23	2.24	1.44
LOC_Os01g38520	0	0.04	0.03	0	0.05	0	0.22	0.43	0.19	0	0	0	0	0.02	0.02	0.02	0	1.38	1.16	0.85	0.7	1.01	1.25	1.45	0.94	1.71	0	0	0.02	0	0	0.03	0.03	0	0	0.16	0.3	0.2	0.05	0.06	0.07	0.3	0.26
LOC_Os01g38530	1.47	2.69	1.87	2.01	1.64	1.33	3.03	4.14	4	18.37	19.05	1.15	1.29	1.34	5.75	6.3	5.97	17.1	21.05	20.85	4.58	6.14	5.55	16.81	24.2	18.92	8.45	8.51	7.2	1.13	1.24	2.01	14.61	15.15	14.47	10.08	12.77	5.56	5.9	9.51	11.39	13.39	13.76
LOC_Os01g38540	0	0	0	0	0	0	0.04	0.01	0.03	0	0	0	0	0	0	0.01	0.01	0	0.01	0	0	0	0	0.01	0	0	0	0.01	0.01	0	0	0	0	0	0.01	0	0	0	0	0	0	0	0
LOC_Os01g38560	0.22	0.2	0.29	0.39	0.73	0.07	0.18	0.35	0.38	0.32	0.91	0.07	0.09	0.67	0.64	0.5	0.34	2.8	2.77	2.44	1.22	0.47	1.08	1.94	1.16	2.82	0.31	0.32	0.53	0.36	0.27	0.34	0.57	0.99	0.96	0.56	0.78	0.57	0.53	0.53	0.69	0.68	0.88
LOC_Os01g38580	1.1	1.95	0.78	3.29	3.49	4.02	1.24	2.66	2.96	7.48	7.83	9.49	9.69	16.1	5.5	4.4	3.18	65.03	45.51	46.44	150.77	141.52	111.39	72.34	20.68	64.96	1.18	0.89	1.98	2.11	1.61	1.3	3.13	1.22	2.24	32.36	25.52	14.06	18.29	18.12	41.44	42.47	67.89
LOC_Os01g38610	0.79	0.46	0.83	1.32	0.46	2.05	1.06	0.57	0.25	0.75	0.78	4.15	5.97	4.49	0.8	0.49	0.62	26.51	23.04	16.59	3.97	6	4.94	18.21	20.31	19.32	0.9	0.58	0.8	2.86	2.63	2.44	0.4	0.43	0.45	6.58	7.58	4.26	6.94	11.95	3.2	4.11	5.98
LOC_Os01g38650	0	0	0	0.03	0	0.03	0	0	0	0	0	0.03	0	0.03	0.06	0	0.04	3.17	3.89	4.85	0	0.12	0.03	4.88	2.81	4.67	0	0	0.02	0.1	0	0.04	0	0	0	0.47	0.44	7.76	4.24	0.63	1.93	2.75	1.56
LOC_Os01g38660	14.01	16.52	13.38	18.28	13.9	17.78	8.4	9.25	14.84	5.07	4.26	10.93	13.71	12.78	5.74	5.72	4.76	5.62	5.16	5.77	6.49	6.58	6.5	5.43	7.32	6.49	5.46	4.8	5.68	12.02	13.58	17.14	4.14	4.21	4.65	11.66	12.13	11.53	15.1	9.81	12.74	10.17	12.18
LOC_Os01g38670	0	0	0	0	0	0.02	0	0	0	0	0	0	0	0	0	0	0	20.04	9.41	15.98	45.53	58.9	70.39	13.97	5.47	17.72	0.03	0	0	0.03	0	0.02	0.02	0	0.02	0.18	0.89	0.12	0.04	0.39	0.04	0.02	0.13
LOC_Os01g38680	0	0	0	0	0	0	0	0	0	0	0	0	0.03	0	0	0	0	0.99	0.4	0.73	18.9	20.92	18.56	0.3	0.52	0.78	0	0	0	0	0	0	0	0	0	0	0	0.33	0	0	0.07	0.25	0.16
LOC_Os01g38830	0.44	0.69	0.66	0.85	1.04	0.57	0	0	0	0.3	0.14	0.06	0	0.28	0	0	0.06	0	0	0	0	0	0	0	0	0	0	0.38	0.04	0	0.15	0.36	0	0	0	0	0	0	0	0.08	0	0	0
LOC_Os01g38960	0	0	0	0	0	0.08	0	0	0	0	0	0	0.05	0	0	0	0	3.96	4.31	2.34	0.53	1.08	1.37	4.31	1.72	4.62	0	0	0	0	0	0.05	0	0	0	0	0.14	0.09	0	0.09	0	0.03	0
LOC_Os01g39040	1.16	1.28	0.76	1.04	0.73	1.03	0.93	0.83	1.11	0.87	0.51	0.23	0.22	0.05	0.75	0.5	0.83	0.95	1.79	2.2	0.61	1.09	0.97	0.93	1.79	0.78	1.55	1.05	1.1	0.14	0.6	0.56	1.52	1.05	0.71	1.48	1.97	2.27	5.62	4.87	1.25	1.52	1.55
LOC_Os01g39060	22.54	27.76	27.27	20.46	19.24	19.06	39.48	36.27	32.15	51.45	52.66	36.14	37.78	37.84	51.7	54.65	56.19	73.19	74.76	75.7	75.26	75.62	79.75	63.37	60.41	62.71	62.94	64.08	56.07	18.99	21.94	24.06	54.05	48.18	53.56	65.33	58.06	43.86	32.95	49.53	60.96	52.65	58.08
LOC_Os01g39110	3.41	3.89	4.93	3.12	2.9	3.43	3.36	1.91	2.74	5.21	5.56	3.17	2.62	2.12	2.52	2.08	3.82	14.47	12.46	11.63	20.03	19.88	18.14	10.47	8.53	10.64	8.29	8.3	7.27	4.35	4.21	4.04	6.09	4.82	5.83	17.1	14.78	10.46	9.9	11.23	12.97	10.75	13.04
LOC_Os01g39134	1.92	2.39	3.44	2.87	2.45	2.34	2.46	2.66	2.7	6.83	4.68	2.75	2.4	2.6	3.84	3.32	4.49	15.23	13.82	13.18	13.43	13.32	13.09	14.7	10.96	14.1	4.75	4.13	4.04	2.54	2.03	2.47	4.44	4.69	3.99	17.1	14.83	22.29	15.04	13.48	19.67	19.42	17.69
LOC_Os01g39136	0.19	0.06	0.09	0.33	0.13	0.26	0.11	0.39	0.09	0.28	0.36	0.01	0.07	0.1	0.3	0.56	0.27	0	0	0.01	0	0	0	0	0.08	0.03	0.23	0.48	0.32	0.07	0.02	0.06	0.17	0.41	0.47	0.19	0.13	0.03	0.02	0.04	0.23	0.29	0.18
LOC_Os01g39150	0	0	0	0	0	0	0	0	0	0	0	0	0	0	0	0	0	0	0	0.05	1.07	0.7	1.31	0	0	0	0	0	0	0	0	0	0	0	0	0	0	0.06	0	0	0	0	0
LOC_Os01g39280	4.08	2.79	3.09	3.44	2.63	2.23	1.47	1.48	4.44	2.91	3	2.51	3.3	1.66	1.07	2.37	2.07	0.65	0.48	0.42	1.32	0.57	3.15	0.93	1.55	1.64	2.85	1.47	3.13	3.97	5.11	3.07	2.95	2.11	3.03	0.42	1.32	1.37	2.07	1.37	1.27	2.06	1.95
LOC_Os01g39290	3.88	3.48	4.16	2.91	2.9	3.82	4.58	3.18	3.52	4.99	6.51	12.84	9.95	6.7	5.84	5.26	5.81	7.18	6.99	7.06	13.09	16.84	13.53	7.23	6.88	9.2	7.97	7.25	6.23	7.05	7.89	10.35	4.74	4.28	4.14	10.63	8.36	16.92	23.02	12.8	13.32	11.2	13.31
LOC_Os01g39330	1.41	2.22	2.75	4.07	2.23	1.78	3.45	9.32	26.19	0.64	0.57	0.68	1.29	0.76	0.44	0.57	1.02	0.93	0.51	0.52	0.41	0.63	0.48	1.05	0.58	0.7	0.6	0.51	0.65	2.16	1.29	1.72	0.44	0.74	0.65	4.42	2.6	8.19	6.76	3.83	3.12	3.74	2.86
LOC_Os01g39440	0.39	0.79	0.37	0.16	0.3	0.55	0	0	0	0	0.09	0	0.09	0	0	0	0	0	0.15	0	0	0	0	0	0.11	0.09	0.44	0	0.16	0.31	0	0.01	0	0	0	0	0.06	0	0	0	0	0	0
LOC_Os01g39600	0.06	0.04	0.07	0.07	0.19	0.18	0.13	0.05	0.03	0.25	0.29	0.35	0.3	0.27	0.14	0.18	0.18	5.17	3.91	3.11	13.61	13.31	12.25	3.4	1.73	3.3	0.17	0.25	0.05	0.11	0.18	0.33	0.13	0.07	0.16	3.68	2.71	6.18	4.81	4.14	3.8	2.76	3.36
LOC_Os01g39650	0.1	0	0	0	0	0.03	0.04	0	0.07	0.2	0.38	0.09	0.04	0	0.29	0.13	0.08	0.89	0.54	0.54	0.68	0.64	0.65	0.61	0.53	0.42	0.14	0.1	0.16	0.16	0	0	0.19	0.05	0.32	0.47	0.68	0.83	0.49	0.34	0.61	0.71	0.84
LOC_Os01g39660	0.63	0.71	0.42	0.57	0.86	0.37	0	0	0	0.27	0.58	0.12	0	0.22	0	0	0.03	0.41	0.2	0.21	0	0.08	0	0.01	0	0	0.95	0.36	0.29	0.08	0.56	0.51	0	0	0	0	0	0	0	0	0	0.08	0
LOC_Os01g39670	0	0	0	0	0	0	0	0	0	0.69	0.38	0	0	0	0.31	0.28	0.21	0.31	0.27	0.41	0.21	0.49	0.38	0.14	0.09	0.36	0.03	0.07	0.09	0	0	0	0.1	0.34	0.62	0.37	0.13	0.4	0.23	0	0.86	1.01	0.54
LOC_Os01g39770	1.21	1.06	1.12	0.48	0.62	0.43	0.61	0.77	0.56	3.74	4.43	2.35	1.94	1.93	0.38	0.59	0.59	39.25	48.75	42.83	35.65	34.53	33.43	17.2	20.88	18.65	7.56	7.03	3.96	0.93	0.93	1.19	1.31	1.37	1.19	33.48	38.11	6.31	11.42	19.35	12.82	14.69	14.05
LOC_Os01g39780	2.5	1.2	1.49	3.37	3.95	6.35	1.03	0.32	0.06	5.61	5.48	5.71	3.31	6.14	0.52	0.42	0.19	7.72	6.42	6.76	11.75	13.3	10.76	1.74	1.06	0.91	3.51	4.4	4.61	2.09	4.19	2.53	0.3	0.58	0.32	12.07	11.33	24.19	21.72	11.66	0.51	0.86	0.89
LOC_Os01g39790	9.45	10.89	11.9	6.26	8.14	5.65	14.33	15.61	14.63	15.33	15.78	5.63	4.91	5.67	17.01	16.13	18.89	24.64	28.38	27.19	21.08	17.96	17.57	33.19	39.47	38.97	13.93	15.36	12.81	5.09	6.5	6.37	20.88	20.45	21.36	23.11	23.75	20.01	15.52	14.41	25.65	23.96	27.24
LOC_Os01g39800	15.28	16.18	16.85	16.92	18.23	18.13	10.6	11.95	10.51	28.17	25.89	21.71	21.59	20.07	16.75	15.78	16.19	16.87	16.74	17.99	18.58	17.12	21.35	8.5	7.82	8.56	19.81	19.87	20.77	15.87	18.16	19.72	15.69	15.53	16.2	20.98	21.89	24.14	22.07	25.7	13.58	12.13	11.79
LOC_Os01g39810	5.27	5.27	5.3	4.43	5.24	4.13	6.11	6.04	5.2	5.96	6.92	2.43	2.41	2.59	5.38	6.01	5.73	6.91	6.68	7.18	5.72	5.68	5.93	7.87	5.26	7.3	5.4	4.83	5.64	2.88	3.3	3.88	5.18	6.19	5.81	8.04	6.34	4.18	1.97	3.88	7.21	7.01	6.59
LOC_Os01g39830	0.89	0.88	0.86	0.66	0.64	0.76	1.18	1.89	1.73	2.26	2.44	0.78	0.92	0.91	1.31	1.77	1.49	19.4	14.91	15.42	22.06	18.97	19.28	13.66	10.41	16.46	1.36	0.79	1.45	0.85	0.55	0.86	1.58	2.04	1.65	11.97	9.87	21.29	11.8	8.89	12.04	13.32	9.08
LOC_Os01g39840	0.39	0.36	0.65	0.67	0.49	0.52	0.03	0.03	0.15	1.29	1.34	0.42	0.6	0.91	0.2	0.18	0.11	0.48	0.5	0.44	0.57	0.47	0.63	0.11	0.02	0	1	1.37	1.16	0.64	0.38	0.96	0.18	0.06	0.19	0.56	0.47	0.34	0.36	0.68	0	0.04	0
LOC_Os01g39850	0.24	0.06	0.1	0.28	0.1	0.2	0.03	0	0	0.13	0.05	0.06	0.23	0.05	0	0	0	0.02	0	0.02	0.03	0.06	0.03	0.11	0	0	0.09	0.03	0.02	0.18	0	0.03	0	0	0.03	0.08	0	3.67	1.76	0	0.56	1.36	0.1
LOC_Os01g39860	0.09	0.06	0.03	0.02	0	0.04	0.16	0.22	0.31	0.49	0.3	0.04	0.17	0.11	1.12	1.09	0.86	11.26	7.78	9.71	22.91	33.97	23.52	6.83	6	6.39	0.22	0.16	0.09	0.15	0.03	0.13	0.45	0.33	0.69	4.36	5.61	2.26	3.38	3.57	2.06	2.96	2.66
LOC_Os01g39960	19.65	19.47	27.99	35.97	33.36	34.45	12.93	5.58	6.21	78.28	77.11	41.58	34.23	29.64	64.76	71.65	71.25	18.94	18.66	17.73	14.72	16.81	17.48	18.68	17.1	18.04	61.21	64.6	52.8	39.24	40.07	42.3	79.85	69.09	77.12	18.78	20.48	9.81	13.3	16.2	24.78	25.34	25.27
LOC_Os01g39970	1.32	1.03	2.06	2.89	2.52	2.77	2.18	5.26	2.03	5.25	7.23	3.23	3.98	3.29	8.45	11.17	13.72	204.53	358.94	399.06	1.27	2.09	2.76	362.29	1451.66	391.74	55.52	14.02	97.81	3.99	4.73	4.2	11.2	19.7	31.69	291.26	517.83	343.31	712.24	726.94	245.46	364.99	451.27
LOC_Os01g40000	3.4	3.77	3.26	5.76	4.77	4.43	1.85	1.4	1.03	3.14	2.99	5.26	5.28	5.05	1.88	2.08	1.55	2.57	2.79	2.59	2.53	2.45	3.04	1.74	1.97	1.79	3.46	2.83	3.62	4.03	5.89	5.73	2.45	2.37	2.32	3.03	3.57	3.36	3.68	3.53	2.35	2.62	2.16
LOC_Os01g40094	23.94	20.21	12.23	23.45	19.32	40.61	33.85	55.81	51.8	55.05	73.69	28.46	28	51.04	78.19	53.89	55.62	44.41	49.25	44.54	34.88	32.9	34.84	46.81	40.91	40.71	52.69	45.45	55.99	16.09	14.04	15.96	37.18	31.54	43.14	32.42	34.4	50.95	43.02	44.89	43.29	43.03	42.69
LOC_Os01g40110	3.21	3.4	3.07	2.12	2.48	2.39	5.88	5.16	3.72	7.38	7.14	3.46	3.65	4.88	8.38	9.27	7.06	11.54	10.35	11.77	9.65	9.89	10.75	11.58	8.68	9.99	8.89	8.24	7.43	2.07	1.65	2.06	7.12	8.08	7.63	11.41	11.19	11.76	10.15	7.63	15.27	13.49	13.24
LOC_Os01g40120	0.14	0	0	0	0.03	0	0.82	0.58	0.8	0.62	1.28	0.08	0.04	0.07	3.42	2.26	3.14	2.56	1.93	1.72	0.71	0.61	1.19	2.59	2.59	1.8	0.2	1	0.84	0	0	0	2.01	1.77	1.78	1.11	1.58	0.7	0.29	0.25	2.04	1.91	3.03
LOC_Os01g40140	0	0	0	0	0	0	0	0	0	0	0	0	0	0	0	0	0	0.34	0.54	0.18	0.05	0	0.04	0.41	0.95	0.22	0	0	0.03	0	0	0	0	0	0	0.1	0.27	0	0.16	0.66	0.14	0.13	0.25
LOC_Os01g40150	0	0	0	0	0	0	0	0.03	0	0.04	0	0	0	0	0	0	0	3.88	6.88	5.88	0.03	0.05	0.2	0.86	1.14	0.95	0	0	0.01	0	0	0	0	0	0	1.24	2.52	0.34	1.46	10.47	0.12	0.12	0.27
LOC_Os01g40190	2.58	1.48	0.88	1.06	1.26	1.45	1.21	1.31	1.89	0.86	0.92	0.43	1.04	0.79	0.61	0.63	0.63	3.22	3.13	2.18	6.43	7.33	6.83	1.5	2	2.53	2.08	2.29	1.1	0.34	0.32	0.36	0.63	0.46	0.84	5.03	3.16	6.42	4.2	3.18	6.12	4.37	4.54
LOC_Os01g40250	2.59	2.55	2.91	1.81	1.96	1.71	6.3	6.45	5.25	11.46	11.8	4.32	3.88	4.38	11.34	12.94	11.84	8.2	8.05	8.23	5.69	6.48	6.94	8.66	6.84	7.71	9.65	8.83	8.79	1.66	1.9	1.89	11.95	10.73	11.74	8.61	7.18	4.97	2.97	4.53	10.48	8.89	7.82
LOC_Os01g40260	3.38	3.01	5.51	21.72	14.92	14.18	3.39	3.61	5.73	0.45	0.35	0.28	0.4	0.35	0.67	0.4	0.32	0.1	0.08	0.07	0	0.13	0	0.08	0	0.12	2.28	1.79	1.82	6.09	2.59	5.04	0.38	0.33	0.74	1.32	2.11	1.01	1.65	0.91	0.33	0.5	0.64
LOC_Os01g40280	23.95	19.67	13.77	16.28	15.26	22.72	17.3	17.67	15.81	2.03	2.09	8.23	8.23	9.62	5.43	4.99	3.97	20.34	18.79	19.34	19.36	18.69	19.39	25.8	19.89	23.3	1.82	2.39	2.08	6.25	6.39	7.67	2.46	3.2	3.09	15.27	15	54.23	39.97	26.13	25.48	37.08	22.69
LOC_Os01g40310	228.06	196.66	214.32	265.31	259.58	290.75	212.47	178.18	205.52	126.09	119.94	321.1	293.47	266.31	162.62	164.49	160.35	45.6	39.8	43.37	77.52	81.84	80.31	53.67	48.76	42.99	118.76	141.17	114.44	377.51	317.08	332.89	109.78	104.34	110.98	33.23	53.31	82.33	131.94	118.1	50.53	45.12	55.73
LOC_Os01g40410	0	0	0	0	0	0	0	0	0	0	0	0	0	0	0	0	0	0.08	0.27	0.57	0.26	0.67	0.19	0.1	0.14	0	0	0	0	0	0	0	0	0	0	0.38	1.14	0.09	1.22	2.01	0	0	0
LOC_Os01g40480	0.93	0.84	0.78	1.63	1.45	1.46	2.45	2.71	2.79	3.87	3.78	1.35	1.86	1.84	3.44	3.01	3.83	2.99	3.14	2.57	2.22	2.98	2.06	2.99	3.6	2.87	1.91	2.46	2.56	2.18	1.49	1.48	2.91	3.78	3.63	1.99	1.96	1.41	2.08	1.96	3.52	2.12	4.29
LOC_Os01g40499	1.13	0.73	0.89	0.8	1.1	1.23	2.13	2.09	2.45	2.46	1.82	0.59	0.5	0.69	2.01	2.59	2.39	0.86	1.24	1.09	0.33	0.57	0.48	0.64	0.4	0.74	2.96	3.29	3.32	0.68	0.58	0.49	3.1	3.33	3.8	1.1	1	0.74	0.94	0.85	1.06	0.97	1.2
LOC_Os01g40550	0	0	0	0	0	0	0	0	0	0	0	0.06	0.04	0.05	0	0	0	0.09	0.14	0.06	1.82	0.76	0.92	0.19	0.03	0.14	0	0.05	0	0	0.04	0	0	0	0	0	0.11	0.07	0.52	0.02	0	0.03	0
LOC_Os01g40570	4.59	7.14	5.97	6.67	5.52	6.51	4.69	4.73	6.12	5.7	6.81	6.11	6.19	7.84	4.86	3.2	2.98	80.61	77.01	83.66	56.27	53.19	59.93	100.42	65.44	102.08	2.39	2.25	2.79	7.61	7.34	7.58	2.55	2.24	3.1	40.86	47.15	87.42	82.98	74.42	38.7	39.29	37.78
LOC_Os01g40580	1.07	1.07	1.14	1.7	0.93	0.51	0.5	0.54	0.67	0.46	0.54	0.37	0.29	0.29	0.4	0.8	0.33	1.34	0.72	1.18	1.09	1.82	1.16	1.07	1.77	0.65	0.95	0.56	0.36	0.1	0.24	0.22	0.88	0.91	0.75	3.26	3.03	6.24	6.22	2.84	3.44	4.51	3.4
LOC_Os01g40630	83.57	108.06	109.35	122.27	91.86	113.14	147.72	118.71	107.34	128.79	116	151.36	222.7	278.32	126.36	158.3	139.82	16.49	17.27	21.47	5.49	5.87	5.24	18.42	20.96	14.53	156.47	159.18	197.75	188.67	182.73	178.75	128.01	121.16	125.95	30	32.44	15.31	17.41	17.72	30.83	30.78	36.33
LOC_Os01g40650	7.51	6.44	5.05	6.62	6.84	6.81	6.69	5.74	6.06	9.13	9.33	5.15	5.58	5.94	8.78	8.82	8.4	15.99	18.7	18.43	13.78	13.05	12.28	20.45	18.07	20.28	5.65	6.89	7.49	5.86	7.17	5.15	7.26	8.33	8.3	12.51	11.41	15.52	19.78	14.5	13.14	13.94	13.23
LOC_Os01g40680	0.19	0.1	0.16	0.23	0.04	0.17	0.51	0.31	0.62	2.15	2.8	0.13	0.12	0.08	1.56	1.55	1.69	2.58	2.08	3.08	0.5	0.93	1.15	1.72	2.33	2.23	1.34	0.93	1.15	0.38	0.17	0.38	2	2.29	2.73	1.9	2.37	1.21	1.21	0.92	2.6	3.37	2.83
LOC_Os01g40710	83.2	39.52	49.42	67.62	71.63	79.87	66.83	73.64	73.02	44.55	45.91	60.76	77.64	77.35	53.95	58.91	44.21	13.51	13.65	8.52	5.11	6.41	3.34	9.91	10.54	9.55	20.73	27.41	15.45	56.66	76.63	53.55	29.43	44.66	40.96	11.36	11.58	15.64	16.74	20.91	9.2	13.99	16.28
LOC_Os01g40720	0.11	0.13	0.16	0.24	0.1	0.14	0.5	0.42	0.54	2.32	2.79	0.25	0.32	0.23	1.75	2.06	1.75	1.51	1.83	1.47	0.45	0.65	0.8	1.29	1.01	1.5	1.22	1.45	1.17	0.39	0.13	0.27	2	2.8	2.66	1.74	1.57	0.75	0.57	0.45	2.42	1.92	1.97
LOC_Os01g40750	14.06	15.6	15.25	21.06	22.12	22.83	2.97	3.85	2.95	21.73	22.25	27.72	27.67	30.96	1.83	1.59	2.52	66.46	61.75	63.77	66.16	70.8	79.87	32.38	15.35	28.32	22.56	19.39	22.08	17.84	20.13	20.91	2.66	2.97	2.22	42.23	40.12	80.48	59.16	59.13	6.27	6.9	7.46
LOC_Os01g40820	0.3	0.09	0.13	0.33	0.26	0.42	0.02	0.07	0	2.32	2.48	1.46	1.61	1.83	0	0	0	4.9	5.26	5.25	10.53	9.69	10.16	0.31	0	0.02	1.03	0.58	1.01	0.42	0.41	0.52	0	0	0.02	5.49	4.67	7.03	7.24	8.14	0	0	0
LOC_Os01g40830	0.04	0.12	0.03	0.02	0	0.04	0.05	0.05	0	0.06	0	0	0.03	0	0	0	0	1.77	1.21	1.87	0.68	0.65	0.84	3.8	2.17	3.46	0	0	0	0.1	0.08	0.05	0	0	0.05	0.05	0.33	0.02	0.09	0.12	0.32	0.43	0.33
LOC_Os01g40860	77.58	85.76	64.36	50.95	58.07	49.01	60.33	73.11	88.64	17.13	18.82	46.05	56.86	75.68	21.02	18.07	15.63	25.98	26.17	29.28	13.11	10.13	14.53	27.32	23.69	24.62	16.49	14.25	25.63	52.53	47.98	55.4	8.87	7.99	8.82	51.71	53.72	45.11	51.51	65.21	27.46	31.28	32.03
LOC_Os01g40870	18.96	22.56	17.83	9.64	10.07	7.98	16.79	26.99	41.88	3.05	2.69	0.92	1.04	0.75	6.44	4.84	4.58	2.78	3.58	2.89	0.32	0.76	0.39	0.79	0.19	0.31	6.26	7.78	8.15	0.44	0.6	0.89	7.01	7.95	7.5	18.22	14.57	4.56	6.8	7.34	5.25	6.71	4.1
LOC_Os01g40980	0.76	1.02	1.06	0.62	0.5	0.29	2.82	2.43	2.32	4.74	3.78	0.71	1.05	0.99	4.3	3.82	3.84	7.54	7.39	7.8	4.72	4.81	5.46	8.43	5.6	7.46	2.68	3.56	2.86	0.44	0.58	0.98	4.35	3.9	5.23	7.37	6.1	5.12	2.63	3.92	7.78	7.09	6.32
LOC_Os01g41010	5.43	5.5	5.54	5.32	4.97	3.8	4.98	4.3	3.57	3.47	3.08	5.05	7.71	6.55	3.33	3.61	3.48	41.9	44.47	36.98	60.34	60.83	58.7	39.56	26.11	38.25	2.3	2.37	2.36	4.63	6.43	6.38	2.73	3.16	3.18	16.23	13.68	38.06	32.38	25.56	19.13	16.18	15.71
LOC_Os01g41030	1.66	1.6	1.69	1.03	1.57	1.26	5.47	4.98	4.17	10.79	11.92	3.66	3.1	3.37	12.86	11.25	11.58	9.4	9.47	9.6	7.03	8.21	9.87	8.78	7.11	8.85	7	6.02	8.25	0.85	1.43	1.44	12.13	11.13	9.11	12.66	11.89	11.47	9.73	7.35	14.14	12.8	12.63
LOC_Os01g41120	0.22	0.13	0.02	0.1	0.41	0.24	0.07	0.02	0	0	0.18	0.31	0.37	0.24	0.05	0	0.02	0.46	0.27	0.67	1.74	1.45	1.21	0.63	2.12	0.45	0.08	0.08	0.04	0.32	0.07	0.42	0	0.07	0.04	5.32	3.77	4	3.75	5.08	3.01	3.31	2.2
LOC_Os01g41160	0.03	0.09	0.13	0.04	0	0	0	0.12	0.42	0	0.56	0.12	0.04	0.17	0.42	0.58	0.19	0.43	0.22	0.19	0	0	0.08	0.28	0.13	0.72	0	0.05	0.21	0	0	0.19	0.3	0.18	0.08	0.13	0.04	0.56	0.66	0.27	0.38	0.14	0.28
LOC_Os01g41180	0	0	0	0	0	0	0	0	0	0	0	0	0	0	0.05	0	0	7.12	4.4	3.92	18.16	22.59	17.67	2.42	2.21	6.42	0	0	0	0	0	0	0	0	0	0	0.06	0	0	0.04	0	0	0
LOC_Os01g41200	0	0	0	0	0	0	0	0	0	0	0	0	0	0.11	0	0	0.08	0	0	0	1.99	0.51	1.07	0.32	0	0.08	0.29	0	0	0	0	0	0	0	0	0	0	0	0.07	0.05	0	0	0
LOC_Os01g41240	64.56	53.65	39.28	24.33	34.97	36.07	33.28	38.72	37.48	19.66	24.78	7.03	8.83	10.65	15.08	24.07	27.52	0.21	0.03	0.06	0.07	0.12	0.04	0.04	1.2	0.03	26.65	22.97	27.38	7.97	6.9	5.33	24.68	23.21	26.94	11.84	8.25	1.25	1.21	1.19	34.66	32.83	43.53
LOC_Os01g41270	0	0.04	0.02	0	0.01	0	0.02	0.02	0	0	0.06	0	0	0	0.06	0.04	0.04	1.83	2.36	2.82	0.46	0.8	0.67	2.26	2.33	2.14	0	0.02	0.01	0.02	0	0	0.07	0.05	0.12	0.98	1.5	0.74	1.02	2.5	1.16	1.23	1.99
LOC_Os01g41290	0.16	0.08	0.03	0.02	0.07	0.06	0.19	0.22	0.23	0.78	0.65	0.11	0.08	0.15	0.27	0.6	0.53	6.83	6.45	5.33	5.56	5.28	4.82	6.82	5.09	8.19	0.74	0.41	0.22	0.06	0.05	0.09	0.44	0.4	0.52	6.15	5.02	5.25	2.98	2.72	6.7	6.44	7.28
LOC_Os01g41360	0	0	0	0	0	0	0	0	0	0	0	0	0	0	0	0	0	0.13	0.17	0.24	0	0.03	0.09	0.25	0.36	0.38	0	0	0	0	0	0	0	0	0	0.07	0.31	0.03	0	0	0.17	0.11	0
LOC_Os01g41420	0.32	0.45	0.27	1.05	0.26	0.44	0.05	0.07	0.02	0.7	0.43	1.3	6.57	7.55	0.5	0.39	0.4	0.18	0.02	0.15	0.33	0.1	0.16	0.12	0.5	0	0.37	0.47	0.65	0.1	0.25	0.23	0.27	0.35	0.26	0.33	0.07	0.67	0.12	0.19	0	0.03	0.02
LOC_Os01g41430	10.93	10.7	11.46	1.94	0.85	0.45	3.1	5.14	6.04	0.59	0.87	0.52	0.5	0.43	3.03	1.09	0.99	1.33	0.82	1.18	0	0.3	0.07	1.33	1.48	0.94	0.66	0.6	0.73	0.53	0.62	0.6	2.74	3.42	3.08	0.96	0.83	0.2	0.54	0.41	2.35	3.05	2.8
LOC_Os01g41450	0.17	0.12	0.35	0.54	0.35	0.32	0.11	0.14	0.12	0.17	0.03	0.47	0.45	0.41	0.11	0.28	0.2	0.29	0.87	1.41	0.28	0.3	0.36	0.28	1.6	0.3	0.21	0.04	0.23	0.43	0.11	0.34	0.13	0.08	0.07	0.59	1.53	0.72	2.54	2.82	0.25	0.64	0.94
LOC_Os01g41510	0.8	0.42	0.89	0.22	0.25	0.2	0.16	0.08	0.07	0.15	0.11	0.3	0.04	0.11	0.03	0.03	0.04	0.23	0.69	0.32	0.36	0.34	0.15	0.65	0.3	0.27	0.14	0.05	0.16	0.11	0.25	0.27	0.07	0.09	0.12	0.38	0.44	0.75	0.66	0.83	0.89	0.85	0.59
LOC_Os01g41565	12.49	12.28	13.57	4.56	3.73	4.26	17.19	16.98	15.55	16.19	15.89	3.86	3.07	3.17	21.16	22.45	22.7	11.82	11.65	13.36	4.44	4.25	5.7	14.24	13.95	13.59	13.69	12.83	13.88	3.31	3.35	4.93	23.37	27.57	27.29	10.26	9.65	5.03	5.71	4.9	15.92	13.79	12.71
LOC_Os01g41600	0	0	0	0.02	0.02	0.04	0	0.02	0	0	0	0	0.02	0.02	0.02	0.02	0	22.79	23.25	24.65	0.09	0.63	1.56	35.44	27.99	39.31	0.03	0	0.02	0.03	0.02	0	0	0.08	0	1.77	6.34	0.36	1.6	6.31	1	2.33	4.52
LOC_Os01g41660	4.16	5.43	4.59	4.55	4.88	4.25	4.63	5.59	6.55	5.32	5.73	4.73	3.3	3.33	5.21	4.25	4.34	3.42	3.51	3.2	4.87	5.2	4.56	2.8	2.33	2.89	5.36	3.23	4.89	3.46	3.37	4.06	4.59	5.21	4.85	5.27	4.26	5.03	5.39	3.24	4.61	3.92	3.95
LOC_Os01g41710	1994.23	1593.19	2682.64	3275.22	3101.27	3936.94	3255.84	826.63	947.75	4436.59	4003.18	11080.1	7465.82	6977.92	4804.29	6054.24	6287.37	2417.95	1708.55	2162.12	5947.49	6231.18	6636.47	3511.25	3955.1	4086.97	8200.09	8886.5	7918.6	5689.97	4395.23	4325.88	5279.41	4602.64	4601.15	2891.25	4232.2	1726.47	3283.88	3506.94	3315.85	2981.18	3292.52
LOC_Os01g41720	0.65	0.58	0.23	0.63	0.6	0.66	1.67	1.19	0.97	0.51	0.25	0.44	0.2	0.42	0.36	0.41	0.51	0.11	0.05	0.13	0.31	0.03	0.1	0.13	0	0.02	0.63	0.61	0.51	0.36	0.96	0.71	0.34	0.63	0.26	0.03	0.03	0.27	0.27	0.1	0.29	0.32	0.18
LOC_Os01g41730	0.03	0	0.08	0	0	0	0.04	0.04	0.13	0.41	0.53	0.06	0.04	0.08	0.18	0.15	0.11	0.4	0.51	0.57	3.07	1.93	2.3	0.53	0.35	0.57	0.14	0.05	0.1	0	0.04	0	0.31	0.3	0.37	0.52	0.38	0.92	0.85	0.16	0.57	0.48	0.44
LOC_Os01g41740	0	0.66	0.16	0.31	0.21	0.06	0.57	0.5	1.11	0.69	1.39	0.21	0.23	0.29	0.8	0.46	0.62	0.75	0.89	1.34	0.14	0.68	0.8	0.71	0.64	1.4	0.84	0.78	0.81	0.1	0.29	0.41	1.11	0.64	0.91	0.9	0.63	0.59	0.06	0.38	0.84	0.9	0.81
LOC_Os01g41750	0.71	1.35	1.38	0.73	0.63	0.81	1.36	1.93	1.66	2.47	2.08	0.22	0.14	0.18	1.62	2.05	1.41	1.08	1.33	1.26	0.46	0.6	0.55	0.89	0.85	1.12	1.76	1.64	1.5	0.38	0.47	0.45	2.13	2.22	2.44	1.47	1.18	0.41	0.35	0.23	1.56	1.39	1.26
LOC_Os01g41770	0.07	0.07	0.19	0	0	0	0.16	0.14	0.09	0.21	0.2	0	0	0.02	0.19	0.21	0.23	0.13	0.13	0.1	0.04	0	0.04	0.13	0.11	0.13	0.05	0.07	0.04	0	0.03	0	0.35	0.16	0.18	0.1	0.21	0.08	0.04	0.02	0.19	0.21	0.17
LOC_Os01g41800	2.09	2.16	3.37	1.32	1.23	1.18	3.41	3.62	4.74	2.06	2.29	0.81	1.2	0.46	2.56	2.57	2.45	2.2	3.95	2.85	2.13	2.24	2.54	2.9	3.29	2.46	2.21	1.92	2.36	1.12	0.68	0.99	2.78	3.04	2.98	5.06	4.3	1.85	1.46	1.13	7.78	6.4	5.56
LOC_Os01g41810	34.24	41.73	48.95	11.09	7.24	8.1	49.51	69.6	114.43	5.09	5.77	2.55	1.74	2.04	4.57	5.73	8.75	2.16	2.17	2.64	0.56	0.69	0.86	1.96	4.04	2.52	18.43	16.77	13.88	6.6	7.16	7.94	15.51	20.38	17.53	9.31	9.22	5.19	4.11	2.66	20.27	21.06	15.66
LOC_Os01g41820	14.48	16.56	22.87	23.18	17.57	20.73	9.53	7.44	9.2	5.07	5.75	2.01	1.74	1.2	0.22	0.78	1.49	1.96	1.34	1.25	1.31	1.58	1.25	0.94	0.82	0.73	13.26	10.67	8.22	10.72	9.67	14.24	8.29	7.68	7.53	6.09	4.63	7.29	8.44	6.7	6.11	8.84	9.19
LOC_Os01g41880	12.22	11.6	13.22	7.24	9.01	8.07	25.47	27.79	28.29	39.8	37.1	13.75	14.18	14.01	42.5	46.88	43.08	42.86	41.4	44.05	35.41	35.38	40.63	44.84	36.5	43.87	31.15	30.12	27.15	9.51	8.91	9.43	35.19	37.53	35.68	54.93	49.1	57.92	50.77	28.76	71.75	68.9	64.26
LOC_Os01g41890	2.3	1.95	2.75	2.41	2.89	2.64	1.31	0.84	1.08	0.71	0.59	1.61	1.36	1.03	0.62	0.41	0.51	2.93	2.77	2.19	1.7	2.43	1.57	2.99	1.78	2.81	0.44	0.45	0.52	1.94	1.99	2.26	0.47	0.61	0.61	1.3	1.1	1.88	1.19	2.12	1.72	1.31	2.04
LOC_Os01g41900	23.14	26.56	24.41	21.62	22.57	22.56	22.59	16.49	14.63	1.28	1.07	25.9	20.53	19.73	4.03	4.08	4.23	10.8	8.17	8.16	23.93	26.5	21.82	9.52	6.89	8.44	4.36	2.23	4.37	29.56	30.14	26.81	4.12	4.45	4.45	3.09	3.84	12.61	13.88	13.62	2.59	2	2.78
LOC_Os01g41930	0.11	0.18	0.08	0.07	0.07	0.15	0.11	0.2	0.25	0.33	0.48	0.14	0.16	0.13	0.21	0.2	0.3	0.42	0.55	0.47	0.24	0.21	0.18	0.48	0.37	0.51	0.15	0.24	0.18	0.02	0.13	0.1	0.3	0.25	0.39	0.19	0.17	0.04	0.04	0.04	0.31	0.21	0.15
LOC_Os01g41950	0.85	0.99	0.77	1.09	0.91	1.05	1.35	0.87	1.29	2.68	2.42	0.96	0.95	0.92	1.48	1.38	1.67	4.74	5.39	4.7	4.3	3.96	3.96	3.89	2.81	4.09	1.39	1.57	1.54	1.08	1.15	1.46	1.8	2.35	2.25	2.17	2.64	1.97	1.99	2.27	2.42	2.3	2.89
LOC_Os01g41960	0	0.01	0.01	0.03	0.05	0.02	0.01	0	0	0	0	0	0.02	0	0	0	0	0.05	0.04	0.06	0.02	0.01	0.05	0	0	0	0	0	0	0.01	0.01	0.01	0	0	0	0.01	0.03	0.01	0.01	0.02	0	0	0
LOC_Os01g41970	0	0	0.08	0.07	0	0.06	0.22	0.15	0	0.45	0.14	0.33	0.08	0.05	0.36	0	0	2.23	2.86	3.74	0.66	1.02	1.47	5.47	4.77	5.23	0	0.09	0.1	0.4	0.15	0	0.07	0.08	0.07	1.09	1.02	0.55	0.38	1.43	1.63	1.19	1.42
LOC_Os01g41990	3.53	4.7	4.78	6.7	4.82	4.36	2.63	2.15	4.84	1.25	1.06	3.56	4.07	2.74	1.41	1.15	1.22	5.85	6.73	7.09	4.29	3.5	4.93	5.64	9.3	6.17	2.23	1.82	2.43	5.39	5.59	5.71	1.19	1.57	0.64	5.26	6.44	4.84	6.11	6.77	3.25	3.48	3.93
LOC_Os01g42000	0.21	0.16	0.13	0.14	0.17	0.17	0.27	0.23	0.28	0	0.06	0.05	0.15	0.03	0.31	0.24	0.24	0.26	0.1	0.09	0.05	0.1	0.06	0.11	0.15	0.15	0.22	0.5	0.17	0.06	0.05	0	0.19	0.26	0.36	0.05	0.16	0.15	0.04	0.15	0.11	0.18	0.21
LOC_Os01g42024	0.1	0.07	0.07	0.11	0.05	0	0.25	0.12	0.11	0.22	0.06	0	0.07	0	0	0.1	0	20.13	33.85	43.42	4.93	7.12	4.13	11.71	12.49	7.97	0.58	0.08	0.87	0.42	0.19	0	0	0.07	0.18	17.8	33.36	23.35	75.98	94.29	3.11	4.5	4.44
LOC_Os01g42040	0.02	0.07	0.07	0.02	0.05	0.02	0.08	0.15	0.11	0.86	0.94	0.03	0.05	0.03	0.86	0.58	0.53	1.2	1.13	1.13	0.97	0.56	0.97	0.86	1.06	1.31	0.2	0.33	0.17	0.06	0.02	0.04	0.44	0.74	0.73	3.12	2.14	1.72	1.79	1.78	2.9	2.55	2.3
LOC_Os01g42050	2.06	1.74	1.74	2.29	1.77	1.81	2.67	2.92	2.91	3.02	3.66	1.31	1.7	1.21	2.07	3.16	2.42	2.51	1.87	1.25	1.15	0.62	1.18	1.58	1.45	1.65	3.06	2.24	2.23	1.01	1.43	1.27	2.99	2.82	2.63	1.93	1.32	2.33	1.5	1.31	1.51	2.8	2.42
LOC_Os01g42060	0	0	0	0	0.02	0	0	0.05	0	0.03	0.07	0.04	0	0.03	0.04	0.1	0.02	2.19	2.09	2.65	0.5	0.41	0.7	1.46	1.47	2.15	0.2	0.15	0.11	0	0	0.02	0.02	0.03	0.07	0.98	1.68	1	1.55	3.66	0.23	0.29	0.42
LOC_Os01g42090	6.93	7.82	6.22	10.59	10.03	7.44	7.5	6.97	6.87	8.6	7.82	6.85	8.43	9.26	6.88	7.45	6.85	18.16	15.46	11.89	16.01	15.68	24.38	5.86	4.95	11.88	8.73	8.94	8.41	6.8	8.72	9.67	7.65	7.56	6.48	1.71	1.85	4.69	3.47	7.61	1.08	2.01	2.1
LOC_Os01g42110	0.05	0	0	0	0	0	0.23	0.06	0.15	0.21	0.05	0.09	0.19	0.12	0.05	0.09	0.28	69.38	54.21	62.26	0.17	2.23	4.98	119.21	42.24	121.03	0	0.14	0.07	0	0	0	0.22	0	0	0.99	6.2	0.16	0.25	1.31	2.82	2.92	2.74
LOC_Os01g42120	2.9	1.7	1.85	1.62	2	2.14	3.37	3.08	3.71	9.73	9.1	1.98	2.12	2.17	7.23	6.85	7.08	5.97	6.04	5.26	4.11	2.87	5.25	3.65	4.05	4.21	6.33	6.61	6.12	1.38	1.28	1.33	5.92	7.76	8.01	5.39	5.5	5.93	7.11	4.1	8.31	6.52	6.73
LOC_Os01g42140	3.63	2.42	3.13	5.99	6.71	7.56	2.29	2.03	2.78	2.68	4.24	1.6	1.85	2.86	1.92	1.39	2.25	1.49	1.37	1.35	1.05	2.03	1.17	1.65	0.85	1.59	1.88	1.98	2.04	0.85	1.51	1.69	1.72	2.03	2.24	2.06	1.6	2.53	2.57	3.12	1.55	1.37	2.31
LOC_Os01g42150	0	0	0	0	0	0	0	0	0	0	0	0	0	0	0	0	0	0.24	0.35	0.08	1.26	1.25	0.47	1.77	0.08	0.09	0	0	0	0	0	0	0	0	0.1	12.14	3.6	38.48	50.96	5.23	6.22	6.64	6.27
LOC_Os01g42190	0.77	1	0.67	1.02	1.52	1.5	0.86	1.19	1.22	62.11	49.76	0.4	0.69	1.19	26.37	21.89	27.38	17.13	13.92	19.56	0.46	0.38	0.68	20.79	23.34	20.12	21.52	14.99	15.24	0.19	0.11	0.24	41.07	34.92	36	14.85	16.39	0.3	0.34	0.09	25.19	21.12	27.19
LOC_Os01g42200	0.05	0	0	0	0	0	0	0.06	0	0.07	0	0	0	0	0.2	0.1	0	0.2	0.05	0.19	8.5	4.34	5.31	0.37	0.25	1.09	0	0	0	0	0.13	0.06	0	0.07	0	0.26	0.54	0.4	0.37	0.26	0.48	0.51	0.84
LOC_Os01g42234	3.09	4.87	2.74	1.76	1.75	1.81	1.44	2.68	3.17	1.19	1.81	0.39	0.66	0.74	1.21	1.1	1.41	13.13	13.66	12.84	4.39	5.88	6.21	14.48	9.77	16.83	1.08	1.31	1.3	0.93	0.87	0.94	2.14	2.06	2.52	12.52	11.2	3.79	5.4	5.64	11	11.75	8.94
LOC_Os01g42280	2.91	2.89	2.44	2.79	2.77	2.68	5.27	5.22	4.63	17.62	16.87	4.97	5.28	4.18	12.17	14.91	14.47	2.53	2.36	2.98	0.65	0.81	0.74	1.84	2.13	1.48	11.2	11.32	11.15	3.21	3.79	3.56	15.92	16.65	17.1	2.22	2.39	0.47	0.48	0.87	3.22	2.82	3.08
LOC_Os01g42294	0.14	0.17	0.45	0.41	0.3	0.54	0.48	0.21	0.39	1.06	0.97	1.37	1.41	1.78	1.07	0.98	0.38	16.88	12.31	9.48	58.86	55	47.02	10.06	6.04	9.6	0.33	0.22	0.26	0.69	0.82	0.6	0.32	0.37	0.36	14.8	9.1	41.54	29	14.63	18.66	21.25	16.07
LOC_Os01g42350	0	0	0	0.02	0	0.01	0.01	0.02	0	0.16	0.18	0.07	0.04	0.03	0.03	0	0.02	0.5	0.55	0.53	0.53	0.45	0.45	0.3	0.2	0.29	0.16	0.04	0.06	0.01	0.01	0.09	0	0.05	0.01	0.37	0.51	0.46	0.27	0.47	0.11	0.04	0.15
LOC_Os01g42370	0.05	0.02	0.05	0.11	0.07	0.05	0.02	0.03	0.02	0.43	0.39	0.08	0.08	0.17	0.16	0.14	0.09	0.49	0.81	0.72	0.17	0.2	0.27	0.92	0.44	0.84	0.12	0.12	0.12	0.19	0.32	0.3	0.3	0.35	0.31	0.52	0.66	0.52	0.37	0.39	0.44	0.58	0.55
LOC_Os01g42380	8.19	10.5	13.58	18.85	11.39	15.77	6.93	4.79	4.1	12.65	13.25	10.27	11.76	12.06	10.99	11.4	12.52	3.55	3.31	2.84	4.53	4.64	3.96	5.01	2.57	4.81	13.93	11.37	10.54	27.83	31.22	27.68	9.02	8.79	10.46	17.89	15.35	19.17	14.15	16.7	15.96	18.54	11.91
LOC_Os01g42400	0	0	0	0	0	0	0.05	0	0	0.06	0.05	0	0	0	0	0	0.05	0.2	0.2	0.06	0	0.05	0.02	0.12	0.06	0.37	0	0	0	0	0	0	0	0	0	0.08	0.02	0.09	0.1	0.15	0.04	0.09	0.15
LOC_Os01g42410	2.02	3.42	3.59	4.2	3.51	3.55	1.25	0.81	1.5	2.1	2.58	0.29	0.53	0.36	0.91	1.05	1.07	1.89	2.05	2.36	3.02	2.93	2.34	2.02	1.51	2.05	2.27	1.27	1.56	1.6	1.05	1.48	2.87	2.49	2.84	3.5	3.53	2.41	2.26	1.8	5.27	6.05	3.74
LOC_Os01g42460	7.12	7.33	7.78	6.26	5.82	5.94	14.79	16.45	13.75	16.3	16.09	7.61	7.9	7.53	18.99	22.05	19.61	16.64	16.92	15.44	11.32	9.85	11.96	19.34	16.58	17.97	14.04	15.27	15.82	4.31	5.67	6.22	21.09	20.78	19.75	16.04	14	7.95	6.31	7.5	20.41	18.75	18.94
LOC_Os01g42470	3.77	6.13	5.49	4.16	5.39	6.09	5.42	6.62	4.95	9.41	11.39	5.24	5.52	6.81	11.51	10.03	8.31	17.67	15.3	16.04	29	29.02	26.71	15.08	10.87	14.14	9.12	9.96	9.21	4	3.27	3.76	9.26	9.97	8.78	19.23	20.28	26.29	24.02	15.97	18.38	19.58	16.14
LOC_Os01g42510	0.1	0.28	0.26	0.21	0.14	0.2	0.48	0.18	0.21	0.73	1.07	0.72	0.39	0.25	1.52	0.78	0.82	5.2	4.96	4.56	9.66	8.33	9.3	4.34	2.98	4.53	0.85	0.66	0.36	0.08	0.25	0.23	0.66	0.68	0.47	3.73	3.68	3.58	2.33	1.96	2.75	2.87	3.13
LOC_Os01g42520	0.06	0.11	0.03	0.19	0.37	0.14	0.2	1.07	0.15	1.21	0.66	2.23	3.13	2.88	2.89	2.26	0.99	81.72	101.42	134.77	26.48	23.65	26.32	77.56	196.64	60.9	0.2	0.59	0.47	0.3	0.65	0.28	1.48	0.55	0.22	145.99	189.82	232.78	366.35	363.72	105.86	118.84	159.83
LOC_Os01g42620	1.27	1.38	1.1	0.78	0.95	0.78	2.33	2.65	2.37	4.8	4.4	1.45	1.51	1.73	3.18	3.39	3.62	3.8	3.67	3.55	2.12	2.47	2.81	3.15	2.8	3.1	3.74	3.49	3.35	1.17	1.26	1.05	3.81	2.95	3.79	3.26	2.74	1.6	1.18	1.84	3.84	3.42	3.27
LOC_Os01g42690	0.13	0.27	0.04	0.21	0.39	0.26	0.47	0.51	0.34	1	1.03	0.85	1.89	2.09	0.41	0.88	0.46	4.09	4.18	4.42	3.01	3.98	3.33	3.99	5.08	3.36	0.79	0.81	1.44	1.48	1.74	3	0.14	0.31	0.34	8.53	11.46	9.71	14.83	17.11	12.91	6.1	12.39
LOC_Os01g42710	1.03	1.4	1.41	0.94	1.16	1.15	4.09	4.04	3.42	6.54	6.31	2.79	2.9	2.56	5.16	4.74	6.05	17.25	15.47	15.37	15.3	15.8	14.34	14.74	10.48	14.89	4.47	3.83	3.8	1.17	1.7	1.49	5.94	5.2	6.26	9.58	8.79	7.68	3.99	6.28	12.15	11.65	11.72
LOC_Os01g42720	8.46	6.26	7.49	6.64	9.18	9.05	6.86	6.39	5.26	9.06	8.7	5.13	5.92	6.29	8.24	9.99	7.85	11.56	9.78	10.98	6.85	7.58	7.97	9.71	7.92	9.33	6.65	6.75	6	5.66	7.23	5.86	7.93	8.89	8.82	6.17	5.87	4.76	9.47	6.42	6.96	5.84	6.95
LOC_Os01g42730	37.3	42.07	39.67	37.79	48.43	35.29	18.71	15.63	14.01	5.92	7.06	20.57	23	24.78	8.42	10.05	9.62	10.09	11.72	12.23	6.39	7.2	8.16	11.31	12.58	10.3	11.46	8.73	8.58	30.45	37.39	33.96	7.29	8.25	7.9	13.69	14.18	17.46	12.63	16.65	13.83	12.17	14.12
LOC_Os01g42770	25.56	24.55	29.59	26.14	29.19	27.11	27.16	25.49	33.32	45.54	42.64	19.05	16.51	15.76	28.97	30.96	33.87	39.97	37.79	38.79	29.19	33.13	31.19	35.43	32.02	33.31	30.25	25.69	31.43	22.27	18.53	21.18	43.62	39.91	36.42	51.25	41.3	53.4	57.6	33.58	59.83	56.32	55.06
LOC_Os01g42780	0	0	0	0.06	0.05	0.05	0.13	0.29	0.4	0	0.15	0	0	0.02	0.65	0.63	0.32	1.81	1.02	1.13	0.48	0.72	0.34	0.88	1.8	0.77	0.15	0.12	0.11	0	0	0	0.54	0.55	0.58	2.26	2.09	0.76	1.04	0.75	3.08	2.79	5.62
LOC_Os01g42810	0.83	0.89	0.78	0.52	0.67	0.74	1.06	1.36	1.6	1.03	1.16	0.49	0.76	0.71	1.23	1.38	1.97	0.99	1.06	1.14	3.23	2.06	1.78	1.41	0.75	1	0.94	1.22	1.34	0.28	0.58	0.56	1.54	1.53	1.45	0.5	0.64	0.49	0.99	0.34	0.67	0.68	0.88
LOC_Os01g42860	1.78	1.42	1.24	3.34	2.42	2.36	0.19	0.57	0.33	0	0.09	0.07	0.2	0	0.15	0.3	0.36	0.23	0	0.3	0	0.1	0	1.03	0.39	0.27	0.45	0.57	0.82	0.38	0.39	0.63	0	0.11	0.28	7.92	13.2	10.08	14.57	10.5	8.24	14.19	7.5
LOC_Os01g42870	5.54	5.04	4.5	7.46	8.98	8.34	10.08	10.96	13.14	11.66	12.48	4.77	7.47	8.17	9.06	9.04	8.82	24.41	16.29	13.58	27.43	32.25	20.06	16.45	16.03	19.3	6.31	6.57	5.14	4.51	4.57	4.19	7.33	7.61	9.04	19.27	16.28	19.66	23.06	19.25	14.44	19	26.17
LOC_Os01g42880	11.24	13.93	16.07	16.1	14.47	13.32	13	13.34	17.57	16.9	18.43	10.52	11.72	11.77	12.67	12.32	13.11	39.95	34.55	34.87	105.73	90.53	79.7	33.11	27.35	36.26	14.93	13.45	14.19	11.38	9.26	11.15	13.72	13.62	16.63	48.38	38.09	60.23	62.35	42.45	35.72	34.32	31.59
LOC_Os01g42980	7.05	6.46	6.95	4.64	5.86	5.24	14.45	15.62	14.81	21.78	25.37	9.49	9.59	10.17	26.45	24.89	22.56	35.2	32.36	35.61	21.38	22.12	25.53	38.81	26.29	35.77	16.5	18.47	17.49	4.8	4.93	5.49	21.38	21.84	20.6	38.81	32.87	48.98	44.13	25.68	45.44	43.77	41.97
LOC_Os01g42990	0.72	0.71	0.62	0.58	0.62	0.33	1.88	2.02	2.13	5.76	6.47	0.97	1.13	1.15	7.47	6.3	5.92	13.69	9.68	10.87	5.64	7.22	8.81	12.67	8.41	11.73	3.2	2.58	3.23	0.63	0.48	0.49	4.59	5.64	4.88	6.98	7.49	6.8	6.29	4.77	11.32	11.65	13.02
LOC_Os01g43010	0.34	0.27	0.24	0.48	0.44	0.48	0.95	1.04	0.52	0.48	0.42	0.39	0.78	0.62	0.6	0.39	0.72	1.05	0.67	0.46	0.72	0.7	0.67	1.01	1.1	0.94	0.33	0.39	0.2	0.2	0.17	0.17	0.39	0.66	0.6	0.69	0.4	0.69	0.58	0.47	0.6	0.84	1.44
LOC_Os01g43020	11.21	11.05	12.19	9.16	9.21	9.97	25.92	25.17	22.2	46.57	44.34	24.81	21.55	22.29	65.09	63.8	63.3	51.09	45.61	50.83	41.19	42.67	52.54	53.61	41.41	51.73	60.24	59.17	51.96	9.35	9.49	9.69	59.76	61.95	57.73	56.26	52.65	41.25	25.8	24.01	55.01	53.97	52.1
LOC_Os01g43040	0.32	0.65	0.72	0.42	0.8	0.63	1.91	1.65	2.01	3.81	4.4	1.13	0.86	1.16	3.47	2.93	3.08	7.39	6.72	7	3.55	4.69	5.33	6.92	5.17	7.14	2.35	2.4	2.85	0.44	0.58	0.42	3.06	4.15	3.11	5.06	4.4	4.5	3.37	3.53	6.02	5.8	6.14
LOC_Os01g43060	7.37	8.01	6.88	6.36	6.22	6.02	11.25	12.47	10.3	12.37	11.67	9.31	8.61	10.39	12.72	14.11	12.5	8.52	8.3	8.49	6.13	5.99	5.79	6.73	6.17	7.28	12.33	13.44	13.25	4.84	4.01	6.24	13.23	11.7	12.6	9.82	12.16	10.14	9.99	7.5	13.38	10.72	10.42
LOC_Os01g43070	6.68	7.5	8.5	6.59	6.18	6.78	26.23	24.54	25.32	102.74	95.49	19.77	21.4	19.41	81.48	83.46	80.38	19.01	20.63	23.11	11.13	12.33	10.88	13.86	17.25	14.47	72.95	70.33	68.35	7.66	7.69	9.62	99.21	98	91.42	26.59	26.94	9.04	12.94	11.29	26.28	24.01	24.88
LOC_Os01g43090	2.34	1.65	1.41	1.26	2.31	2.63	50.48	44	47	158.37	154.76	29.22	29.63	25.79	142.46	138.89	152.88	85.98	94.09	86.07	45.51	40.79	42.96	88.88	97.08	88.15	154.21	147.88	112.03	5.34	3.7	4.04	159.75	173.43	172.18	165.4	154.05	32.85	32.74	26.97	167.83	174.9	193.1
LOC_Os01g43100	1.76	2.06	2.07	2.52	1.94	1.57	1.6	2.5	2.24	8.21	6.85	3.74	3.51	3.07	4.77	4.45	3.85	5.13	4.95	3.9	3.19	3.16	3.22	3.76	4.14	4.19	3.54	4.86	4.4	1.58	2.02	2.24	5.17	5.58	5.72	3.03	4.22	2.98	3.24	3.26	4.37	4.61	3.95
LOC_Os01g43110	0.37	0.39	0.42	0.61	0.38	0.88	0.18	0.12	0.22	0.48	0.44	0.38	0.25	0.35	0.49	0.35	0.35	0.71	0.67	0.84	0.72	0.86	0.71	0.7	0.52	0.85	0.2	0.24	0.23	0.38	0.31	0.14	0.44	0.36	0.28	1.03	0.58	0.88	0.86	0.4	1.06	1	0.84
LOC_Os01g43120	12.29	12.79	15.05	9.36	11.36	10.95	45.43	40.64	43.13	139.12	134.27	34.34	29.45	31.04	128.15	140.83	121.91	21.39	21.68	24.53	11.46	11.23	11.18	14.87	18.19	15.34	113.11	104.29	113.68	7.88	7.32	7.91	155.58	153.2	146.59	31.76	29.54	13.96	12.5	17.23	34.2	32.53	33.37
LOC_Os01g43140	0.18	0.14	0.04	0.12	0.06	0.17	0.2	0.08	0.28	0.1	0.02	0.15	0.13	0.03	0.1	0.08	0.08	2.47	1.65	1.48	3.24	3.69	2.82	0.89	1.05	1.62	0.09	0	0.04	0.13	0.22	0.32	0.07	0.11	0.12	1.5	1.27	2.75	2.42	1.68	1.5	2.01	1.11
LOC_Os01g43160	0.48	0.34	0.61	0.75	1.03	0.82	0.67	1.09	1.3	8.35	8.56	2.49	3.16	2.46	5.74	5.2	5.96	25.47	23.91	22.58	33.5	33.29	33.53	22.07	22.05	22.67	2.86	1.43	2.27	1.08	0.74	0.76	3.98	3.09	3.09	26.86	24.43	45.63	49.17	26.43	33.61	29.62	29.25
LOC_Os01g43220	0.56	0.58	0.74	0.42	0.68	0.44	1.65	1.84	1.96	4.1	4.16	0.95	0.87	0.83	2.64	3.31	3.46	5.93	6.6	6.38	4	3.46	4.26	6.75	4.84	5.9	2.32	2.62	2.31	0.49	0.66	0.29	3.5	4.98	4.32	6.81	5.5	3.72	2.99	3.43	6.41	6.02	5.61
LOC_Os01g43230	3.93	4.88	6.23	9.37	5.47	6.68	3.54	1.97	1.39	12.87	14.7	27.35	25.9	24.09	5.6	7.48	10.43	6.42	7.47	7.89	4.61	4.95	4.53	8.15	14.92	9.01	31.44	18.41	16.8	13.32	23.63	24.08	7.56	9.93	10.81	19.96	16.57	6.2	16.87	14.77	8.22	6.99	7.91
LOC_Os01g43270	2.27	3.01	1.92	5.26	5.69	3.92	5.56	4.58	6.53	16.13	18.99	8.48	9.61	8	12.01	11.55	17.52	1.45	2.48	1.93	0.13	0.34	0.18	1.58	4.45	1.61	12.84	11.49	14.58	9.24	6.15	8	15.27	15.45	15.78	1.1	1.72	0.41	0.6	1.43	1.77	2.13	3.03
LOC_Os01g43280	0	0	0.03	0.04	0.03	0.06	0.09	0.02	0	0.28	0.45	0.4	0.34	0.25	0.13	0.11	0.22	0.3	0.25	0.4	1.06	0.65	1.04	0.37	0.13	0.37	0.35	0.11	0.38	0.03	0.33	0.35	0.17	0.13	0.14	0.22	0.27	0.09	0.18	0.11	0.07	0.13	0.14
LOC_Os01g43320	0.56	0.21	0.33	0.76	1.09	0.84	0.23	0.48	0.66	0.98	1.11	0.19	0.19	0.16	0.28	0.53	0.44	2	1.77	1.67	1.89	1.36	1.55	2.04	1.5	1.33	0.42	0.4	0.29	0.2	0.39	0.22	0.49	0.34	0.47	3.24	1.65	4.78	3.85	1.66	4.42	5.14	3.66
LOC_Os01g43350	1.23	1.31	1.63	1.22	1.36	1.2	1.46	2.65	3.53	3.2	2.93	0.81	1.14	1.01	2.32	1.74	1.68	5.81	5.38	4.88	8.12	8.4	8.11	4.62	2.24	5.93	1.33	1.11	1.58	1.12	1.32	1.2	1.77	1.73	1.88	1.14	1.36	1.04	0.9	1.1	1.44	1.68	1.63
LOC_Os01g43360	14.17	15.06	13.83	12.86	11.76	11.86	8.35	10.59	12.93	11.73	10.2	5.62	5.74	4.79	7.99	8.56	6.6	14.3	15.15	14.84	15.8	17.17	17.36	15.69	18.29	13.76	6.11	9.01	7.2	5.32	6.68	8.22	8.55	8.16	6.78	16.17	16.18	18.32	19.39	15.76	16.22	16.94	13.59
LOC_Os01g43370	96.11	71.68	71.65	80.53	97.8	88.04	48.44	31.74	24.81	19.97	17.86	45.32	47.12	51.34	34.15	34.97	28.83	34.04	26.95	30.57	39.58	41.4	42.59	31.04	24.99	26.38	18.02	16.57	22.52	37.44	38.69	36	17.38	19.62	17.05	28.86	27.19	44.2	25.77	44.83	36.82	29.49	32.77
LOC_Os01g43372	136.15	108.08	99.21	123.59	147.12	111.95	66.32	45.55	47.75	24.26	22.51	65.58	68.67	63.25	48.16	43.37	44.24	44.54	39.6	43.32	49.82	56.82	63.67	49.14	35.21	45.57	27.82	23.76	32.23	80.59	59	44.46	28.18	23.02	23.41	42.79	41.77	64.1	69.55	68.8	58.67	42.15	56.62
LOC_Os01g43380	5.62	5.78	5.15	5.23	7.14	4.85	13.25	12.56	12.02	23.91	26.44	7.34	8.85	7.78	23.17	19.81	22.51	8.77	10.36	10.8	14.08	11.58	11.96	10.07	12.18	10.32	23.69	27.78	23.08	4.55	5.47	5.29	28.63	29.32	28.84	30.11	23.66	18.64	16.17	12.05	28.07	24.77	24.1
LOC_Os01g43390	12.68	12.3	15.34	10.71	10.3	10.49	14.01	13.44	15.22	48.64	46.29	18.36	16.33	14.72	36.64	41.93	37.24	25.14	22.77	27.8	16.61	14.91	15.93	20.79	22.84	23.76	28.12	25.5	23.77	9.19	9.73	10.22	51.61	47.64	44.76	23.59	25.77	12.21	13.11	15.52	29.36	30.92	26.62
LOC_Os01g43410	23.66	24.21	24.87	23.3	25.93	21.81	23.79	24.01	29.2	25.12	22.46	14.52	15.07	16	23.5	24.55	23.98	20.41	21.64	21.98	21.66	17.8	18.54	18.83	21.6	18.78	24.78	26.6	25.54	10.88	11.4	12.81	22.8	25.44	22.46	38.26	36.59	34.96	27.39	22.18	31.43	34	27.99
LOC_Os01g43420	57.7	61.33	61.02	65.97	64.16	68.57	48.47	56.67	55.18	34.1	34.85	48.55	55.86	54.45	39.67	38.11	37.53	41.04	39.25	37.8	116.91	113.61	104.21	34.03	23.15	29.34	38.54	40.97	42.94	58.18	62.93	65.71	30.68	30.29	28.5	29.19	27.95	31.83	36.41	36.73	26.79	23.21	28.22
LOC_Os01g43440	0	0	0	0	0	0	0	0	0	0	0	0	0	0	0	0	0	0.03	0.03	0.02	0.3	0.26	0.23	0	0	0.15	0	0	0	0	0	0	0	0	0	0	0	0.17	0.19	0.06	0.02	0	0
LOC_Os01g43460	2.34	1.86	0.55	2.49	2.02	1.9	1.26	3.31	5.19	0.67	0.77	0.89	0.71	0.74	1.63	2.11	0.72	14.91	14.51	13.04	11.53	12.59	11.06	15.57	15.49	17.01	0.23	0.37	0.33	1.09	1.08	1.06	0.32	0.29	0.26	5.85	8.72	6.75	7.37	10.02	10.42	8.37	12.04
LOC_Os01g43480	74.09	71.51	74.73	64.52	65.69	56.74	28.95	44.71	53.9	3.35	3.47	11.89	12.82	15.12	6.87	7.1	5.99	6.4	5.14	6.72	5.43	5.67	7.25	7.37	6.33	6.77	6.64	8.54	6.85	21.63	24.23	23.88	3.83	5.41	4.74	8.74	7.35	20.56	15.32	8.49	12.05	13.16	9.75
LOC_Os01g43520	19.47	20.56	19.94	18.14	17.18	16.45	22.96	25.02	22.66	30.37	28.7	17.56	18.59	17.44	22.22	22.33	21.64	42.82	41.94	40.31	63.51	58.57	65.73	34.12	30.29	37.92	25.34	29.49	25.76	10.87	13.94	14.33	20.4	20.86	21.47	45.9	43.65	28.65	23.19	28.23	40.66	39.27	33.06
LOC_Os01g43530	0	0	0	0.07	0	0	0	0	0	0	0	0	0.09	0	0	0	0.16	22.6	26.39	31.85	0.66	0.09	0.16	29.35	38.07	30.39	0	0	0	0	0	0.16	0	0	0.08	4.87	10.57	2.35	6.23	23.72	3.39	7.97	10.45
LOC_Os01g43550	1.16	1.27	1.2	0.72	1.61	1.28	0.28	0.13	0.22	0.11	0.09	0.02	0.1	0.06	0	0.05	0.03	0.2	0.53	0.3	0.25	0.2	0.18	0.09	0.36	0.41	0.07	0.04	0.02	0.25	0.13	0.06	0.17	0.11	0.09	0.13	0.18	0.38	0.24	0.3	0.27	0.44	0.24
LOC_Os01g43580	0.74	0.58	0.64	0.53	0.5	0.55	0.5	1.11	0.66	0.46	1.06	1.97	2.75	2.17	1.38	0.88	0.7	21.68	17.35	15.58	47.79	42.83	43.79	16.41	10.44	18.17	0.39	0.8	0.35	0.86	0.8	1.09	0.35	0.27	0.34	13.59	12.45	30.18	22.67	18.39	13.61	12.44	8.66
LOC_Os01g43590	4.97	5.24	4.87	3.57	4.7	3.21	3.06	4.15	4.68	0.67	0.57	3.53	2.84	2.74	2.99	2.33	1.75	0.78	0.37	0.9	0.11	0.09	0.16	0.61	1.01	0.74	1.52	1.1	1.6	4.32	4.6	3.74	0.8	0.89	0.92	0.58	0.58	0.84	1.28	1.12	0.99	0.63	0.89
LOC_Os01g43610	1.82	2.45	2.49	2.93	1.42	1.48	0.46	0.18	0.45	0.44	0.83	0.51	0.26	0.42	0.1	0.17	0.39	0.25	0.27	0.41	1.69	1.52	1.16	0.52	0.15	0.14	1.38	1.57	0.94	0.95	0.7	0.64	0.82	0.69	0.81	0.45	0.61	1.57	1.92	0.79	0.46	0.26	0.4
LOC_Os01g43650	3.28	3.69	3.04	3.52	2.93	2.55	1.33	1.66	1.67	4.96	4.47	3.13	2.54	3.63	3	3.13	3.11	4.48	3.01	3.64	3.94	4.2	3.68	4.12	3.95	4.78	3.23	3.25	3.41	3.6	3.12	2.64	2.39	3.71	3.97	3.97	3.6	2.03	2.71	2.25	4.1	4.15	3.93
LOC_Os01g43700	52.8	55	39.3	36.82	37.22	33.12	39.87	47.09	45.59	10.66	10.09	9.12	9.24	7.73	14.18	11.32	11.61	24.47	25.59	23.87	9.9	10.63	13.63	32.91	22.09	34.12	16.61	18.49	25.01	27.08	28.06	27.25	17.6	20.67	21.64	8.45	10.74	8.01	10.79	9.5	7.49	9.25	11.03
LOC_Os01g43710	144.81	122.72	90.12	82.51	76.05	71.68	108.24	113.48	102.13	89.98	94.76	25.83	28.94	30.55	127.12	122.83	111.17	25.7	24.24	22.56	13.05	12.86	13.07	24.06	20.68	23.51	77.36	87.83	83.94	22.88	28.99	29.62	97.78	119.31	113.49	28.83	28.46	14.64	14.71	18.85	35.46	37.82	40.99
LOC_Os01g43750	6.42	6.45	10.91	19.99	9.99	6.8	4.47	7.38	15.76	0.22	0.05	0.04	0.03	0.07	0.49	0.64	0.3	0.08	0.18	0.08	0.03	0.19	0.02	0.15	0.13	0.26	0.21	0.75	0.1	0.1	0.18	0.12	0.63	0.95	0.68	0.64	0.53	0.9	2.1	0.35	1	0.91	0.64
LOC_Os01g43760	10.92	8.98	8.23	4.12	3.97	4.48	18.04	17.75	18.68	18.39	18.81	1.82	2.53	2.81	22.4	23.18	24.98	5.06	4.17	2.58	0.29	0.82	0.52	4.97	4.83	4.99	9.76	11.35	9.39	1.87	1.93	2.26	21.92	23.33	23.88	2.69	2.78	0.96	0.92	1.52	5.3	7.11	9.18
LOC_Os01g43774	0.12	0	0	0.19	0.03	0	0.02	0	0.02	0	0	0	0	0	0	0	0.04	0	0	0	0	0.02	0	0.06	0.02	0.06	0	0	0	0	0	0	0.02	0.05	0	0.07	0.02	0	0.02	0.01	0.47	0.36	0.26
LOC_Os01g43800	0	0	0	0	0	0.01	0.03	0	0	0.01	0	0.01	0	0	0.01	0.01	0.01	0.01	0.06	0.02	0	0.01	0	0	0.01	0.02	0	0	0	0.01	0	0	0	0.01	0	0.02	0.02	0	0	0	0.01	0	0
LOC_Os01g43851	24.9	23.84	25.93	21.27	21.88	20.19	34.85	51.23	75.05	21.71	21.88	1.02	1.17	2.01	14.56	15.44	16.65	0.32	0.28	0.16	0.08	0.08	0.02	0.42	0.13	0.66	21.79	23.09	25.64	3.05	2.28	3.48	30.3	32.73	34.82	10.83	5.67	2.71	3.8	1.6	25.96	31.62	28.72
LOC_Os01g43890	1.92	1.23	1.41	2.08	1.93	1.79	0.64	0.69	0.72	0.99	0.95	0.65	0.69	1.01	0.59	0.75	0.73	0.27	0.16	0.05	0.15	0.09	0.1	0.49	0.13	0.31	1.52	0.97	1.3	3.26	2.79	2.16	0.51	0.97	0.48	1.84	1.55	3.32	3.35	1.64	1.68	1.82	1.63
LOC_Os01g43895	9.04	6.68	6.88	10.5	10.66	11.96	3.29	2.61	2.44	10.19	9.85	11.03	11.09	13.96	3.88	3.55	3.12	7.08	6.23	5.19	7.52	8.86	8.13	1.61	1.89	1.87	7.78	9.23	9.07	11.96	10.36	11.68	3.18	3.01	2.99	5.28	4.59	9.06	10.02	8.48	1.81	2.65	1.95
LOC_Os01g43940	0	0	0	0	0	0	0	0	0	0	0	0	0	0	0	0	0	0.1	0.24	0.05	0.46	0.58	0.34	0.12	0.03	0.08	0	0	0	0	0	0	0	0	0	0	0.06	0.02	0	0.07	0	0.01	0
LOC_Os01g44040	7.44	7.46	6.93	6.65	6.13	7.15	4.4	4.98	4.2	7.63	8.32	4.63	4.71	5.33	5.11	5.06	4.62	27.23	23.91	22.38	91.57	75.82	69.06	22.62	13.84	19.6	5.36	5.8	5.69	3.68	4.56	5.14	4.92	5.07	5.36	18.1	16.39	13.34	9.81	13.02	13.2	13.56	11.58
LOC_Os01g44050	711.6	614.63	588.59	543.34	592.04	449.18	7.19	5.56	5.51	6.64	6.1	6.9	8.67	6.64	7.58	5.86	5.84	4.39	4.07	4.08	4.68	5.2	6.09	4.41	3.9	3.83	5.07	4.97	6.75	87.96	32.55	12.93	5.68	4.3	4.86	4.67	4.32	5.62	4.93	8	5.73	6.95	6.47
LOC_Os01g44069	0.2	0.28	0.43	0.45	0.37	0.51	0.11	0.09	0.15	0.4	0.6	0.79	1.06	0.62	0.32	0.19	0.32	5.93	6.39	8.07	3.53	2.84	3.86	8.49	11.13	6.11	0.42	0.51	0.34	0.47	0.64	0.86	0.12	0.17	0.24	22.71	15.94	78.03	76.43	33.05	22.63	24.58	15.87
LOC_Os01g44090	0.47	0.15	0.14	0.14	0.29	0.42	0.13	0.19	0.36	0.15	0.27	0.5	0.31	0.62	0.38	0.28	0.15	2	1.57	1.18	4.51	2.49	3.27	2.63	1.44	1.38	0	0.27	0.51	0.6	0.36	0.49	0.15	0.11	0.06	1.34	1.29	1.63	2.3	1.86	1.3	0.71	1.12
LOC_Os01g44100	0.1	0.14	0	0	0.09	0.05	0	0	0	0	0	0	0	0	0	0	0	0.87	0.11	0.54	3.57	2.38	2.36	0.12	0	0	0	0	0	0	0	0	0	0	0	0.46	0.86	1.75	1.56	1.51	0	0	0
LOC_Os01g44120	0.56	0.79	0.35	1.53	1.15	1.09	0.58	0.95	1.42	0.19	0	0.08	0.11	0.11	0.04	0	0	0.13	0	0	0	0	0	0	0	0	0.06	0	0	0.21	0.22	0.45	0	0	0	0.17	0.26	0.34	0.27	0.51	0.04	0.22	0.08
LOC_Os01g44130	0	0	0	0	0	0	0	0	0	0	0	0	0	0	0	0	0	0.68	1.02	0.77	8.15	7.08	5.06	1.19	0.78	1.28	0	0.03	0	0	0	0	0	0	0	0.03	0.13	0.03	0.07	0.15	0.19	0.15	0.15
LOC_Os01g44140	0	0	0	0	0	0	0	0.05	0	0	0.02	0	0	0	0.02	0	0	0.62	0.17	0.18	0.57	1.03	0.72	0.35	0.19	0.39	0	0	0	0	0	0	0	0	0	0.22	0.14	1.25	1.04	0.35	0.73	0.9	0.94
LOC_Os01g44170	2.88	2.49	3.41	0.43	0.75	0.4	6.22	6.13	6.46	4.18	3.59	0.34	0.38	0.27	5.22	5.03	4.71	3.09	2.47	3.08	0.92	0.85	1.15	4.7	4.66	5.65	3.91	3.72	3.92	0.09	0.44	0.28	6.04	5.39	5.91	3.58	3.11	0.72	0.75	0.64	5.1	4.31	5.45
LOC_Os01g44190	4.23	2.81	5.95	3.03	2.48	2.14	2.85	4.43	3.73	3.45	2.4	1.82	3.51	2.46	2.86	2.99	2.21	5.93	4.6	5.62	2.39	2.41	3.23	7.4	4.12	8.59	3.04	2.96	2.67	5	2.35	3.54	3.41	2.73	4.21	2.55	2.68	1.86	1.23	2.66	2.92	3.2	3.16
LOC_Os01g44200	0.31	0.25	0.17	0.11	0.22	0.19	0.53	0.57	0.49	0.41	0.46	0.16	0.2	0.18	0.3	0.31	0.33	0.26	0.18	0.19	0.3	0.22	0.22	0.23	0.19	0.15	0.38	0.37	0.44	0.16	0.3	0.21	0.39	0.41	0.35	0.25	0.16	0.14	0.1	0.12	0.26	0.18	0.23
LOC_Os01g44250	18.46	19.75	23.6	27.76	28.47	26.71	2.75	4.22	4.8	2.31	2.44	5.72	5.36	5.07	0.86	0.64	1.04	2.18	3.09	2.91	2.57	3.13	3.41	2.08	0.89	1.38	3.83	3.01	4.18	13.65	13.41	20.87	1.37	1.45	1.64	1.87	1.92	4.44	5.53	3.29	1.1	1.49	1.09
LOC_Os01g44310	5.4	5.49	5.16	5.4	6.26	5.69	7.11	7.24	6.19	11.01	10.12	5.12	5.7	5.51	7.95	7.94	7.33	20.2	19.3	18.01	34.45	29.46	32.08	16.73	12.41	14.3	9.44	8.65	8.29	2.88	3.73	5.08	9.3	9.67	9.38	25.34	17.21	27.55	15.59	16.44	20.91	20.01	15.56
LOC_Os01g44330	0	0	0	0	0	0.02	0	0	0	0.03	0	0	0.12	0	0.04	0	0	0.62	0.63	0.47	1.6	1.32	1.84	0.35	0.16	0.26	0	0	0	0	0	0	0	0	0	1.25	1.12	1.79	1.72	1.68	0.85	0.49	0.95
LOC_Os01g44360	0	0	0	0	0	0	0	0	0	0.06	0	0	0.05	0.14	0.12	0	0.05	0.08	0	0.04	1.43	0.42	0.57	0.2	0.04	0.19	0	0	0	0	0	0.05	0	0.06	0.05	0	0.2	0.19	0.39	0.18	0.2	0	0.12
LOC_Os01g44390	43.59	47.43	43.25	33.5	37.75	25.22	102.12	84.17	61.11	214.29	196.09	78.4	90.94	72.58	104.02	140.2	185.49	17.52	17.71	18.23	18.6	20.71	14.89	11.06	10.01	5.81	152.93	187.11	142	81.78	87.5	82.94	206.5	182.82	171.87	44.45	33.92	23.05	29.51	39.26	51.05	37.58	64.9
LOC_Os01g44394	0.57	0.55	0.35	0.56	1.67	0.82	1.52	2.31	1.93	3.09	3.18	1.47	1.79	2.05	3.95	3.43	3.2	9.38	10.75	8.54	11.47	12.88	13.59	8.66	6.59	8.91	2.65	3.73	3.12	1.06	0.85	1.02	2.49	2.77	3.51	14.89	12.77	25.84	17.71	7.38	17.2	17.84	14.92
LOC_Os01g44430	2.37	1.26	1.21	2.06	1.85	1.97	5.85	4.69	5.15	8.04	8.52	2.29	3.47	3.52	9.98	8.79	10.11	2.56	11.48	16.39	0	0.04	0.01	5.98	34.6	5.49	4.07	5.23	4.3	0.95	0.71	0.45	6.21	8.74	9.33	12.56	19.57	8.95	4.37	31.37	12.27	15.13	16.3
LOC_Os01g44950	0.83	1.05	0.86	0.87	0.85	0.72	0.81	0.47	0.68	0.36	0.91	0.35	0.31	0.19	0.35	0.49	0.66	0.1	0.18	0.1	0.05	0.03	0	0.15	0.12	0.02	1.04	1.14	0.72	0.69	0.53	0.19	0.54	0.77	0.53	0.1	0.22	0.02	0.02	0.09	0.06	0.05	0.07
LOC_Os01g44960	0.19	0.58	0.33	0.86	0.18	0.2	0.17	0.24	0.64	0.41	0.38	0.4	0.4	0.9	0.54	0.32	1.04	3.25	3.28	3.23	8.5	5.47	6.42	2.85	3.63	3.38	0.4	0.16	0.29	0.23	0.38	0.32	0.86	0.72	0.3	7.44	7.12	4.22	5.74	6.98	4.84	4.77	5.09
LOC_Os01g44970	0.03	0	0.07	0.13	0.03	0.09	0	0.06	0.02	0.13	0.14	0.29	0.4	0.14	0.08	0.28	0.14	0.48	0.35	0.46	9.54	5.49	5.09	1.72	0.87	0.67	0.05	0.03	0.21	0.09	0.11	0.19	0.15	0.09	0.1	7.23	2.76	24.52	17.59	6.95	7.52	6.73	5.95
LOC_Os01g44980	1.76	1.2	2.35	1.47	1.24	1.38	4.55	2.8	3.15	9.02	10.15	3.24	3.21	2.57	8.33	9.41	8.29	3.35	3.55	2.79	1.62	1.29	2.04	3.4	3.78	2.71	7.48	9.33	9.17	1.37	1.53	1.97	8.5	8.27	8.76	2.44	3.65	1.01	0.96	0.86	3.26	2.92	3.44
LOC_Os01g45020	4.4	4.64	4.45	2.99	3.71	2.09	2.44	2.89	2.58	2.38	2.34	0.99	1.15	0.99	2.41	2.27	2.27	3.78	3.34	3.29	3.9	4.56	3.8	3.37	2.32	2.91	1.75	1.83	1.96	0.88	0.89	0.78	2.99	3.73	2.79	3.52	2.82	3.12	1.63	2.16	3.69	3.59	2.89
LOC_Os01g45030	0.37	0.5	0.35	0.41	0.42	0.41	0.5	0.55	0.48	1.12	1.26	0.32	0.45	0.21	0.73	1.01	1.06	0.25	0.43	0.34	0.25	0.3	0.31	0.24	0.18	0.24	1.19	0.77	0.88	0.22	0.22	0.27	1.17	0.96	0.92	0.36	0.28	0.34	0.05	0.16	0.4	0.39	0.37
LOC_Os01g45040	0.06	0.04	0.38	0.31	0.23	0.29	0.19	0.08	0.41	0.42	0.87	0.2	0.25	0.19	0.31	0.34	0.26	0.25	0.03	0.09	0.11	0.12	0.11	0.04	0.58	0.22	0.32	0.47	0.62	0.1	0.08	0.26	0.68	0.66	0.5	0.12	0.08	0.22	0.07	0.3	0.52	0.19	0.33
LOC_Os01g45070	51.3	27.21	27.21	35.32	41.59	45.11	88.73	88.28	83.25	114.23	124.08	43.68	57.41	62.63	106.69	101.4	97.05	28.02	23.93	17.58	13.82	15.95	9.49	22.7	26.84	26.02	53.93	74.46	51.59	19.66	25.67	20.09	64.38	96.9	92.43	32.09	25.76	14.49	12.84	21.16	26.43	36.18	50.36
LOC_Os01g45090	2.85	2.01	1.16	0.26	0.77	0.35	1.27	0.89	0.81	0.1	0.2	0.06	0.32	0.44	0.27	0.61	0.24	1.34	0.95	2.03	0.29	0.22	0.32	2.15	5.33	0.99	0.15	0.21	0.17	0.17	0.13	0.32	0.39	0.24	0.29	4.75	4.46	13.33	19.53	15.7	8.45	8.46	14.28
LOC_Os01g45110	62.22	44.82	30.86	17.52	15.89	12.66	6.58	13.2	23.31	0.09	0.16	0.04	0.18	0.15	0.21	0.1	0.14	1.7	1.66	1.54	0.61	0.83	1.01	1.63	1.8	1.63	0.34	0.17	0.24	2.4	1.81	1.43	0.09	0.24	0.3	4.84	5.27	11.21	9.22	15.58	5.5	6.35	6.78
LOC_Os01g45140	7.01	7.04	5.49	4.19	3.67	2.43	24.3	18.98	22.82	14.39	13.88	10.21	6.31	9.43	29.38	25.55	27.43	3.1	2.92	2.88	0.45	0.26	0.35	5.33	5.98	5.9	8.36	6.7	9.86	8.94	8.14	7.16	15.74	18.07	15.03	3.91	4.09	0.17	0.45	0.22	7.26	7.94	7.78
LOC_Os01g45200	17.38	17.05	16.04	21.16	17.95	14.58	15.91	16.66	15.36	10.49	10.39	26.87	27.06	26.7	16.5	13.68	13.75	17.1	17.13	17.52	40.23	43.03	41.02	13.39	9.32	14.83	10.11	9.01	10.92	26.05	28.65	29.95	9.13	9.91	9.2	10.41	8.81	13.86	20.64	14.29	7.44	7.74	7.92
LOC_Os01g45274	2087.5	1854.87	2028.91	2451.68	2398.25	3028.88	3028.66	1257.21	1026.62	3935.13	4004.13	11486.6	10950.4	10514.4	5036.96	5248.74	5334.81	412.77	437.89	518.41	75.41	84.85	91.48	433.37	711.99	454.6	4666.42	4496.54	4750.5	6831.23	6035.01	4599.74	3581.51	2888.5	3199.27	985.99	1150.78	520.94	818.95	1201.27	788.02	844.4	1048.56
LOC_Os01g45290	1.36	1.6	1.31	2.4	2.46	1.97	0.16	0.13	0.06	0.8	1.05	1.98	2.45	1.82	0.24	0.23	0.21	2.33	2.14	2.05	5.59	6.89	5.9	0.52	0.24	0.35	1.24	0.8	1.02	2.79	3.13	2.5	0.16	0.21	0.16	1.46	1.34	2.53	1.38	2.73	0.18	0.25	0.2
LOC_Os01g45320	0	0	0	0	0	0	0	0	0	0	0	0	0	0	0	0	0	0.17	0.12	0.18	0.25	0.19	0.32	0	0	0.05	0	0	0	0	0	0	0	0	0	0	0	0	0.07	0.44	0	0.02	0
LOC_Os01g45350	0.06	0.04	0	0.03	0.13	0	0	0.35	0.06	0	0.03	0.05	0.19	0	0.11	0.14	0.03	14.41	26.72	30.63	0.34	0.96	1.94	21.76	56.33	19.34	0.37	0.04	0.51	0.14	0.14	0.3	0.06	0.16	0.27	15.15	32.14	13.48	44.8	57.54	10.99	15.16	18.45
LOC_Os01g45370	8.07	8.14	8.69	7.19	7.59	6.54	14.75	12.94	11.6	32.78	31.68	12.12	11.36	12.11	28	29.94	27.44	5.79	6.35	7.43	5.15	4.89	5.09	5.31	5.42	5.36	24.59	22.91	24.58	6.66	7.09	6.96	34.01	31.02	30.55	8.17	8.02	5.57	4.79	4.79	8.4	8.75	9.53
LOC_Os01g45400	0	0	0.11	0	0	0.16	0	0.3	0.6	0	0.18	0.07	0.21	0	0.24	0.24	0.29	0	0	0	0.97	1.04	0.46	0	0	0	0	0	0	0	0	0.47	0	0	0	0	0.19	0	0.08	0.18	0	0.14	0.08
LOC_Os01g45430	0	0	0	0	0	0	0	0	0	0	0	0	0	0	0	0	0	0	0.09	0	0.47	0.89	0.75	0	0.09	0	0	0	0	0	0	0	0	0	0	0	0	0	0	0.03	0.04	0	0
LOC_Os01g45439	33.96	30.44	34.7	31.6	30.71	29.03	31.57	33.56	29.11	9.79	9.24	19.08	20.38	21.6	16.08	14.3	15.8	9.54	10.02	10.11	11.28	11.74	12.6	10.47	9.17	10.15	13.84	16.62	14.21	26.07	35.98	36.41	11.7	13.01	12.18	12.63	9.4	11.31	9.95	10.82	11.71	11.34	11.06
LOC_Os01g45450	1.03	1.55	2.18	2.03	2.27	1.88	1.25	1.96	3.21	1.72	1.47	1.05	0.54	0.92	0.81	0.72	0.43	0.82	0.75	0.4	2.84	2.89	2.74	0.95	0.32	0.95	0.28	0.4	0.61	0.72	0.52	0.51	0.76	0.67	0.35	0.97	0.59	3.12	2.99	0.68	2.36	2.35	1.45
LOC_Os01g45460	17.95	12.48	14.25	15.21	17.09	21.13	14.68	11.46	10.08	0.18	0.14	3.99	5.23	4.52	0.99	0.68	0.61	4.75	3.25	3.48	7.11	6.57	7.71	3.19	1.37	4.12	0.46	0.81	1.03	7.77	10.98	10.41	0.33	0.31	0.45	2.63	1.55	4.41	1.89	2.16	2.42	3.3	2.42
LOC_Os01g45520	0.56	0.74	0.59	0.53	0.4	0.43	0.35	0.23	0.3	0.52	0.8	0.37	0.31	0.31	0.36	0.3	0.42	0.13	0.29	0.15	0.14	0.07	0.06	0.1	0.15	0.19	0.95	0.55	0.48	0.19	0.44	0.51	0.49	0.56	1.07	0.45	0.22	0.21	0.16	0.16	0.78	0.72	0.49
LOC_Os01g45530	3.3	3.47	3.84	3.21	2.81	2.32	8.19	8.54	11.89	20.49	19.07	3.51	4.34	4.6	16.82	15.53	14.81	17.98	16.31	18.17	10.02	13.21	14.91	14.27	12.75	17.91	10.14	12.55	12.15	3.19	2.65	2.86	15.54	18.17	18.08	20.09	20.62	18.46	14.29	9.86	22.33	21.34	19.57
LOC_Os01g45550	1.73	1.51	0.8	1.91	2.23	3.05	0.77	0.89	0.9	0.41	0.5	1.24	1.36	1.24	0.52	0.3	0.21	14.34	14.89	14.41	23.86	18.7	22.37	13.96	14.69	14.82	0.55	0.36	0.32	1.73	1.76	1.38	0.18	0.24	0.12	11.75	11.67	20.54	20.81	16.84	12	12.51	11.96
LOC_Os01g45580	0	0	0	0	0	0	0	0.01	0	0	0	0	0	0	0	0	0	0	0	0	0	0	0	0	0	0	0	0	0	0	0	0	0	0	0	0.03	0.06	0.12	0.02	0.02	0	0	0
LOC_Os01g45620	7.49	7.26	8.42	7.1	8.31	6.32	5.72	6.14	6.93	7.32	7.59	4.27	5.14	3.39	6.09	5.46	5.28	25.03	38.15	38.81	12.22	12.55	13.55	26.93	47.87	28.87	5.9	5.18	5.66	5.51	6.86	7.31	6.05	6.6	7.21	18.83	32.84	11.52	17.36	47.27	13.8	18.42	20.36
LOC_Os01g45624	0	0	0	0	0	0	0	0	0	0	0	0	0	0	0	0	0	0.37	0.23	0.31	0	0.07	0.06	0.39	0.22	0.37	0	0	0	0	0	0	0	0	0.06	0	0	1.1	0.39	0	0.15	0.6	0.05
LOC_Os01g45640	35.27	43.71	25.88	16.05	14.93	19.77	24.53	31.21	45.73	3.08	3.54	2.13	1.9	2.45	1.9	2.43	1.2	22.1	22.68	24.15	22.7	18.35	21.6	20.91	24.15	22.57	2.87	1.59	2.97	3.99	3.42	7.3	2.61	2.74	1.4	108.14	80.68	66.53	73.8	52.64	85.32	78.21	76.45
LOC_Os01g45650	0	0	0	0	0	0	0	0	0	0	0	0	0	0	0	0	0	0.03	0	0	0.12	0.21	0.23	0.16	0	0.11	0	0	0	0	0	0	0	0.09	0	0	0	0	0	0	0	0	0.06
LOC_Os01g45700	1.6	1.25	1.96	1.68	2.25	1.9	1.73	0.98	1.56	0.2	0.15	3.7	4.35	3.59	0.82	0.52	1.15	10.49	8.49	10.63	73.95	59.12	44.63	9.18	11.17	7.49	0.7	0.86	0.4	2.85	3.29	3.21	0.4	0.24	0.11	12.74	12.39	45.03	47.34	24.19	13.73	14.33	12.71
LOC_Os01g45730	0	0	0	0.04	0	0	0	0	0	0	0.04	0	0	0.03	0	0	0	12.92	4.59	8.76	183.98	175.68	148.24	8.48	3.24	7.65	0	0.06	0	0.12	0.05	0.09	0	0.26	0.18	13.26	8.75	5.32	5.81	3.69	4.86	3.78	6.61
LOC_Os01g45750	149.28	155.4	179.01	163.82	166.52	161.81	156.4	138.99	145.42	42.82	40.82	166.09	165.48	161.73	83.07	78.37	75.64	49.42	45.05	49.11	127.73	125.55	127.54	59.43	52.45	60.37	90.72	99.14	110.36	184.73	196.73	211.62	56.56	56.8	56.99	75.53	85.69	103.83	92.49	124.4	50.56	47.57	45.3
LOC_Os01g45800	0.01	0	0.03	0.07	0.04	0.07	0.05	0.1	0.22	0.11	0.06	0.08	0.02	0.08	0.04	0.21	0.09	0.35	0.18	0.23	0.15	0.12	0.12	0.32	0.22	0.46	0.05	0.04	0.02	0	0.06	0.1	0.11	0.02	0.04	0.15	0.14	0.12	0.09	0.16	0.19	0.38	0.19
LOC_Os01g45810	0.07	0.09	0.06	0.08	0.11	0.08	0.15	0.07	0.15	0.13	0.12	0.02	0.02	0.02	0.02	0.2	0.16	0.16	0.26	0.31	0.04	0.08	0.1	0.59	0.29	0.51	0.09	0.07	0.03	0.07	0.05	0.12	0.12	0.17	0.07	0.07	0.04	0.07	0	0.04	0.29	0.2	0.12
LOC_Os01g45830	47.49	39.26	25.52	30.65	41.41	26.95	5.9	5.42	7.8	88.08	97.15	3.1	2	2.21	24.05	24.41	32.27	6.33	7.29	6.95	1.74	2.09	2.2	5.09	6.64	5.96	32.52	30.82	30.05	3.21	1.56	2.2	77.52	81.41	75.95	17.03	14.32	6.42	5.84	4.49	21.83	21.86	22.85
LOC_Os01g45840	1.13	1	0.38	0.74	1.26	0.72	0.34	0.23	0.3	5.09	6.64	0.02	0.06	0.04	2.11	2.01	1.88	0.98	1.03	1.15	0.34	0.33	0.22	0.77	0.71	0.59	1.76	1.12	1.13	0	0	0.05	4.37	3.39	4.12	1.24	1.33	0.32	0.02	0.19	1.96	1.81	2.15
LOC_Os01g45900	19.55	19.59	22.36	22.9	19.51	20.46	13.88	15.08	16.6	7.14	7.61	27.34	23.14	19.89	9.91	9.35	8.36	7.62	6.44	6.17	15.73	16.29	13.3	7.64	5.52	7.45	9.59	7.64	8.43	20.7	20.25	22.43	6.82	7.89	8.21	5.3	5.58	7.83	12.45	11.98	5.66	5.69	7.03
LOC_Os01g45914	10.37	10.9	13.42	27.76	20.82	32.06	10.43	3.42	3.92	152.35	94.12	74.37	155.83	99.88	125.37	205.94	79.26	1.12	1.99	2.32	3.13	3.93	2.71	10.76	10.53	8.91	558.59	389.02	252.28	186.17	166.32	77.98	78.17	64.66	104.24	32.88	13.55	56.61	23.22	24.01	17.09	58.65	246.68
LOC_Os01g46020	9.66	8.48	7.48	7.63	7.74	7	8.75	9.33	7.8	10.31	9.84	4.14	3.39	3.55	8.49	8.49	8.7	3.51	5.1	4.02	1.87	1.97	2.87	3.08	3.57	3.26	8.67	9.18	9.84	4.94	8.07	6.25	11.18	13.7	10.13	4.32	3.91	2	1.71	2.3	4.82	3.59	4.43
LOC_Os01g46030	0.15	0.31	0.39	0.5	0.29	0.27	0.06	0.03	0.08	0	0.17	0.86	0.85	0.98	0.14	0.17	0.11	0.46	0.37	0.26	0.49	1.22	0.53	0.38	0.37	0.22	0.07	0.14	0.04	0.84	1.1	0.73	0	0	0	0.09	0.15	0.14	0.36	0.04	0.28	0.08	0.16
LOC_Os01g46040	2.21	1.97	1.43	0.28	0.24	0.16	2.57	3.05	4.48	1.38	1.11	0.09	0.42	0.19	4.28	3.6	2.67	4.18	3.93	3.15	2.92	2.88	3.39	5.16	3.81	4.54	0.75	0.77	0.92	0.37	0.16	0.26	2.32	2.72	2.26	3.86	3.63	13.97	10.49	1.81	11.76	11.93	8.74
LOC_Os01g46050	0	0	0.14	0	0	0.22	0	0	0	0	0	0.1	0	0	0.21	0	0	1.28	2.46	0.72	0.13	0	0.12	0.52	1.72	2.33	0	0.16	0	0.35	0	0	0.36	0.15	0	0	0.13	0	0.22	0.24	0	0.09	0.1
LOC_Os01g46060	5.01	4.99	4.59	3.21	3.62	3.99	8.79	9.44	7.51	10.18	11.53	6.16	5.71	6.65	12.21	13.16	10.64	8.32	7.73	8.91	6.7	6.42	7.46	7.67	6.79	7.35	10.91	10.9	9.95	3.07	3.11	2.8	12.06	12.63	12.07	10.88	9.86	11.68	8.11	6.12	11.31	11.24	10.29
LOC_Os01g46080	14.21	13.4	13.54	14.11	14.14	14.11	4.98	5.91	6.37	5.47	4.79	4.77	5.13	5.79	3.9	3.9	3.69	12.12	13.69	12.15	8.53	8.76	10.03	15.81	12.21	16.56	4.79	3.78	4.3	5.28	5.05	5.66	4.5	3.97	4.35	9.27	10.82	9.83	12.3	12.6	8.28	10.49	11.34
LOC_Os01g46120	1.31	1.28	2.21	1.79	2.79	1.96	2.52	0.95	1.73	13.14	13.1	3.63	4.08	2.94	7.12	6.6	11.96	22.7	26.48	23.1	16.09	19.81	17.49	24.8	14.69	26.57	10.74	5.35	8.98	3.72	2.61	2.56	13.73	12.38	13.25	9.96	9.26	5.06	5.35	5.73	6.69	6.02	7.14
LOC_Os01g46140	0.88	0.8	0.96	1.5	0.66	1.2	0.94	0.44	0.33	2.34	2.05	2.77	2.82	2.42	1.1	1.11	1.45	4.95	3.48	3.41	5.18	5.56	5.19	6.12	3.26	4.42	1.41	0.53	1.17	2.36	2.2	2.27	1.15	1.27	1.6	2.3	1.17	1.63	1.78	1.58	1.63	1.8	1.25
LOC_Os01g46200	13.2	12.92	12.26	9.09	7.99	7.83	14.61	14.63	12.59	16.34	14.28	8.46	7.76	8.01	13.53	16.39	14.97	14.55	14.86	15.34	15.13	15.82	16.27	17.27	14.17	15.6	15.31	17.31	13.72	5.95	8.93	9.52	17.71	17.54	17.02	13.43	14.23	8.37	8.84	7.84	14.52	14	13.47
LOC_Os01g46220	0	0	0	0	0	0	0	0	0	0	0	0	0	0	0	0	0	0	0	0.03	0	0.07	0.06	2.52	0.03	0.03	0.04	0	0.02	0	0	0.03	0	0	0.03	2.16	0.17	72.3	46.2	0.67	8.92	9.39	6.16
LOC_Os01g46230	0.25	0.21	0.25	0.36	0.27	0.36	0.43	0.61	0.58	3.57	4.28	0.4	0.3	0.74	2.35	2.38	2.98	6.21	5.44	6.25	3.04	3.53	3.6	5.79	4.16	5.35	2.08	2.08	1.82	0.31	0.58	0.41	2.72	2.87	3.91	2.84	2.99	1.68	0.88	1.7	3.99	4.41	4.56
LOC_Os01g46240	0.14	0.1	0.33	0.23	0.16	0.14	0.47	0.55	0.22	1.8	1.63	0.38	0.14	0.26	1.74	1.68	1.6	4.64	5.95	3.86	1.68	2.2	1.84	4.11	5.89	3.72	0.86	0.73	0.99	0.46	0.09	0.37	0.74	1.34	1.3	3.17	3.27	1.9	2.52	3.05	2.95	3.48	2.89
LOC_Os01g46250	0	0	0.04	0.03	0	0	0	0.03	0	0	0.06	0.05	0	0.02	0	0	0	7.25	7.19	7.17	2.31	2.45	2.73	8.26	9.47	8.28	0	0	0	0	0	0.06	0	0	0	1.78	2.64	3.37	3.72	3.81	3.13	3.61	4.56
LOC_Os01g46260	0.04	0.37	0.1	0.57	0.62	0.19	0.73	0.6	0.44	0.11	0.3	0.86	1.42	1.64	0.48	0.15	0.22	0.07	0.16	0.07	1.31	0.73	0.6	0.09	0.08	0.04	0	0	0.18	0.31	0.09	0.44	0.04	0	0.09	0.05	0	0.13	0.12	0.03	0.14	0.1	0.17
LOC_Os01g46270	0.18	0	0	0.15	0.2	0.07	0.04	0.09	0.04	0	0	0.36	0.23	0.42	0.18	0.04	0.04	0.5	0.16	0.14	27.53	19.42	27.82	0.09	0.07	0.66	0	0	0	0	0.23	0.29	0	0	0	0	0.04	0.08	0.04	0.03	0	0	0.03
LOC_Os01g46290	0.02	0	0.03	0.02	0.02	0.05	0.03	0.03	0.05	0	0.03	0.56	0.33	0.34	0.11	0.04	0.16	5.29	2.89	4.46	13.18	13.76	11.8	4.26	2.5	4.23	0.07	0.07	0.06	0.15	0.09	0.16	0.03	0.13	0	10.41	7.45	26.19	24.46	7.84	12.85	10.07	9.68
LOC_Os01g46320	0	0	0	0	0	0	0	0	0.06	0.05	0.09	0.02	0.04	0	0	0	0	0	0.2	0.38	0	0	0	0.57	0.33	0.16	0.02	0	0	0	0.03	0	0	0.04	0.07	0	0	0	0	0	0	0	0
LOC_Os01g46340	0	0.02	0	0	0.02	0	0	0.06	0.01	0.02	0.07	0.01	0	0.03	0.01	0.06	0.08	6.41	4.58	4.99	24.74	19.69	18.86	5.16	4.14	5.37	0	0	0.03	0	0.03	0	0.06	0.02	0.05	21.27	14.03	19.87	14.53	12.06	19.74	17.83	15.82
LOC_Os01g46350	0	0	0	0.02	0	0	0	0.03	0	0.06	0.12	0.35	0.74	0.33	0.36	0.2	0.35	5.89	3.23	2.89	22.11	19.41	13.88	3.74	5.11	4.31	0.02	0.02	0	0	0	0.03	0.04	0	0	4.56	3.6	13.42	17.14	17.99	4.1	4.67	5.91
LOC_Os01g46380	21.61	22.03	23.1	26.95	24.57	30.37	35.58	31.25	29.4	66.97	65.51	28.42	30.45	25.45	54.25	50.87	55.02	93.84	98.7	87.93	74.37	79.86	82.74	85.67	77.71	90.89	53.7	43.74	48.04	36.72	44.82	47.05	54.6	55.2	53.19	99.53	94.46	112.9	98.19	68.76	115.26	108.91	100.17
LOC_Os01g46400	0.02	0.06	0	0	0.02	0.06	0.03	0.08	0.09	0.91	0.58	0.76	1.63	0.75	0.75	0.44	0.3	22.72	15.03	17.69	43.42	38.35	39.52	19.92	13.68	18.62	0.12	0.09	0.14	0.07	0.29	0.05	0.1	0.09	0.18	19.69	15.24	28.29	30.74	16.24	22.19	20.57	19.26
LOC_Os01g46430	0	0	0	0	0.02	0	0	0	0	0	0	0	0	0	0	0	0.03	0.09	0.12	0.17	0.03	0.03	0.03	0	0.09	0.13	0	0	0	0	0	0.03	0.02	0	0	0.34	0.21	0.27	0.21	0.18	0.06	0.07	0.08
LOC_Os01g46540	0.19	0.06	0.1	0.1	0.21	0.1	0	0	0	0.02	0	0	0.06	0.02	0	0	0	0	0.04	0	0	0	0	0	0	0	0	0	0.1	0	0.02	0.04	0.04	0	0	0	0	0	0	0	0	0	0
LOC_Os01g46570	5.18	6.9	7.97	3.84	3.18	2.53	13.59	3.97	2.4	14.91	10.88	7.77	6.78	9.44	10.62	10.88	15.04	18.57	18.38	18.32	53.22	44.45	38.89	14.17	13.46	14.4	11.04	16.33	12.75	14.25	20.01	23.01	18.17	15.65	17.26	51.22	33.66	38.31	27.64	30.27	26.78	26.51	20.59
LOC_Os01g46610	78.36	89.93	90.57	81.17	78.4	75.6	86.39	87.86	96.45	187.37	180.09	52.82	49.71	52.26	112.61	106.97	111.98	256.34	273.22	256.38	312.24	304.73	300.52	276.77	240.41	287.84	125.25	118.47	121.21	57.71	67.01	73.42	158.7	166.87	162.17	328.39	317.25	263.35	272.89	240.04	280.66	282.53	259.13
LOC_Os01g46660	0.02	0.09	0.02	0.11	0.15	0.16	0	0	0	0.2	0.13	0.21	0.18	0.15	0	0	0	0.11	0.03	0.1	0.05	0	0.09	0	0	0	0.05	0.06	0.06	0.32	0.2	0.17	0	0	0	0.16	0.01	0.09	0.04	0.15	0	0	0
LOC_Os01g46670	0	0	0	0	0	0	0	0	0	0	0	0	0	0	0	0	0	0.05	0.12	0	0.45	0.21	0.49	0	0.05	0.06	0	0	0	0	0	0	0	0	0	0	0.06	0	0	0	0	0	0
LOC_Os01g46690	0.17	0.06	0	0	0	0	0.47	0	0	0.19	0.29	0.04	0	0.11	0.04	0.13	0.2	0.08	0.14	0.29	0.05	0	0.05	0	0.3	0.2	0.49	0.44	0	0	0	0	0.24	0.12	0.41	0.38	0.15	0.1	0	0.13	0.21	0.4	0.28
LOC_Os01g46720	21.41	21.22	19.17	17.46	16.41	18.63	34.06	35.68	38.86	28.75	24.32	15.04	17.89	15.18	23.73	28.12	25.99	7	6.87	6.58	6.67	6.67	7.86	7.11	5.9	8.03	61.15	67.05	44.9	16.19	17.91	16.11	33.44	37.63	34.24	10.75	8.07	8	5.81	5.15	9.13	10.3	14.22
LOC_Os01g46760	0.53	0.17	0.13	0.73	0.85	1.42	4.47	3.74	3.03	43.68	37.94	4.1	3.71	4.45	19.1	23.55	29.34	13.82	17.96	11.55	7.13	5.41	5.1	13.11	12.43	13.81	14.3	13.73	13.63	1.51	0.67	0.67	25.12	24.8	27.25	9.43	7.4	12.62	10.44	6.89	14.5	13.93	13.05
LOC_Os01g46790	0	0	0	0	0	0	0	0	0	0	0	0	0	0	0	0	0	0.51	0.66	1.25	0	0.22	0	1.36	0.78	1.19	0	0	0	0	0	0	0	0	0	0	0.21	0	0.09	0	0.33	0	0.32
LOC_Os01g46820	0.18	0.51	0.24	1.26	0.58	0.64	0	0	0	0.53	0.21	0.58	0.59	0.23	0	0	0.11	0.18	0.2	0.09	0.11	0	0.31	0.11	0	0	0.78	0.54	0.15	1.04	0.57	1.05	0.4	0	0	0	0.11	0.2	0	0.07	0	0	0
LOC_Os01g46840	0.13	0.29	0.3	0.39	0.31	0.33	0.75	0.64	0.65	1.25	1.22	1	1.38	0.98	1.53	1.07	1.69	5.74	5.42	5.02	5.1	5.82	4.76	5.07	3.97	4.42	1.73	1.78	1.13	0.64	0.57	0.94	1.09	1.41	1.06	8.09	6.81	5.26	4.12	4.28	7.15	6.35	6.73
LOC_Os01g46850	0	0	0	0	0.05	0	0	0.6	0	0.07	0.11	0	0.06	0	0.48	0.24	0.12	36.27	76.39	83.03	1.01	1.53	3.12	64.45	156.31	70.37	1.28	0.29	2.37	0	0.06	0.06	0.11	0.34	0.24	34.09	73.52	17.08	52.99	102.8	29.81	38.19	55.29
LOC_Os01g46860	0.05	0	0.03	0.02	0.02	0	0.16	0.19	0.19	0	0.18	0.04	0.06	0	0.22	0.09	0.48	0	0.02	0	0.03	0	0	0.03	0	0	0.23	0.03	0.04	0.04	0	0.1	0.33	0.31	0.43	0.49	0.46	0.03	0.09	0.1	0.22	0.23	0.11
LOC_Os01g46900	0.02	0	0	0	0.02	0.13	0	0	0	0	0	0.15	0.09	0.01	0	0	0	0.29	0.27	0.43	0	0.05	0	0.24	0.23	0.05	0	0	0.04	0	0.02	0.02	0	0	0	0.23	0.17	0.78	0.41	0.61	0.31	0.39	0.16
LOC_Os01g46910	0	0	0.1	0.08	0.05	0.05	0	0.03	0	0	0	0.25	0.35	0.23	0	0	0	0.2	0.86	0.69	0.12	0	0.06	0.21	0.12	0.09	0	0	0.08	0	0.03	0	0	0	0.06	0.16	0.09	1.63	0.31	0.09	0.64	1.41	0.65
LOC_Os01g46926	417.38	458.81	409.73	421.75	427.67	398.62	299.1	335.41	318.75	70.02	70.16	281.71	298.21	330.49	136.1	128.34	120.26	97.57	93.75	93.19	272.54	272.62	224.98	115.25	99.36	105.05	122.45	117.77	132.88	380.35	395.25	405.15	89.39	86.72	88.78	136.18	131.1	212.54	284.04	255.73	116.9	94.28	127.14
LOC_Os01g46950	0.14	0.17	0.16	0.23	0.09	0.14	0.14	0.31	0.25	0.29	0.07	0.31	0.23	0.28	0.23	0.37	0.26	2.81	2.79	2.68	13.9	11.47	10.25	2.81	1.85	3.38	0.2	0.06	0.06	0.13	0.25	0.12	0.16	0.08	0.02	11.51	8.38	11.17	10.84	8.05	10.8	9.71	8.84
LOC_Os01g46970	5.7	5.4	3.78	3.18	3.06	3.46	6.33	14.54	12.08	7.27	6.51	5.13	5.11	4.99	6.87	6.3	6.47	5.84	7.19	7.42	5.68	4.87	4.97	4.93	6.04	6.09	5.08	4.86	5	3.43	5.4	5.15	4.83	6.16	6.79	9.59	8.45	6.18	5.92	6.62	8.69	7.32	7.89
LOC_Os01g47040	0.14	0.27	0.26	0.3	0.2	0.54	0.74	0.54	0.41	1.35	0.66	0.41	0.8	0.61	1.17	1.09	1.34	2.23	2.12	1.73	1.2	2.11	1.34	1.79	1.09	1.81	0.8	0.49	0.52	0.36	0.17	0.16	1.06	0.99	0.8	1.32	0.97	1.29	1.28	0.59	0.88	1.78	1.6
LOC_Os01g47050	0.57	0.72	0.91	0.49	0.38	0.29	0.55	0.44	0.42	0.2	0.26	0.94	1.16	0.61	0.15	0.07	0.2	16.05	14.54	14.48	14.54	18.59	25.84	15.39	6.22	14.98	0.05	0.25	0.19	1.09	0.69	1.04	0.06	0.29	0.18	0.75	1.96	0.71	0.6	2.17	0.64	0.44	0.97
LOC_Os01g47070	96.46	138.02	182.6	225.19	156.12	109.99	52.91	61.6	116.43	3.39	5.28	9.84	15	11.04	4.62	6.47	5.96	5.02	6.43	6.48	0.28	1.75	0.88	17.43	22	20.81	32.4	13.62	20.43	44.1	27.74	43.74	10.16	14.05	11.28	319.47	280.76	349.07	350.67	300.74	319.92	360.61	290.39
LOC_Os01g47080	2.28	3.31	3.92	3.25	2.3	2.35	4.41	3.72	2.92	5.51	6.17	9.74	10.34	11.91	8.79	10.31	10.84	28.48	29.01	28.17	36.49	31.75	31.61	38.55	33.56	40.71	12.3	10.27	7.72	9.56	9.94	7.63	5.56	6.04	5.84	37.24	33.62	42.21	28.27	28.42	39.05	40.7	30.85
LOC_Os01g47100	0.35	0.44	0.23	0.23	0.81	0.21	0.38	0.38	0.19	0.46	0.64	0.42	0.18	0.41	0.24	0.58	0.45	0.73	0.99	1.04	0.38	0.27	0.2	0.51	0.84	0.6	0.61	0.21	0.43	0.11	0.35	0.33	1.17	0.67	0.38	0.67	0.88	0.24	0.7	0.95	0.44	0.93	0.68
LOC_Os01g47130	0.05	0.04	0.03	0.08	0.07	0	0.41	0.47	0.79	0.34	0.99	0.05	0	0.04	0.22	0.53	0.12	0.69	0.87	0.56	1.41	1.22	0.94	1.34	0.54	0.21	0.04	0	0.1	0.04	0.03	0	0.11	0.14	0.12	1.83	1.26	31.02	17.85	1.58	5.15	7.59	3.46
LOC_Os01g47180	0	0	0	0	0	0	0	0	0	0.09	0	0	0	0	0	0	0	0.9	0.67	0.53	2.93	2.44	2.81	0.46	0.29	0.33	0	0	0	0	0	0	0	0	0	1.83	0.81	1.98	1.19	0.71	1.93	2.29	2.23
LOC_Os01g47190	5.79	4.85	4	3.62	4.15	5.16	26.65	34.17	31.98	28.13	29.38	9.32	10.2	7.27	20.28	21.54	22.57	6.91	9.75	8.3	1.77	1.79	1.65	8.41	9.34	9.67	27.44	28.16	29.05	3.63	3.65	4.53	37.16	40.15	35.61	17.72	16.59	1.39	2.36	1.65	17.76	14.64	19.81
LOC_Os01g47200	3.27	2.03	2.16	3.86	3.03	2.78	3.11	3.12	3.15	7.91	8.5	3.04	4.43	3.16	6.9	6.33	7.81	14.86	13.69	13.23	22.62	18.76	18.16	14.26	11.73	15.31	4.37	4.84	5.06	2.32	1.83	1.83	4.87	7.01	5.96	16.02	15.81	18.22	14.34	11.32	13.19	12.74	13.17
LOC_Os01g47256	3.55	3.53	4.08	2.99	2.1	2.27	13.33	14.6	11.65	20.49	18.95	6.14	7.09	7.99	21.45	22.56	20.27	13.29	13.28	15.37	9.75	9.89	11.6	11.35	10.38	13.41	15.3	16.56	17.52	2.31	2.36	2.63	20.13	20.43	21.93	14.08	14.3	9.13	7.72	7.65	15.98	14.32	15.01
LOC_Os01g47280	0.87	0.12	0.35	0.33	1.12	0.44	0.05	0.26	0.23	0.13	0.25	0.08	0	0.18	0.04	0	0	1.25	0.47	0.42	4.37	5.24	1.79	0.84	0.44	0.5	0.06	0.06	0.07	0	0	0.05	0	0	0.05	1.72	1.04	8.25	4.12	2.7	1.08	1.37	1.09
LOC_Os01g47300	0.07	0.02	0	0.02	0	0.03	0	0	0.1	0	0.11	0	0	0	0.01	0.11	0.15	0.05	0	0	0.08	0	0.03	0	0.43	0.16	0.14	0.14	0	0	0.06	0	0.19	0.25	0.32	0.87	0.73	0.07	0.22	0.16	2.38	2.99	2.63
LOC_Os01g47330	42.39	21.12	26.3	22.47	20.43	19.08	45.86	37.15	48.75	123.86	144.1	23.61	21.36	21.54	144.06	135.61	174.69	49.86	38.2	30.52	18.17	17.74	18.75	43.28	56.96	50.63	43.82	44.52	36.28	18.68	17.99	16.87	83.35	130.83	129.85	35.37	31.16	19.34	26.27	26.77	39.14	53.64	90.59
LOC_Os01g47350	10.79	12.05	9.52	8.24	8.33	7.69	11.38	11.48	12.67	40.57	39.13	11.03	8.96	7.91	29.76	29.87	33.27	18.57	20.06	20.01	27.48	21.77	22.15	11.55	11.09	10.93	22.32	17.6	22.52	9.2	11.57	10.11	44.73	38.29	37.3	13.1	14.79	12.53	14.07	15.36	17.79	16.02	16.7
LOC_Os01g47370	0.14	0	0	0	0	0.14	0.17	0	1.16	3.61	4.18	9.96	22.91	14.77	8.51	3.47	2.25	0	0.45	0.26	0.65	0.53	1.09	0.17	0.14	0	4.12	1.01	2.66	0.89	1.37	0.95	0.76	0.75	0.65	0	0	0.15	0	0	0	0	0
LOC_Os01g47400	0.15	0.09	0.12	0.02	0.31	0.41	0.28	0.67	0.27	3.67	3.47	2.96	3.48	3.33	2.56	2.87	2.09	58.91	58.83	71.46	170.42	113.43	137.29	67.96	86.21	61.74	2.68	2.7	2.67	0.63	0.37	0.27	1.78	1.63	1.6	47.75	57.56	87.62	102.74	95.96	50.7	54.49	57.48
LOC_Os01g47410	23.67	30.1	26.29	36.49	36.12	32.22	23.68	24.24	23.46	24.42	22.76	45.82	47.59	44.26	27.21	24.38	25.68	76.95	74.43	71.2	40.92	49.06	49.35	81.16	53.23	81.79	27.74	26	31.47	57.32	58.08	56.87	28.12	28.12	24.88	63.25	50.32	203.85	101.13	38.01	94.96	128.4	77.5
LOC_Os01g47420	9.26	11.15	8.19	8.07	8.44	8.2	10.29	9.43	9.41	20.18	19.24	5.36	4.42	4.91	13.74	13.22	12.45	9.26	12.29	11.49	5.57	6.04	7.15	10.01	7.38	10.74	10.85	11.67	10.19	8.49	7.12	7.91	18.03	18.43	15.25	14.95	12.71	17.8	18.5	8.7	16.73	17.3	14.63
LOC_Os01g47450	13.89	12.6	13.37	14.19	15.8	16.23	15.16	16.02	14.52	41.55	41.55	24.35	25.5	24.54	33.63	31.41	30.6	12.05	11.37	12.56	11.31	11.83	11.57	7.35	8.18	7.48	33.08	35.09	34.89	16.22	17.11	18.24	31.47	31.32	31.86	14.04	13.28	12.48	12.15	14.8	11.68	12.29	12.33
LOC_Os01g47470	0.05	0.2	0.08	0.14	0.19	0.24	0.13	0.15	0.13	0.69	0.71	1.17	1	1.46	0.69	0.8	1.07	4.27	4.1	3.44	13.92	11.53	11.4	4.76	2	3.61	0.14	0.12	0.23	0.33	0.26	0.33	0.37	0.3	0.41	3.15	2.5	4.99	3.51	1.77	4.87	4.21	3.31
LOC_Os01g47510	0.41	0.34	0.15	0.05	0.03	0.04	0.96	0.56	0.68	0.23	0.18	0.02	0.02	0.01	0.33	0.17	0.34	0.11	0.21	0.06	0	0	0	0.13	0.32	0.35	0.31	0.18	0.13	0.08	0	0.1	0.35	0.43	0.35	0.22	0.26	0.04	0	0	0.73	0.73	0.63
LOC_Os01g47530	40.2	50.38	56.97	48.71	44.44	40.38	48.25	39.45	32.8	27.35	26.63	58.54	55.1	57.03	30.89	33.56	31.89	42.7	46.39	47.41	40.9	39.32	39.24	40.94	37.85	38.61	37.91	37.87	33.63	47.65	77.79	82.46	34.54	35.14	36.93	34.65	32.71	27.02	28.48	36.44	26.23	23.92	25.21
LOC_Os01g47550	2.19	3.01	3.65	3	2.95	2.5	3.24	3.03	2.43	8.62	9.37	3.49	3.63	2.8	3.88	4.56	5.15	15.82	14.99	16.43	11.26	12.82	12.8	16.98	12.98	17.7	4.54	3.65	3.74	2.32	3.34	3.12	6.22	4.91	6.17	13.89	13.43	12.75	12.6	9.66	15.03	17.12	16.45
LOC_Os01g47570	1.14	0.38	0.07	1.11	2.95	1.76	1.32	1.19	3.17	7.18	8.7	0.3	1.98	2.05	0.74	1.01	1.6	1.18	0.12	0.42	0.78	0.98	0.62	0.26	0.87	0.44	2.11	3.22	1.9	0.89	0.89	0.76	6.31	6.26	6.25	1.53	0.98	1.29	1.14	0.92	0.94	1.34	1.67
LOC_Os01g47580	0.14	0.27	0.39	0.18	0.11	0.17	0.89	1.28	2.25	0.25	0.3	0.11	0.1	0.2	0.08	0.05	0.11	2	2.53	1.82	0.2	0.25	0.36	2.07	2.25	1.79	0.21	0.65	0.06	0.28	0.22	0.23	0	0.17	0.12	0.78	1.7	0.22	0.7	2.09	0.38	0.25	0.68
LOC_Os01g47600	5.84	5.11	6.09	5.81	5.42	6.62	8.95	11.35	11.91	13.39	14.31	5.1	5.23	5.27	10.61	10.13	9.45	10.59	11.6	10.91	6.81	10.09	9.1	10.53	9.2	8.13	10.16	11.7	8.76	5.39	6.39	6.32	10.13	15.05	12.21	9.27	10.77	9.76	9.48	5.67	13.57	11.57	11.49
LOC_Os01g47610	1.42	1.02	1.08	1.8	2.28	2.15	2.51	2.61	1.89	0.94	0.85	0.56	0.69	0.84	0.87	1.2	0.85	0.52	0.7	0.85	1.5	1.82	1.4	0.81	0.5	1.37	0.84	1.61	0.79	1.6	1.43	1.94	1.06	1.26	1.2	0.57	0.37	1.17	1.83	0.98	0.88	0.64	1.61
LOC_Os01g47630	166.53	161.09	157.2	177.85	172.98	194.52	160.64	151.07	131.77	2.39	1.97	111	96.88	103.17	12.27	13.15	13.84	1.77	1.06	1.25	6.55	5.61	5.74	1.97	1.3	1.49	24.89	39.24	40.88	278.76	267.43	263.52	7.44	7.52	7.3	3.17	2.58	18.98	22.89	22.78	1.98	2.53	2.16
LOC_Os01g47635	0	0	0	0	0	0	0	0	0	0	0	0	0	0	0	0	0	0.21	0	0.03	1.77	0.9	0.64	0.26	0	0.12	0	0	0	0	0	0	0	0	0	0.04	0.04	0.12	0.07	0.1	0	0.03	0.03
LOC_Os01g47660	30.52	27.08	25.55	21.52	20.71	22.96	51.48	40.7	43.95	96.54	106.28	55.19	51.85	63.43	129.09	127.22	119.02	120.16	110.94	112.71	98.86	114.21	112.19	113.59	94.95	106.97	91.63	77.86	82.77	25.74	21.36	25.31	111.6	97.59	100.4	148.99	139.06	191.87	194.56	110.92	181.11	170.42	184.18
LOC_Os01g47690	15.25	11.84	7.54	10.48	12.19	11.98	11.58	11.53	13.73	19.76	19.77	7.01	7.8	6.55	12.1	10.41	11.61	29.88	26.49	28.45	30.73	28.39	27.9	27.65	18.83	23.66	11.71	13.14	13.82	3.92	5.08	6.26	14.97	15.3	16.17	32.26	29.77	31.1	26.24	25.6	31.93	30.53	28.83
LOC_Os01g47730	18.68	19.04	23.81	18.06	15.58	12.6	18.99	24.44	34.69	18.65	18.44	8.78	9.14	7.9	12.07	10.63	15.11	3.63	4.31	4	5.18	5	5.28	3.73	8.05	2.94	17.5	18.78	18.74	13.57	9.55	13	25.53	30.26	27.64	10.58	10.54	18.31	23.26	10.2	12.79	15.17	11.81
LOC_Os01g47740	16.45	19.75	18.82	18.32	17.57	18.26	15.91	16.09	14.94	18.67	18.1	13.65	14.03	11.45	14.19	16.04	15.37	41.63	64.47	70.73	26.43	22.44	24.49	57.38	178.52	62.38	21.16	18.6	18.29	13.45	17.52	19.49	17.88	20.24	20.12	56.93	85	30.98	50.53	99.83	52.89	65.47	69.4
LOC_Os01g47750	3.01	1.5	2.72	1.2	1.47	2.21	2.53	1.48	1.54	3.06	1.93	1.33	0.69	1.06	2.69	1.8	2.62	1.73	2.64	2.46	0.81	1.12	1.61	1.23	1.9	1.55	3	2.08	2.87	1.03	1.15	1.01	2.06	2.72	2.55	2.04	1.11	0.55	0.66	1.03	1.95	1.73	2.16
LOC_Os01g47760	24.57	18.6	21.98	26.37	21.2	25.51	12.79	18	16.33	14.2	13.6	9.25	16.29	12.44	12.57	13.08	12.72	23.08	22.22	19.14	5.01	8.29	8.18	20.44	14.64	18.71	28.44	28.68	22.1	9.94	8.66	11.95	13.81	20.2	15.45	25.12	18.15	22.76	23.94	22.8	14.56	15.4	14.57
LOC_Os01g47780	0.07	0	0.05	0.08	0.1	0	0.04	0.09	0	0.11	0.04	0.2	0.65	0.06	0.03	0.04	0	19.29	11.04	11.88	141.45	123.52	104.77	14.46	8.87	16.01	0.1	0	0	0.12	0.04	0.17	0.2	0.05	0	15.33	9.67	48.4	33.81	14.45	15.7	18.23	14.78
LOC_Os01g47810	0.32	0.36	0.36	0.37	0.54	0.54	0.73	0.67	0.4	1.78	1.7	0.59	0.76	0.87	1.43	1.71	1.15	2.22	2.34	2.46	2.76	3.18	2.71	2.41	1.76	2.09	1.18	1.05	1.17	0.75	0.71	0.84	1.23	1.1	0.98	2.34	2.25	1.7	1.45	1.76	2.55	1.77	2.76
LOC_Os01g47840	4.98	6.22	5.93	5.01	5.35	5.72	5.31	6.78	8.19	10.35	10.44	3.56	3.68	3.31	5.99	5.35	6.21	9.36	9.71	9.87	10.32	7.57	9.03	9.42	6.99	9.77	6.33	6.12	6.54	2.97	3.64	4.87	8.75	9.83	9.5	7.1	6.13	5.78	3.14	4.94	7.29	6.23	6.72
LOC_Os01g47870	0.05	0	0	0.28	0.29	0.42	0.06	0.19	0	0.23	0.12	0	0.14	0	0.2	0.1	0	0.36	0	0	0.06	0.34	0.3	0	0	0.06	0.15	0	0.04	0.09	0	0.12	0.18	0	0.06	0.13	0.06	0	0	0.06	0	0.09	0
LOC_Os01g47890	0	0	0.02	0.05	0.08	0.05	0	0	0	0.07	0.07	0.01	0.12	0.09	0	0	0	0.06	0.16	0.12	0.02	0.08	0.05	0	0	0	0	0.13	0.07	0.15	0.08	0.04	0	0	0	0	0.02	0	0	0.06	0	0	0.01
LOC_Os01g47900	0.46	0.83	0.66	0.3	0.33	0.35	1.26	1.98	1.88	1.64	1.28	0.48	0.66	0.41	2.37	2.29	1.98	0.27	0.26	0.39	0.29	0.21	0.29	0.33	0.36	0.46	1.28	1.1	1.04	0.4	0.62	0.64	1.78	1.36	2.11	0.69	0.73	0.2	0.25	0.23	0.55	0.6	0.48
LOC_Os01g47950	0	0	0	0.21	0.05	0	0	0.06	0	0.14	0.11	0.18	0.32	0.08	0.19	0.05	0.06	0.11	0.16	0.66	0	0.06	0	0.18	0.25	0	0	0	0.04	0.08	0.12	0	0.47	0	0	0.63	0.29	0.28	0.46	0.93	0.11	0.15	0.09
LOC_Os01g48000	2.49	3.07	2.55	2.74	1.84	2.21	3.4	4.68	8.88	3.22	4	0.16	0.16	0.26	2.41	2.71	1.96	0.31	0.37	0.41	0.1	0.09	0.12	0.67	1.59	0.62	2.51	1.99	2.78	0.68	0.22	0.61	4.36	4.97	6.42	7.32	6.15	0.94	1.57	1.09	8.48	8.01	6.7
LOC_Os01g48010	0.18	0.08	0.31	0.18	0.14	0.15	0.6	0.29	0.72	0.6	0.64	0.21	0.15	0.18	0.42	0.64	0.58	0.62	0.81	0.73	0.98	0.64	0.7	0.55	0.4	0.55	0.25	0.43	0.43	0.18	0.08	0.11	0.62	0.44	0.52	0.65	0.47	0.3	0.23	0.17	1.02	0.71	0.7
LOC_Os01g48020	1.36	1.78	1.96	1.51	0.91	0.59	1.85	1.78	3.19	0.92	1.09	0.27	0.28	0.17	1.19	0.78	0.65	0.79	0.98	0.99	1.24	0.99	1.2	0.84	0.98	1.08	0.99	0.71	0.91	0.19	0.32	0.46	1.43	1.55	0.96	0.87	1.21	0.36	0.35	0.38	1.26	1.11	1.23
LOC_Os01g48040	0.07	0.04	0.04	0.02	0	0	0.03	0.02	0.16	0.02	0.05	0.04	0.02	0	0.01	0	0.08	0.7	0.96	0.94	0.18	0.23	0.24	0.68	1.27	0.73	0.06	0.06	0.09	0	0.02	0.03	0.05	0.04	0	0.69	1.36	0.77	1.49	3.45	0.39	0.47	0.4
LOC_Os01g48060	2.7	2.98	2.94	3.14	3.28	3.16	3.47	3.31	2.84	9.4	10.15	4.2	3.82	4.3	5.71	6.39	6.3	12.74	11.26	11.18	22.23	19.66	19.86	8.39	5.21	7.4	6.3	5.95	6.47	3.51	3.96	4	5.83	5.4	6.01	5.71	5.9	6.93	5.56	5.53	4.5	4.94	4.45
LOC_Os01g48120	2.87	2.31	2.5	0	0	0	7.34	5.32	6.98	4.06	5.3	0	0.04	0.03	10.31	11.06	11.47	10.57	8.85	8.44	0	0	0	14.15	14	15.65	2.94	3.99	3.85	0	0	0	8.42	8.79	8.82	7.15	6.35	0	0.04	0	14.6	15.78	15.29
LOC_Os01g48130	0.32	0.14	0.23	0.37	0.36	0.2	0.36	0.27	0.23	0.4	0.7	1.14	1.08	0.62	0.72	0.46	0.52	31.29	28.7	28.36	56.7	63.94	69.96	22.09	15.13	22.57	0.39	0.36	0.3	0.6	0.61	1.03	0.57	0.57	0.44	12.09	10.53	9.57	12.12	15.35	8.55	9.23	8.48
LOC_Os01g48200	8.58	7.84	7.14	5.68	6.63	5.96	9.12	8.2	8.16	10.55	10.95	4.84	5.18	5.59	9.55	10.52	11.08	6.44	8.49	7.45	5.96	6.05	6.8	7.34	6.13	7.08	9.38	11.49	10.38	3.68	4.75	4.06	14.83	14.56	12.55	7.48	7.66	6.74	7.34	6.48	8.15	8.11	6.7
LOC_Os01g48210	9.44	9.27	9.64	8.05	7.68	9.56	13.29	13.5	11.63	13.07	13.2	9.72	11.1	10.4	15.08	14.26	13.93	13.81	12.65	14.34	10.66	10.24	11.79	12.31	11.66	12.74	13.29	14.98	12.53	6.43	6.26	7.09	14.4	13.96	13.98	13.15	11.33	12.14	10.07	10.32	14.94	14.68	13.49
LOC_Os01g48220	3.33	4.29	5.11	6.11	4.43	3.48	4.79	5	4.72	4.61	4.39	7.27	9.97	11.73	5.03	4.99	5.66	4.57	4.08	4.09	5.9	6.24	5.52	4.4	4.74	3.9	4.12	5.68	5.24	7.06	7.46	6.61	5.34	5.73	5.03	7.62	8.01	7.85	6	8.41	6.74	6.25	6.79
LOC_Os01g48290	0.79	0.3	0.38	2	1.64	1.01	0	0.09	0.23	0.21	0.24	0.78	1.21	0.84	0	0.21	0.17	0.85	1.17	0.82	0.6	1.01	1.14	0.17	0.21	0.08	0.1	0.11	0.29	1.05	0.36	0.08	0.16	0.1	0.43	0.73	0.43	0.73	0.89	0.21	0	0.12	0.13
LOC_Os01g48300	70.75	65.68	58.53	35.95	47.63	35.99	166.59	168.62	191.5	244.48	231.02	44.87	49.5	46.27	190.34	188.76	187.5	29.71	32.36	32.98	9.09	8.95	10.37	33.35	40.94	33.53	191.75	209.57	228.61	29.16	32.06	32.09	262.16	267.58	248.11	69.14	63.57	12.81	12.3	12.5	78.4	77.82	79.77
LOC_Os01g48339	0.69	1.16	1.27	1.77	1.36	1.37	0	0	0	0.97	1.16	1.17	1.67	1.8	0	0	0	2.71	3.55	3.16	4.42	3.6	3.47	0.04	0	0	0.9	0.49	0.83	2	1.86	1.87	0	0	0	2.15	1.5	3.5	4.2	3.01	0	0	0
LOC_Os01g48380	16.32	15.61	16.41	17.73	18.25	19.35	47.03	53.76	55.53	116.81	113.2	25.44	26.51	24.57	132.03	138.46	127.31	30.3	30.84	32.72	14.2	13.1	14.97	36.88	36.35	34.53	81.86	77.54	83.04	13.08	14.95	16.69	154.41	150.65	145.33	35.37	36.15	15.13	11.85	15.85	56.34	56.28	51.61
LOC_Os01g48410	0.16	0.11	0.06	0.14	0.13	0.05	0.12	1.61	0.22	0.66	0.86	0	0.15	0.08	1.73	3.38	2.82	73.32	163.03	196.66	0.35	0.68	0.33	122.5	605.77	124.04	22.18	3.92	41.47	0.11	0.38	0.3	2.45	5.7	9.55	156.81	277.16	215.88	344.7	417.81	111.22	157.56	163.11
LOC_Os01g48430	0	0	0	0	0	0	0	0	0	0	0	0	0	0	0	0	0	0	0	0.03	0.4	0.17	0.04	0	0	0	0	0	0	0	0	0	0	0	0	0	0	0.08	0.04	0.05	0.03	0	0
LOC_Os01g48440	12.97	15.59	15.75	17.36	15.43	14.97	9.33	10.6	11.02	15.03	14.64	13.57	15.15	12.66	9.86	10.19	10.89	52.21	46.24	43.76	155.4	150.39	134.26	39.09	22.55	34.68	13.34	12.42	12.17	11.11	12.8	14.65	12.76	13.9	12.41	22.48	19.73	22.01	21.63	27.4	16.59	15.43	15.94
LOC_Os01g48500	6.15	3.67	3.89	2.06	3.77	4.19	28.54	19.32	16.82	119.56	115.52	14.18	15.13	12.47	97.18	92.73	87.91	16.43	16.38	15.11	1.54	2.81	1.71	14.48	16.4	14.81	45.24	49.7	49.72	5.29	4.61	2.66	86.83	99.24	93.77	13.48	12.95	2	2.79	2.82	20.11	26.99	29.77
LOC_Os01g48525	0	0	0	0	0	0	0	0	0	0	0	0	0	0	0	0	0	0	0	0	1.24	0.26	0.31	0	0	0	0	0	0	0	0	0	0	0	0	0	0	0.04	0	0	0	0	0
LOC_Os01g48530	0	0.05	0	0	0	0.04	0	0	0	0	0	0	0.3	0.65	0	0	0	0.04	0.04	0.04	0	0.05	0	0	0	0.09	0	0	0	0	0	0	0	0	0	0	0	0.13	0	0	0	0	0.07
LOC_Os01g48540	0	0.03	0	0.02	0	0	0	0.05	0	0	0.04	0	0	0.05	0.17	0.09	0.18	0.28	0.95	3.26	0.02	0.19	0.13	1.63	48.4	0.65	0.87	0.11	1.31	0	0	0	0.13	0.23	0.63	9.5	14.91	14.85	18.5	14.62	14.62	20.19	23.19
LOC_Os01g48570	0	0.03	0	0	0.02	0	0	0	0	0	0	0	0	0	0	0	0	0.85	0.58	0.82	2.78	2.03	1.52	1.1	0.44	0.77	0	0	0	0	0	0	0	0	0	0.03	0.03	0.08	0	0.03	0.04	0.04	0.11
LOC_Os01g48620	9.64	15.04	17.26	20.13	11.94	10.33	5.76	7.01	12.36	2.43	2.58	0.45	0.49	0.32	1.8	2.46	4.05	0.01	0.06	0.03	0.02	0.02	0	0.02	0	0.05	6.59	9.12	5.06	1.9	2.19	3.77	7.88	8.3	8.63	0.78	0.35	0.18	0.21	0.13	0.58	0.93	0.48
LOC_Os01g48640	20	26.57	32.59	20.32	17.47	16.5	59.03	54.14	67.13	36.02	36.52	14.67	10.9	12.16	30.91	38.1	44.39	0.5	0.43	0.73	0.1	0.03	0.13	0.22	0.19	0.61	62.05	61.65	57.91	20.63	17.08	16.7	62.01	59.47	60.86	4.5	4.09	0.91	1.48	1.2	5.61	6.93	6.03
LOC_Os01g48690	90.63	89.59	110.11	95.33	98.37	90.85	60.72	50.58	56.51	321.12	326.48	141.92	109.91	107.05	236.12	262.16	258.9	74.45	75.47	88.28	56.12	57.24	58.09	55.54	69.02	53.02	204.13	178.63	197.09	103.85	95.82	105.51	289.13	265.2	257.21	86.75	109.13	82.25	108.84	99.73	112.31	103.96	116.57
LOC_Os01g48700	0.83	0.45	0.34	0.89	0.97	1.06	1.47	0.97	0.71	2.89	2.74	1.13	0.7	0.93	1.05	1	1.16	4.66	6.93	5.48	6.32	5.19	5.54	4.32	2.97	5.38	2.33	1.74	2.4	1.04	1.63	1.59	2.09	3.18	1.83	4.26	3.93	3.74	3.22	3.56	2.95	2.87	2.57
LOC_Os01g48720	2.89	3.35	4.83	3.13	3.47	2.55	10.71	9	9.15	16.54	20.04	5.7	6.7	5.11	17.07	17.44	16.59	23.38	20.27	21.9	15.77	17.16	19.28	20.67	16.88	19.29	16.03	14.45	14.59	3.16	3.65	4.31	17.1	15.06	18.12	18.99	17.27	15.35	10.35	11.14	22.74	20.84	21.45
LOC_Os01g48760	17.36	13.77	17.96	7.25	9.21	8	20.13	18.53	21.66	15.5	17.84	5.21	6.61	5.88	18.34	18.83	19.24	26.53	26.28	25.19	12.1	14.46	13.05	29.29	25.44	30.96	11.15	14.01	13.74	6.88	7.4	6.75	20.08	20.34	19.6	25.1	21.41	13.04	16.28	12.02	34.04	34	37.66
LOC_Os01g48770	16.49	19.03	18.15	14.45	14.34	14.42	29.16	26.4	24.96	40.64	47.71	29.2	32.52	37.95	59.22	59.28	54.49	50.06	49.67	49.06	47.54	45.07	52.46	43.26	32.21	40.81	46.37	41.16	42.52	17.01	14.44	19.08	52.17	36.55	42.4	61.22	56.48	90.42	90.81	54.42	72.97	66.29	68.95
LOC_Os01g48790	41.76	38.76	39.83	36.07	38.16	32.12	39.18	39.7	34.71	14.71	14.76	24.01	26.93	28.65	19.5	18.34	17.96	28.63	29.23	27.8	34.77	35.87	35.05	28.87	21.65	26	15.63	19.39	16.83	24.4	36.82	33.52	12.32	14.16	13.37	33.16	29.81	28.08	21.68	28.73	31.52	26.09	29.81
LOC_Os01g48800	0.37	0.21	0.2	0.02	0.12	0.22	0.29	0	0.02	0.19	0.12	0.65	0.2	0.29	0.06	0.04	0.08	4.21	3.13	3.37	11.13	13.68	14.51	3.2	1.74	3.36	0.09	0.16	0.14	0.14	0.43	0.3	0.02	0.09	0	0.38	1.36	1.09	3.52	4.35	0.45	0.15	0.84
LOC_Os01g48810	21.46	17.58	13.75	35.68	35.05	35.96	21.6	24.11	17.21	16.7	22.95	13.5	21.54	21.88	14.36	14.04	14.54	26.7	15.28	14.57	16.4	21	14.02	17.52	14.53	18.07	12.42	11.26	11.55	11.34	15.69	12.76	10.16	12.86	13.41	14.99	13.74	13.44	15.65	16.56	14.79	14.25	17.91
LOC_Os01g48850	0.45	0.37	0.35	0.43	0.47	0.56	1.72	1.33	1.3	6.24	5.21	2.02	1.8	1.55	5.54	5.31	5.44	14.78	16.17	14.11	15.73	14.14	9.31	17.16	17.61	17.25	3.23	3	2.21	0.84	0.88	1.12	4.07	3.91	4.5	12.65	13.27	7.68	6.95	7.5	10.17	10.93	13.04
LOC_Os01g48874	2.98	3.37	3.37	2.11	1.61	2.08	3.68	3.96	3.86	39.93	34.77	1.1	1.05	1.21	22.09	19.49	26.75	1.53	1.95	1.98	0.37	0.38	0.32	1.31	3.31	1.44	24.73	21.71	18.65	1.3	1.4	1.38	45.88	41.89	43.22	6.61	6.79	0.7	1.01	0.82	7.08	7.82	8.12
LOC_Os01g48900	0.06	0.16	0.06	0	0.01	0	0.14	0.09	0.09	0.14	0.14	0.03	0.05	0.02	0.07	0.08	0.12	4.42	3.22	3.93	4.09	4.79	6.21	2.12	1.1	2.37	0	0.04	0.22	0	0.04	0.02	0.28	0.08	0.12	2.65	2.08	4.66	2.94	2.38	1.8	1.69	1.42
LOC_Os01g48940	0.61	0.16	0.74	1.08	0.66	0.62	0.2	0.14	0.24	0.73	0.69	0.86	1.23	0.61	0.05	0.11	0.2	0.06	0	0	0	0	0.13	0	0	0	1.04	0.49	0.14	0.82	0.35	0.19	0.56	1.22	0.33	0.07	0	0.06	0.06	0.16	0.21	0.14	0.16
LOC_Os01g48950	12.84	18.51	26.97	16.84	11.36	12.57	10.09	13.86	17.71	2.5	3.99	7.81	7.89	4.69	3.68	4.48	2.06	2.53	2.9	3.01	0.7	0.41	1.22	3.48	1.97	3.89	13.62	14.04	11.66	10.64	9.87	11.37	7.25	7.87	10.25	1.36	2.49	0.3	0.78	0.43	3.31	3.26	2.42
LOC_Os01g48960	22.63	16.75	11.11	11.15	11.17	16.82	5.42	6.11	5.65	9.68	10.86	3.32	3.63	5.53	5.39	5.83	5.36	43.87	52.77	48.95	87.2	83.1	79.02	43.6	42.89	37.31	6.82	5.79	5.39	4.37	5.41	6.1	6.79	6.35	7.77	53.43	42.6	53.08	29.27	55.97	32.45	34.43	27.7
LOC_Os01g48990	295.49	267.65	234.61	233.24	258.38	256.47	217.08	237.43	231.59	156.75	164.74	195.69	240.68	225.21	190.37	179.66	175.13	25.83	26.86	26.51	4.68	6.94	7.52	22.37	27.06	18.93	148.18	159.21	158.09	156.19	186.51	181.15	138.78	150.84	139.93	46.75	46.04	38.08	41.3	46.63	47.33	43.13	51.98
LOC_Os01g49010	1.43	0.74	0.48	0.56	0.69	0.8	0.44	0.98	0.85	2.32	1.96	0.43	0.83	0.4	1.65	1.18	1.67	3.49	3.47	3.24	2.85	2.97	2.8	2.18	1.65	2.24	0.84	1.29	1.18	0.21	0.24	0.41	2.03	1.74	1.25	4.18	3.26	4.32	4.64	2.55	4.28	3.51	3.46
LOC_Os01g49065	0	0	0	0	0	0	0	0	0	0	0	0	0	0.01	0	0	0	0	0.15	0.08	0	0	0	0.15	0.23	0.05	0	0	0.03	0	0	0	0	0	0	0.01	0.07	0	0.06	0.14	0.05	0.04	0.12
LOC_Os01g49090	0.21	0	0.07	0.11	0.54	0.21	0	0	0	0.08	0.24	0.39	0.14	0.22	0	0	0	0	0.17	0.15	0	0.2	0.3	0	0.05	0	0.23	0.24	0.26	0.35	0.13	0.12	0	0	0	0.07	0.44	0.06	0.06	0.12	0	0	0
LOC_Os01g49110	5.84	5.34	5.62	0.23	0.29	0.35	12.79	12.93	12.69	5.5	5.35	0.36	0.27	0.16	10.05	9.89	10.55	7.51	7.34	7.47	2.2	2.1	2.08	11.74	11.44	11.53	4.69	5.78	5.3	0.21	0.14	0.24	10.43	11.18	10.07	8.05	6.67	2	1.66	1.28	11.63	10.25	10.61
LOC_Os01g49120	5.98	6.84	6.9	5.31	4.8	4	7.36	8.3	7.6	16.59	16.47	7.54	7.43	7.27	17.35	16.34	16.14	2.22	2.66	2.88	0.96	0.9	0.72	2.18	2.27	1.81	12.61	10.4	11.14	5.11	4.94	4.74	15.65	14.48	16.15	4.16	4.48	2.68	3.16	3.01	4.44	4.65	3.6
LOC_Os01g49154	0.03	0	0.07	0.14	0	0.11	0.03	0	0.23	0.08	0.36	0.1	0.21	0.13	0.05	0.03	0.03	0.5	0.23	0.64	0.54	0.79	0.37	0.16	0.35	0.24	0.11	0.2	0.06	0.04	0.07	0.06	0.12	0.04	0	0.14	0.29	0.3	0.42	0.57	0.13	0.05	0.05
LOC_Os01g49160	0.35	0.6	0.14	0.83	0.71	0.73	0.26	0.23	0.17	0.43	0.58	0.51	0.66	0.56	0.16	0.18	0.06	5.52	4.02	5.81	12.95	13.9	9.18	3.43	2.89	4.4	0.31	0.12	0.41	0.35	0.27	0.53	0.06	0	0.06	4.37	3.33	9.36	9.06	6.08	3.86	3.09	3.43
LOC_Os01g49210	3.73	3	3.9	5.31	8.04	6.91	5.03	6.82	5.94	1.17	1.76	2.67	4.79	5.44	3.42	2.21	1.62	7.49	4.47	3.33	17.52	17.95	10.68	4.36	4.49	4.06	0.78	1.43	0.41	3.08	3.46	1.6	0.51	1.15	0.5	2.4	2.66	2.79	2.66	4.59	1.92	2.14	3.23
LOC_Os01g49219	4.58	4.39	4.75	7.98	7.46	6.6	0.06	0.02	0	8.4	8.15	8.08	7.46	7.1	0.03	0	0.02	4.29	4.61	4.56	9.13	8.19	8.49	0.46	0	0	5.91	5.3	6.15	5.68	7.72	8.73	0	0	0	3.4	3.47	4.32	4.46	7.22	0	0	0
LOC_Os01g49230	18.64	16.45	17.99	15.81	17.62	18.35	7.03	6.16	7.2	2.89	3.24	4.49	3.93	4.45	2.76	2.37	2.93	1.88	1.18	1.54	2.18	2.04	2.47	1.11	1.25	1.45	2.42	2.49	3.35	10.34	7.46	10.14	4.05	3.62	3.79	0.83	0.58	1.36	1.73	1.42	0.41	1	1.07
LOC_Os01g49240	0.04	0	0.03	0	0	0	0	0.05	0	0.03	0	0	0	0	0	0	0	6.29	3.57	3.94	9	9.4	9.48	2.82	2.27	4.92	0	0	0	0	0	0	0.02	0	0	0.75	1.05	0.23	0.36	1.34	0.27	0.49	0.27
LOC_Os01g49260	0.04	0.21	0.2	0.26	0.08	0.11	0.24	0.29	0.23	0.25	0.05	0.55	0.31	0.22	0.42	0.25	0.1	8.1	11.49	12.43	1.58	2.37	2.41	15.2	18.89	14.41	0.5	0.03	0.25	0.32	0.11	0.3	0.22	0.18	0.1	2.66	4.52	1.1	0.9	2.28	3.85	6.3	7.59
LOC_Os01g49280	11.65	12.69	12.42	11.91	12.77	12.16	7.05	8.59	9.18	0.31	0.21	4.59	4.97	5.29	1.23	0.64	0.63	0.55	0.36	0.45	0.81	0.45	0.64	0.65	0.51	0.29	0.77	1.17	1.38	9.88	12.28	10.76	0.39	0.57	0.39	1.16	1.42	3.58	3.57	3.1	1.34	1.82	1.73
LOC_Os01g49290	46.49	43.52	40.49	39.22	39.72	45.57	85.08	69.49	66.76	128.4	152.06	135.95	134.88	146.14	174.23	157.56	154.6	157.45	146.85	159.57	119.28	136.24	149.36	147.86	121.2	141.99	112.79	102.83	123.56	48.36	35.66	41.94	120.09	115.05	126.56	254.79	237.34	451.99	348.19	222.26	312.75	304.74	301.35
LOC_Os01g49300	0	0	0	0	0	0	0	0.02	0.04	0.01	0.02	0	0	0	0.12	0.12	0.05	0.77	0.48	0.73	0.63	1.03	1.13	0.26	0.05	0.12	0.01	0.03	0.04	0	0	0	0.02	0	0	0.04	0.06	0	0	0.04	0.01	0	0
LOC_Os01g49310	24.89	25.89	23.33	14.99	16.94	12.94	30.95	37.64	27.07	30.32	30.43	13.16	17.28	19.86	19.94	17.46	12.85	10.78	11.89	12.87	2.62	2.06	2.37	6.33	7.8	5.6	7.17	9.51	8.92	12.62	19.35	16.52	17.39	18.12	18.33	9.17	8.64	2.36	2.32	3.68	14.57	14.2	12.53
LOC_Os01g49320	2.11	2.3	5.86	10.75	8.23	5.71	0.89	1.37	3.52	2.56	2.97	1.98	3.44	2.95	5.43	3.25	1.32	0.97	0.83	0.4	0.17	1.05	0.13	0.85	0.71	0.8	1.01	0.71	0.71	3.64	2.36	2.16	0.31	0.46	0.61	5.64	5.13	5.95	12.02	5.5	3.42	3.5	4.34
LOC_Os01g49330	6.19	4.99	6.28	4.36	4.27	4.82	7.18	7.35	8.04	15.08	18.36	5.87	7.17	6.32	16.82	15.79	12.68	7.88	7.78	7.48	5.13	4.43	5.81	6.38	4.98	5.95	6.81	8.07	8.04	4.06	4.04	3.19	11.87	12.14	12.34	7.39	7.09	6.04	5.68	6.08	7.66	7.99	7.6
LOC_Os01g49350	14.27	12.91	15.45	10.06	9.8	10.51	16.94	16.22	18.43	16.27	14.89	7.38	8.31	7.99	13.75	13.24	13.57	17.44	17.21	16.55	18.7	20.81	18.35	18.44	17.15	18.42	12.65	12.64	12.53	8.04	10.47	11.39	16.69	18.17	18.17	18.58	19.15	14.58	15.09	13.32	20.45	21.03	21.56
LOC_Os01g49360	0.23	0.35	0.28	0.35	0.39	0.35	0.12	0.16	0.12	0.2	0.61	0.45	0.57	0.39	0.5	0.38	0.2	5.96	4.97	5.9	4.31	5.2	4.43	2.86	1.92	3.35	0.06	0.43	0.39	0.82	0.36	0.53	0.09	0.05	0.23	1.96	1.91	5.14	4.34	3.49	1.56	1.66	2.26
LOC_Os01g49370	0.5	0.22	0.56	0.74	0.74	0.62	0	0	0	0.28	0.57	0.53	0.45	0.45	0	0	0	0.57	0.5	0.4	0.83	1.33	0.75	0.23	0	0	0.28	0.4	0.53	0.38	0.24	0.45	0	0	0	0.88	0.69	1.74	2.33	1.49	0.07	0	0
LOC_Os01g49380	1.8	1.67	1.39	1.75	0.99	1.26	2.11	1.98	1.63	6.05	5.33	2.22	2.53	2.6	3.56	3.97	2.72	3.42	3.79	3.73	3.54	3.76	3.69	4.36	3.69	3.08	4.08	3.7	3.55	0.85	1.85	1.85	3.76	3.93	4.02	4.74	4.45	4.79	4.18	2.72	4.44	4.32	4.21
LOC_Os01g49390	0.28	0.24	0.46	0	0.16	0	0.21	0.04	0.07	0.35	0.47	0.19	0.27	0.06	0.3	0.34	0.2	0.96	0.45	0.63	0.62	0.44	0.36	0.29	0.55	1.18	0	0.05	0.06	0	0.04	0.12	0.04	0.19	0.29	0.26	0.21	0.08	0.07	0.2	0.07	0.32	0.22
LOC_Os01g49410	9.2	3.8	4.66	11.28	9.92	11.12	12.59	11.71	16.17	13.94	13.21	5.75	9.8	6.73	10.51	8.58	10.8	6.61	4.54	3.05	4.03	3.15	2.39	6.46	11.31	6.8	4.23	6.72	4.28	5.52	5.68	5.62	7.25	9.06	8.8	3.68	3.82	4.09	4.61	6.64	2.35	4.38	9
LOC_Os01g49510	2.2	2.44	1.94	2.45	2.84	2.54	2.95	3.93	3.43	3.63	4.49	2.16	2.36	2.01	3.74	3.29	4.02	5.85	4.94	5.59	8.11	7.06	6.99	4.2	4.7	4.51	4.26	3.89	4.4	1.4	2.19	2.5	3.77	4.12	4.08	5.89	5.33	3.64	5.03	4.57	5.17	3.95	4.88
LOC_Os01g49580	0.17	0.23	0.32	0.06	0.07	0.07	0.47	0.37	0.85	0.02	0.17	0	0.02	0	0.13	0.17	0.19	0.03	0.08	0.02	0	0	0	0.2	0.06	0.07	0.21	0.09	0.05	0	0	0	0.15	0.16	0.22	0.04	0	0	0.01	0	0.12	0.29	0.03
LOC_Os01g49614	3.58	3.72	4.75	0.13	0.29	0.15	6.95	8.95	11.33	2.15	1.5	0.06	0.02	0.03	3.73	3.01	2.66	0.77	0.76	0.4	0.04	0.02	0	1.48	0.84	1.07	2.18	3.66	2.24	0.02	0.09	0.04	3.25	3.29	3.74	1.9	1.43	0.07	0.07	0.08	1.95	2.96	1.81
LOC_Os01g49650	0.04	0	0.22	0	0	0	0.05	0.15	0.09	0.06	0	0	0	0	0.04	0.04	0.14	0.84	0.49	0.23	16.23	17.11	15.53	0	0.32	0.46	0.06	0	0.07	0	0	0	0.05	0.33	0.24	0	0.1	0	0	0	0.12	0.07	0
LOC_Os01g49660	0	0	0.08	0	0	0	0	0	0	0	0	0	0	0	0	0	0	0	0.07	0	0.44	0.16	0.21	0	0	0	0	0	0	0	0	0	0	0	0	0	0	0	0	0.05	0	0	0
LOC_Os01g49710	8.25	5.46	6.75	5.18	3.34	4.88	1.64	1.69	2.29	1.26	1.67	0.74	0.53	0.92	1.27	1.28	1.53	8.89	7.83	7.78	11.88	10.44	10.75	7.27	5.28	9.94	0.82	0.24	0.89	1.07	0.36	0.9	1.32	1.4	2.25	4.22	5.97	3.37	5.63	5.08	5.86	6.53	8.43
LOC_Os01g49720	6.86	7.41	5.61	3.02	1.95	1.92	2.3	2.67	4.74	1.83	3.57	0.9	1.58	1.75	1.59	0.96	1.25	4.91	5.07	4.79	1.54	2.04	1.91	6.88	4.6	6.76	2.56	1.57	2.61	3.04	2.13	2.42	1.94	1.82	1.72	7.74	8.27	1.41	3.2	2.72	12.18	10.64	15.17
LOC_Os01g49730	2.76	0.54	1.64	9.42	8.52	10.55	0.05	0.16	0	5.42	7.81	4.8	6.8	9.3	0	0.04	0.1	2.99	1.43	0.57	0.66	1.58	0.73	0	0	0.05	2.08	3.08	1.07	2.99	4.26	2.91	0	0	0.15	1.14	1.43	0.67	0.53	1.93	0	0	0
LOC_Os01g49750	0.48	1.05	0.23	0.38	0.16	0.31	0	0	0	1.48	0.99	0.16	0.28	0.15	0	0	0	0.04	0	0.21	0.05	0	0	0.21	0	0.1	0.19	0.26	0.82	0.07	0.22	0.1	0	0	0	0	0	0.05	0.05	0.13	0	0.04	0.08
LOC_Os01g49820	10.14	10.97	11.54	5.05	4.12	3.6	9.29	16.71	24.25	3.49	2.7	0.75	0.93	0.65	3.55	3.52	3.93	1.32	1.06	0.98	0.64	0.85	1.09	1.46	1.1	1.61	3.94	4.04	3.58	1.77	1.33	2.16	6.02	7.34	7.86	1.47	2.32	0.39	1.89	0.71	2.89	3.74	2.52
LOC_Os01g49830	15.48	14.4	17.31	16.72	9.79	9.42	18.8	19.95	36.35	9.67	10.22	6.09	5.88	4.31	7.32	9.86	13.45	5.75	5.3	4.28	3.45	4.56	3.04	6.03	8.6	6.43	13.45	14.61	10.49	4.23	5.8	5.35	11.16	14.9	13.63	12.92	12.13	7.45	9.62	9.84	7.96	10.87	12.36
LOC_Os01g49890	10.86	10.5	12.93	10.48	11.29	10.7	33.19	18.38	19.25	53.46	48.75	23.91	22.61	23.38	58.21	64.54	71.94	25.5	23.19	22.94	19.58	19.87	25.03	20.67	24.11	22.41	56.06	43.71	53.06	14.11	10.1	10.22	74.67	60.69	58.04	27.41	27.06	19.46	16.9	16.1	25.69	26.18	26.12
LOC_Os01g49910	0.42	0.69	0.8	0.52	0.37	0.38	1.43	0.92	1.62	1.85	2.46	0.2	0.32	0.09	2.2	2.15	2.86	0.5	0.65	0.62	0.42	0.88	0.3	0.67	0.62	0.51	2.58	1.77	1.38	0.15	0.33	0.31	2.84	3.49	2.17	1.02	0.9	0.15	0.3	0.18	0.87	0.87	0.82
LOC_Os01g49920	0.63	0.66	0.73	1.16	1.19	1.13	0.37	0.34	0.4	1.16	1.09	1.15	1.37	1.06	0.43	0.36	0.4	2.29	2.57	2.52	3.27	3.33	3.86	0.92	0.88	1	1.16	1.07	0.99	1.03	1.37	1.08	0.51	0.44	0.42	1.96	2.04	1.88	1.23	2.1	1.04	0.91	0.87
LOC_Os01g50010	6.83	7.62	7.07	5.81	6.32	5.7	8.28	8.45	10.56	9	9.71	6.51	8.31	7.54	8.06	8.3	8.96	25.99	23.14	23.32	53.26	51.22	49.14	24.29	16.17	24.09	8.01	9.14	8.58	5.39	5.89	6.01	6.85	7.35	7.04	25.22	19.61	33.66	22.57	19.14	23.58	22.87	20.36
LOC_Os01g50030	10.52	12.43	11.34	32.21	27.04	30.56	55.53	68.76	76.83	67.88	60.82	50.06	58.17	57.07	60.51	54.65	46.74	21.64	20.87	20.3	23.43	17.42	21.71	21.89	16.48	21.01	63.83	83.86	88.38	47.12	51.22	50.88	65.38	84.38	69.87	27.43	23.17	67.4	47.46	18.19	27.41	25.31	24.05
LOC_Os01g50032	0.07	0.08	0.14	0.31	0.1	0.06	0.56	0.73	0.28	0.4	0.37	0.34	0.59	0.15	0.73	0.46	0.39	0	0.14	0.11	0	0.31	0	0.36	0.16	0.13	0.37	1.05	0.63	0.56	0.31	0.29	0.26	0.55	0.74	0.54	0.21	0.13	0.07	0.09	0.11	0.41	0.1
LOC_Os01g50070	0.27	0.56	0.36	1.01	1.11	0.54	1.95	3.58	3.4	0.39	0.61	2.8	4.35	3.14	1.3	1.83	3.61	2.38	3.93	3.59	2.24	2.75	1.38	3.08	2.01	3.67	3.46	0.79	1.41	2.41	1	2.48	0.89	0.37	1.12	8.19	4.33	4.23	0.84	6.75	3.71	3.64	3.98
LOC_Os01g50080	8.41	9.82	11.36	11.45	9.46	10.68	25.1	28.67	19.91	17.62	15.49	34.52	37.76	38.51	25.64	29.22	24.93	48.1	61.43	55.81	23.51	27.21	23.49	43.96	38.45	44.04	22.94	24.92	25.6	17.17	28.21	26.76	12.9	13.36	14.52	101	68.26	59.54	55.13	74.34	53.47	49.39	48.29
LOC_Os01g50100	15.25	22.87	22.28	36.29	17.87	13.75	8.75	15.37	19.25	1.91	2.5	1.36	1.56	1.41	1.81	1.79	1.79	0.73	0.79	0.5	0.13	0.18	0.08	1.11	1.44	1.4	6.3	3.57	4.14	5.13	3.73	5.19	3.18	3.78	4.75	4.32	5.27	2.16	2.91	4.48	5.55	6.94	3.59
LOC_Os01g50110	0.03	0	0	0.18	0.09	0.03	0	0	0	0	0.08	0	0	0	0	0	0	1.63	1.57	1.32	0.32	0.3	0.77	1.58	1.92	1.15	0	0	0	0	0	0.04	0	0	0	8.09	4.74	17.32	16.98	5.08	12.35	10.67	8.35
LOC_Os01g50160	3.6	3.64	3.4	3.69	3.16	2.58	2.86	3.12	2.23	4.23	4.95	3.06	3.51	4	3.05	3.02	3	3.82	4.9	5.47	1.64	1.71	1.68	4.55	5.7	4.92	4.49	4.24	3.67	3.12	3.64	3.31	3.09	3.87	3.54	6.71	7.25	3.66	3.41	5.17	9.6	10.15	6.63
LOC_Os01g50170	4.29	8.43	11.99	4.57	3.29	3.26	4.8	5.64	8.27	1.35	2.24	6.36	9.99	7.16	7.15	2.85	2.24	0.39	0.22	0.15	0	0.06	0	0.17	0.09	1.63	5.87	3.33	4.02	9.21	7.53	9.53	0.87	1.48	1.59	5.74	7.34	0.57	0.55	0.71	6.61	10.89	6.65
LOC_Os01g50200	0.61	0.45	0.78	1.04	0.98	0.8	0.12	0.2	0.47	0.36	0.39	0.85	1.15	1.22	0.08	0.16	0.09	6.79	5.19	5.35	31.29	31.18	30.56	4.47	2.77	4.08	0.26	0.27	0.26	1.72	1.42	1.73	0.02	0.28	0.1	4.17	3.6	5.75	7.08	6.13	4.03	3.38	3.73
LOC_Os01g50280	0	0	0	0	0	0	0	0	0	0	0	0	0	0	0	0	0	0.29	0.4	1	0	0	0.25	0.54	0.37	0.51	0	0	0.12	0	0	0	0.17	0	0	0	0.18	0.25	0	0.65	0	0.13	0
LOC_Os01g50310	26.65	21.33	16.86	20.3	23.81	25.44	21.82	24.46	24.73	37.21	36.02	16.06	18.89	21.15	31.14	25.34	26.69	31.71	29.73	30.1	23.91	25.14	27.63	28.97	22.04	28.69	21.99	19.23	25.43	10.12	8.85	10.81	29.05	28.19	27.72	30.78	32.43	34.62	41.23	25.78	34.7	33.31	37.43
LOC_Os01g50330	0	0	0	0	0	0	0.05	0	0	0	0	0	0	0	0	0	0	0	0	0	0.32	0.74	0.13	0	0.04	0	0	0	0	0	0	0	0	0	0	0.05	0.09	0	0.04	0	0	0	0
LOC_Os01g50360	0.12	0.1	0.06	0.13	0.09	0	0.06	0.03	0.08	0	0	0.07	0.09	0.06	0	0.02	0	0.12	0.08	0.05	0.09	0.25	0.11	0.15	0.15	0.14	0.03	0.07	0.04	0.16	0.24	0.17	0	0	0	0.12	0.09	0.03	0.23	0.05	0.07	0.06	0.11
LOC_Os01g50370	14.58	10.82	10.03	15.37	12.03	12.8	3.12	3.81	4.38	0.24	0.22	3.63	5.15	5.57	0.65	0.81	0.5	0.19	0.31	0.34	1.53	2.13	1.33	0.55	1.88	0.52	0.48	0.28	0.48	5.79	5.83	5.59	0.21	0.39	0.11	0.79	1.34	2.52	4.81	4.55	0.89	1.07	1.39
LOC_Os01g50400	0.58	0.35	0.29	0.68	0.36	0.5	0.4	0.5	0.26	0.08	0.16	0.2	1.11	0.76	0.16	0.3	0.23	0.46	0.3	0.4	1.02	0.85	0.85	0.47	1.41	0.69	0.24	0.04	0.18	0.18	0.14	0.19	0.15	0.34	0.03	1.55	1.62	1.53	2.59	1.76	0.98	1.53	1.46
LOC_Os01g50410	0.83	0.98	1.63	5.26	1.99	2.06	0.54	0.34	1.15	0.69	0.66	1.57	6.8	5.01	0.43	0.24	0.42	2.09	2.66	3.06	0.43	1.14	1.18	2.93	9.73	3.21	0.44	0.16	0.52	0.73	0.7	0.87	0.4	0.27	0.4	4.83	6.93	8.8	15.12	13.87	4.68	4.35	5.68
LOC_Os01g50420	0.23	0.58	0.4	1.5	0.57	0.23	0.06	0.14	0.07	0.13	0.26	0.27	1.58	1.25	0.45	0.11	0.11	0.52	0.1	0.64	0.05	0.18	0.26	0.28	4.98	0.42	0.13	0	0	0.08	0.11	0.13	0.08	0.09	0.08	1.87	2.36	1.04	1.6	1.88	1.27	1.5	1.26
LOC_Os01g50440	0	0	0.05	0	0	0.08	0	0	0	0	0	0	0	0.03	0	0	0	0.65	0.59	0.66	5.01	3.55	3.17	1.91	0.35	0.66	0	0.06	0	0.13	0	0	0	0	0.05	0.83	0.69	2.69	2.25	0.82	0.85	0.36	0.14
LOC_Os01g50450	93.46	97.97	91.65	115.68	109.26	123.19	48.29	58.64	57.71	7.1	9.35	52.16	56.17	72.4	17.42	16.88	17.2	22.83	21.51	24.06	35.31	36.74	39.11	24.96	25.93	22.3	15.51	12.13	14.82	93.56	77.33	97.7	8.13	9.46	8.52	26.61	28.91	57.97	65.31	70.87	25.18	26.01	27.69
LOC_Os01g50460	114.23	114.78	104.07	148.92	167.03	157.09	35.02	65.59	49.55	0.57	0.84	36.05	55.33	88.33	4.39	4.94	3.29	0.86	0.63	0.62	2.81	2.85	3.02	1.64	0.32	0.99	2.03	2.19	1.98	125.1	139.79	153.96	0.57	1.06	0.42	2.18	2.43	13.74	19.81	21.54	1.29	1.26	1.73
LOC_Os01g50470	0.15	0.14	0.13	0.05	0.04	0.05	0.18	0.16	0.05	0.09	0.13	0.07	0.16	0.04	0.18	0.16	0.14	8.28	10.13	9.71	3.35	3.27	3.64	11.1	14.53	11.19	0.1	0.03	0.1	0.03	0.08	0.08	0.19	0.18	0.11	3.25	5.41	1.46	2.44	7.48	3.08	3.73	4.06
LOC_Os01g50490	0	0.03	0	0	0.02	0.04	0	0	0	0	0	0	0	0	0	0	0	0.21	1.07	1.41	0	0.03	0.14	0.1	0	0	0	0	0	0	0	0	0	0	0.02	1	2.05	1	2.44	5.84	0	0	0
LOC_Os01g50520	0	0	0	0.42	0	0	0	0	0	0	0	0	0	0.16	0	0	0	0.1	0	0	0.23	1.13	0.22	0	0	0	0	0	0.08	0	0	0	0	0	0	0	0	0	0	0	0	0	0
LOC_Os01g50530	0	0	0	0	0.25	0.03	0	0	0	0.04	0.21	0.11	0.52	0.15	0	0	0	0.36	0.17	0.12	0.47	0.51	0.42	0	0	0	0.09	0.05	0.05	0.25	0.04	0.25	0	0	0	0	0	0.03	0.03	0.02	0	0	0
LOC_Os01g50590	0.02	0.1	0.16	0	0	0	0	0	0	0	0	0	0	0	0	0	0	0	0	0.02	0	0	0	0	0.07	0.03	0	0	0	0	0	0	0	0	0	0	0.03	0.03	0	0	0.02	0.02	0.02
LOC_Os01g50616	6.2	5.53	5.71	4.3	4.87	4.22	5.65	6.73	6.97	11.32	11.33	2.69	2.85	2.78	4.2	3.26	3.51	7.68	8.53	7.25	4.59	5.51	5.78	9.23	7.38	9.71	4.05	3.94	4.39	3.07	2.65	3.71	4.98	6.57	5.91	4.34	4.07	3.25	2.62	4.79	4.7	5.1	4.46
LOC_Os01g50622	9.28	8.89	6.69	4.56	6.67	5.51	19.17	26.83	31.89	563.67	528.1	3.06	3.32	2.68	118.58	115.62	148.11	70.96	82.56	77.69	3.6	3.65	3.41	49.17	52.53	43.87	149.22	131.61	139.18	4.22	4.35	5.37	555.41	542.78	531.41	42.82	38.94	2.96	1.92	1.34	120.19	125.55	103.78
LOC_Os01g50690	5.48	5.09	5.35	4.95	5.09	4.92	9.26	9.11	8.31	15.28	15.46	5.64	6.38	5.36	13.65	15.05	13.74	10.38	9.98	11.31	6.23	6.31	6.82	8.6	8.57	8.95	11.27	12.23	11.07	4.24	4.62	4.9	14.4	13.98	14.72	10.26	10.13	6.52	5.12	5.67	11.38	11.65	11.31
LOC_Os01g50720	0	0.24	0.1	0.18	0.16	0.17	0.5	0.41	0.31	2.2	2.03	0.97	1.07	2.5	0.78	0.69	0.6	19.92	14.28	13.02	107.18	100.65	87.58	17.32	9.29	12.78	0.59	0.47	0.67	0.48	0.18	0.34	0.59	0.56	0.55	9.45	8.06	5.01	5.93	4.92	5.93	4.34	5.85
LOC_Os01g50730	0.05	0.37	0.14	0.57	0.44	0.48	0.06	0	0	1.16	1.67	1.15	0.41	0.53	0	0	0	1.2	0.92	0.71	0.13	0.81	0.84	0	0	0	1.36	1.56	1.07	0.34	0.92	1.16	0	0	0	0.34	0.5	1.13	1.76	0.54	0	0	0
LOC_Os01g50760	220.93	224.19	236.23	217.56	217.47	230.72	243.52	231.44	197.97	15.74	19.58	158.73	174.3	243.7	62.48	52.87	44.86	100	94.27	101.41	98.73	88.94	109.03	96.15	73.11	100.8	65.53	73.55	76.69	205.72	242.3	237.76	20.4	24.07	19.63	57.06	62	85.19	79.14	91	60.51	57.78	52.7
LOC_Os01g50790	0.08	0.08	0	0.08	0.05	0.07	0.22	0.22	0.16	0.2	0.06	0	0	0.09	0.28	0.26	0.29	0.43	0.17	0.14	0.05	0	0.07	0.43	0.21	0.68	0.09	0.04	0.1	0.03	0.02	0	0.11	0.14	0.31	0.03	0.04	0.02	0.01	0.01	0.08	0.12	0.13
LOC_Os01g50810	0.07	0.09	0.18	0.14	0.06	0.17	0.08	0.98	0.14	0.35	0.11	0	0.17	0.03	0.72	0.43	0.59	183.29	316.74	334.19	0.12	0.73	2.46	252.67	486.34	295.91	1.69	0.2	2.1	0.11	0.17	0.31	0.3	0.97	2.05	52.16	142.27	21.21	88.23	280.03	64.92	103.32	151.34
LOC_Os01g50820	49.62	54.45	49.33	51.59	63.96	42.34	6.93	7.33	8.36	3.42	2.95	8.72	9.15	9.04	4.79	2.46	2.55	7.95	8.98	6.88	6.97	7.14	8.65	10.66	7.55	10.75	2.46	1.98	2.89	38.04	17.24	13.38	2.44	1.9	2.83	11.64	12.13	6.18	10.71	8.51	16.55	13.93	14.04
LOC_Os01g50840	4.77	6.54	10.12	11.68	7.52	7.1	13.09	9.67	16.93	17.35	17.22	30.68	26.52	15.79	9.46	13.62	21.39	14.15	19.2	14.21	7.75	6.43	9.23	14.37	16.19	15.88	60.65	44.8	34.92	15.52	9.99	12.67	26.99	33.2	27.56	24.12	23.28	9.98	13.79	10.1	22.04	20.78	22.18
LOC_Os01g50910	6.57	5.37	1.58	3.66	3.11	9.98	0.67	1.31	2	0.05	0.63	0.13	0.67	0.68	0.11	0.22	0.13	0.15	0.16	0.74	0.09	0.05	0.08	0.49	1.22	0.08	0.21	0.16	0.15	0.3	0	0.21	0	0.15	0.09	3.5	3.11	6.46	5.23	3.95	5.99	6.33	5.57
LOC_Os01g50930	34.22	27.94	29.07	23.48	28.94	29.5	32.09	31.53	32.66	87.41	96.04	27.61	25.44	31.85	77.82	86.86	76.65	21.44	20.04	24.76	12.09	12.24	11.64	14.98	16.98	13.25	55.06	51.68	56.29	18.44	20.15	21.38	79.24	73.17	71.17	29.99	29.33	32.68	31.87	27.06	35.09	33.79	36.47
LOC_Os01g50940	1.16	1.53	1.43	2	1.21	1.25	0.76	1.3	2.31	0.24	0.32	1.54	6.82	8.93	0.38	0.31	0.23	7.24	6.24	5.35	3.46	3.55	4.88	3.61	3.65	4.47	0.23	0.08	0.14	1.2	0.96	0.75	0.14	0.17	0.19	1.09	1.67	2.26	2.79	4.83	1.21	1.31	1.76
LOC_Os01g50990	0	0	0	0	0	0	0	0.04	0	0	0.07	0.06	0	0	0	0.09	0	0.03	0	0.06	0.29	0.16	0.1	0	0	0	0	0.09	0.07	0.05	0	0.11	0.07	0	0	0.04	0.04	0	0	0	0	0	0
LOC_Os01g51020	0.62	1.21	0.51	0.36	0.44	0.53	0.98	0.75	1.01	2.51	2.16	1.39	1.05	1.36	2.6	2.28	1.9	10.83	8.66	8.84	7.06	7.09	8.72	10.61	5.58	10.55	1.85	2.4	1.16	1.17	0.77	0.28	1.65	1.3	1.65	6.26	6.79	13.45	7.9	6.27	7.74	6.84	6.15
LOC_Os01g51040	4.51	5.33	5.17	5.42	4.86	5.87	1.77	3.33	2.31	0.57	0.53	2.41	3.78	3.45	0.89	0.67	0.42	11.06	16.92	18.25	9.14	8.28	8.72	15	31.82	15.78	0.76	0.43	1.03	4.23	6.33	6.85	0.47	0.44	0.57	10.46	16.01	10.9	11.63	25.19	9.88	11.39	11.35
LOC_Os01g51050	2.42	3.04	3.09	4.27	5.68	3.18	1.06	0.44	0.76	0.68	0.12	1.03	1.41	1.08	0.2	0.45	0	0.1	0.11	0.64	0.92	1.32	1.59	1.12	0.31	1.12	0.07	0	0.17	2.36	2	2.75	0.11	0.21	0.18	0.53	0.74	0.87	2.1	1.62	1.23	0.35	1.2
LOC_Os01g51060	2.47	3.09	2.76	3.31	3.21	3.24	2.78	2.92	1.99	1.18	1.34	2.31	2.16	2.65	1.92	1.6	1.69	21.61	58.03	70.04	2.65	2.15	2.53	37.15	203.01	45.41	1.56	1.4	2.24	3.6	2.77	3.08	1.05	0.97	1.13	36.34	76.09	24.6	81.96	112.8	38.96	61.46	74.36
LOC_Os01g51190	3.4	4.01	4.21	4.01	3.92	3.8	3.91	4.76	4.45	8.21	7.88	2.39	3.09	3.09	5.57	5.76	5.56	9.96	10.69	10.58	6.62	5.21	5.87	10.36	9.29	10.14	4.83	4.74	5.19	2.58	4.16	4.16	6.01	6.37	7.82	8.01	9.68	12.54	9.28	7.24	9.75	9.58	7.35
LOC_Os01g51200	36.22	36.39	33.75	33.83	32.16	35.07	36.97	38.71	36.29	83.27	77.83	24.4	23.8	25.36	48.68	53.15	53.3	46.44	50.91	49.55	41.53	35.82	40.65	43.16	48.2	43.45	57.12	59.57	54.59	21.87	30.31	29.78	70.7	76.25	76.33	60.23	63.18	33.03	33.73	37.12	53.39	50.75	48.4
LOC_Os01g51210	5.37	6.29	5.46	3.66	4.26	4.92	2.6	3.98	4.25	11.86	10.41	4.41	4.55	4.36	8.95	6.85	8.07	48.5	48.89	48.46	33.43	36.65	47.01	45.62	42.64	50.13	6.7	5.54	7.14	4.55	5.86	5.19	9.65	7.92	9.07	26.67	35.46	30.03	34.98	39.88	28.55	28.18	32.05
LOC_Os01g51250	10.46	8.98	11.07	11.44	10.27	9.42	9.98	16.79	16.95	31.41	32.23	3.07	4.82	5.79	22.85	23.57	22.23	11.71	14.16	15.06	6.09	5.93	6.44	14.84	24.45	15.26	22.56	22.8	23.62	2.72	3.19	3.65	32.8	38.12	35.11	15.42	16.57	6.12	8.37	10.89	18.46	18.72	18.98
LOC_Os01g51260	0	0	0	0	0	0	0	0.14	0	0	0	0	0	0	0	0	0	7.67	5.04	5.6	27.48	29.06	24.96	4.95	2.7	4.64	0	0	0.07	0.05	0	0	0	0.04	0.03	11.92	7.35	22.14	16.38	7.75	8.36	8.82	6.54
LOC_Os01g51270	0.26	0	0	0	0	0	0	0	0	0	0	0	0	0	0	0.25	0	1.78	3.91	7.37	0.15	0	0.15	2.33	24.29	4.69	0.74	0	0.73	0	0	0	0.14	0.88	0.15	5.24	10.15	7.1	18.47	17.26	4.66	7.09	5.36
LOC_Os01g51290	73.72	77.36	78.56	88.59	80.11	96.85	58.84	58.98	48.4	9.99	12.61	59.34	64.77	68.66	13.93	14.4	14	31.08	30	32.23	102.8	95.28	89.99	39.08	28.9	35.01	25.06	25.63	27.79	100.03	122.64	125.55	10.07	11.69	11.99	28.31	24.05	41	24.65	43.35	29.29	25.51	26.68
LOC_Os01g51300	23.7	24.47	26.72	22.91	25.48	22.55	45.4	45.11	44.77	61.52	57.11	32.35	33.99	34.81	54.38	53.97	53.43	54.84	53.16	55.77	53.17	50.68	53.22	53.26	45.78	50.81	54.97	57.83	57.6	20.77	23.02	28.39	54.75	54.15	57.1	97.7	87.83	91.55	65.02	58.36	82.93	84.28	70.16
LOC_Os01g51320	3.09	2.71	2.83	4.64	4.81	3.71	4.73	4.21	5.66	2.84	2.01	3.82	6.15	5.34	2.51	2.44	3.14	3.03	2.11	2.61	3.23	3.58	3.43	2.82	1.66	2.61	2.02	2.19	2.28	7.97	4.79	5.99	1.93	2.05	2.2	2.27	1.88	1.93	2.86	1.84	2.91	2.16	3.49
LOC_Os01g51390	11.11	9.36	9.87	9.32	9.41	10.23	25.98	26.29	25.58	37.06	39.43	16.11	18.15	16.21	36.3	35.97	37.1	28.86	25.28	25.14	14.9	15.75	19.68	27.65	22.43	30.41	39.44	42.03	44.62	8	8.89	8.4	40.58	44.82	42.18	26.75	23.73	18.26	12.91	11.28	28.65	28.84	29.89
LOC_Os01g51400	0.28	0.42	0.45	0.41	0.58	0.34	3.21	1.89	2.87	0.34	0.23	0.24	0.2	0.29	0.26	0.21	0.22	0.12	0.11	0.06	0.04	0.02	0.04	0	0.03	0.02	0.89	1.17	1.24	0.77	0.44	0.51	0.6	0.92	0.76	0.26	0.3	0.32	0.3	0.15	0.46	0.14	0.28
LOC_Os01g51410	1957.62	1993.87	1789.87	1803.39	1826.79	1760.99	2306.95	2673.74	2404.28	261.03	268.85	1047.61	1134.3	1138.62	792.37	731.38	726.56	94.8	86.15	90.79	139.9	147.46	137.51	112.08	73.27	102.53	885.36	921.67	1205.96	2000.03	1963.81	1894.01	490.18	558.33	506.99	117.26	102.84	206.61	179.33	237.21	96.6	100.89	113.81
LOC_Os01g51450	0	0	0	0	0	0	0	0.1	0	0.49	1.98	0.42	0.11	0.17	0.93	0.49	0.29	0.41	0.27	0.56	1.15	1.55	1.19	0.35	0.04	0.52	0	0	0.14	0	0.16	0	0.14	0.4	0.2	0.05	0.4	0.05	0	0.15	0.4	0.21	0.23
LOC_Os01g51490	0	0	0	0	0	0	0.05	0	0	0	0	0	0	0	0.04	0	0	1.2	2.12	2.83	0.53	0.57	0.56	4.32	3.53	3.89	0	0	0	0	0	0	0	0	0	0.57	0.78	0.14	0.42	1.57	0.27	0.66	1.21
LOC_Os01g51500	0	0	0	0	0	0	0	0	0	0	0	0	0	0	0	0	0	0	0	0	0.29	0.23	0.14	0	0	0.2	0	0	0	0	0	0	0	0	0	0	0	0	0	0	0	0	0
LOC_Os01g51530	115.03	98.82	83.62	82.97	94.04	77.72	73.84	91.31	90.73	46.46	47.15	56.64	66.76	68.53	59.18	56.68	42.15	8.11	8.44	8.48	5.66	6.56	5.7	7.6	7.58	7.17	29.04	28.15	34.85	57.66	69.78	68.5	40.23	40.91	43.13	16.82	14.7	17.6	18.88	20	15.92	16.44	16.52
LOC_Os01g51540	33.8	28.3	28.35	28.54	40.7	31.73	49.48	56.98	68.46	0.96	1.72	8.2	11.3	13.56	3.56	2.42	1.65	38.02	32.44	23.59	71.27	74.75	51.25	29.84	25	30.29	0.94	1.08	0.91	27.26	30.58	26.67	0.73	1.14	1.12	37.34	30.4	45.26	40.02	45.85	23.56	34.4	33.6
LOC_Os01g51580	0	0	0	0	0	0	0	0	0	0	0	0	0	0	0	0	0	0	0	0	0.06	0.52	0.23	0	0	0	0	0	0	0	0	0	0	0	0	0	0	0	0	0	0	0	0
LOC_Os01g51610	0.03	0	0.07	0	0	0.03	0	0.31	0	0	0	0	0.03	0	0.07	0.02	0.12	10.05	16.13	16.52	0.18	0.45	0.63	14.11	34.81	16.12	0	0.11	0.16	0	0	0.06	0.06	0	0.21	5.46	13.78	5.17	8.69	17.76	7.05	9.65	13.13
LOC_Os01g51754	3.1	3.01	2.35	3.47	3.42	2.96	2.03	2.71	2.56	16.71	17.28	2.75	3.08	3.02	9.17	6.46	5.28	37.72	66.77	67.67	11.55	9.42	9.16	45.49	100.68	49.55	3.41	2.55	2.97	2.72	3.51	3.99	10.52	9.87	11.1	41.69	56.66	32.93	29.79	85.69	38.13	51.37	47.46
LOC_Os01g51790	0.05	0.18	0.22	0.04	0.05	0.07	0.13	0.22	0.38	1.13	1.08	0.08	0	0.03	0.79	0.72	0.89	1.05	1.21	1.2	0.54	0.88	0.74	0.8	1.21	0.98	0.46	0.29	0.44	0.09	0.07	0.1	1.26	1.06	1.12	2.25	1.31	1.12	0.81	0.96	1.82	1.91	1.57
LOC_Os01g51810	0.07	0.13	0.17	0.12	0.18	0.05	0.59	0.55	0.23	2.05	3.01	0.23	0.14	0.14	1.36	1.18	2.1	2.02	1.68	1.8	0.86	0.87	1.09	1.32	1.35	1.43	0.88	0.74	0.71	0.23	0.16	0.17	2.9	1.96	2.53	1.99	2	1.24	0.6	0.92	2.92	3.07	3.16
LOC_Os01g51840	0.05	0.05	0.07	0.02	0.04	0.12	0.12	0.16	0.12	0.4	0.42	0.22	0.38	0.24	0.26	0.13	0.22	15.16	11.65	11.86	41.6	39.69	38.67	14.4	6.86	12.23	0.19	0.19	0.26	0.28	0.38	0.24	0.13	0.25	0.16	6.42	5.78	4.39	5	4.31	3.43	3.76	3.73
LOC_Os01g51850	1.11	0.98	1.32	0.75	0.61	0.88	2.6	2.95	2.53	5.43	4.53	0.64	0.91	1.1	4.29	3.78	4.45	1.02	1.43	1.77	1.03	1.32	1.55	1.5	1.57	1.36	3.9	3.17	3.71	0.67	1.13	1	5.1	5.58	4.97	1.79	1.63	2.23	1.68	0.87	3.31	2.84	2.91
LOC_Os01g51860	40.84	30.18	28.52	35.34	36.94	38.81	37.42	38.98	34.19	16.88	17.59	30.65	34.78	35.1	29.52	29.99	26.01	9.4	7.74	6.94	7.83	8.2	7.4	12.31	8.85	10.47	13.49	17.07	14.3	15.99	19.17	18.67	18.75	23.01	21.78	7.79	7.51	7.89	6.85	11.95	9.86	11.47	11.68
LOC_Os01g51870	37.1	47.24	37.04	50.78	38.69	47.84	9.1	10.11	11.28	6.61	8.13	7.28	9.01	8.24	5.38	5.09	6.59	45.69	35.7	39.13	8.15	13.67	15.87	73.84	35.71	79.29	12.44	10	9.3	9.1	5.97	10.72	8.32	8.61	9.34	36.63	35.69	29.65	48.83	38.07	31.92	29.04	36.12
LOC_Os01g51920	26.04	29.5	21.03	28.59	22.55	28.27	33.5	61.25	73.7	68.49	68.45	13.21	13.34	20.67	60.65	51.82	52.86	48.04	54.48	52.96	45.62	42.52	47.03	63.16	60.67	63.05	60.4	63.32	59.97	8.63	7.89	9.94	62.15	73.96	75.35	80.32	80.55	44.74	54.92	57.22	72.68	70.43	71.2
LOC_Os01g51980	1.39	2.18	2.8	3.94	3.37	3.78	41.1	34.89	26.69	170.75	178.55	56.42	73.96	68.8	182.04	162.14	212.97	33.79	40.7	32.11	3	4.13	3.03	42.91	23.29	45.86	142.92	123.53	136.36	25.88	24.74	21.67	150.04	150.56	153.78	21.22	19.78	1.13	1.85	1.42	34.54	39.94	37.51
LOC_Os01g52000	0	0	0	0	0	0	0	0	0	0	0	0	0	0	0	0	0	0.12	0.29	0.3	0	0.05	0.02	0.22	0.07	0.34	0	0	0	0	0	0	0	0	0	0.03	0.06	0	0	0.01	0	0	0
LOC_Os01g52010	13.36	13.68	11.98	9.16	9.71	10.77	56.3	105.08	124.62	53.37	60.43	27.76	32.19	28.12	52.37	48.24	59.15	63.8	68.55	64.18	66.16	62.35	64.31	77.25	67.45	74.33	59.63	52.03	53.71	27.41	24.29	29.25	66.54	69.59	70.69	99.55	80.13	29.33	27.27	22.3	128.02	147.46	123.92
LOC_Os01g52050	3.97	4.44	4.43	5.48	5.46	6.48	2.96	2.45	3.01	5.09	4.98	8.94	10.15	8.11	3.54	3.46	4.23	28.5	25.73	25.81	32.92	32.5	31.53	28.72	20.97	28.33	5.74	4.29	5.57	6.65	7.1	7	3.06	3.14	3.4	19.31	17.37	17.97	13.92	17.75	15.89	18.04	16.42
LOC_Os01g52070	3.24	3.45	1.49	1.43	1.13	0.79	2.06	2.01	2.73	0.25	0.1	0.31	0.41	0.64	0.31	0.56	0.65	0	0.02	0	0.76	0.6	0.41	0	0	0.05	0.27	0.56	0.58	0.9	0.93	1.52	0.28	0.29	0.23	0.32	0.15	1.39	1.44	1.3	0.61	0.41	0.41
LOC_Os01g52100	0.73	0.55	0.87	0.76	0.99	1.22	1.02	0.86	1.17	0.62	0.68	1.24	1.5	1.5	0.92	0.77	0.59	5.61	4.03	4.02	2.76	2.83	5.59	4.58	3.89	4.38	0.6	0.43	0.62	0.99	0.76	1.13	1.05	0.75	0.66	5.63	4.4	9.96	6.43	4.7	9.64	8.93	5.36
LOC_Os01g52120	2.72	2.55	2.57	1.28	1.56	1.95	2.55	2.97	2.76	1.83	2.7	0.93	1.18	1.47	2.43	3.66	3.33	1.23	1.11	1.63	0.2	0.51	0.58	1.24	1.14	1.81	2.61	2.43	1.29	1.3	1.56	1.51	2.09	2.79	2.64	0.87	1.43	0.7	0.59	0.83	1.52	2.27	1.21
LOC_Os01g52130	0.91	0.68	0.58	1.17	1.48	1.48	0.14	0.24	0.33	0.35	0.36	0.72	0.8	1.06	0.2	0.08	0.15	31.53	34.31	31.61	6.03	7.72	9.38	37.56	21.5	39.28	0.3	0.1	0.36	0.6	0.82	0.91	0.09	0.07	0.11	2.45	7.18	3.63	2.88	11.78	2.34	4.18	5.32
LOC_Os01g52140	0.36	0.42	0.24	0.15	0.6	0.6	0.54	0.78	1.16	0.89	1	0.42	0.69	0.68	1.11	0.85	0.77	12.79	10.37	10.04	14.27	14.53	15.49	11.99	9.44	12.15	0.5	0.43	0.48	0.02	0.04	0.19	0.65	0.42	0.64	7.46	6.71	9.91	4.87	8.08	12.17	12.21	11.78
LOC_Os01g52160	0.41	0.17	0.22	0.66	1.24	0.62	0.6	0.6	0.56	5.82	4.41	1.45	1.33	2.54	2.51	1.72	1.83	7.17	7.89	7.65	4.02	5.26	5.2	9.17	5.17	8.89	1	0.73	0.86	0.27	0.41	0.33	1.1	1.12	1.27	6.06	4.81	8.37	8.37	5.69	7.44	6.93	6.54
LOC_Os01g52170	146.83	126.5	141.05	136.05	137.55	144.6	127.53	118.76	112.59	33.45	34.9	123.54	128.69	133.62	69.92	70.99	65.86	20.3	17.6	16.7	18.3	19.67	19.01	14.95	13.04	14.4	41.08	42.63	48.81	147.79	165.68	151.51	41.63	48	44.04	14.04	16.35	18.88	19.18	23.9	13.64	12.26	10.15
LOC_Os01g52180	0.08	0.5	0.21	0.25	0.29	0.2	0.1	0.05	0.13	0	0.09	0.61	0.31	0.23	0.19	0.04	0.09	3.55	5.23	4.11	0.19	0.25	0.41	5.63	9.08	5.4	0.17	0	0.7	0.13	0.15	0.09	0.13	0.16	0.24	1.61	2.74	0.67	2.38	4.76	1.51	2.25	2.89
LOC_Os01g52200	0	0	0	0	0	0	0	0	0	0	0	0	0	0.07	0	0	0	0	0	0	1.44	2.78	1.1	0	0	0	0	0	0.06	0	0	0	0	0	0	0	0.38	0	0	0.06	0	0	0
LOC_Os01g52230	279.14	214.62	270.53	327.36	365.48	202.14	125.3	105.07	95.24	35.89	28.14	183.12	195.25	213.42	37.56	30.03	29.93	14.07	14.88	21.78	24.57	27.45	18.55	26.31	21.45	19.33	54.36	69.13	53.9	281.17	241.71	224.72	51.01	61.2	49.99	21.91	25.29	50.42	84.28	60.11	34.67	24.64	46.17
LOC_Os01g52240	53.06	57.64	58.98	121.13	97.63	59.38	7.38	9.19	4.2	353.74	307.86	1175.66	799.53	711.68	277.4	599.02	374.85	641.42	512.53	588.34	729.82	745.18	1067.55	272.66	657.62	724.35	94.25	139.75	112.33	296.54	204.56	177.18	73.92	36.67	55.27	367.1	783.01	324.89	477.39	758.6	389.01	319.26	521.39
LOC_Os01g52260	42.41	42.71	45.17	47.56	37.02	46.38	34.03	28.46	25.23	6.93	5.33	47.49	43.29	42.31	12.06	11.13	13.89	7.95	7.97	7.47	10.03	11.38	13.84	7.89	9.42	6.68	9.48	11.07	10.63	65.06	54.92	54.93	10.4	9.69	9.01	7.09	8.07	30.63	41.38	36.22	10.57	10.2	11.24
LOC_Os01g52270	1.18	1.25	2.1	0.84	0.82	1.1	3.27	2.16	2.38	3.42	2.47	1.42	1.3	0.95	5.2	4.65	3.34	5.63	7.07	8.03	3.72	3.48	4.76	7.78	14.28	8.1	2.75	2.14	2.72	1.27	1.7	1.7	4.96	5.66	4.49	3.52	5.04	3.94	4.29	6.68	5.27	4.73	6.07
LOC_Os01g52304	2.7	2.18	2.36	2.87	2.63	2.81	3.03	3.24	3.11	2.99	3.01	1.33	1.15	1.38	2.7	2.58	2.18	2.84	2.36	2.8	2.04	2.15	2.08	2.3	2.38	2.67	2.11	2.18	2.02	1.19	1.43	1.61	2.57	3.2	3.08	1.66	1.99	1.48	1.21	1.56	2.51	2.27	2.67
LOC_Os01g52390	31.47	26.92	26.47	19.75	21.17	24.88	53.07	45.53	42.96	90	90.16	58.26	56.42	65.1	105.52	107.54	92.78	58.12	51.1	55.3	45.72	46.88	53.63	53.9	50.29	50.53	65.19	64.23	70.9	21.04	19.1	20.27	85.06	82.64	83.32	76.6	76.56	97.31	91.04	55.84	96.07	84.4	87.29
LOC_Os01g52400	2.64	2.91	3.17	2.16	2.75	2.41	5.38	7.08	6.86	8.04	7.52	2.88	2.89	3.62	7.39	7.15	7.3	6.58	8.12	7.04	6.73	6.72	6.8	7.45	6.14	6.63	5.73	5.59	5.2	2.46	2.13	2.4	7.08	7.73	7.04	6.15	7.01	5.15	3.6	4.99	7.3	7.59	6.99
LOC_Os01g52430	0.06	0	0	0	0.06	0.01	0	0	0	0	0.04	0.02	0	0	0	0.02	0	0.17	0.12	0.04	0	0	0	0	0	0	0.04	0.02	0	0.08	0	0	0.01	0	0	0.02	0	0.14	0	0.01	0.01	0	0
LOC_Os01g52470	0	0	0	0.03	0	0	0	0	0	0	0	0	0	0	0	0	0	0.62	0.29	0.37	1.66	0.69	1.4	0.22	0.06	0.13	0	0	0.02	0	0	0	0	0	0	0	0.06	0.15	0.09	0.08	0.18	0.31	0.19
LOC_Os01g52480	3.75	4.84	4.37	7.15	7.1	5.24	3.16	3.99	4.64	2.68	2.92	3.54	5.27	4.71	1.85	1.53	2.17	1.85	1.43	1.73	1.54	1.32	1.5	1.73	2.09	1.31	2.66	2.81	2.39	6.4	5.81	9.13	1.52	2.69	2.41	1.85	2.11	2.86	5.42	3.51	2.2	1.14	3
LOC_Os01g52490	11.6	9.81	9.88	6.24	5.45	8.17	25.95	24.07	24.8	39.06	42.01	25.93	24.93	26.38	61.29	52.92	54.09	41.78	37.26	39.49	33.01	36.1	34.27	40.44	33.94	38.15	37.46	33.37	34.43	8.14	6.22	8.55	48.53	42.73	43.79	50.41	46.19	63.15	58.35	36.07	58.95	55.77	51.11
LOC_Os01g52500	32.97	40.05	46.81	32.43	30.42	32.79	73.51	77.61	93.89	273.98	255.87	55.24	53.02	46.87	198.64	214.23	221.14	107.25	120.92	120.32	64.39	64.53	65.33	116.81	148.4	129.1	254.25	229.22	231.36	34.5	34.69	38.73	236.95	264.52	258.85	237.29	225.77	72.16	74.37	87.4	256.94	247.64	233.38
LOC_Os01g52540	0.1	0.14	0.07	0.21	0.06	0.16	0.4	0.23	0.34	1.01	0.96	0.67	0.53	0.79	1.44	1.04	1.14	2.23	2.26	2.32	2.75	2.5	2.27	1.82	1.99	1.49	0.68	0.4	0.61	0.29	0.4	0.34	0.65	0.45	0.93	1.09	1.44	1.74	0.96	2.12	1.62	1.54	1.77
LOC_Os01g52550	1.16	1.06	0.87	1.69	2.12	2.16	1.46	1.71	1.65	7.24	9.2	2.92	4.02	5.5	4.26	5.34	4.84	2.25	2.53	2.48	2.68	3.05	2.45	2.68	2.32	2.54	2.94	2.83	3.16	1.23	1.22	1.47	2.6	2.42	2.58	3.5	3.21	3.4	2.62	2.59	4.05	3.24	2.89
LOC_Os01g52570	1	1.04	0.4	0.56	0.99	0.64	0.59	1.04	1.65	0.05	0.38	0.1	0.29	0.34	0.4	0.18	0.04	0.88	1.05	0.5	0.18	0.14	0.04	0.63	0.74	0.42	0.32	0.11	0.3	0	0.19	0.09	0.17	0.36	0.09	2.03	1.29	1.93	2.05	1.19	2.91	2.18	2.17
LOC_Os01g52640	65.56	66.06	71.58	66.98	65.27	66.11	66.22	60.37	52.39	16.96	14.86	55.42	59.6	58.73	27.18	27.91	25.09	7.16	6.59	7.19	14.57	15.49	15.57	6.43	6.93	5.88	19.09	19.42	21.02	70.1	80.47	80.39	21.15	20.94	21.77	8.23	8.02	19.53	12.6	22.05	10.8	10.35	11.02
LOC_Os01g52660	0	0	0	0	0	0	0	0	0	0	0	0	0	0	0.03	0	0	13.69	13.24	11.51	0.59	2.65	5.12	12.78	8.65	15.21	0	0	0	0	0	0	0	0.05	0	0.36	2.26	0.04	0.15	1.35	0.43	0.15	0.52
LOC_Os01g52690	0.05	0.02	0	0.03	0.01	0	0.02	0.48	0.03	0.05	0.09	0.06	0.06	0.01	0.06	0.06	0.04	25.77	24.02	26.66	23.07	24.72	23.28	20.57	26.82	23.54	0	0	0.01	0.05	0.04	0.13	0	0.04	0.04	102.71	87.89	80.76	71.04	83.47	119.29	116.32	114.99
LOC_Os01g52710	0.03	0	0.02	0.02	0.11	0.21	0.02	0.09	0.02	0.09	0.07	0.15	0.1	0.01	0.13	0.07	0.11	2.59	1.79	1.71	13.53	10.44	9.52	1.89	0.94	1.68	0	0.04	0.04	0	0.02	0.04	0.08	0.06	0.13	0.95	0.69	1.78	1.64	0.94	1.19	0.82	1
LOC_Os01g52740	0.21	0.49	0.47	0.23	0.13	0.32	0.09	0.21	0.11	0.26	0.2	0	0.09	0.06	0.24	0.14	0.25	0.03	0	0	0	0	0	0.08	0.14	0	0.5	0.21	0.31	0.06	0.04	0.08	0.47	0.77	0.71	0.27	0.17	0.04	0.15	0.21	0.13	0.09	0.13
LOC_Os01g52760	2.06	2.02	2.25	1.6	2.54	1.88	2.9	1.83	2.61	4.68	4.05	1.4	1.24	1.14	2.69	2.71	2.69	4.8	5.91	5.03	2.38	2.97	3.68	5.42	3.93	5.95	3.58	2.57	3.34	2.06	1.48	2.1	3.84	3.51	3.46	4.68	5.42	5.43	4.43	3.6	5.87	5.56	6.73
LOC_Os01g52780	0.04	0.07	0.09	0.06	0.03	0.05	0.08	0.22	0.11	0.21	0.11	0.14	0.07	0.18	0.02	0.12	0.07	1.53	1.33	1.4	5.43	4.58	3.44	1.23	0.9	1.2	0.11	0.06	0.05	0.1	0.13	0.16	0.07	0.06	0.07	1.48	1.32	1.94	0.99	1.14	1.95	1.3	1.42
LOC_Os01g52890	0.45	0	0.34	0.11	0.28	0.2	0.24	0.55	0.48	0.96	1.66	0.51	1.18	0.46	0.74	1.13	1.42	8.93	6.97	7.1	20.99	19.68	14.65	6.47	4.14	6.91	0.94	0.67	0.86	0.17	0.25	0.23	0.67	1.31	0.72	7.14	5.92	6.04	5.79	3.84	6.36	3.94	5.76
LOC_Os01g52920	22.47	24.26	27.39	23.19	19.71	20.82	25.38	19.83	19.08	36.5	35.98	22.31	19.12	17.49	19.67	24.74	30.43	26.52	27.85	26.92	26.6	28.28	25.62	24.62	25.95	25.54	68.74	74.58	45.86	19.2	23.7	24.18	55.49	56.78	55.49	26.73	26.43	17.22	18.69	19.54	26.72	25.58	26.57
LOC_Os01g52940	0	0.13	0.01	0	0.06	0	0.16	0.05	0.03	0.52	0.3	0.09	0	0.14	0.28	0.24	0.66	0.05	0.2	0.37	0.03	0	0	0.07	0.02	0.07	0.72	0.33	0.48	0	0.01	0.02	0.66	0.3	0.72	0.1	0.11	0	0	0	0.12	0.24	0.3
LOC_Os01g52950	0	0	0.03	0	0	0.06	0.13	0.04	0	0.19	0.15	0.02	0	0.04	0.14	0.26	0.25	0.1	0.02	0.06	0.05	0	0.02	0.05	0.13	0.02	0.24	0.04	0.16	0	0	0	0.12	0.04	0.27	0.04	0.02	0	0.02	0.01	0	0.03	0.02
LOC_Os01g52970	0	0	0.03	0	0	0.1	0.12	0.12	0.03	0.11	0.31	0.04	0	0.04	0.34	0.22	0.17	2.78	1.82	2.64	4.62	5.44	5.13	2.12	1.21	3.01	0.39	0.36	0.24	0	0	0	0.38	0.47	0.26	1.98	1.27	4.53	3.7	0.88	4.8	4.84	3.8
LOC_Os01g53020	80.3	88.81	85.48	93.01	86.65	91.17	317.53	278.1	267.41	325.75	272.92	166	153.96	154.23	353.16	356.16	361.6	6.6	3.81	5.15	2.63	1.63	2.15	8.79	8.7	7.14	483.19	574.48	520.49	173.15	174.56	153.35	491.3	496.63	463.94	33.56	25.01	6.85	6.71	6.72	36.97	37.73	39.98
LOC_Os01g53040	1.83	2.41	3.1	4.43	2.49	1.98	1.09	2.35	3.27	0.29	0.5	0.11	0	0	0.19	0.29	0.33	0.65	0.8	0.65	0.67	1.35	0.8	0.87	0.56	0.66	0.29	0.65	0.37	0.33	0.12	0.09	0.44	0.65	0.45	1.63	1.36	1.28	1.18	0.57	1.83	1.71	1.26
LOC_Os01g53060	26.15	21.94	18.81	23.68	32.25	35.44	59.69	62.94	38.21	33.01	34.73	32.06	44.82	47.48	48.71	41.04	43.28	13.74	9.88	10.14	6.18	6.42	6.23	9.97	9.96	12.53	23.16	26.55	22.29	19.83	20.61	18.52	25.92	26.46	26.2	10.63	11.31	8.8	9.4	10.06	12.27	11.7	15.61
LOC_Os01g53090	2.1	2.25	2.08	2.71	2.06	2.77	1.25	1.3	1.36	1.56	1.45	3.14	2.54	6.85	0.45	0.63	0.29	2.71	3.06	3.37	0.77	1.32	1.18	2.37	2.49	3.09	0.92	0.79	1.3	9.54	6.72	9.61	0.71	0.63	0.89	4.49	3.58	4.06	5.86	5.8	1.97	2	2.64
LOC_Os01g53130	0.3	0.3	0.47	0.33	0.42	0.36	0.16	0.22	0.13	0.99	1.14	0.54	0.58	0.31	0.61	0.61	0.44	4.04	7.07	6.05	3.16	2.64	2.74	4.56	4.15	4.75	0.74	0.35	0.5	0.35	0.25	0.51	0.47	1	0.55	1.8	2.47	0.99	1.5	3.54	1.88	2.08	2.36
LOC_Os01g53150	16.75	17.29	19.34	15.49	16.36	15.86	27.89	23.93	23.28	112.6	114.03	40.5	30.72	29.53	88.98	103.17	100.43	31.95	31.27	34.27	19.63	18	20.45	25.44	29.3	24.39	90.2	85.06	83.73	19.21	18.98	18.29	131.9	122.46	120.44	37.07	37.4	24.7	24.46	24.43	37.32	39.42	40.3
LOC_Os01g53160	0	0.04	0	0.12	0	0.03	0.1	0.3	1.55	0.52	0.31	0.67	0.63	0.45	0.21	0.24	0.25	3.75	1.65	2.39	6.52	6.72	6.48	2.17	1.77	2.91	0	0.08	0.07	0	0.03	0.03	0.24	0.04	0.06	2.28	2.21	6.03	5.94	1.9	1.84	2.01	1.54
LOC_Os01g53170	0.03	0.09	0.15	0.1	0.19	0.11	0.23	0.19	0.12	0.21	0.2	0.06	0.08	0.12	0.08	0.09	0.09	2.35	2.97	3.34	0.55	0.55	0.31	3.42	3.03	3.75	0.14	0.02	0.26	0.1	0.12	0.11	0.2	0.13	0.15	0.43	0.67	0.27	0.25	1.14	0.85	0.8	1.36
LOC_Os01g53180	0	0	0	0	0	0	0.16	0	0	0	0	0	0	0	0	0	0	0.94	0.88	1.42	0	0	0	0	2.3	1.08	0	0	0.11	0	0	0	0	0	0	0	0.81	0.15	0.85	1.48	0	0	0.38
LOC_Os01g53200	0.71	0.73	0.62	0.66	0.89	0.77	0.84	0.72	0.43	1.42	1.16	0.83	1.4	0.59	0.74	0.31	0.46	4.71	4.39	4.85	5.03	4.73	4.28	4.91	3.58	5.25	0.83	0.69	1.01	0.85	0.88	0.91	0.56	0.81	1.02	3.75	2.72	2.44	3.18	2.2	4.73	3.7	4.01
LOC_Os01g53220	1.18	1.52	0.87	1.3	1.02	1.03	2.83	1.83	2.12	70.06	65.95	1.49	1.15	1.18	13.79	13.37	16.4	19.88	23.28	19.18	0.78	1.22	0.94	10.21	9.59	9.37	14.46	10	12.26	1.02	2.13	1.14	52.48	52.29	49.84	6.65	7.86	0.19	0.07	0.02	13.51	14.87	16.42
LOC_Os01g53240	10.56	11.16	7.24	12.3	9.04	8.56	8.88	10.04	12.2	19.18	18.05	8.94	10.14	13.05	33.84	18.53	20.68	71.63	41.89	56.31	293.93	265.24	234.92	68.63	35.24	66.8	14.71	13.42	14.23	12.74	12.44	12.55	18.93	20.51	20.09	48.13	30.44	65.37	90.08	31.12	55.42	65.98	46.39
LOC_Os01g53255	1.62	1.85	1.87	2.56	1.91	2.5	0.7	0.78	0.87	1.92	2.46	1.58	1.98	1.66	1.96	1.52	1.9	3.74	4.78	4.76	3.87	4.74	4.33	4.21	3.27	3.97	2.02	2.17	2.03	1.35	0.88	0.74	1.43	1.21	1.42	3.74	4.02	3.24	3.5	3.12	4.38	3.89	4.02
LOC_Os01g53260	0.36	0.6	0.09	0.56	0.3	0.26	0.04	0	0.07	0	0.07	0	0.04	0	0.16	0.16	0.08	0.03	0.11	0.19	0.31	0.5	0.19	0.32	0.39	0.19	0	0	0.08	0.05	0	0.08	0.11	0.04	0.08	0.58	0.7	0.66	0.58	0.55	0.37	1.19	1.24
LOC_Os01g53330	48.23	54.95	43.41	45.94	46.14	40.08	44.96	42.49	44.25	25.06	26.05	51.31	53.02	54.71	23.34	21.47	22.98	3.21	2.82	3.32	3.34	3.45	3.48	2.44	2.37	2.77	26	24.72	31.01	63.92	57.13	52.75	24.17	20.3	21.66	2.83	2.86	4.9	5.4	3.91	7.03	6.78	8.26
LOC_Os01g53370	3.42	6.25	2.62	8.57	4.94	4.58	4.33	6.79	3.85	1.14	2.4	4.57	4.67	3.68	3.52	2.65	0.53	1.57	1.96	2.32	0.16	0.19	0.45	1.05	1.31	0.76	0.33	0.25	1.11	6.78	7.44	12.33	0.23	0.45	0.57	1.38	1.72	2.2	3.43	3.07	0.56	0.31	0.84
LOC_Os01g53390	46.02	52.84	48.56	48.13	41.49	38.6	26.46	31.3	37.34	5.16	5.99	13.82	11.87	11.47	7.1	7.12	7.06	1.26	1.1	1.19	0.53	0.75	0.43	2.27	1.49	1.64	17.12	14.29	14.05	21.79	20.05	21.29	8.91	9.84	9.83	2.27	2.27	3.87	4.32	2.9	2.5	2.96	3.22
LOC_Os01g53420	18.99	19.74	18.53	19.63	18.77	13.04	8.37	8.4	10.55	5.11	6.27	4.69	5.04	4.93	4.55	5.14	6.59	0.98	0.63	0.8	2.5	1.82	1.72	0.81	0.58	0.96	8.81	5.23	7.33	10.75	8.08	8.89	7.13	6.45	7.75	1.79	1.37	1.31	2.09	0.87	2.08	2.38	1.56
LOC_Os01g53430	13.73	13.69	10.9	14.54	12.29	11.96	4.37	5.32	6.67	0.95	0.83	1.32	1.69	2.46	0.84	1.11	0.91	2.05	1.64	2.06	0.65	0.91	1.22	1.82	1.87	1.91	1.56	1.08	1.39	3.94	2.86	3.08	0.86	0.86	0.83	1.84	1.98	3.59	4.65	3.47	1.44	1.73	1.71
LOC_Os01g53450	2.15	2.26	2.59	3.21	2.89	2.58	2.33	3.4	2.93	7.03	7.49	2.39	2.61	3.3	4.2	3.5	4.3	5.58	5.58	5.49	4.8	5.29	5.19	4.16	4.86	4.02	5.09	5.71	5.79	2.69	3.27	3.37	5.91	5.29	6.15	7.17	6.66	5.8	5.38	5.2	5.37	5.79	4.86
LOC_Os01g53460	0.14	0.67	0.19	0.58	0.63	0.76	0.79	0.96	1.19	2.87	2.35	1.05	1.36	0.96	1.92	1.19	1.5	5.49	5.01	6.35	5.3	4.98	7.41	4.71	4.54	5.82	1.89	1.06	0.68	0.18	0	0.35	1.13	1.58	2.11	7.69	7.03	10.9	10.01	4.45	7.23	9.99	9.82
LOC_Os01g53470	0.33	0.46	0.1	0.55	0.64	0.48	1.38	1.47	1.13	0.7	0.79	0.17	0.19	0	0.86	0.68	0.73	0.18	0.08	0.25	0.22	0.09	0.04	0.27	0.04	0.59	0.79	0.76	0.65	0.6	0.18	0.38	1.96	1.66	1.14	1.73	1.85	0.66	2.76	0.43	2.03	1.72	1.74
LOC_Os01g53570	7.08	6.49	3.92	3.76	5.5	3.96	1.76	1.03	0.79	0.36	0.33	0.96	0.97	2.93	0.2	0.3	0.19	0.53	0.59	0.65	0.2	0.43	0.36	0.55	0.5	0.61	0.27	0.18	0.39	1.69	1.3	1.73	0.16	0.11	0.17	0.21	0.27	0.51	0.41	0.5	0.49	0.18	0.33
LOC_Os01g53580	0	0	0	0	0	0	0	0	0	0	0	0	0	0	0	0	0	0.83	0	0.52	3.45	4.79	3.23	0.15	0.06	0.21	0	0	0	0	0	0	0	0	0	0.15	0.14	0.41	0.06	0.18	0.35	0.05	0
LOC_Os01g53590	0	0	0	0	0	0	0.21	0.05	0.05	0.06	0.1	0.16	0.06	0.04	0	0.17	0	1.08	0.29	0.92	6.11	8.07	7.94	1.85	0.48	1.25	0.06	0.13	0.04	0.14	0.27	0.05	0.1	0.06	0	0.11	0.05	0.15	0.32	0.16	0	0.04	0
LOC_Os01g53610	6.54	5.67	5.27	4.75	4.77	4.23	7.78	7.81	6.94	8.18	7.25	4.6	5.2	5.21	8.62	8.01	7.72	6.18	5.12	6	4.69	4.67	4.73	6.05	4.77	6.17	6.04	6.61	7.46	2.31	2.66	3.19	8	8.12	8.01	5.36	6.1	4.78	3.02	3.61	5.86	6.23	5.81
LOC_Os01g53620	1.15	0.81	1	0.93	1.06	0.99	2.73	2.52	3.66	10.57	11.9	0.95	1.8	1.88	8.93	9.08	8.8	11.86	12.11	10.77	8.76	7.77	7.19	10.34	8.49	9.75	4.06	3.67	2.95	0.76	0.72	0.74	8.75	6.87	8.69	14.13	14.1	19.22	18.53	7.04	15.33	19.81	15.37
LOC_Os01g53630	0.04	0.05	0.1	0.12	0.09	0.08	0.3	0.14	0.1	0.06	0.02	0.12	0.13	0.06	0.17	0.24	0.23	4.15	4.67	4.38	1.91	2.59	3.52	4.66	2.95	5.14	0.19	0.06	0.22	0	0.17	0.09	0.26	0.29	0.21	3.66	2.88	3.43	1.89	2.03	4.12	4.25	3.86
LOC_Os01g53640	0	0	0	0.01	0	0	0	0.03	0	0	0.08	0.06	0.3	0.08	0.08	0.03	0.06	3.62	3.12	2.97	10.18	9.29	9.07	3.15	2.11	2.79	0	0	0	0	0.03	0.06	0	0	0	4.29	3.04	6.94	4.47	3.55	3.87	3.87	3.55
LOC_Os01g53710	14.63	13.54	17.41	14.91	14.75	16.74	12.21	9.92	8.91	8.06	7.39	15.94	18.11	19.29	11.08	10.39	9.74	22.36	18.4	16	44.96	43.21	39.44	17.22	14.23	18.33	9.88	7.37	9.05	14.16	12.97	13.66	7.14	6.88	7.43	16.76	16.82	23.19	20.57	21.71	16.41	13.51	13.67
LOC_Os01g53720	7.93	8.05	7.97	7.96	9.24	7.88	11.49	9.57	6.05	19.16	19.35	6.18	7.47	6.09	18.61	19.94	18.27	33.18	27.91	25.74	15.05	15.5	23.5	21.3	23.74	44.46	16.64	20.61	15.85	3.48	4.88	4.83	19.33	23.58	17.3	16.24	15.37	9.79	8.32	12.42	15.66	15.43	16.27
LOC_Os01g53730	41.52	45	60.2	60.05	67.11	52.64	25.75	10.25	6.69	26.88	25.8	28.58	32.92	23.38	24.92	45.09	41.14	6.47	7.24	7.55	5.02	6.03	3.85	6.01	11.04	3.77	76.54	80.1	58.12	17.94	15.84	12.04	58.78	83.59	60.3	10.47	11.46	10.68	17.86	16.04	12.51	11	16.16
LOC_Os01g53790	0.32	0.32	0.18	0.44	0.84	0.88	0.7	0.75	0.61	0.24	0.44	0.35	1.04	0.61	0.69	0.43	0.27	1.18	0.52	0.83	4.22	3.59	2.36	0.67	0.51	0.6	0.07	0.14	0.17	0.04	0.2	0.45	0.1	0.25	0.05	2.49	1.24	2.98	3.82	2.5	1.62	1.79	1.87
LOC_Os01g53800	5.9	7.33	8.48	6.01	6.68	4.66	4.48	3.18	5.7	4.62	4.95	1.08	0.83	0.71	1.58	2.71	2.69	3.55	2.99	3.63	3.09	2.49	2.51	2.26	3.35	2.65	6.19	5.57	5.75	2.87	2.96	4	5.03	4.39	5.69	12.74	8.76	3.73	4	4.72	7.86	6.78	7.19
LOC_Os01g53840	0	0	0	0	0.01	0.06	0.08	0.06	0.02	0.39	0.45	0.1	0.12	0.16	0.31	0.15	0.07	2.91	2.88	2.31	4.81	3.48	4.08	2.88	1.93	2.39	0.09	0.19	0.06	0	0.04	0.02	0.14	0.11	0.26	3.4	3.17	2.92	3.12	3.03	3.9	3.38	2.93
LOC_Os01g53880	2.81	2.93	3.7	2.91	1.91	2.56	1.47	1.45	1.5	2.1	3.48	3.06	3.54	4.59	2.01	1.34	1.14	0.95	0.71	0.87	1.65	2.11	2.06	0.62	0.96	0.77	2.29	2.02	2.13	1.83	2.49	2.71	2.31	2.64	2.15	1.69	1.78	1.54	1.6	1.96	2.19	1.18	1.37
LOC_Os01g53890	1	0.84	1.11	1	0.91	0.91	5.6	5.22	6.08	27.57	28.22	1.59	1.77	1.39	19.97	19.66	19.1	7.46	7.85	7.24	4.48	5.09	4.36	6.65	6.5	7.41	11.63	10.78	12.3	0.46	0.85	0.63	22.73	24.04	23	10.65	8.7	4.61	4.05	3.13	12.07	12.06	12.46
LOC_Os01g53900	0.11	0.07	0.14	0.11	0.06	0.11	0.18	0.22	0.28	0.6	0.66	0.08	0.09	0.08	0.21	0.39	0.26	0.89	1.11	0.59	0.41	0.44	0.53	0.85	0.41	1.13	0.38	0.33	0.28	0.13	0.21	0.17	0.41	0.56	0.43	0.69	0.57	0.4	0.22	0.29	0.62	0.61	0.96
LOC_Os01g53910	21.17	23.27	22.09	32.41	26.9	29.11	24.93	28.89	37.71	32.39	37.28	11.71	12.5	11.93	22.75	21.03	21.95	26.77	24.41	23.85	12.7	11.92	14.06	21.06	20.9	21.63	17.73	17.09	19.03	13.77	13.07	12.71	28.75	27.74	30.31	27.44	25.49	20.06	21.84	16.63	29.93	31.81	33.48
LOC_Os01g53920	8.14	11.58	14.37	29.96	13.97	14.11	10.41	21.05	46.1	2.08	2.72	0.95	1.06	0.56	1.07	0.97	1.27	0.36	0.34	0.35	0.24	0.26	0.15	0.34	0.58	0.65	2.7	2.06	1.7	2.66	1.75	2.19	2.5	2.81	4.02	1.89	2.35	0.95	1.55	1.2	2.56	4.08	2.8
LOC_Os01g53990	0	0	0	0	0	0.02	0	0	0	0	0	0	0	0	0	0	0	2.67	2.3	2.16	6	6.06	5.2	2.08	1.38	2.22	0	0	0	0	0	0	0	0	0	2.71	1.56	10.42	9.76	3.03	4.75	4.08	3.89
LOC_Os01g54010	4.5	4	4.83	4.15	5.06	4.73	4.49	4.02	4.4	14.71	17.01	4.63	3.86	4.38	7.81	7.09	9.37	22.78	21.95	22.88	16.85	16.42	17.92	18.95	16.02	18.69	7.35	6.4	6.38	4.45	5.15	5.69	12.26	11.1	12.48	15.05	13.38	23.59	17.55	12.17	19.74	23.99	18.76
LOC_Os01g54050	8.96	8.49	7.9	8.63	9.26	7.73	12.29	15.36	12.34	19.21	20.87	7.03	7.52	8.08	18.71	20.9	21.27	8.3	8.28	8.44	6.72	7.05	7.43	10.75	7.21	10.54	18.08	24.77	21.13	9.4	15.15	14.69	22.5	25.85	29.55	5.69	5.27	3.91	4.46	4.93	6.22	5.94	5.76
LOC_Os01g54080	0.06	0.11	0.18	0.11	0.12	0.11	0.34	0.16	0.2	1.14	1.4	0.39	0.63	0.46	1.14	0.97	1.03	20.42	18.9	19.19	32.58	26.99	27.81	18.82	12.63	19.21	0.58	0.5	0.71	0.07	0.23	0.42	0.79	0.38	0.58	20.51	16.71	17.12	12.74	11.79	16.53	16.8	12.22
LOC_Os01g54190	1.57	1.7	2.43	1.77	1.53	1.21	2.06	1.13	1.47	5.37	5.05	2.93	2.65	2.1	3.48	3.53	4.35	3.89	3.47	4.11	3.81	4.25	4.32	3.35	3.29	3.18	4.42	4.22	3.75	1.65	2	2.01	5.08	4.75	4.99	3.39	2.69	2.82	2.76	3.07	3.35	3.33	3.26
LOC_Os01g54240	8.49	7.64	8.5	6.1	7.24	6.61	17.18	15.52	15.66	23.8	22.69	10.23	10.37	9.33	20.9	21.77	21.68	24.37	25.29	24.7	23.24	20.98	24.09	22.83	21.89	24.84	20.57	20.92	20.43	5.95	5.97	6.3	21.52	22.86	21.97	31.52	29.61	23.35	13.54	16.42	31.72	30.97	28.18
LOC_Os01g54270	1.99	1.79	1.65	2.44	2.09	1.14	2.42	3.01	2.57	0.74	0.39	1.8	2.4	1.72	1.04	1.17	1.51	1.24	1.6	1.07	0.34	0.22	0.16	2.24	0.57	1.61	0.77	0.7	1.55	2.08	2.04	1.78	1.1	0.92	0.84	0.8	0.56	5.67	7	9.42	0.91	0.64	0.92
LOC_Os01g54340	12.8	16.27	18.72	16.11	14.66	15.92	16.57	13.58	15.57	26.38	25.43	19.63	22.28	25.07	25.05	25.95	26.42	15.97	13.79	14.89	26.31	29.53	25.93	7.49	10.83	9.58	38.18	41.76	38.43	16.54	13.06	15.21	32.36	30.63	31.29	21.04	23.14	8.18	14.74	13.55	17.07	15.04	22.59
LOC_Os01g54370	0.92	0.71	0.63	0.96	0.77	1.02	0.78	1.11	1.4	4.38	4.79	0.42	0.5	0.66	2.77	2.3	2.92	7.57	7.97	8.03	9.74	8.52	7.6	6.46	5.51	6.17	2.06	1.64	1.99	0.65	0.58	0.84	3.3	3.2	3.55	10.4	9.42	10.1	9.23	6.1	12.25	12.1	12.21
LOC_Os01g54380	0.68	0.44	0.7	0.36	0.37	0.35	0.53	0.76	0.59	2.22	1.8	0.35	0.3	0.36	1.36	1.05	1.48	3.01	2.16	3.1	0.8	1.19	1.3	3.39	1.84	2.65	1.15	0.63	1.43	0.44	0.58	0.4	2.04	2.1	1.7	1.66	1.55	1.37	1.05	1.09	2.35	2.55	3.05
LOC_Os01g54400	32.68	30.63	35.77	42.46	32.66	30.96	21.1	27.35	34.91	10.95	12.52	21.16	26.33	24.37	15.93	15.17	12.66	11.69	9.75	9.18	19.06	18.95	16.7	10.4	7.6	8.47	11.39	10.89	12.44	28.57	26.86	25.95	8.9	10.03	10.44	13.04	14.54	14.16	16.78	10.23	12.72	14.19	12.15
LOC_Os01g54424	0.12	0.07	0.13	0.29	0.18	0.2	0.36	0.21	0.13	0.25	0.06	0.18	0.16	0.1	0.36	0.32	0.23	1.1	1.48	1.71	0.21	0.22	0.23	1.44	0.7	1.7	0.18	0.15	0.26	0.16	0.03	0.2	0.11	0.07	0.06	0.19	0.39	0.08	0.16	0.4	0.14	0.27	0.07
LOC_Os01g54430	0.04	0	0	0	0	0	0	0	0	0	0	0	0	0	0.04	0	0	2.31	1.05	1.21	5.42	8.01	10.84	2.92	0.6	2.5	0	0	0	0	0	0	0	0.05	0	0.05	0.31	0.04	0.04	0.27	0.07	0	0
LOC_Os01g54490	1.79	0.6	1.81	2.69	3.28	2.97	0.69	1.22	0.61	0.94	1.05	0.65	0.84	0.84	0.35	0.49	1.26	0	0	0	0	0.09	0	0	0	0	0.92	0.85	1.8	2.57	3.4	2.4	0.72	0.78	0.6	0	0	0	0	0	0	0	0
LOC_Os01g54540	29.18	24.2	31.76	28.47	37.75	32.3	32.79	28.44	29.36	194.12	205.13	51.14	51.27	48.88	158.95	176.85	163.98	43.27	40.45	44.35	31.7	32.56	30.37	27.56	34.21	26.4	107.26	104.41	94.24	27.72	30.92	32.31	156.4	154.71	145.16	53.09	56.3	37.01	45.89	45.45	64.36	56.92	64.91
LOC_Os01g54570	0	0	0	0	0	0	0	0	0	0	0	0	0	0	0	0	0	0.96	0.76	0.59	3.28	4.67	3.98	0.75	0.35	0.75	0	0	0	0	0	0	0	0	0	0.64	0.51	1.05	1.01	0.99	0.55	0.99	0.29
LOC_Os01g54590	0.07	0.15	0.05	0.08	0.13	0.07	0.13	0.17	0.15	1.2	0.69	0.49	0.7	0.51	0.9	0.7	0.59	13.42	10.42	8.55	28.53	26.27	21.17	10.77	5.44	8.49	0.1	0.32	0.32	0	0.09	0.29	0.4	0.39	0.13	6.15	4.66	5.85	5.48	3.84	5.43	5.35	5.08
LOC_Os01g54620	0.33	0.18	0.06	0.54	0.5	0.1	0.47	0.83	0.61	3.29	4.82	3.31	2.47	1.8	1.91	1.04	1.22	301.52	262.28	229.29	503.45	534.19	501.78	219.91	94.81	223.68	0.73	0.88	0.79	0.83	0.8	1.65	1.06	0.68	2.09	90.76	57.65	101.92	87.9	119.27	52.63	55.03	43.35
LOC_Os01g54630	0.55	0.47	0.32	0.87	1.56	0.29	0.12	0.06	0.1	0.21	0.24	0.83	0.74	0.44	0.05	0.19	0.17	0.24	0.49	0.21	0.29	0.31	0.3	0.14	0.22	0.41	0.03	0.04	0.1	0.51	0.63	0.55	0.4	0.03	0.06	1.58	1.54	0.24	0.42	0.38	0.57	1.02	1.06
LOC_Os01g54670	0.2	0.28	0.31	0.39	0.31	0.1	0.12	0.04	0.07	0.24	0.11	0.51	1.19	1.12	0	0.16	0.08	0.78	0.89	0.56	1.1	1.13	0.67	0.56	0.46	0.75	0.14	0	0.13	0.11	0.49	0.43	0.15	0.05	0.16	0.3	0.16	0.52	0.34	0.43	0.63	0.58	0.55
LOC_Os01g54700	1.31	1.24	1.64	2.18	1.39	0.97	0.9	0.77	1.09	5.57	6.34	1.38	1.16	1.34	2.31	2.44	3.29	2.4	2.3	2.05	0.79	0.93	0.79	1.99	2.43	1.5	4.34	3.72	4.11	1.75	1.48	1.58	4.66	4.33	4.51	4.37	3.76	1.22	2.43	1.7	4.97	4.65	4.87
LOC_Os01g54770	0	0	0	0	0	0	0	0	0	0	0	0	0	0	0	0	0	0	0	0.03	0.1	0.14	0.1	0	0.03	0	0	0	0.02	0	0	0	0	0	0	0	0	0	0	0	0.11	0	0.03
LOC_Os01g54800	0	0	0	0	0	0	0	0	0	0	0	0	0	0	0	0	0	4.2	2.63	2.07	0	0.11	0	2.92	3.42	3.8	0	0	0	0	0	0	0	0	0	0	0.2	0.09	0	0.97	0.32	0.07	0.39
LOC_Os01g54860	4.81	5.27	7.35	5.92	6.22	5.88	4.93	6.04	6.84	6.84	8.95	5.48	5.69	5.14	5.14	4.99	5.22	24.32	26.6	22.61	55.12	54.08	47.85	24.62	14.04	21.75	4.61	4.58	4.94	3.75	5.75	6.14	6.39	7.05	6.76	30.9	23.47	32.4	37.31	33.85	23.77	23.1	18.53
LOC_Os01g54870	33.99	34.06	33.88	25.64	28.6	29.69	63.97	66.02	69.01	95.18	112.53	66.94	66.35	74.7	113.52	115.43	115.47	107.29	101.55	104.57	90.36	98.75	100.37	97.26	82.9	94.76	109.58	106.68	110.85	24.42	24.69	27.01	108.91	101.63	99.08	166.35	152.73	218.67	182.96	129.17	181.42	168.17	169
LOC_Os01g54880	25.65	23.17	22.57	21.1	21.81	21.15	9.54	13.5	12	10.06	9.88	7.76	7.24	8.75	7.52	7.71	8.09	6.16	6.6	6.76	8.13	6.47	6.9	6.06	5.45	4.96	9.47	10.99	10.21	6.78	8.34	8.73	8.94	9.48	9.19	10.83	9.61	9.32	11.69	10.83	10.27	8.46	9.97
LOC_Os01g54890	4.65	2.15	2.25	9.88	12.72	12.15	1.92	1.93	1.96	0	1.32	0.14	0.41	0.97	0.77	0.21	1.12	0.26	0.23	0.1	0.13	0.14	0	0.19	0.26	0	0.3	0.31	0.09	0.43	0.4	0.18	0.47	0.72	0.25	0.34	0.57	0.36	0.55	0.81	0.15	0.31	0.64
LOC_Os01g54910	8.36	8.72	8.33	7.53	7.06	8.06	28.85	27.83	24.75	42.34	43.47	16.43	18.62	18.4	47.43	46.89	40.64	37.45	36.83	35.28	23.7	25.87	29.49	38.53	28.35	36.15	41.4	46.17	42.06	5.85	6.36	7.73	39.92	44.95	43.07	39.44	37.11	28.02	19.57	21.13	33.27	33.78	33.6
LOC_Os01g54940	38.59	33.47	28.16	29.79	29.23	29.26	29.31	43.52	37.52	10.46	10.65	19.55	24.52	27.03	18.12	19.31	16.45	16.91	15.03	15.12	13.82	14.24	15.78	19.34	14.04	17.6	11.47	11.78	11.89	16.94	20.08	20.81	11.51	13.11	11.08	17.1	17.14	21.84	22.52	23.51	17.72	17.05	20.27
LOC_Os01g55000	0	0	0	0	0	0	0.03	0	0	0	0	0	0	0	0	0	0	11.07	5.47	6.87	161.33	125.98	112.38	10.77	3.14	10.22	0.07	0	0.04	0.04	0.03	0	0	0	0.03	1.16	1.09	2.31	1.82	1.96	1.45	1.12	1.64
LOC_Os01g55020	0.3	0.6	0.48	0.17	0.34	0.06	1.29	0.87	1.45	4.42	4.34	0.8	0.51	0.7	4.55	2.67	3.03	4.61	4.71	5.41	3.54	4.19	4.25	4.39	3.9	5.37	1.6	2.21	2.04	0.28	0.07	0.13	2.58	2.64	3.89	4.54	4.26	7.86	5.48	3.48	6.19	6.4	7.44
LOC_Os01g55030	2.17	2.2	1.57	1.6	2.21	1.62	1.8	1.67	1.49	3.69	4.75	1.21	1.63	0.89	3.67	4.21	3.35	5.69	5.43	5.62	6.38	6.6	6.41	4.06	4.08	5	2.46	2.82	2.1	2	1	1.81	5.48	4.69	4.01	6.03	6.53	5.77	6.99	4.88	6.96	7.13	6.62
LOC_Os01g55070	0.06	0.06	0.02	0	0.04	0.01	0.36	0.2	0.2	1.48	1.56	0.07	0.02	0.14	1.03	1.06	1	0.94	0.93	0.67	0.37	0.57	0.82	0.89	0.57	0.92	0.65	0.63	0.65	0.02	0.07	0.02	1.16	1.81	1.16	0.64	0.79	0.36	0.29	0.17	1.12	1.22	1.27
LOC_Os01g55100	0.02	0.05	0.07	0.1	0.03	0.09	0.09	0.27	0.18	1.89	2.17	0.35	0.41	0.56	0.84	0.78	0.87	1.29	1.85	1.04	2.78	1.52	1.41	1	1.27	1.43	0.61	0.66	0.58	0.45	0.18	0.15	0.43	0.38	0.64	0.61	0.84	0.42	0.65	0.39	1.11	0.49	1.04
LOC_Os01g55110	0.17	0.2	0.27	0.15	0.32	0.32	0.35	0.42	0.18	0.84	1.53	0.73	0.56	0.43	0.92	0.98	1.55	4.45	4.37	3.21	3.22	5.04	3.64	4.34	3.99	4.36	1.4	1.74	0.93	0	0.43	0.3	1.92	1.84	2.43	2.71	2.06	1.33	2.57	3.23	1.97	1.8	2.5
LOC_Os01g55160	0	0	0	0.12	0	0.08	0	0	0	0	0.04	0.07	0	0	0	0	0	0.84	0.38	1.04	2.22	2.63	1.9	0.98	0.62	1.55	0	0	0	0	0	0	0.04	0	0.05	0.59	0.42	1	1.25	2.06	0.3	0.36	0.72
LOC_Os01g55190	0.08	0.06	0.08	0.07	0.19	0.3	0.36	0.41	0.2	0.87	1.14	0.42	0.8	0.28	0.97	0.67	0.86	27.61	23.13	23.07	62.94	53.14	50.14	22.87	17.88	22.8	0.3	0.24	0.25	0.21	0.19	0.19	0.36	0.21	0.23	25.09	23.33	29.04	22.61	20.45	24.99	24.24	21.73
LOC_Os01g55200	0	0	0	0	0	0	0	0	0	0	0	0	0	0	0	0	0	0.88	1.98	1.32	0.07	0	0	1.32	0.97	1.62	0.03	0	0	0	0	0	0	0	0	0.88	0.48	0.27	0.36	0.84	6.51	2.18	7.43
LOC_Os01g55240	0.19	0.58	0.2	0.35	0.38	0.37	0.16	1.26	1	0.98	4.27	0.08	0.2	0.18	0.42	0.53	0.43	1.92	2.79	1.94	1.03	0.94	1.55	1.33	11.46	1.45	1.67	1.31	1.17	0.14	0.03	0.05	2.88	2.39	1.88	97.65	74.18	10.25	12.56	11.28	74.35	51.14	77.76
LOC_Os01g55270	55.46	40.26	30.54	40.17	51.9	67.83	50.81	60.36	52.98	23.4	21.84	34.74	44.67	49.22	45.45	38.51	33.23	64.48	30.95	43.48	74.78	69.52	88.58	88.22	48.39	84.35	16.96	15.4	18.99	8.39	9.47	12.43	31.97	35.99	29.58	34.45	30.74	73.71	76.63	51.34	105.41	94.76	93.79
LOC_Os01g55280	1.43	1.25	1.56	1.6	1.28	1.45	0.58	1.47	1.48	1.12	1.01	1.7	1.94	1.28	0.96	0.9	0.41	19.54	20.34	17.8	70.18	51.75	56.4	13.83	9.76	14.89	1.59	1.31	1.62	1.4	1.23	1.62	1.1	0.96	1.56	18.34	16.15	25.19	28.09	16.63	15.1	16.02	12.96
LOC_Os01g55290	5.97	4.73	6.96	4.31	4.32	4.97	11.07	12.79	8.84	56.24	53.25	9.68	10.07	9.12	48.98	54.22	45.7	13.67	11.28	13.22	6.68	6.74	7.01	10.2	11.48	9.68	38	34.53	37.5	2.71	3.3	3.82	50.75	55.09	51.71	12.52	12.98	4.89	4.77	5.78	14.47	13.61	14.47
LOC_Os01g55300	2.02	2.28	2.92	2.49	2.24	2.24	3.78	4.17	2.61	14.08	12.14	0.89	1.1	0.87	7.49	8.69	8.88	10.82	11.49	10.58	7.65	7.11	7.69	10.19	8.34	9.51	11.7	10.79	10.99	1.31	1.75	1.86	12.14	13.63	12.67	12.07	10.12	4.81	2.96	4.73	9.44	8.89	9.83
LOC_Os01g55310	11.33	10.93	12.35	11.7	11.69	10	4.24	4.11	3.66	4.46	4.81	2.97	4.44	3.52	3.87	4.84	3.08	6.64	6.86	8.62	3.05	2.94	3.39	5.95	6.02	6.9	3.99	4.5	4.14	4.36	4.51	5.75	4.77	6.73	4.94	3.83	3.55	2.59	2.11	4.03	3.27	4.85	3.97
LOC_Os01g55330	0	0	0	0	0	0.39	0	0	0	0	0	0	0	0	0	0	0	0.85	0.93	0.91	0.23	0.24	0.33	0.23	0.76	0.33	0	0	0	0.16	0	0	0	0	0	0.73	0.57	0	0	0	0.18	0.08	0.27
LOC_Os01g55340	0.07	0.15	0	0.41	0.26	0.25	0.04	0.13	0.04	0.51	0.79	0.25	0.05	0.06	0.03	0.1	0	7.82	6.22	6.53	3.46	2.28	4.82	4.85	5.55	4.77	0.05	0	0	0	0	0.12	0.08	0.05	0.12	0.8	1.46	1.65	1.05	1.1	1.3	1.16	1.23
LOC_Os01g55390	0.56	0.56	0.65	1.09	0.96	0.55	0.11	0.37	0.23	1.24	1.45	1.22	0.98	0.92	1.09	0.67	1.14	3.85	4.57	4.52	5.39	5.72	5.76	4.06	3.16	3.91	0.8	0.67	0.96	0.68	0.95	1.09	0.66	0.37	0.73	5.66	4.28	5.4	5.15	4.91	2.98	3.13	2.85
LOC_Os01g55420	0	0	0	0.07	0.03	0.03	0.21	0.04	0.07	0.5	0.93	0.31	0.04	0.14	0.3	0.2	0.44	2.83	3.08	2.29	1.55	1.97	1.44	2.77	2.66	2.84	0.24	0.1	0.19	0	0.09	0	0.49	0.37	0.37	2.44	2.66	3.24	3.27	1.92	2.54	2.96	4.09
LOC_Os01g55430	0	0.03	0	0	0	0.02	0	0	0	0	0.03	0	0	0	0	0	0	2.9	3.75	3.55	0.55	0.99	0.82	3.14	2.52	2.88	0	0	0.02	0.04	0	0	0	0	0	0.49	0.66	0.54	1.01	2.72	0.34	0.74	0.69
LOC_Os01g55440	0.09	0.03	0.14	0.14	0.22	0.11	0.03	0.63	0.09	0.25	0.42	0.26	0.22	0.14	0.38	0.21	0.43	17.23	40.44	56.9	0.15	0.3	0.12	28.63	176.76	29.55	3.72	0.83	7.26	0.21	0.14	0.1	0.39	0.59	2.07	44.82	77.07	57.51	126.11	127.86	36.23	49	58.33
LOC_Os01g55450	1.59	1.6	1.06	1.4	1.55	1.18	5.88	6.95	6.01	11.26	11.7	1.88	2.02	1.96	8.17	7.49	8.84	1.26	0.86	1.12	1.3	1.08	1.27	1.25	0.96	1.08	10.09	10.42	10.18	0.76	0.92	0.94	11.82	12.03	10.26	2.25	1.77	5.77	4.03	1.25	4.81	4.48	2.54
LOC_Os01g55480	0	0	0	0	0	0	0	0	0	0	0	0.04	0	0.02	0	0	0.05	0.01	0	0	0	0	0.02	0	0.01	0.02	0	0	0.02	0.02	0.08	0.08	0.02	0.02	0	0	0	0	0.01	0.02	0.01	0	0
LOC_Os01g55500	1.97	2.48	1.93	1.73	1.35	1.22	1.84	2.35	2.72	0.71	1.03	0.92	1.27	1.13	1.05	0.95	1.04	3.53	3.18	3.29	8.28	6.7	5.91	4.47	2.67	3.33	1.25	1.16	1.13	1.66	1.49	1.58	1.31	0.88	1.34	14.11	12.64	39.36	24.41	9.06	22.6	23.32	12.36
LOC_Os01g55510	0.84	1.11	0.84	0.9	1.54	1.12	0.38	0.51	0.67	2.77	3.27	4.07	3.89	3.87	1.48	1.34	1.11	15.64	15.61	12.82	10.05	7.69	8.65	16.98	13.84	17.4	0.3	0.62	0.77	0.77	1.38	1.77	0.59	1.22	1.57	8.91	11.08	6.11	6.74	5.8	5.17	7.59	4.29
LOC_Os01g55520	0.04	0.08	0.05	0.02	0.09	0.04	0.02	0.56	0.08	0.16	0.13	0	0	0.11	0.4	0.29	0.26	11.05	38.07	57.51	0.13	0.86	0.49	21.83	224.42	19.34	1.46	0.19	2.93	0.15	0.09	0.17	0.21	0.35	1.11	58.57	105.57	54.06	124.48	151.73	53.72	67.33	78.03
LOC_Os01g55549	0	0	0	0.02	0	0.03	0	0	0	0.05	0.03	0.03	0	0	0	0	0.05	0.62	0.69	0.69	0.04	0	0.04	0.43	0.14	0.49	0	0	0.01	0	0	0	0.02	0	0.04	0.06	0.06	2.5	1.86	0.07	0.5	1.11	0.01
LOC_Os01g55600	0.1	0.03	0.03	0.02	0.02	0.06	0.05	0.1	0.19	0.03	0	0.04	0.03	0	0.02	0.04	0.09	0.3	0.13	0.37	2.65	2.4	1.84	0.66	0.4	0.55	0	0	0.02	0	0	0	0.07	0.03	0.12	3.18	1.52	4.55	4.22	1.02	3.75	3.08	1.83
LOC_Os01g55610	0.16	0.15	0.24	0.34	0.61	0.43	0.04	0.06	0.21	0.81	0.79	0.54	0.49	0.67	0.45	0.4	0.52	6.72	3.53	4.63	13.88	14.62	11.59	3.23	2.23	4.25	0.15	0.32	0.39	0.38	0.38	0.21	0.22	0.44	0.28	0.43	0.9	0.76	0.98	1.68	0.54	0.7	0.79
LOC_Os01g55650	5.06	5.1	4.48	4.25	4.02	3.78	2.76	2.29	1.87	2.84	3.34	2.29	2.03	2	1.56	1.93	1.65	6.27	6.95	6.81	4.1	4.74	4.4	6.49	6.08	6.7	2.16	2.15	1.9	2.22	3.14	2.87	2.81	2.6	2.34	5.52	5.3	5.54	4.31	5.35	6.01	6.8	5.79
LOC_Os01g55670	41.55	34.39	34.01	35.82	36.05	31.58	29.09	24	21.17	9.49	8.91	26.28	27.86	25.39	10.77	11.13	14.09	3.17	4.52	5.54	1.58	0.73	1.65	3.27	3.97	2.66	16.89	15.82	12.59	46.61	46.97	39.51	13.67	14.54	12.18	5.94	4.67	8.95	14.03	12.05	5.47	3.8	7.3
LOC_Os01g55690	0.65	1.98	2.2	0.23	0.34	0.28	0.79	0.82	0.92	1.08	0.96	0.59	0.56	0.75	0.87	0.49	0.46	1.2	1.04	1.25	0.88	0.72	0.42	2.45	0.85	0.84	0.72	0.51	0.7	0.21	0.27	0.6	2.35	0.8	0.96	2.44	0.75	130.38	19.64	0.7	0.93	168.55	0.61
LOC_Os01g55720	1.57	1.2	0.82	1.07	0.83	1.4	2.31	1.56	1.96	2.65	2.15	2.25	2.53	2.15	1.9	2.04	2.29	17.66	16.29	16.28	29.54	26.16	18.75	15.36	11.33	12.48	3.41	3.09	2.77	1.71	1.01	1.1	2.17	2.15	2.04	21.76	21.29	48.08	51.13	15.63	22.39	22.3	21.79
LOC_Os01g55730	6.91	7.82	9.1	7.8	5.75	7.07	19.48	18.85	16.58	23.46	27.92	9.79	11.77	13.67	31.3	30.54	28.05	23.71	23.05	24.57	19.55	18.81	24.19	20.63	17.61	20.56	18.68	21.58	20.9	5.65	5.67	5.96	28.03	24.89	24.5	32.85	30.94	39.36	35.78	22.7	35.8	32.27	34.85
LOC_Os01g55740	0.43	0.28	0.31	0.29	0.24	0.17	1.53	1.5	0.67	1.71	1.62	0.61	0.82	0.59	1.78	2.28	2.22	5.33	5	5.76	4.93	4.14	5.33	4.03	3.77	5.21	1.53	1.38	1.35	0.38	0.37	0.46	1.85	2.05	2.03	6.88	6.42	5.56	5.03	3.38	6.96	6.82	6.33
LOC_Os01g55795	0	0	0	0.03	0	0.06	0	0.14	0	0	0	0	0.15	0.05	0.08	0.06	0.03	57.96	66.63	72.05	0.54	1.49	3.62	72.1	53.37	79.52	0.08	0.04	0.05	0.05	0.11	0.13	0.06	0.08	0.2	5.05	18.67	1.12	7.2	28.2	3.7	9.69	13.34
LOC_Os01g55850	0	0	0	0	0	0	0	0	0	0	0	0	0	0	0	0	0	0.63	1.26	0.91	0	0	0	0.13	0.74	0.6	0	0	0	0	0	0	0	0	0	0	0	0	0	0.31	0.4	0	0.1
LOC_Os01g55870	40.26	34.73	36.17	41.12	40.61	37.24	36.12	44.44	40.15	10.63	11.47	27.07	32.25	39.19	17.35	17.3	15.93	28.84	24.87	19.55	40.86	43.28	30.63	29.84	20.13	28.21	9.8	10.36	10.23	30.64	36.82	34.24	7.14	8.76	9.98	42.96	32.65	50.49	54.8	56.21	29.08	33.24	28.02
LOC_Os01g55900	0.95	1	1.09	0.57	0.63	0.4	1.5	1.57	1.42	2.2	1.46	0.69	0.55	0.75	1.25	1.77	1.7	2.47	2.06	2.37	1.16	1.22	2.08	2.45	1.34	1.71	2	1.4	1.22	0.43	0.39	0.49	1.76	1.3	1.6	2.72	2.46	2.05	1.51	1.35	2.11	2.55	1.73
LOC_Os01g55910	0	0.1	0	0.14	0.07	0.04	0	0	0	0.07	0.05	0.07	0.06	0.15	0	0	0	0.09	0	0.07	0.05	0.06	0	0.05	0	0	0	0.01	0.01	0.1	0.07	0.21	0	0	0	0.03	0.03	0.03	0.02	0.02	0	0	0
LOC_Os01g55940	39.13	20.88	17.73	43.39	57.65	78.07	32.22	46.35	55.48	5.11	5.12	11.16	15.55	25.39	6.65	7.75	6.65	35.64	32.7	31.43	2.97	4.9	12.24	33.53	40.98	54.78	5.46	5.58	7.87	34.88	36.69	34.88	7.15	6.56	5.1	37.83	40.2	85.17	49.7	74.4	36.03	49.07	51.22
LOC_Os01g55950	29.2	30.92	37.91	30.69	32.86	29.77	65.86	54.24	45.7	93.97	94.8	44.33	40.14	44.89	61.98	115.21	77.87	31.26	48.12	35.88	6.83	6.68	8.5	33.94	37.06	53.98	93.93	92.55	88.64	26.68	35.19	38.96	79.79	82.24	77.89	84.28	70.6	20.29	15.37	17.93	82.45	74.84	67.8
LOC_Os01g55960	0.57	0.59	0.52	0.64	0.45	0.45	1.23	0.89	1.05	4.01	4.78	0.47	1.01	0.65	3.17	3.39	2.75	3.68	4.62	4.04	1.68	2.67	2.62	4.03	3.68	3.42	1.61	2	2.03	0.21	0.75	0.42	4.32	3.56	3.55	3.49	3.84	2	1.3	1.71	4.33	4.01	4.84
LOC_Os01g55974	3.12	1.82	2.17	2.29	2.74	1.83	1.47	2.22	3.36	5.87	4.93	0.48	0.49	0.28	2.54	2.73	1.98	3.13	3.13	2.88	0.8	0.73	1.26	2.55	1.8	2.75	1.66	1.83	1.17	0.69	0.29	0.55	2.77	3.08	3.47	4.72	4.4	3.89	2.6	2.56	5.66	5.87	4.69
LOC_Os01g56010	1.51	0.83	0.9	0.34	0.63	0.92	2.61	1.8	2.89	3.32	2.85	0.47	0.75	0.46	2.58	2.51	2.29	1.07	0.93	0.7	0.6	0.92	0.72	0.58	1.16	0.56	1.32	0.84	1.72	0.51	0.22	0.15	3.69	2.99	3.2	0.78	0.74	0.81	0.65	0.49	1.18	1.48	2.1
LOC_Os01g56040	0	0	0	0	0	0	0	0	0	0	0	0	0	0	0	0	0	0	0	0	0.42	0.73	0.04	0	0	0	0	0	0	0	0	0	0	0	0	0	0	0	0	0	0	0	0
LOC_Os01g56100	7.76	9.6	7.97	7.19	6.5	6.43	10.33	10.4	10.05	11.97	13.77	5.62	4.82	5.32	10.14	10.05	11.99	15.45	14.44	15.14	14.15	13.67	14.26	14.79	13.83	16.5	11.8	11.55	11.69	4.8	5.89	6.31	15.52	14.82	14.74	17.36	14.01	8.94	11.98	10.81	16.12	14.45	16.33
LOC_Os01g56150	12.04	12.78	14.19	12.82	12.01	11.59	13.71	12.65	11.89	25.93	25.29	11.5	11.28	10.47	13.45	14.8	16.27	18.96	16.01	17.19	15.03	13.9	12.76	15.05	14.12	14.22	17.49	16.94	14.5	13.42	14.73	13.39	22.12	21.27	21.45	20.65	19.37	31.69	24.64	17.08	19.83	23.97	22.79
LOC_Os01g56170	0	0.12	0.11	0.04	0.08	0.13	0	0	0.13	0.06	0	0.15	0.11	0.1	0	0	0.05	0.55	0.34	0.66	0.32	0.32	0.28	0.05	0.08	0.14	0.13	0.06	0.21	0.07	0.26	0.05	0	0.11	0	0	0.3	0.14	0.04	0.06	0	0.04	0.11
LOC_Os01g56220	0.91	0.96	1.03	0.93	0.63	0.69	2.54	2.98	6.78	0.73	1.34	0.25	0.24	0.19	1.68	1.07	0.91	1.48	1.34	1.44	0.27	0.29	0.62	1.65	2.32	1.51	0.78	0.4	0.77	0.22	0.06	0.16	1.06	2.86	1.74	1.04	1.42	0.98	0.85	0.5	2.09	2.43	1.81
LOC_Os01g56230	42.74	52.05	51.6	45.44	45.45	45.69	38.77	43.76	46.56	30.05	30.68	23.58	26.83	25.86	29.4	27.22	28.31	21.68	31.79	37.01	9.11	10.02	9.99	25.78	58.22	28.36	27.3	26.64	29.65	26.01	27.87	34.09	28.29	29.86	27.09	23.75	32.5	15.72	21.55	42.68	23.07	27.28	29.22
LOC_Os01g56235	0	0	0	0.12	0.03	0	0	0	0	0.05	0.12	0	0.05	0.06	0.04	0.04	0.04	0.86	1.14	1.21	3.15	3.66	1.98	0.35	0.36	0.33	0	0	0	0	0	0	0	0	0	1.29	1.26	1.22	2.45	1.32	0.31	0.65	0.34
LOC_Os01g56240	0.16	0.89	0.11	0.43	0.36	1.29	0	0	0	0	0	0.07	0	0	0	0	0	0	0.09	0	0	0	0	0	0.08	0	0.34	0.12	0.26	0.13	0.4	0.55	0	0	0	0.41	0.29	0.72	0.91	0.46	0	0.14	0.22
LOC_Os01g56270	0.18	0.47	0.46	0.19	0.28	0.28	0.05	0.02	0.02	0.44	0.96	0.34	0.18	0.14	0.19	0.08	0.12	1.12	0.71	1.08	0.43	0.74	1.3	0.61	0.33	0.47	0.47	0.47	0.54	0.17	0.26	0.24	0.42	0.42	0.27	0.3	0.47	0.52	0.32	0.61	0.54	0.18	0.24
LOC_Os01g56290	3.05	3.44	3.26	1.45	1.81	1.55	5.86	4.95	4.35	9.71	9.21	2.91	2.6	3.11	8.8	9.71	7.69	8.22	6.38	8.22	6	5.69	5.64	8.02	7.34	6.7	6.96	5.69	6.33	0.96	1.42	1.6	8.96	9.2	9.55	7.06	7.19	3.99	3.38	3.87	10.77	8.55	8.19
LOC_Os01g56320	0.07	0.07	0.06	0.04	0.1	0.24	0.36	0.14	0.1	1.79	1.89	0.51	0.32	0.45	0.94	0.95	1.02	5.05	5.06	5.07	7.34	5.32	5.32	3.35	3.17	3.86	0.74	0.52	0.74	0.33	0.18	0.23	0.73	0.59	0.81	8.8	7.72	6.47	5.41	5.84	7.16	5.44	5.77
LOC_Os01g56330	2.02	2.23	1.1	3.29	3.92	4.1	0.96	1.02	1.39	2.88	3.91	4.05	4.96	4.51	2.88	1.39	1.65	20.08	18.05	17.55	36.54	31.97	31.96	19.61	16.14	19.43	2.17	2.77	2.98	3.06	2.28	2.63	1.06	0.79	0.69	22.11	18.42	33.38	23.12	19.57	24.7	25.84	18.75
LOC_Os01g56350	7.17	6.98	8.37	7.27	7.14	5.96	15.98	16.44	19.02	154.36	158.45	8.97	9.05	7.67	97.46	110.35	101.82	37.05	34.94	41.14	19.61	18.04	21.56	25.74	26.8	25.17	59.83	52.95	60.47	3.31	2.88	4.21	144.69	135.4	126.47	43.3	39.59	20.69	16.42	18.67	65.77	61.29	61.92
LOC_Os01g56360	39.78	37.99	37.8	41.14	33.47	40.81	50.55	47.2	47.67	60.85	58.22	74.38	89.57	86.1	105.71	97.77	97.47	16.61	19.8	16.37	5.14	4.11	5.23	17.8	17.15	19.98	54.3	46.31	46.6	59.53	61.62	66.93	60.16	68.91	70.82	7.9	9.15	6.65	8.93	11.16	12.32	14.03	14.02
LOC_Os01g56370	0.25	0.27	0.72	0.38	0.73	0.65	0.81	0.38	0.92	2.85	2.77	3.02	3.03	2.42	0.64	2.49	2.63	0.93	0.94	0.73	0.48	0.38	0.37	1.13	0.96	1.2	2	1.13	1.23	1.71	1.92	2.15	1.88	2.21	2.01	0.88	0.48	1.88	1.29	0.51	1.56	2.27	0.99
LOC_Os01g56400	12.9	10.43	12.54	9.77	11.45	8.43	21.18	18.69	17.16	24.72	27.43	14.2	14.5	14.8	22.81	26.33	27.59	10.42	8.35	10.51	8.82	7.42	8.4	7.48	9.57	8.76	21.97	25.49	24.51	9.1	9.28	9.86	26.46	26.31	25.98	13.49	11.45	8.99	7.88	7.92	14.76	14.24	15.73
LOC_Os01g56420	4.49	4.59	3.11	3.93	3.4	2.1	18.89	11.52	10.26	15.7	17.63	5.1	8.07	7.39	11.58	25.03	38.58	0.3	0.19	0.25	0.05	0.11	0.2	0.16	0.49	0.05	21.96	28.63	30.87	3.1	4.36	3.63	16.75	26.59	23.18	0.73	1.53	0.5	0.55	0.48	0.97	1.99	2.05
LOC_Os01g56450	1.81	1.54	0.77	2.22	2.11	1.77	1.73	2.36	2.26	3.17	2.89	2.71	8.73	15.97	3.36	2.4	2.8	12.74	7.49	9.24	4.83	5.47	4.73	11.61	21.22	13.17	0.97	1.29	1.62	0.85	0.77	0.41	0.79	1.24	1.04	20.03	15.71	8.87	12.8	19.22	11.39	13.95	26.06
LOC_Os01g56460	3.07	2.6	2.66	2.08	1.89	2.54	7.96	7.21	7.86	16.47	17.63	4.37	4.14	6.37	17.86	17.63	16.99	19.89	17.8	18.91	13.11	12.77	15.75	17.82	17.4	18.17	10.83	11.02	11.11	1.46	2.05	1.38	15.28	14.47	15.28	20.72	20.13	11.81	11.09	10.65	23.93	22.55	23.1
LOC_Os01g56480	2.59	2.75	1.52	1.7	2.32	2.88	4.07	3.15	3.61	7.04	6.95	3.8	3.37	1.85	6.7	5.87	6.52	3.81	4.06	4.05	1.89	1.62	2.31	3.75	2.85	3.39	4.27	5.33	3.33	2.59	1.82	1.39	6.41	5.97	7.55	2.1	3.18	1.14	2.57	1.29	3.81	6.34	3.52
LOC_Os01g56490	14.1	14.23	15.1	12.23	12.77	12.07	23.4	25.3	21.86	25.29	25.46	12.89	14.06	14.97	21.98	22.58	20.42	23.58	22.4	24.87	21.51	21.6	23.37	23.15	18.54	21.62	21.99	27.23	22.82	9.13	11.81	13.54	21.41	24.52	24.45	25.47	21.7	27.68	13.12	16.83	26.66	25.83	21.27
LOC_Os01g56530	0.04	0	0.11	0.04	0	0	0	0	0.13	0	0	0	0	0.1	0	0.08	0.05	0.12	0.14	0.2	14.14	11.93	10.35	0.05	0.04	0.14	0.36	0	0	0.07	0.52	0.24	0	0.06	0.05	0.05	0.05	0.28	0.17	0.06	0.08	0.53	0.12
LOC_Os01g56540	0.29	0.15	0.39	1.22	0.94	1.04	0.49	0.62	0.7	0.86	1.16	0.73	0.66	0.95	1.32	0.75	1.07	1.12	1.31	0.56	0.31	0.89	0.08	0.84	1.06	1.54	0.16	0.7	0.12	0.6	0.73	0.47	0.33	0.7	1.4	1.07	0.92	0.83	0.84	1.15	0.91	1.27	1.83
LOC_Os01g56560	4.87	4.11	4.03	5.13	4.93	4.94	2.54	3.14	5.16	3.71	3.53	3.51	4.37	4.21	3.13	3.72	2.29	7.9	16.12	17.4	3.79	3.44	4.29	11.98	61.42	12.08	3.92	3.53	4.11	3.19	3.17	2.88	3.04	3.07	3.38	11.25	27.62	8.42	19.98	26.16	15.28	19.77	21.72
LOC_Os01g56610	0.1	0.04	0.1	0.11	0.05	0	0.03	0.22	0.11	0.15	0.15	0.02	0	0	0.33	0.41	0.25	0.73	0.37	0.53	6.27	5.62	5.79	0	0.03	0	0.23	0.08	0.09	0.09	0.1	0	0.12	0.22	0.25	0.13	0.13	0.21	0.14	0.35	0.48	0.38	0.41
LOC_Os01g56620	0.26	0.38	0.3	0.21	0.31	0.2	1.79	1.68	1.46	11.88	10.47	0.32	0.52	0.37	9.39	9.58	8.37	5.09	5.55	5.13	7.02	6.53	7.28	4.51	2.76	3.91	5.08	5.97	4.74	0.09	0.12	0.46	8.65	8.25	8.34	3.52	3.27	2.71	1.36	1.69	3.78	3.36	3.64
LOC_Os01g56630	3.91	4.66	5.56	6.53	5.23	4.91	3.69	3.75	4.43	7.52	6.71	3.09	3.16	3.48	4.87	5.28	5.59	12.33	11.31	10.51	23.77	23.78	21.95	9.97	7.09	10.3	4.44	5.99	4.5	1.65	2.9	2.81	6.37	6.49	6.04	9.98	8.05	9.67	6.71	8.39	8.49	8.65	7.44
LOC_Os01g56640	7.7	6.71	7	5.45	5.81	6.51	9.09	11.17	9.38	11.06	12.73	4.08	5.2	5.06	11.7	12.42	11.75	8.05	6.7	6.73	5.33	5.04	4.66	5.91	7.24	7.39	10.03	9.91	9.38	3.06	4.15	4.81	11.68	12.98	12.9	8.76	7.82	7.22	5.38	4.91	9.52	9.78	9.18
LOC_Os01g56660	0.03	0	0.02	0	0.05	0.02	0	0.02	0.02	0.08	0	0.02	0.02	0.01	0	0.03	0.04	0.25	0.13	0.29	0.67	0.46	0.51	0.39	0.15	0.25	0	0	0.06	0.03	0.04	0	0.06	0	0.06	0.17	0.18	0.06	0.09	0.1	0.08	0.09	0.11
LOC_Os01g56710	0.07	0	0	0.08	0	0	0	0.09	0	0	0	0	0.19	0.03	0	0	0	0.18	0.23	0.14	0.39	0.64	0.53	0.3	0.14	0.41	0	0	0	0.12	0	0	0	0	0	0.05	0.26	0.04	0	0.13	0.03	0.4	0.2
LOC_Os01g56750	0.28	0.29	0.1	0.44	0.31	0.34	0	0.31	0.16	0.23	0.17	0.26	0.03	0.17	0.08	0	0.03	0.76	1.93	1.48	0.28	0.46	0.38	0.25	1.44	0.21	0.04	0.11	0.1	0.42	0.23	0.24	0.06	0.25	0.12	0.89	1.54	0.29	0.64	2.24	0.44	0.44	0.76
LOC_Os01g56764	0	0	0.02	0.06	0.03	0	0	0.02	0	0	0	0.03	0	0	0.09	0	0.02	20.2	24.8	28.1	1.1	1.86	3.76	27.95	41.63	29.17	0	0.03	0.03	0	0	0	0	0.1	0.15	5.34	13.43	2.12	9.09	25.68	5.85	8.15	12.39
LOC_Os01g56780	46.36	52.54	52.75	45.55	45.9	39.04	44.9	56.48	50.2	11.32	10.67	30.72	38.87	43.77	31.57	33.01	27.57	4.67	5.5	6.26	23.79	22.21	24.3	7.29	7.05	6.21	17.09	16.21	17.88	40.87	55.89	55.19	13.82	16.09	15.52	10.31	10.61	23.61	19.41	34.14	9.87	8.85	11.26
LOC_Os01g56810	0.46	0.77	0.39	1.32	1.22	2.06	0.94	0.91	0.91	0.72	1.07	0.27	2.16	4.86	0.32	0.08	0.1	31.03	25.08	24.74	72.59	80.37	84.1	18.89	12.26	20.4	0.31	0.31	0.29	0.48	0.24	0.29	0.02	0.11	0.22	12.23	14.53	22.69	28.92	33.66	7.56	6.99	11.04
LOC_Os01g56850	0.99	0.53	0.92	2.42	2.76	2.34	0.04	0	0	1.96	1.4	1.37	2.23	2.02	0	0	0.02	1.23	1.03	0.74	0.93	1.38	1.02	0.14	0.03	0.06	0.85	0.68	0.48	1.22	1.16	0.84	0	0	0	1.05	0.93	2.73	1.81	1.95	4.2	5.66	2.47
LOC_Os01g56860	3.17	2.95	3.12	3.57	4.23	3.3	2.06	3.4	3.25	4.77	5.29	2.08	1.99	2.88	2.66	2.64	2.56	8.49	9.52	9.05	9.67	7.77	8.28	7.76	9.97	7.41	2.89	3.19	3.4	1.7	2.28	2.62	3.75	4.23	4.09	8.23	7.98	8.5	8.02	8.63	7.35	6.96	7.63
LOC_Os01g56870	0.01	0.04	0.04	0.05	0.03	0.04	0	0.14	0.13	0.41	0.34	0.04	0.1	0.02	0.6	0.56	0.54	1.46	1.21	1.13	2.21	2.37	3.38	1.22	0.47	1.3	0.19	0.35	0.28	0	0	0.03	0.26	0.49	0.23	0.58	0.51	1.54	1.33	0.44	0.37	0.45	0.41
LOC_Os01g56880	35.57	37.58	50.49	40.69	47.56	23.65	13.76	12.06	16.11	18	17.28	8.35	9.73	7.1	16.76	12.31	12.71	31.92	33.17	31.22	24.81	26.28	28.19	31.86	28.33	34.17	13.78	11.64	13.59	10.21	9.39	10.55	19.14	21.08	19.45	52.04	42.16	18.07	21.36	15.86	47.01	43.8	40.7
LOC_Os01g56940	0.17	0.41	0.34	0.44	0.47	0.65	0.32	0.5	0.65	0.27	0.11	0.52	0.55	0.47	0.26	0.24	0.21	4.87	5.22	5.45	1.21	0.91	1	6.17	4.45	7.38	0.35	0.38	0.3	0.81	1.22	0.85	0.05	0.13	0.16	2.25	3.71	2.92	1.89	3.81	2.9	3.06	2.17
LOC_Os01g56960	0	0.22	0	0	0	0.22	0	0	0	0	0	0	0	0	0	0	0	0.07	0.1	0.48	0	0.11	0	0.21	0	0	0	0	0	0	0	0	0	0.12	0	0.09	0	0	0.85	0	0	0	0
LOC_Os01g56990	4.77	3.86	4.64	4.24	4.74	4.55	5.86	5.07	5.75	7.23	6.96	2.8	3.1	3.42	6.78	5.87	5.82	6.23	4.56	6.04	3.31	3.34	3.92	6.01	5.08	5.67	6.14	6.33	5.18	1.7	2.95	2.86	7.64	7.43	8	6.19	5.71	3.75	3.89	3.19	8.31	7.76	7.87
LOC_Os01g57004	9.04	7.08	4.65	15	20.71	12.5	2.51	2.98	6.16	8.9	10.1	17	35.17	32.53	3.46	3.73	2.73	9.84	12.16	12.43	23.71	25.12	14.85	19.94	13.39	17.78	6.31	4.68	3.72	22.83	23.28	25.32	1.87	3.45	6.95	8.08	10.14	13.64	27.49	15.96	13.09	7.63	14.16
LOC_Os01g57020	0.14	0.16	0.28	0.17	0.23	0.56	0.99	1.33	1.16	15.04	18.05	0.36	0.72	0.33	8.9	7.22	7.9	5.92	5.53	5.67	2.08	3.58	3.03	7.48	8.88	7.24	6.83	6.15	6.06	0.8	1.05	1.16	8.18	9.78	10.16	1.9	2.95	3.62	5.42	6.55	1.64	2.98	2.87
LOC_Os01g57030	0	0	0	0	0	0	0	0.26	0	0	0	0	0	0	0	0	0	11.97	8.88	7.28	0	0	0.48	3.75	4.09	3.7	0	0	0.11	0	0	0	0	0	0	0.72	2.87	1.11	3.01	11.53	0.4	0.72	1.24
LOC_Os01g57073	10.91	14.32	15.07	13.3	12.43	8.73	6.51	10.58	15.75	5.03	5.17	2.05	2.38	1.95	2.05	1.84	1.93	9.29	11.29	10.74	8.01	7.87	9.52	7.99	7.7	8.67	3.3	4.07	3.11	2.3	2.69	3.77	2.47	2.69	3.09	11.14	10.2	10.62	7	8.38	8.88	9.88	6.92
LOC_Os01g57082	0.48	0.09	0.42	0.22	0.28	0.23	0.15	0.22	0.23	0.38	0.05	0.05	0	0.08	0.19	0.05	0.08	2.85	2.31	2.26	0.79	0.64	0.75	1.17	1.64	1.24	0.14	0.02	0.09	0.04	0.12	0.04	0.36	0.4	0.33	1.77	1.66	1.15	0.88	1.46	0.86	1.33	0.88
LOC_Os01g57150	0	0	0	0	0	0	0	0	0	0.04	0	0	0	0	0.03	0.05	0	0.87	0.21	0.47	1.8	1.83	1.38	0.66	0.44	0.69	0	0	0	0	0.03	0	0	0	0	2.41	0.98	1.7	2.14	1.36	1.26	1.26	1.47
LOC_Os01g57230	0.05	0.04	0	0.05	0.05	0	0	0.02	0.02	0	0.08	0.05	0.06	0.02	0.07	0.02	0.03	34.94	28.66	27.93	2.59	5.38	8.25	37.93	17.51	40.91	0	0.06	0.02	0	0	0.03	0.03	0	0	0.58	3.5	0.19	0.97	3.87	0.34	0.68	1.93
LOC_Os01g57240	36.39	22.22	24.14	22.32	29.17	21.96	9.06	10.21	10.25	9.79	9.72	6.3	8.16	14.35	8.06	8.39	8.21	5.42	5.68	5.88	6.41	6.7	6.34	5.81	4.81	4.61	4.6	4.03	4.85	5.83	7.16	6.91	8.81	9.39	10.38	8.68	6.25	16.47	14	8.07	15.39	13.66	10.51
LOC_Os01g57340	0.19	0.34	0.29	0.51	0.46	0.47	0.03	0	0.12	0.13	0.2	0.29	0.27	0.24	0.03	0.05	0	0.28	0.32	0.35	0.56	0.54	0.49	0.06	0	0.12	0.11	0.17	0.2	0.49	0.57	0.71	0	0.05	0.05	0.2	0.1	0.18	0.09	0.2	0.03	0.02	0.06
LOC_Os01g57350	2.76	2.84	2.77	2.34	2.24	2.47	6.61	7.54	8.77	22.11	23.19	5.3	4.83	4.41	21.37	19.71	20.14	12.04	10.19	11.66	5.29	5.29	6.45	11.02	9.5	10.62	16	15.6	14.98	1.67	2.18	1.93	22.32	23.43	22.6	11.61	10.04	2.73	2.63	2.97	10.55	11.5	10.77
LOC_Os01g57360	12.7	11.89	13.44	10.22	9.34	9.39	17.53	13.35	12.51	29.62	28.93	12.98	10.86	12.21	23.96	26.17	26.26	16.35	16.88	17.86	15.92	14.48	14.91	16.09	14.72	15.45	30.26	30.94	26.39	7.91	11.54	11.78	34.82	33.62	33.34	18.3	18.5	14.99	16.61	11.96	19.45	18.41	17.9
LOC_Os01g57370	0	0	0	0.02	0.02	0	0.02	0	0	0.03	0.04	0.02	0.1	0	0	0	0	1.4	0.74	0.4	2.55	2.86	2.57	1.48	0.79	1.68	0	0	0	0	0	0.02	0	0	0.02	4.69	3.43	9.88	7.27	2.8	4.96	6.51	6.06
LOC_Os01g57410	5.79	5.2	5.63	5.4	6.36	6.52	4.63	2.94	2.75	26.06	24.75	12.37	11.19	10.48	17.03	19.18	20.32	11.98	10.5	10.03	5.27	5.96	5.86	8.61	7.9	7.98	11.48	8.21	9.64	7.95	6.73	7	21.58	17.8	22.68	4.65	5.91	4.02	2.63	5.54	8.71	8.06	7.99
LOC_Os01g57490	0.8	1.17	1.28	1.32	1.43	1.4	1.07	0.69	0.9	1.92	2.32	0.99	0.78	0.83	1.43	1.14	1.63	3.05	3.86	2.76	0.81	1.29	1.19	2.25	2.29	2.27	2.53	2.5	2.15	0.72	0.99	1.32	1.58	1.6	1.51	2.01	2.11	0.8	0.35	1.18	1.97	1.82	1.96
LOC_Os01g57510	0.12	0.6	0.65	0.39	0.27	0.25	0.2	0.14	0.11	0.17	0.05	0.01	0.02	0.02	0	0.01	0.02	0.12	0.06	0.11	0.12	0.21	0.13	0.04	0.07	0.03	0.15	0.13	0.1	0.17	0.07	0.2	0.1	0.08	0.19	0.41	0.32	0.31	0.41	0.19	0.48	0.46	0.27
LOC_Os01g57520	0	0.13	0.06	0.1	0.08	0.05	0.16	0.11	0.05	0.33	0.36	0.04	0.12	0.23	0.09	0.53	0.42	0.49	0.29	0.26	0.11	0.29	0.15	0.38	0.13	0.15	1.03	0.27	0.29	0.07	0.17	0	0.6	0.25	0.21	0.29	0.05	0	0.09	0	0.09	0.19	0.17
LOC_Os01g57550	4.66	4.18	3.48	3.71	3.5	3.15	3.81	4.58	4.3	8.58	8.58	3.2	3.59	3.71	6.88	6.46	5.99	13.12	15.4	15.9	11.79	13.22	13.39	14.05	13.8	14.15	6.09	6.72	5.78	2.53	2.88	2.86	6.81	7.75	6.67	7.41	9.16	5.31	6.84	9.39	6.22	7.24	7.8
LOC_Os01g57560	11.11	12.72	12.05	8.31	8.53	9.25	33.54	36.6	34.53	43.52	44.51	20.65	21.76	22.08	47.27	40.8	42.07	0.7	0.26	0.4	0.03	0.05	0.03	0.18	0.65	0.54	31.95	34.09	37.53	17.52	16.19	16.58	50.12	45.99	55.2	2.35	2.19	0.59	0.3	0.72	4.41	4.83	4.16
LOC_Os01g57610	0	0	0.06	0	0.03	0	0.05	0.2	0	0	0	0.01	0	0.07	0.01	0	0	29.83	27.66	30.61	5.43	7.93	12.5	23.97	24.68	31.98	0	0	0.01	0.02	0.07	0	0	0	0.02	5.15	9.82	1.85	4.19	14.15	2.81	4.55	7.37
LOC_Os01g57630	3.98	3.81	3.32	2.61	2.71	2.73	8.9	7.42	7.77	14.87	15.17	4.82	4.64	5.63	16.05	15.07	15.67	13.56	14.12	13.13	9.22	9.04	11.1	14.64	10.75	13.31	11.4	11.55	11.02	2.09	2.65	2.23	14.47	13.23	14.21	15.48	13.49	9.81	7.43	8.54	16.02	15.46	15.77
LOC_Os01g57690	0	0	0	0	0	0	0	0	0	0	0	0	0	0.05	0	0	0	0.13	0.03	0.03	1.22	0.98	0.8	0.04	0	0.15	0	0	0	0	0	0	0	0	0	0.24	0.23	0.87	0.73	0.47	1.74	1.03	0.8
LOC_Os01g57700	3.66	3.96	3.12	2.35	1.75	1.89	0.11	0.18	0.09	0.67	0.59	0.26	0.17	0.33	0.82	0.78	0.79	0.06	0.09	0.12	0	0	0	0.03	0	0.05	0.53	0.61	0.53	0.5	0.22	0.2	0.56	0.59	0.73	0.39	0.18	1.13	0.97	0.32	0.25	0.5	0.34
LOC_Os01g57720	21.06	25.74	27.3	23.88	21.9	21.25	21.27	20.45	17.38	5.47	5.79	15.5	17.53	14.04	8.09	9.34	9.41	12.93	13.23	12.76	14.54	14.4	16.11	10.08	10.44	10.33	10.68	13.16	10.76	24.51	31.81	33.96	7.31	7.75	8.23	13.37	11.77	13.18	8.17	15.17	9.91	10.86	8.94
LOC_Os01g57740	14.01	14.41	13.3	12.48	13.62	10.56	5.21	7.28	9.6	4.71	4.27	3.67	3.23	2.72	4.33	4.4	4.11	18.38	17.33	14.51	34.42	37.85	33.02	15.73	6.68	14.78	3.27	4.26	5.09	3.76	3.83	4.3	4.55	3.97	4.22	4.57	3.29	5.76	6.11	4.17	5.42	4.98	5.24
LOC_Os01g57770	0.48	0.34	0.32	0.45	0.86	1.16	0.34	0.08	0.51	0.25	0.27	0.69	0.67	1.07	0.4	0.3	0.41	5.03	3.69	4.87	4.88	5.24	3.4	3.98	5.51	5.89	0.05	0.05	0.08	0.57	0.26	0.24	0.19	0	0.17	6.05	4.81	5.43	6.1	5.92	3.34	3.44	4.82
LOC_Os01g57840	6.32	6.46	4.59	5.82	8.41	8.86	9.02	7.19	6.48	6.2	7.44	9.31	10.4	8.12	4.43	3.93	3.03	5.48	5.72	4.6	5.74	4.48	3.8	7.16	6.25	6.05	5.95	4.92	12.68	3.09	2.52	2.43	5.68	6.4	4.42	2.41	3.93	5.1	7.11	5.28	3.81	3.42	4.19
LOC_Os01g57854	3.65	3.92	2.34	4.86	5.93	5.48	2.55	3.19	3.4	1.01	1.72	0.4	0.84	1.47	0.47	0.51	0.57	4.47	4.48	5.25	1.25	1.4	1.52	4.84	6.37	4.56	1.39	1.05	1.37	0.76	0.93	1.24	0.61	1.19	0.65	10.38	10.95	7.18	12.19	9.55	7.45	9.03	8.43
LOC_Os01g57880	0	0	0	0.06	0	0.05	0	0	0	0	0	0.1	0	0	0	0	0	0.91	1.06	0.62	6.27	4.86	3.34	1.11	0.32	0.74	0	0.08	0	0	0	0	0	0.07	0.06	0.83	0.52	1.34	1.63	0.51	0.93	0.41	0.45
LOC_Os01g57890	0	0	0.02	0.08	0.04	0.14	0	0	0.03	0.02	0.03	0.01	0.02	0.03	0	0	0.02	1.37	1.37	1.38	0.4	0.55	0.74	2.73	0.81	1.07	0.02	0	0.02	0.18	0.13	0.07	0	0	0	6.02	0.68	53.26	33.9	1.17	55.59	52.54	25.09
LOC_Os01g57910	6.57	5.86	3.87	4.23	5.06	6.43	10.4	7.9	7.32	15.13	16.03	14.31	13.21	15.76	20.38	17.86	15.34	12.43	11.06	13.28	5.94	6.97	7.48	9.99	9.84	8.99	14.22	12.1	14.22	3.25	4.35	4.88	16.79	11.35	12.47	13.07	12.96	10.79	11.76	11.26	14.5	12.77	16.5
LOC_Os01g57920	0	0	0.03	0.12	0.12	0.13	0	0.08	0.05	0.06	0.1	0.36	0.2	0.51	0.11	0.11	0.03	1.37	1.41	1.36	2.36	1.77	2.26	1.94	1.78	2.5	0	0	0.05	0.07	0.27	0.08	0.12	0.03	0.03	1.37	1.86	1.51	1.19	0.8	2.64	1.85	1.97
LOC_Os01g57930	1.16	1.11	1.36	1.14	1.34	1.08	1.57	1.35	1.72	2.75	2.39	1.18	1.32	1.28	2.12	1.65	1.9	2.22	2.14	2.7	1.85	2.58	2.75	2.94	2.2	3.12	1.79	1.58	1.37	0.64	0.78	0.89	1.75	2.09	2.13	2.86	3.08	2.61	2.51	1.91	3.67	2.74	3.09
LOC_Os01g57940	0.22	0.18	0.2	0.16	0.12	0.11	0.03	1.41	0.16	0.67	0.77	0.04	0.26	0.15	1.32	2.26	2.23	77.98	161.69	190.79	0.13	1.12	0.5	137.04	596.67	143.05	14.81	2.84	27.43	0.39	0.27	0.23	2.61	5.59	9.48	132.4	244.63	187.54	391.05	410.86	112.55	152.74	173.86
LOC_Os01g57945	3.01	4.14	18.42	0	2.75	17.62	14.13	6.81	0	7.67	3.1	25.04	11.2	10.86	24.38	5.54	6.89	2.32	0	0	0.93	0	0	1.32	2.81	0	25.43	8.35	22.14	11.37	3.39	9.8	10.05	21.48	24.37	5.58	4.68	0	3.36	2.05	0	0	5.55
LOC_Os01g57956	0.14	0.46	0.19	0.45	0.57	0.83	0.48	0.74	0.09	0.85	0.64	0.1	0.56	0.56	0.47	0.61	0.82	0.51	0	0.47	0	0	0	0.3	0	0.07	0.29	0.7	0.17	0.3	1.65	1.36	0	0.81	0.76	0.34	0.53	0	0.51	0.28	0.04	0	0.19
LOC_Os01g57958	1.39	1.25	3.17	1.88	2.68	3.29	2.4	2.22	1.61	4.18	2.99	3.01	1.73	2.08	2.98	1.95	2.47	1.66	1.03	2.01	1.05	1.61	1.55	0.54	1.33	0.68	3.96	2.82	3.91	3.2	3.96	2.5	2.31	1.98	2.82	1.78	2.02	1.07	2.01	2.05	0.51	0.6	0.98
LOC_Os01g57968	6.74	6.56	11.55	2.71	8.6	11.45	8.48	13.69	4.63	19.89	21.41	15.71	15.25	10.6	32.03	14.61	12.7	3.07	6.41	3.52	2.31	1.97	2.25	2.59	6.41	3.11	19.61	11.38	10.52	4.08	11.45	7.81	7.44	14.32	16.65	6.06	7.78	2.82	4.61	5.77	4.68	4.52	3.08
LOC_Os01g57990	0.67	0.42	0.39	0.64	0.34	0.07	0.18	0.63	0.16	0	0.5	0.34	0.38	0.12	0.43	0.14	0.09	0.37	0.8	0.28	0.8	0.66	0.25	0.18	0.37	0.51	0.11	0	0.12	0.48	0.37	0.34	0.33	0.51	0.35	0.19	0.53	0.75	0.39	0.22	0.42	0.44	0.21
LOC_Os01g58010	1.59	1.5	2.11	0.37	1.3	1	2.32	2.13	1.27	0.98	1.6	1.08	0.43	0.57	2.09	1.16	0.95	1.9	2.12	2.37	2.09	1.02	0.91	1.4	2.26	2.78	1.02	1.09	1.47	0.56	0.64	0.92	0.76	1.86	1.74	1.37	0.87	0.38	1.05	1.32	1.73	2.12	1.25
LOC_Os01g58020	29.28	25.8	27.2	13.61	27.8	30.92	15.49	27.34	21.61	40.57	54.95	125.34	62.68	41.89	99.15	32.4	31.88	8.87	10.76	9.89	2.14	2.86	2.08	6.44	15.17	7.52	41.93	22.63	29.74	33.78	32.66	28.79	23.05	31.41	43.85	14.25	27.48	7.2	13.79	21.5	13.9	18.2	11.8
LOC_Os01g58022	38.27	45.29	51.35	69.97	58.3	65.14	49.4	33.7	25.13	60.16	59.35	104.74	96.96	96.97	49.13	51.01	46.54	10.09	10.5	10.99	3.42	4.26	5.72	5.99	9.51	6.12	86.07	106.51	90.08	95.31	129.02	117.62	40.64	37.72	41.98	19.02	19.33	13.32	14	29.45	6.49	6.99	4.36
LOC_Os01g58024	32.25	33.54	39.15	61.17	46.44	55.49	39.43	29.96	15.49	56.68	52.3	82.1	81.56	85.5	42.77	44.43	39.03	9.05	8.67	8.62	2.83	3.72	3.85	5.12	6.73	3.66	71.83	87.88	67.86	58.37	110.78	99.28	29.54	26.49	34.06	18.03	15.34	11.1	6.68	19.21	4.43	5.47	4.47
LOC_Os01g58039	0.13	0.12	0.23	0.19	0.2	0.31	0.17	0.37	0	0.79	1.12	0.16	0.62	0.32	1.09	0.55	0.81	0.26	0.05	0.25	0.21	0.33	0.2	0	0.3	0.1	0.59	0.32	0.54	0.35	0.43	0.85	0.43	0.71	0.79	0.49	0.36	0.1	0.58	0.07	0.08	0.04	0.16
LOC_Os01g58080	2.47	2.07	2.59	2.01	2.46	1.77	9.81	9.8	10.14	18.64	17.76	3.57	4.05	4.34	17.92	18.94	18.48	19.64	16.82	17.8	12.84	13.49	16.84	17.12	14.37	19.21	11.24	11.87	13.57	2.21	1.78	2.14	17.57	15.97	16.95	26.24	21.73	25.88	16.99	12.88	29.21	28.48	26.74
LOC_Os01g58100	0	0	0	0	0	0	0.03	0	0	0	0	0.06	0.03	0.24	0.25	0.19	0.15	0	0	0.02	0	0	0	0	0	0	0	0	0	0	0	0	0	0	0	0	0	0	0	0	0.02	0.04	0.02
LOC_Os01g58130	0.65	0.52	0.8	1	0.85	1.22	0.06	0.11	0.2	0	0.16	0	0.12	0.12	0	0.09	0	0.23	0	0.18	0.28	0.06	0.11	0.22	0	0	0.07	0	0.08	0	0	0	0.05	0.06	0.11	0.18	0.17	0.94	1.21	0.47	0.4	0.87	0.39
LOC_Os01g58140	26.99	28.58	22.66	22.63	21.63	23.3	12.25	17.84	31.32	3.93	7.07	3.11	3.8	5.35	8.63	6.43	3.55	9.35	6.9	6.25	8.16	10.51	8.2	8.08	6.35	7.46	2.52	1.95	2.84	2.87	2.62	2.26	5.22	7.07	3.96	4.04	6.36	3.58	4.42	3.1	5.96	5.68	6.16
LOC_Os01g58150	9.35	8.46	6.52	5.87	6.75	6.14	3.12	3.56	6.71	1.71	2.18	0.37	1.67	1.51	1.25	1.14	1.18	8.09	5.46	6.15	8.93	9.17	9.96	4.47	2.37	3.67	0.46	0.24	0.55	0.26	0.45	0.74	0.98	2.2	0.58	2.97	2.88	2.58	4.69	3.2	3.91	4.27	4.51
LOC_Os01g58194	24.65	23.04	24.55	29.46	30.86	32.87	10.02	14.6	15.01	6.13	7.75	12.89	11.48	13.16	6.82	5.56	7.53	6.92	7.44	6.3	5.28	5.64	5.7	9.65	5.41	7.25	6.51	7.41	8.02	22.31	17.79	27.2	5.69	5.6	6.24	6.15	5.63	13.09	15.25	15.95	6.58	4.82	7.38
LOC_Os01g58240	1.13	1.61	0.88	1.1	0.76	0.52	0.57	0.68	1.3	0.22	0.39	0.27	0.33	0.13	0.42	0.44	0.28	0.68	0.44	0.65	0.25	0.37	0.22	0.45	0.24	0.33	0.6	0.47	0.43	0.2	0.23	0.61	0.72	0.47	0.74	2.45	1.93	1.39	3.21	1.25	2.24	2.68	1.45
LOC_Os01g58280	2.07	4.19	5.79	9.37	7.08	6.47	2.47	1.86	2.24	0.5	0.61	0.1	0.15	0.07	0.33	0.38	0.29	0.34	0.28	0.28	0.21	0.23	0.32	0.3	0.16	0.39	6.39	2.39	4.61	3.44	2.4	6.03	1.38	1.25	1.17	1.97	1.46	0.79	0.59	0.55	1.12	1.87	1.21
LOC_Os01g58290	0.26	0.78	0.39	0.79	0.6	0.48	0.17	0.23	0.24	0.42	0.5	0.81	0.94	0.82	0.4	0.23	0.14	4.12	2.67	2.89	5.12	6.6	10.15	3.15	2.4	2.62	0.94	0.43	0.42	1.43	1.14	1.81	0.38	0.76	0.46	5.28	6.06	6.69	8.04	4.96	7.06	9.43	6.23
LOC_Os01g58310	0.15	0	0	0	0	0.47	0	0.75	0.32	0.22	0.35	0.14	0	0.13	0	0	0.18	0	0.17	0.15	0	0	0	0.37	0.46	0	0	0	0	0	0.19	0	0	0.63	0.18	0	0	1.04	1.76	1.57	0	0.13	0.71
LOC_Os01g58335	0.31	0	0.21	1.19	1.52	1.75	0	0.1	0.17	0.12	0.27	0.22	0.2	0.33	0.08	0	0	0.08	0.26	0.08	0.09	0	0	0	0	0	0.11	0.23	0.13	0	0.3	0.09	0	0	0	0.2	0	0.18	0.25	0.12	0	0	0
LOC_Os01g58390	7.24	6.77	6.5	6.95	7.25	6.89	4.57	4.61	4.51	14.03	16.02	9.76	8.76	10.39	13.25	11.7	12.07	5.53	5	5.38	4.31	5.46	4.23	4.4	5.29	4.86	8.7	10.07	9.5	5.24	6.42	6.05	10.98	13.99	11.55	6.26	6.92	4.77	5.41	4.73	7.4	7.11	8.05
LOC_Os01g58420	17.17	18.26	16.39	23.59	20.95	39.17	10.3	11.39	10.17	15.68	16.03	26.72	32.63	38.43	16.58	13.13	8.56	29.82	26.55	29.26	35.73	35.56	35.67	24.51	27.89	27.52	8.52	5.95	8.26	36.42	24.6	26.71	5.66	7.04	7.05	16.43	20.37	29.99	29.21	32.44	17.36	18.69	18.16
LOC_Os01g58450	0.34	0.86	0.54	0.29	0.93	1.57	0.08	0.16	0.14	0.5	0.54	1.05	1.14	1.25	0.2	0.07	0	0.74	0.44	0.58	2.83	2.43	2.47	0.33	0	0.15	0.58	0.6	0.33	1.44	1.02	0.94	0	0	0	0.78	0.08	0.69	0.35	0.69	0.06	0.06	0.13
LOC_Os01g58470	45.58	43.91	41.11	39.29	42.57	39.22	40.19	38.49	39.02	93.99	92.64	40.39	36.87	36.8	72.16	80.45	71.9	24.88	26.14	29.05	20.59	20.17	21.5	19.63	21.78	19.02	56.68	50.77	59.75	32.51	35.26	33.57	83.97	73.35	76.73	27.27	32.23	20.62	28.48	28.54	31.77	29.34	29.9
LOC_Os01g58500	0.69	0.72	1.06	1.54	1.68	1.07	0.44	0.36	1.1	0.39	0.34	0.14	0.06	0.24	0.1	0.11	0.14	0.41	0.22	0.17	0.18	0.25	0.25	0.1	0.12	0.11	0.31	0.51	0.12	0.32	0.19	0.21	0.09	0.2	0.12	0.23	0.4	0.67	0.62	0.34	0.28	0.34	0.31
LOC_Os01g58550	0.11	0	0.04	0.06	0.03	0.02	0	0.1	0.02	0.35	0.11	0.03	0.07	0.03	0.03	0.13	0.03	24.93	19.86	20.78	66.52	57.62	58.38	21.36	15.78	22.62	0.07	0.13	0.13	0.12	0.17	0.3	0.09	0.05	0	24.31	17.86	64.39	52.94	22.65	25.17	26.97	20.78
LOC_Os01g58560	0.06	0	0	0	0.13	0	0.05	0	0	0	0.3	0	0	0	0	0.14	0	0	0	0	0.08	0.18	0	0	0	0.3	0	0.23	0	0	0	0	0.13	0	0	0	0.1	0.08	0	0.11	0	0	0
LOC_Os01g58610	0	0.05	0.04	0.11	0	0	0.04	0.04	0.03	0.19	0.04	0	0.04	0.11	0.1	0	0.11	0.32	0.43	0.25	0.04	0.08	0.22	0	0.03	0.11	0	0.05	0	0.05	0	0	0.07	0	0.27	0	0.04	0	0.07	0.1	0.09	0.03	0.12
LOC_Os01g58630	1.32	1.32	1.48	1.92	1.69	1.16	1.24	1.31	1.72	5.44	5.81	1.8	1.31	1.64	3.73	3.41	4.19	6.66	6.83	7.02	3.73	3.71	4.12	5.39	5.03	4.65	3.31	2.72	3.34	1.39	1.28	1.55	5.22	4.81	4.72	4.66	5.34	4.52	2.48	4.08	5.83	5.22	5.42
LOC_Os01g58640	45.17	41.69	34.05	35.58	37.62	36.28	34.63	45.19	42.4	2.56	3.38	12.46	14.73	13.6	7.42	3.85	3.98	22.16	22.95	23.31	3.33	5.22	8.05	30.56	17.32	31.5	5.97	8.79	7.37	27.28	25.02	29.57	3.93	4.97	3.66	3.36	6.14	2.23	2.91	8.29	2.39	3.2	4.21
LOC_Os01g58660	0.13	0	0.08	0	0	0	0	0	0	0	0.5	0.06	0	0	0.12	0	0	0	0	0	0.08	0.4	0.07	13.93	0.82	0	0.18	0.09	0	0	0	0.22	0.07	0	0.08	18.69	1.88	350.19	251.13	6.44	13.1	26.62	3.97
LOC_Os01g58680	0.82	0.84	0.67	0.56	0.53	0.89	1.73	1.46	0.91	3.05	2.95	1.42	1.58	0.86	3.43	3.94	3.21	8.55	8.3	9.19	7.87	7.29	8.41	8.44	7.29	8.14	2.07	2.75	2.26	0.46	0.7	0.87	2.34	2.59	2.69	8.8	9.37	6.06	5.42	8.13	6.33	6.34	6.55
LOC_Os01g58690	7.47	7.47	6.37	5.35	7.01	6.23	6.51	7.64	6.94	8.02	7.73	4.06	4.32	4.05	5.93	6.8	7.45	8.17	8.69	7.91	10.56	9.79	8.6	7.23	6.35	7.83	5.33	5.56	6.08	5.17	6.51	6.92	6.92	7.15	7.34	10.29	9.1	7.92	5.94	6.36	9.47	9.87	9.24
LOC_Os01g58700	3.83	4.22	4.15	4.41	2.92	4.79	3.78	3.98	3.94	5.32	5.2	4.22	4.45	4.64	5.49	5.23	4.78	10.99	12.53	11.99	5.3	6.04	5.43	13.59	13.15	15.63	4.79	4.11	4.76	3.12	3.06	3.09	5	5.27	5.44	4.43	6.04	2.3	3.6	7.53	5.25	5.16	5.91
LOC_Os01g58730	0	0	0	0	0	0	0	0	0	0	0	0	0.04	0.02	0	0	0	9.93	8.96	6.64	22.13	24.58	21.58	9.89	5.28	11.34	0	0	0	0.05	0	0	0	0.04	0	1.12	1.65	1.59	1.83	1.5	1.04	1.44	0.76
LOC_Os01g58740	1.57	2.06	1.95	2.61	2.71	2.78	1.44	0.94	0.69	1.87	2.27	3.72	4.48	4.81	1.63	1.6	1.62	24.43	25.09	24.25	23.77	21.17	20.97	19.35	22.85	20.75	1.21	1.48	1.18	2.68	2.53	2.48	1.54	1.16	1.53	20.65	19.59	20.88	22.29	24.84	18.28	18.37	18.9
LOC_Os01g58754	1.11	1.21	1.48	1.3	0.93	1.17	2.82	2.39	1.39	2.59	2.57	1.75	2.56	1.65	2.65	3.3	3.2	5.14	3.24	3.43	1.69	2.07	2.25	3.91	2.42	2.82	3.33	3.58	2.04	1.24	1.2	1.93	3.09	3.11	3.8	2.51	2.3	1.82	2.16	1.66	4.53	3.09	2.72
LOC_Os01g58790	9.71	11.13	12.65	10.47	9.52	9.59	10.31	7.63	8.26	29.78	31.53	14.86	15.51	17.94	21.5	24.9	23.76	9.01	9.02	10.79	5.99	6.58	6.2	8.05	8.31	8.78	19.96	19.29	18.1	9.98	10.69	10.8	23.2	21.42	25.97	24.04	22.14	12.22	14.46	10.14	28.59	34.32	26.89
LOC_Os01g58810	0.01	0	0	0.01	0	0.01	0.02	0.02	0	0.1	0.04	0	0	0.02	0.05	0.03	0.09	0	0	0	0	0	0.02	0	0.03	0	0.08	0	0.11	0.03	0.04	0.09	0.27	0.2	0.14	0	0.05	0.02	0	0	0.05	0	0.01
LOC_Os01g58850	0.09	0.22	0.04	0.5	0.34	0.53	0	0	0	0	0.04	0	0	0	0.06	0.03	0	0	0	0	0	0	0	0.07	0.06	0	0	0	0	0	0	0	0.03	0	0	0	0	0.03	0	0.02	0.12	0.08	0.09
LOC_Os01g58860	0	0	0	0	0	0	0	0	0	0	0	0	0	0	0	0	0	0.02	0	0	0.38	0.41	0.51	0	0	0.02	0	0	0	0	0	0	0	0	0	0	0.13	0.15	0.22	0.02	0.08	0.04	0.06
LOC_Os01g58890	48.1	53.94	57.85	61.08	55.27	58.87	153.24	128.32	124.43	432.65	436	79.07	94.9	115.63	367.62	393.72	409.68	61.61	53.55	60.7	55.17	57.07	61.48	64.86	78.84	73.74	457.33	463.99	442.28	58.75	51.33	62.36	515	482.38	478.44	190.93	175.57	71.37	119.2	68.78	267.39	265.46	263.77
LOC_Os01g58910	0.47	0.5	1.15	1.05	1.51	0.76	0.73	0.62	0.42	2.57	1.23	11.59	11.54	8.93	0.97	0.98	1.35	24.1	27.01	25.31	58.09	67.54	50.62	31.61	24.4	22.7	2.81	2.37	3.37	8.54	7.33	6	0.87	0.61	1.01	8.7	17.13	12.79	21.49	53.72	19.78	10.55	33.38
LOC_Os01g58960	0.06	0.03	0	0	0	0.04	0.1	0.05	0	0.03	0.02	0.02	0	0	0.02	0.08	0.2	0.3	0.3	0.31	0.08	0.17	0.32	0.26	0.49	0.27	0.31	0.06	0.12	0	0.03	0	0.02	0.06	0.05	0.14	0.08	0.05	0.49	0.6	0.21	0.24	0.26
LOC_Os01g58970	0	0	0	0	0.04	0	0	0	0	0	0	0.02	0	0	0.04	0	0.02	0.02	0.06	0.04	0	0	0.02	0.16	0.08	0.13	0.11	0.03	0.08	0	0	0	0.02	0.03	0	0.1	0.16	1.21	0.81	0.14	0.52	0.73	0.32
LOC_Os01g59000	15.83	17.37	15.93	9.01	9.57	8.4	22.96	23.91	26.22	11.72	10.47	0.77	1.16	0.84	5.07	10.48	10.84	0.75	0.9	0.69	0.83	0.64	0.5	0.98	0.94	0.75	15.3	12.25	14.92	2.74	1.53	2.65	22.07	24.91	24.73	11.34	9.52	6.57	7.79	5.18	15.01	17.17	15.84
LOC_Os01g59020	91.52	99.07	87.78	82.74	90.12	79.86	105.64	97.41	110.22	5.97	5.44	45.21	46.45	50.41	28.85	27.37	23.97	1.1	1.45	0.92	1.18	1.05	1.1	1.76	1.4	1.32	6.31	7.64	14.94	76.57	58.55	56.79	11.09	12	9.56	5.11	4.88	11.04	11.27	6.66	11.23	8.07	11.56
LOC_Os01g59060	52.83	55.22	64.02	53.8	50.75	48.52	38.96	29.06	38.2	217.6	218.5	62.03	51.74	46.49	160.6	185.29	171.37	55.3	53.65	64.19	36.93	40.41	40.81	39.45	48.08	35.28	123.69	111.72	116.69	44.34	44.52	49.01	193.11	178.47	165.95	65.7	78.67	62.56	71.87	66.11	79.75	74.67	77.8
LOC_Os01g59080	318.95	347.22	318.76	308.6	319.72	300.29	522.54	514.92	521.33	662.81	646.67	354.75	343.99	349.54	563.84	565.12	614.02	141.49	161.21	153.83	39.79	43.1	43.37	133.48	154.6	122.16	598.33	577.14	641.85	406.34	378.67	368.66	888.41	812.97	779.64	191.48	174.25	83.92	108.95	103.5	256.46	238.93	273.87
LOC_Os01g59090	40.46	35.42	39.32	34.78	38.05	44.73	52.51	36.85	37.23	188.93	192.17	153.51	149.01	152.73	209.87	209.63	179.68	37.58	34.25	41.82	12.91	12.68	14.7	28.43	38.83	27.83	93.89	83.9	94.4	71.5	58.97	48.69	151.1	130.75	128.27	38.14	44.4	15.94	18.86	19.39	53.26	49.63	52.74
LOC_Os01g59110	2.32	1.98	1.72	1.64	1.79	1.92	2.22	1.54	1.89	1.99	2.44	3.14	3.2	3.16	2.96	3.18	1.92	1.78	1.91	2.38	1.43	0.51	1.02	1.62	1.69	1.85	1.25	1.77	2.41	2.11	2.58	2.23	1.88	2.85	2.41	0.78	1.09	0.71	0.86	0.99	1.61	1.47	1.78
LOC_Os01g59120	0	0.03	0.05	0.02	0.02	0	0.05	0.26	0.04	0.06	0.04	0.72	0.38	0.42	0.15	0.11	0.18	3.54	2.84	2.89	4.14	4.07	3.12	4.24	1.8	2.92	0.11	0.03	0.03	0.22	0.1	0.16	0.04	0.08	0.02	21.95	17	32.6	25.39	12.61	16.04	20.39	14.16
LOC_Os01g59150	0.34	0.51	0.38	0.84	0.74	0.67	2.88	2.59	2.04	25.58	29.49	8.57	8.05	7.3	16.01	11.19	14.49	266.56	213.87	222.12	630.18	602.96	514.12	224.04	168.19	218.28	8.23	5.77	8.69	2.24	2.06	2.05	16.66	14.75	17.04	163.94	128.69	176.33	155.38	110.47	154.43	150.4	133.18
LOC_Os01g59180	0.97	0.8	0.68	1.34	1.32	1.98	1.3	2.15	1.67	2	2.34	1.08	1.76	1.59	0.98	0.93	0.88	10.43	7.91	7.65	11.2	11.35	10.37	7.18	7.53	8.76	2.69	2.47	2.51	1.33	1.46	1.74	1.48	1.66	1.64	6.9	5.64	6.44	6.16	4.11	5.86	5.48	5.57
LOC_Os01g59190	1.11	0.11	0.58	0.64	1.05	0.76	2.54	2.02	2.09	6.25	8.06	1.08	2.16	1.89	6.88	6.87	7.46	14.53	13.58	8.17	3.83	5.17	3.21	12.34	11.71	11.46	3.01	1.93	1.79	0.71	0.4	0.55	4.23	6	6.28	3.28	3.08	2.19	1.89	6.15	2.45	5.11	5.58
LOC_Os01g59200	0	0	0	0	0	0	0	0	0	0	0	0	0	0	0	0	0	0.43	0.34	0.24	0.04	0.16	0.07	0.41	0.37	0.25	0	0	0	0	0	0	0	0	0	0	0.15	0.21	0.16	0.11	0.12	0.03	0.11
LOC_Os01g59250	0	0	0	0	0	0.04	0.02	0.08	0.13	0	0	0	0	0	0.02	0	0.05	0	0	0	0	0	0	0.02	0.02	0	0.07	0.1	0	0	0	0	0.03	0	0.07	0	0	0	0	0	0	0	0
LOC_Os01g59265	0.12	0.42	0.08	0.06	0.5	0.31	0.15	0.15	0.13	0.62	0.62	0.22	0.16	0.4	0.41	0.47	0.92	1.19	0.39	0.46	0.29	1.16	0.69	0.37	0.79	0.9	0.35	1.25	0.44	0.2	0	0.21	0.47	0.5	0.51	0.39	0.58	0.27	0.44	0.44	0.81	0.31	0.56
LOC_Os01g59320	1.51	1.47	1.13	0.56	1.11	0.92	1.23	2.1	2.06	2.94	2.61	0.9	1.53	0.99	2.32	1.29	1.8	2.88	2.21	2.37	1.48	1.16	1.98	2.92	1.98	2.7	2.8	2.48	2.09	0.9	0.89	0.92	1.9	1.47	1.71	1.82	2.17	1.55	1.26	1.1	1.92	2.22	1.84
LOC_Os01g59340	9.14	10.42	11.24	10.78	10.58	8.95	10.62	8.87	8.8	17.98	17.77	7.43	6.64	5.02	15.62	16.35	17.06	23.7	23.58	23.5	18.89	20.82	23.24	26.79	23.72	27.45	16	14.32	14.39	7.73	7.47	9.19	19.74	22.25	20.67	23.05	19.09	15.9	12.96	13.1	23.37	22.45	22.7
LOC_Os01g59350	3.96	5.34	7.03	5.96	5.22	5.53	8.13	5.21	4.8	10.53	9.18	3.41	2.18	1.87	5.54	6.59	8.93	3.56	3.07	3.09	4.42	4.64	4.59	2.54	2.32	2.44	9.22	8.56	7.99	7.33	8.34	9.47	17.13	16.02	17.15	7.36	4.54	5.9	6.7	7.45	8.33	7.56	8.01
LOC_Os01g59360	0.27	0.08	0.19	0.29	0.17	0.07	0.04	2.25	0.1	0.72	1.4	0.1	0.59	0.15	2.68	3.59	3.31	143.92	243.4	268.15	0.41	1.21	1.14	209.62	725.86	219.03	23.04	4.26	43.31	0.18	0.25	0.32	2.56	6.84	12.3	185	316.79	245.25	401.67	570.74	134.32	182.34	225.61
LOC_Os01g59500	4.73	4.9	5.95	4.82	4.44	3.16	9.21	10.2	8.52	13.62	14.37	5.95	6.37	7.66	13.72	15.16	12.76	11.16	11.81	11.86	10.93	10.42	11.74	9.62	7.65	9.89	11.52	12.2	10.32	2	3.2	3.73	13.24	15.62	13.12	14.9	13.06	14.16	11.39	9.5	14.03	12.92	11.12
LOC_Os01g59510	3.01	2.5	3.39	2.06	2.29	2.31	41	35.63	33.21	115.19	114.76	31.8	31.24	33.77	125.61	126.78	114.21	17.18	15.42	16.09	7.52	7.47	7.73	14.34	18.05	15.32	83.76	83.08	83.94	2.82	3.18	2.71	108.36	111.2	110.29	28.19	28.18	8.48	8.49	8.86	34.11	34.5	36.65
LOC_Os01g59520	1.03	1.25	0.92	0.96	1.08	1.34	5.24	4.78	4.46	9.4	9.66	3.44	3.7	3.21	7.9	7.64	8.99	9.44	8.71	7.94	10.47	10.32	10.02	9.02	7.62	9.51	9.31	10.34	10.4	2.26	1.97	2.96	9.1	7.94	10.3	9.17	8.13	4.99	4.76	4.98	9.8	7.66	8.9
LOC_Os01g59530	4.18	4.11	3.84	8.6	8.29	11.03	49.31	33.39	34.86	254.61	278.74	41	47.61	75.28	276.95	292.12	320.47	40.69	38.33	62.71	5.42	5.46	11.99	68.02	136.81	74.98	434.79	434.04	454.12	24.78	20.51	21.77	423.58	352	350.72	186.78	196.64	89.94	185.23	205.62	201.87	190.92	259.6
LOC_Os01g59560	0	0.02	0.02	0	0.03	0.01	0.05	0.03	0.09	0.19	0.08	0.03	0.02	0.02	0.05	0	0.07	0.08	0.17	0.22	0.07	0.07	0.14	0.2	0.14	0.14	0.12	0.06	0.03	0.09	0.04	0.07	0.06	0.12	0.02	0.22	0.2	0.08	0.06	0.19	0.12	0.25	0.22
LOC_Os01g59570	0.06	0.02	0.1	0.13	0.09	0.04	0.17	0.17	0.16	0.17	0.13	0.22	0.19	0.1	0.12	0.09	0.1	0.34	0.43	0.33	0.27	0.29	0.16	0.32	0.14	0.18	0.09	0.11	0.1	0.08	0.16	0.04	0.24	0.16	0.23	0.05	0.17	0.13	0.05	0.09	0.16	0.13	0.22
LOC_Os01g59610	0.94	0.46	0.49	1.28	1.7	1.75	1.15	2.15	1.57	1.57	1.54	0.97	0.85	1.27	1.4	0.92	1.4	2.32	1.74	1.85	3.19	3.43	2.26	1.84	2.96	2.3	0.94	1.7	0.57	1.01	1.03	0.71	0.87	1.01	1.08	1.99	1.53	1.72	2.01	2.1	1.26	1.64	1.76
LOC_Os01g59640	0	0	0	0	0	0	0	0	0	0	0	0	0	0	0	0	0	0	0	0.03	0.26	0.48	0.36	0	0	0.04	0	0	0	0	0	0	0	0	0	0	0	0	0	0	0	0	0
LOC_Os01g59690	8.36	8.7	10.49	7.36	7.75	7.5	6.57	6.43	6.23	4.64	4.73	9.1	9.59	10.02	4.69	4.41	4.64	8.99	7.82	6.96	12.77	16.7	14.81	8.47	6.69	6.23	5.47	5.22	5.2	8.65	8.57	8.83	4.91	4.89	4.58	9.23	7.31	8.58	10.04	7.42	7.61	8.28	5.19
[truncated: 15,318 more rows]
