# Supplementary material for: Transcriptome and genome sequencing elucidates the molecular basis for the high yield and good quality of the hybrid rice variety Chuanyou6203
Source: Sci Rep. 2020 Nov 17;10:19935. doi: 10.1038/s41598-020-76762-3 (PMC7673993; doi:10.1038/s41598-020-76762-3)
Supplement: Supplementary file 16 — Supplementary Table S7. [file 41598_2020_76762_MOESM16_ESM.xlsx]

## Sheet: Sheet1
Transcriptome and genome sequencing elucidates the molecular basis for the high yield and good quality of the hybrid rice variety Chuanyou6203 Juansheng Ren1*, Fan Zhang2*, Fangyuan Gao1, Lihua Zeng3，Xianjun Lu1, Xiuqin Zhao2, Jianqun Lv1, Xiangwen Su1, Liping Liu1, Mingli Dai1, Jianlong Xu2, Guangjun Ren1** 1Crop Research Institute, Sichuan Academy of Agricultural Sciences, Chengdu, 610066, P.R.…
Table S7. The values of Log2FCCY6203/CH3203 or C106B by RNA-seq and RT-qPCR
Seq_log2(FC)CH_CY	RT_PCR_Log2FCCY6203/CH3203	Seq_Log2FCCY6203/C106B	RT_PCR_Log2FCCY6203/C106B
0.140364	-0.679174	0.0575225	-0.848337
0.0120876	0.898142	4.28251	3.90138
0	-0.200251	0	-0.104828
0.300408	-0.0835571	0.143438	-0.722778
-0.0228934	-1.09687	-0.267369	-1.9693
-0.0652939	-0.208406	-0.367999	-0.491579
0.868545	0.144632	-0.937763	-1.66096
-1.54712	-1.98887	0.691038	-0.0404148
0.278914	-0.280882	1.63478	0.822681
0.645099	0.27306	-1.24931	-2.73787
0.208601	-0.0155468	-0.406413	-1.50034
-0.987794	-0.883625	0.15884	-0.484089
-1.22054	-0.266443	-0.632506	-0.575729
0.024192	0.170263	-0.276245	-0.875977
-0.0534254	-0.290346	-0.54975	-0.822927
-0.34831	-0.879061	0.872928	0.422506
-0.172925	-0.603779	0.590708	-0.0404034
0.541038	-0.321913	0.222041	-0.912493
-1.70983	-2.02955	-0.590479	-0.859226
-0.975242	-0.394381	-0.119309	-0.866734
3.15145	2.52426	1.51871	1.05687
0.558128	1.00365	0.383942	1.02732
0.21011	-1.41188	-0.612074	-2.64744
-1.62807	-0.632051	-1.51131	-1.00526
-0.589423	-0.683352	0.970207	-0.287079
0.0936103	0.507233	0.589763	0.424667
0.105897	1.67292	-0.0752881	0.983072
-0.397472	1.63048	1.47723	2.89054
-1.30312	0.716387	-0.523824	0.212919
0.879954	2.30636	-0.00449496	0.0885258
2.81826	1.56503	0.383112	-0.826698
-0.387268	0.375179	1.36143	1.77294
-0.525313	0.0583858	-0.297536	-1.21818
0.20995	-0.837385	-0.0324946	-0.0350208
-0.0459042	-1.05102	-0.183025	-0.276886
2.18875	2.31284	-0.195558	0.0499611
-1.37629	-2.17291	0.157812	0.470066
1.47762	0.757063	-0.00255271	1.10143
0.152399	-0.807007	0.198795	0.725721
3.28785	4.56203	-0.354927	-0.448751
0.463854	-0.736767	0.00073698	-0.168386
0.87243	0.0895329	0.217248	0.511681
0.162215	-0.458534	-0.0908981	0.0775566
-0.061727	-0.908806	-0.222572	0.0879974
-0.440255	-1.15505	1.49712	1.55427
0.0884279	-0.561415	-0.165756	0.231848
-0.173208	-0.821396	-0.00900744	0.414557
1.25868	0.567152	-0.0434889	0.589869
-0.657062	-2.19088	1.24082	0.845858
-0.252153	-0.376711	-0.237873	0.620232
0.236071	1.38816	-0.114375	-0.371016
-1.29353	-0.947954	1.37821	0.748264
6.59544	5.92874	1.05009	1.51415
-0.638155	-0.0282269	0.544934	0.272135
1.06413	2.23635	-0.450661	-0.767183
0.57519	1.41016	0.129049	0.314766
1.47867	1.54026	-0.181721	0.630718
-1.52341	-0.247097	0.360311	0.183622
-0.479087	1.00715	1.42064	1.86646
3.20181	4.19516	1.89674	0.79838
0.961466	1.96356	0.445517	0.141041
-0.446312	0.47472	1.10843	1.1118
0.268691	1.70196	0.254948	0.129759
1.40683	2.5192	-0.104412	-0.143913
0.581296	1.1059	-1.67439	-1.6944
0.15983	1.26428	0.856235	1.00267
-0.140002	0.73027	0.109005	-0.468687
0.671906	0.569904	0.0998664	-0.31558
-1.207	0.307533	-0.444611	-0.169035
-1.05313	0.361671	-0.362557	-0.21048
0.126548	0.424339	0.35848	0.430244
1.26848	2.14181	0.0417784	0.399845
0.00779609	0.288111	0.146242	0.604773
-1.20054	-0.362272	0.289606	0.345114
0.372423	1.35739	-0.0849325	0.0686111
1.37158	2.24036	-0.325369	-0.00395012
0.794546	1.69628	0.413446	0.614002
-0.745492	-0.148746	1.98752	2.10225
0.477086	0.920092	0.0953965	0.318899
-0.202698	0.114767	-0.0870697	0.0812912
0.949843	0.842173	0.184636	-0.0603237
-0.0666315	0.716715	0.405676	0.358871
-0.0221631	1.08305	-0.137267	0.264589
