# Supplementary material for: Transcriptome and genome sequencing elucidates the molecular basis for the high yield and good quality of the hybrid rice variety Chuanyou6203
Source: Sci Rep. 2020 Nov 17;10:19935. doi: 10.1038/s41598-020-76762-3 (PMC7673993; doi:10.1038/s41598-020-76762-3)
Supplement: Supplementary file 17 — Supplementary Table S8. [file 41598_2020_76762_MOESM17_ESM.xlsx]

## Sheet: Hit_pathway
Transcriptome and genome sequencing elucidates the molecular basis for the high yield and good quality of the hybrid rice variety Chuanyou6203 Juansheng Ren1*, Fan Zhang2*, Fangyuan Gao1, Lihua Zeng3，Xianjun Lu1, Xiuqin Zhao2, Jianqun Lv1, Xiangwen Su1, Liping Liu1, Mingli Dai1, Jianlong Xu2, Guangjun Ren1** 1Crop Research Institute, Sichuan Academy of Agricultural Sciences, Chengdu, 610066, P.R.…
Table S8. The 20 enriched KEGG pathways
Pathway ID	Pathway name	Hit number(Query)	Percentage in query	p-value	False discovery rate	Module
196	Photosynthesis - antenna proteins	5	6.67	8.82e-06	0.000437	greenyellow
195	Photosynthesis	7	9.33	0.000118	0.00292	greenyellow
630	Glyoxylate and dicarboxylate metabolism	6	8	0.00463	0.05	greenyellow
591	Linoleic acid metabolism	3	4	0.00568	0.05	greenyellow
910	Nitrogen metabolism	4	5.33	0.00621	0.05	greenyellow
710	Carbon fixation in photosynthetic organisms	6	8	0.00634	0.05	greenyellow
480	Glutathione metabolism	18	7.41	0.000413	0.02	yellow
910	Nitrogen metabolism	9	3.7	0.000475	0.02	yellow
920	Sulfur metabolism	9	3.7	0.00109	0.04	yellow
940	Phenylpropanoid biosynthesis	56	15.22	1.41e-10	1.5e-08	turquoise
73	Cutin, suberine and wax biosynthesis	15	4.08	2.19e-08	1.16e-06	turquoise
62	Fatty acid elongation	11	2.99	0.00104	0.04	turquoise
960	Tropane, piperidine and pyridine alkaloid biosynthesis	2	28.57	0.00129	0.000581	midnightblue
590	Arachidonic acid metabolism	1	14.29	0.03	0.00608	midnightblue
650	Butanoate metabolism	1	14.29	0.05	0.00713	midnightblue
970	Aminoacyl-tRNA biosynthesis	11	5.53	0.000354	0.04	green
3008	Ribosome biogenesis in eukaryotes	36	9.55	0	4.71e-12	browm
3030	DNA replication	12	5.38	0.000141	0.01	red
280	Valine, leucine and isoleucine degradation	1	33.33	0.04	0.02	lightgreen
40	Pentose and glucuronate interconversions	14	15.05	8.35e-09	4.01e-07	pink
