# Supplementary material for: Transcriptome and genome sequencing elucidates the molecular basis for the high yield and good quality of the hybrid rice variety Chuanyou6203
Source: Sci Rep. 2020 Nov 17;10:19935. doi: 10.1038/s41598-020-76762-3 (PMC7673993; doi:10.1038/s41598-020-76762-3)
Supplement: Supplementary file 18 — Supplementary Table S9. [file 41598_2020_76762_MOESM18_ESM.xlsx]

## Sheet: Table S8
Transcriptome and genome sequencing elucidates the molecular basis for the high yield and good quality of the hybrid rice variety Chuanyou6203 Juansheng Ren1*, Fan Zhang2*, Fangyuan Gao1, Lihua Zeng3，Xianjun Lu1, Xiuqin Zhao2, Jianqun Lv1, Xiangwen Su1, Liping Liu1, Mingli Dai1, Jianlong Xu2, Guangjun Ren1** 1Crop Research Institute, Sichuan Academy of Agricultural Sciences, Chengdu, 610066, P.R.…
Table S9. The 219 significantly enriched DEGs
Query ID	Symbol	Pathway	Gene ID	Description	Definition of KEGG ortholog	Module
LOC_Os01g27210		KO:00840	Os01g0369700	Similar to Glutathione S-transferase GST 8 (EC 2.5.1.18). [Os01t0369700-01]	glutathione S-transferase [EC:2.5.1.18]	yellow
LOC_Os01g37750		KO:00840	Os01g0558100	Similar to Glutathione S-transferase TSI-1 (EC 2.5.1.18) (Glutathione S- transferase 1). [Os01t0558100-01]	glutathione S-transferase [EC:2.5.1.18]	yellow
LOC_Os03g17460		KO:00840	Os03g0283000	Similar to In2-1 protein. [Os03t0283000-00]	glutathione S-transferase [EC:2.5.1.18]	yellow
LOC_Os03g17470	OsGSTL2	KO:00840	Os03g0283100	Similar to In2-1 protein. [Os03t0283100-01]	glutathione S-transferase [EC:2.5.1.18]	yellow
LOC_Os03g24380	OsPHGPX	KO:00840	Os03g0358100	Similar to Glutathione peroxidase. [Os03t0358100-01]	glutathione peroxidase [EC:1.11.1.9]	yellow
LOC_Os04g37580		KO:00840	Os04g0448600	ChaC-like protein family protein. [Os04t0448600-01]	gamma-glutamylcyclotransferase, plant [EC:4.3.2.9]	yellow
LOC_Os04g40874	OsG6PDH2	KO:00840	Os04g0485300	Glucose-6-phosphate dehydrogenase. [Os04t0485300-01]	glucose-6-phosphate 1-dehydrogenase [EC:1.1.1.49 1.1.1.363]	yellow
LOC_Os07g22350	OsG6PDH3	KO:00840	Os07g0406300	Similar to Glucose-6-phosphate 1-dehydrogenase. [Os07t0406300-01]	glucose-6-phosphate 1-dehydrogenase [EC:1.1.1.49 1.1.1.363]	yellow
LOC_Os09g29200	OsGSTU17	KO:00840	Os09g0467200	Similar to Glutathione S-transferase GST 23 (EC 2.5.1.18) (Fragment). [Os09t0467200-01]	glutathione S-transferase [EC:2.5.1.18]	yellow
LOC_Os10g38340		KO:00840	Os10g0527400	Similar to Tau class GST protein 3. [Os10t0527400-01]	glutathione S-transferase [EC:2.5.1.18]	yellow
LOC_Os10g38489	Osgstu4	KO:00840	Os10g0528200	Similar to Glutathione S-transferase TSI-1 (EC 2.5.1.18) (Glutathione S- transferase 1). [Os10t0528200-01]	glutathione S-transferase [EC:2.5.1.18]	yellow
LOC_Os10g38489	Osgstu4	KO:00840	Os10g0528400	Glutathione S-transferase, C-terminal-like domain containing protein. [Os10t0528400-01]	glutathione S-transferase [EC:2.5.1.18]	yellow
LOC_Os10g38590		KO:00840	Os10g0529400	Similar to Glutathione S-transferase GSTU6. [Os10t0529400-01]	glutathione S-transferase [EC:2.5.1.18]	yellow
LOC_Os10g38600		KO:00840	Os10g0529500	Tau class glutathione S-transferase, Heavy metal and drought stress tolerance [Os10t0529500-01]	glutathione S-transferase [EC:2.5.1.18]	yellow
LOC_Os10g38610		KO:00840	Os10g0529700	Similar to glutathione transferase35. [Os10t0529700-01]	glutathione S-transferase [EC:2.5.1.18]	yellow
LOC_Os10g38780		KO:00840	Os10g0531400	Glutathione S-transferase GST 30 (EC 2.5.1.18). [Os10t0531400-01]	glutathione S-transferase [EC:2.5.1.18]	yellow
LOC_Os11g29400	Os6PGDH2	KO:00840	Os11g0484500	Similar to 6-phosphogluconate dehydrogenase. [Os11t0484500-01]	6-phosphogluconate dehydrogenase [EC:1.1.1.44 1.1.1.343]	yellow
LOC_Os12g24650		KO:00840	Os12g0434400	Similar to predicted protein. [Os12t0434400-00]	leucyl aminopeptidase [EC:3.4.11.1]	yellow
LOC_Os01g25484	PSR1	KO:00910	Os01g0357100	Ferredoxin-nitrite reductase, Nitrate reduction (assimilation), Determination of regeneration ability [Os01t0357100-01]	ferredoxin-nitrite reductase [EC:1.7.7.1]	yellow
LOC_Os01g36720	OsNRT2.4	KO:00910	Os01g0547600	High-affinity nitrate transporter, Nitrate transport, Auxin signaling [Os01t0547600-01]	MFS transporter, NNP family, nitrate/nitrite transporter	yellow
LOC_Os01g50820	OsNRT2.3	KO:00910	Os01g0704100	Nitrate transporter, Nitrate transport [Os01t0704100-01]	MFS transporter, NNP family, nitrate/nitrite transporter	yellow
LOC_Os02g52730		KO:00910	Os02g0765900	Similar to Ferredoxin-nitrite reductase. [Os02t0765900-00]	ferredoxin-nitrite reductase [EC:1.7.7.1]	yellow
LOC_Os02g53130	OsNIA1|OsNia1|OsNR2	KO:00910	Os02g0770800	Similar to Nitrate reductase [NAD(P)H] (EC 1.7.1.2). [Os02t0770800-01]	nitrate reductase (NAD(P)H) [EC:1.7.1.1 1.7.1.2 1.7.1.3]	yellow
LOC_Os03g12290	GLN1;2|GS1;2|OsGS1;2	KO:00910	Os03g0223400	Cytosolic glutamine synthetase, Ammonium assimilation [Os03t0223400-01]	glutamine synthetase [EC:6.3.1.2]	yellow
LOC_Os04g56400	OsGS2|lambdaGS31	KO:00910	Os04g0659100	Chloroplastic glutamine synthetase, Reassimilation of the ammonia generated by photorespiration, Salt tolerance [Os04t0659100-01]	glutamine synthetase [EC:6.3.1.2]	yellow
LOC_Os08g36480		KO:00910	Os08g0468100	Similar to Nitrate reductase. [Os08t0468100-01]	nitrate reductase (NAD(P)H) [EC:1.7.1.1 1.7.1.2 1.7.1.3]	yellow
LOC_Os09g28910		KO:00910	Os09g0464000	Similar to Carbonate dehydratase-like protein. [Os09t0464000-01]	carbonic anhydrase [EC:4.2.1.1]	yellow
LOC_Os02g12900		KO:00920	Os02g0222100	Similar to Cysteine synthase (EC 4.2.99.8). [Os02t0222100-01]	cysteine synthase [EC:2.5.1.47]	yellow
LOC_Os03g10050		KO:00920	Os03g0196600	Similar to satase isoform II. [Os03t0196600-01]	serine O-acetyltransferase [EC:2.3.1.30]	yellow
LOC_Os03g53230		KO:00920	Os03g0743900	Similar to ATP sulfurylase. [Os03t0743900-01]	3'-phosphoadenosine 5'-phosphosulfate synthase [EC:2.7.7.4 2.7.1.25]	yellow
LOC_Os04g02050		KO:00920	Os04g0111200	Similar to ATP sulfurylase (Fragment). [Os04t0111200-01]	3'-phosphoadenosine 5'-phosphosulfate synthase [EC:2.7.7.4 2.7.1.25]	yellow
LOC_Os04g02050		KO:00920	Os04g0111225	Similar to H0215A08.5 protein. [Os04t0111225-00]	3'-phosphoadenosine 5'-phosphosulfate synthase [EC:2.7.7.4 2.7.1.25]	yellow
LOC_Os05g45710		KO:00920	Os05g0533500	Similar to Serine acetyltransferase. [Os05t0533500-01]	serine O-acetyltransferase [EC:2.3.1.30]	yellow
LOC_Os07g32570		KO:00920	Os07g0509800	Similar to adenosine 5'-phosphosulfate reductase 2. [Os07t0509800-01]	adenylyl-sulfate reductase (glutathione) [EC:1.8.4.9]	yellow
LOC_Os08g41830	OsMCP	KO:00920	Os08g0530400	Moco containing protein (Moco containing protein(OsMCP)). [Os08t0530400-01]	sulfite oxidase [EC:1.8.3.1]	yellow
LOC_Os12g41500		KO:00920	Os12g0608600	Similar to Thiosulfate sulfurtransferase (EC 2.8.1.1) (Mercaptopyruvate sulfurtransferase Mst2/Rdh2) (EC 2.8.1.2). [Os12t0608600-01]	thiosulfate/3-mercaptopyruvate sulfurtransferase [EC:2.8.1.1 2.8.1.2]	yellow
LOC_Os01g06020		KO：00970	Os01g0153400	Similar to tRNA synthetase class II (D, K and N) family protein. [Os01t0153400-01]	aspartyl-tRNA synthetase [EC:6.1.1.12]	green
LOC_Os01g09000		KO：00970	Os01g0185200	Similar to glutaminyl-tRNA synthetase. [Os01t0185200-01]	glutaminyl-tRNA synthetase [EC:6.1.1.18]	green
LOC_Os02g51830		KO：00970	Os02g0754700	Similar to Histidyl-tRNA synthetase (EC 6.1.1.21). [Os02t0754700-01]	histidyl-tRNA synthetase [EC:6.1.1.21]	green
LOC_Os02g53770		KO：00970	Os02g0778200	Isoleucyl-tRNA synthetase domain containing protein. [Os02t0778200-01]	isoleucyl-tRNA synthetase [EC:6.1.1.5]	green
LOC_Os03g11120		KO：00970	Os03g0209600	Similar to MEtRS (EC 6.1.1.10). [Os03t0209600-01]	methionyl-tRNA synthetase [EC:6.1.1.10]	green
LOC_Os06g01400	RA1	KO：00970	Os06g0103600	Glycyl-tRNA synthetase, Chloroplast development, Establishment of the plastidic ribosome system [Os06t0103600-01]	glycyl-tRNA synthetase [EC:6.1.1.14]	green
LOC_Os07g07060		KO：00970	Os07g0165000	Similar to Prolyl-tRNA synthetase. [Os07t0165000-01]	prolyl-tRNA synthetase [EC:6.1.1.15]	green
LOC_Os07g30200		KO：00970	Os07g0485400	Similar to asparaginyl-tRNA synthetase. [Os07t0485400-01]	asparaginyl-tRNA synthetase [EC:6.1.1.22]	green
LOC_Os10g36210		KO：00970	Os10g0506200	Similar to Valyl-tRNA synthetase. [Os10t0506200-00]	valyl-tRNA synthetase [EC:6.1.1.9]	green
LOC_Os11g39670		KO：00970	Os11g0610900	Similar to Seryl-tRNA synthetase (EC 6.1.1.11) (Fragment). [Os11t0610900-01]	seryl-tRNA synthetase [EC:6.1.1.11]	green
LOC_Os12g34860		KO：00970	Os12g0533700	Phenylalanyl-tRNA synthetase, class IIc, mitochondrial domain containing protein. [Os12t0533700-01]	phenylalanyl-tRNA synthetase alpha chain [EC:6.1.1.20	green
LOC_Os01g46060		KO：03008	Os01g0649000	WD40 repeat-like domain containing protein. [Os01t0649000-01]	U3 small nucleolar RNA-associated protein 5	brown
LOC_Os01g65220		KO：03008	Os01g0872700	Zinc finger, CCHC-type domain containing protein. [Os01t0872700-01]	5'-3' exoribonuclease 2 [EC:3.1.13.-]	brown
LOC_Os01g66520		KO：03008	Os01g0888700	RIO-like kinase domain containing protein. [Os01t0888700-01]	RIO kinase 2 [EC:2.7.11.1]	brown
LOC_Os02g01350		KO：03008	Os02g0103900	U3 small nucleolar RNA-associated protein 6 domain containing protein. [Os02t0103900-01]	U3 small nucleolar RNA-associated protein 6	brown
LOC_Os02g18830		KO：03008	Os02g0290400	Ribosomal biogenesis, methyltransferase, EMG1/NEP1 domain containing protein. [Os02t0290400-01]	rRNA small subunit pseudouridine methyltransferase Nep1 [EC:2.1.1.260]	brown
LOC_Os02g49610		KO：03008	Os02g0728600	Similar to H/ACA ribonucleoprotein complex subunit 2. [Os02t0728600-01]	H/ACA ribonucleoprotein complex subunit 2	brown
LOC_Os02g49620		KO：03008	Os02g0728700	Ribosomal RNA-processing protein 7 domain containing protein. [Os02t0728700-01]	ribosomal RNA-processing protein 7	brown
LOC_Os03g05720		KO：03008	Os03g0151700	Similar to WD repeat protein (Fragment). [Os03t0151700-01]	U3 small nucleolar RNA-associated protein 12	brown
LOC_Os03g13800		KO：03008	Os03g0241200	Similar to NHP2-like protein 1 (High mobility group-like nuclear protein 2 homolog 1) ([U4/U6.U5] tri-snRNP 15.5 kDa protein) (OTK27). [Os03t0241200-00]	U4/U6 small nuclear ribonucleoprotein SNU13	brown
LOC_Os03g18840		KO：03008	Os03g0300300	WD40 repeat-like domain containing protein. [Os03t0300300-01]	U3 small nucleolar RNA-associated protein 5	brown
LOC_Os03g21530		KO：03008	Os03g0333100	Protein of unknown function DUF663 domain containing protein. [Os03t0333100-01]	ribosome biogenesis protein BMS1	brown
LOC_Os03g22320		KO：03008	Os03g0343300	Small-subunit processome, Utp14 domain containing protein. [Os03t0343300-01]	U3 small nucleolar RNA-associated protein 14	brown
LOC_Os03g22730		KO：03008	Os03g0350100	SAR DNA-binding protein-2. [Os03t0350100-01]	nucleolar protein 58	brown
LOC_Os03g60930		KO：03008	Os03g0824300	Hypothetical conserved gene. [Os03t0824300-00]	nucleolar protein 4	brown
LOC_Os03g61790		KO：03008	Os03g0833700	RNA 3'-terminal phosphate cyclase family protein. [Os03t0833700-01]	RNA 3'-terminal phosphate cyclase-like protein	brown
LOC_Os03g64080		KO：03008	Os03g0858100	Similar to CRM1 protein (Fragment). [Os03t0858100-01]	exportin-1	brown
LOC_Os04g22870		KO：03008	Os04g0295100	Similar to EMB1687 (EMBRYO DEFECTIVE 1687)/ ribonuclease P/ ribonuclease. [Os04t0295100-00]	ribonuclease P/MRP protein subunit POP5 [EC:3.1.26.5]	brown
LOC_Os04g23830		KO：03008	Os04g0303950	Similar to OSIGBa0092O07.3 protein. [Os04t0303950-01]	oligoribonuclease [EC:3.1.-.-]	brown
LOC_Os04g46310		KO：03008	Os04g0548300	Armadillo-type fold domain containing protein. [Os04t0548300-01]	U3 small nucleolar RNA-associated protein 10	brown
LOC_Os04g50660		KO：03008	Os04g0592700	WD40 repeat-like domain containing protein. [Os04t0592700-01]	U3 small nucleolar RNA-associated protein 13	brown
LOC_Os05g44320		KO：03008	Os05g0519500	Similar to Periodic tryptophan protein-associated region/ WD40-like. [Os05t0519500-01]	periodic tryptophan protein 2	brown
LOC_Os06g01980		KO：03008	Os06g0109400	ATPase, AAA-type, core domain containing protein. [Os06t0109400-01]	ribosome biogenesis ATPase	brown
LOC_Os06g43690		KO：03008	Os06g0644600	Similar to predicted protein. [Os06t0644600-01]	U3 small nucleolar RNA-associated protein 21	brown
LOC_Os07g02350	CK2alpha2	KO：03008	Os07g0114400	Casein kinase II alpha subunit. [Os07t0114400-01]	casein kinase II subunit alpha [EC:2.7.11.1]	brown
LOC_Os07g06820		KO：03008	Os07g0162300	Similar to RIO kinase. [Os07t0162300-01]	RIO kinase 1 [EC:2.7.11.1]	brown
LOC_Os07g12320		KO：03008	Os07g0224900	WD40 repeat-like domain containing protein. [Os07t0224900-02]	U3 small nucleolar RNA-associated protein 15	brown
LOC_Os07g31280	CK2beta3	KO：03008	Os07g0495100	Protein kinase beta subunit (regulatory subunit), Regulation of phosphate transporters [Os07t0495100-01]	casein kinase II subunit beta	brown
LOC_Os07g41190		KO：03008	Os07g0603200	WD40 repeat-like domain containing protein. [Os07t0603200-01]	U3 small nucleolar RNA-associated protein 18	brown
LOC_Os07g46720		KO：03008	Os07g0661800	Similar to Nucleolar protein Nop56. [Os07t0661800-01]	nucleolar protein 56	brown
LOC_Os10g31856		KO：03008	Os10g0456900	Similar to Midasin. [Os10t0456900-01]	midasin	brown
LOC_Os10g42320	OsNMD3	KO：03008	Os10g0573900	NMD3 family protein. [Os10t0573900-01]	nonsense-mediated mRNA decay protein 3	brown
LOC_Os11g04200		KO：03008	Os11g0137100	Similar to predicted protein. [Os11t0137100-01]	U3 small nucleolar RNA-associated protein MPP10	brown
LOC_Os12g04010		KO：03008	Os12g0133900	Similar to Epa4p. [Os12t0133900-01]	U3 small nucleolar RNA-associated protein MPP10	brown
LOC_Os12g06910		KO：03008	Os12g0166500	Similar to Nrap protein, expressed. [Os12t0166500-01]	U3 small nucleolar RNA-associated protein 22	brown
LOC_Os12g07300		KO：03008	Os12g0170700	Conserved hypothetical protein. [Os12t0170700-01]	N-acetyltransferase 10 [EC:2.3.1.-]	brown
LOC_Os12g41620		KO：03008	Os12g0609800	WD40/YVTN repeat-like domain containing protein. [Os12t0609800-01]	NET1-associated nuclear protein 1 (U3 small nucleolar RNA-associated protein 17)	brown
LOC_Os01g36390		KO：03030	Os01g0544450	Similar to DNA replication licensing factor mcm4. [Os01t0544450-01]	DNA replication licensing factor MCM4 [EC:3.6.4.12]	red
LOC_Os01g64820		KO：03030	Os01g0868300	Similar to DNA polymerase alpha catalytic subunit (EC 2.7.7.7). [Os01t0868300-01]	DNA polymerase alpha subunit A [EC:2.7.7.7]	red
LOC_Os02g30800		KO：03030	Os02g0511900	Similar to DNA polymerase. [Os02t0511900-00]	DNA polymerase epsilon subunit 1 [EC:2.7.7.7]	red
LOC_Os02g30800		KO：03030	Os02g0511901	Similar to DNA polymerase. [Os02t0511901-00]	DNA polymerase epsilon subunit 1 [EC:2.7.7.7]	red
LOC_Os02g56130	OsPCNA|PCNA	KO：03030	Os02g0805200	Proliferating cell nuclear antigen (PCNA) (Cyclin). [Os02t0805200-01]	proliferating cell nuclear antigen	red
LOC_Os05g14590		KO：03030	Os05g0235800	DNA-dependent ATPase MCM domain containing protein. [Os05t0235800-01]	DNA replication licensing factor MCM6 [EC:3.6.4.12]	red
LOC_Os05g29010		KO：03030	Os05g0358200	Similar to DNA primase. [Os05t0358200-01]	DNA primase small subunit [EC:2.7.7.102]	red
LOC_Os05g39850		KO：03030	Os05g0476200	Similar to DNA replication licensing factor MCM3 homolog (Replication origin activator) (ROA protein) (Fragment). [Os05t0476200-01]	DNA replication licensing factor MCM3 [EC:3.6.4.12]	red
LOC_Os07g22400		KO：03030	Os07g0406800	DNA primase, large subunit, eukaryotic domain containing protein. [Os07t0406800-01]	DNA primase large subunit	red
LOC_Os11g29380		KO：03030	Os11g0484300	Similar to Mcm2-prov protein. [Os11t0484300-01]	DNA replication licensing factor MCM2 [EC:3.6.4.12]	red
LOC_Os12g13950		KO：03030	Os12g0242900	DNA polymerase alpha, subunit B domain containing protein. [Os12t0242900-01]	DNA polymerase alpha subunit B	red
LOC_Os12g37400		KO：03030	Os12g0560700	Similar to PROLIFERA protein. [Os12t0560700-01]	DNA replication licensing factor MCM7 [EC:3.6.4.12]	red
LOC_Os04g20070		KO:00960	Os04g0269100	Similar to OSIGBa0135A16.7 protein. [Os04t0269100-00]	tropinone reductase I [EC:1.1.1.206]	midnightblue
LOC_Os11g25160		KO:00960	Os11g0438700	Similar to Tropinone reductase-I (EC 1.1.1.206) (TR-I) (Tropine dehydrogenase). [Os11t0438700-01]	tropinone reductase I [EC:1.1.1.206]	midnightblue
LOC_Os11g18170		KO:00590	Os11g0284900	Similar to Phospholipid hydroperoxide glutathione peroxidase (EC 1.11.1.9). [Os11t0284900-01]	glutathione peroxidase [EC:1.11.1.9]	midnightblue
LOC_Os04g52440		KO:00650	Os04g0614500	Pyridoxal phosphate-dependent transferase, major region, subdomain 1 domain containing protein. [Os04t0614500-01]	4-aminobutyrate---pyruvate transaminase [EC:2.6.1.96	midnightblue
LOC_Os01g41710	CAB2R	KO:00195	Os01g0600900	Chlorophyll a-b binding protein 2, chloroplast precursor (LHCII type I CAB-2) (LHCP). [Os01t0600900-02]	light-harvesting complex II chlorophyll a/b binding protein 1	greenyellow
LOC_Os02g52650		KO:00195	Os02g0764500	Similar to Lhca5 protein. [Os02t0764500-01]	light-harvesting complex I chlorophyll a/b binding protein 5	greenyellow
LOC_Os03g39610	LHCB|LHCPII	KO:00195	Os03g0592500	Similar to Photosystem II type II chlorophyll a/b binding protein (Fragment). [Os03t0592500-01]	light-harvesting complex II chlorophyll a/b binding protein 2	greenyellow
LOC_Os04g38410	CP24	KO:00195	Os04g0457000	Similar to Chlorophyll a/b-binding protein CP24, photosystem II (Fragment). [Os04t0457000-01]	light-harvesting complex II chlorophyll a/b binding protein 6	greenyellow
LOC_Os11g13890	ASCAB9-A|CP26|Lhcb5	KO:00195	Os11g0242800	Similar to ASCAB9-A (ASCAB9-B) (Fragment). [Os11t0242800-01]	light-harvesting complex II chlorophyll a/b binding protein 5	greenyellow
LOC_Os01g71190		KO:00195	Os01g0938100	Photosystem II protein Psb28, class 1 domain containing protein. [Os01t0938100-01]	photosystem II 13kDa protein	greenyellow
LOC_Os04g33830		KO:00195	Os04g0414700	Photosystem I PsaO domain containing protein. [Os04t0414700-01]	photosystem I subunit PsaO	greenyellow
LOC_Os07g05480		KO:00196	Os07g0148900	Photosystem I protein-like protein. [Os07t0148900-01]	photosystem I subunit X	greenyellow
LOC_Os07g36080		KO:00196	Os07g0544800			greenyellow
LOC_Os08g01380	Fd1	KO:00196	Os08g0104600			greenyellow
LOC_Os09g30340		KO:00196	Os09g0481200			greenyellow
LOC_Os12g08770		KO:00196	Os12g0189400			greenyellow
LOC_Os03g19240		KO:00630	Os03g0305000			greenyellow
LOC_Os10g37180	OsGDCH	KO:00630	Os10g0516100			greenyellow
LOC_Os12g17600	OsRBCS2	KO:00630	Os12g0274700			greenyellow
LOC_Os12g19381	OsRBCS3|OsRBCS5	KO:00630	Os12g0291100	Similar to Petunia ribulose 1, 5-bisphosphate carboxylase small subunit mRNA (clone pSSU 51), partial cds. (Fragment). [Os12t0291100-01]	ribulose-bisphosphate carboxylase small chain [EC:4.1.1.39]	greenyellow
LOC_Os12g19381	OsRBCS3|OsRBCS5	KO:00630	Os12g0291400	Similar to Petunia ribulose 1, 5-bisphosphate carboxylase small subunit mRNA (clone pSSU 51), partial cds. (Fragment). [Os12t0291400-01]	ribulose-bisphosphate carboxylase small chain [EC:4.1.1.39]	greenyellow
LOC_Os12g19470	OsRBCS4	KO:00630	Os12g0292400	Similar to Petunia ribulose 1, 5-bisphosphate carboxylase small subunit mRNA (clone pSSU 51), partial cds. (Fragment). [Os12t0292400-01]	ribulose-bisphosphate carboxylase small chain [EC:4.1.1.39	greenyellow
LOC_Os02g10120	OsLOX5	KO:00591	Os02g0194700	Similar to Lipoxygenase 2.3, chloroplast precursor (EC 1.13.11.12) (LOX2:Hv:3). [Os02t0194700-01]	lipoxygenase [EC:1.13.11.12]	greenyellow
LOC_Os05g23880		KO:00591	Os05g0304600	Similar to Lipoxygenase (Fragment). [Os05t0304600-01]	lipoxygenase [EC:1.13.11.12]	greenyellow
LOC_Os12g37260		KO:00591	Os12g0559200	Lipoxygenase (EC 1.13.11.12). [Os12t0559200-01]	lipoxygenase [EC:1.13.11.12]	greenyellow
LOC_Os01g45274	OsCA1|OsbetaCA1	KO:00910	Os01g0639900	beta-carbonic anhydrase (EC:4.2.1.1), Carbon assimilation, CO2-mediated stomatal pore response [Os01t0639900-01]	carbonic anhydrase [EC:4.2.1.1]	greenyellow
LOC_Os04g33660		KO:00910	Os04g0412500	Similar to OSIGBa0134P10.2 protein. [Os04t0412500-01]	carbonic anhydrase [EC:4.2.1.1]	greenyellow
LOC_Os08g36500		KO:00910	Os08g0468700	Similar to Nitrate reductase [NADH] 1 (EC 1.7.1.1) (NR1). [Os08t0468700-00]	nitrate reductase (NAD(P)H) [EC:1.7.1.1 1.7.1.2 1.7.1.3]	greenyellow
LOC_Os08g36680		KO:00910	Os08g0470700	Similar to carbonic anhydrase. [Os08t0470700-00]	carbonic anhydrase [EC:4.2.1.1]	greenyellow
LOC_Os03g15050		KO:00710	Os03g0255500	Similar to Phosphoenolpyruvate carboxykinase 4 (EC 4.1.1.49) (Fragment). [Os03t0255500-01]	phosphoenolpyruvate carboxykinase (ATP) [EC:4.1.1.49]	greenyellow
LOC_Os12g07210		KO:00710	Os12g0169600	Similar to Fructose-bisphosphate aldolase. [Os12t0169600-01]	fructose-bisphosphate aldolase, class I [EC:4.1.2.13]	greenyellow
LOC_Os12g17600	OsRBCS2	KO:00710	Os12g0274700	Similar to Petunia ribulose 1, 5-bisphosphate carboxylase small subunit mRNA (clone pSSU 51), partial cds. (Fragment). [Os12t0274700-01]	ribulose-bisphosphate carboxylase small chain [EC:4.1.1.39]	greenyellow
LOC_Os12g19381	OsRBCS3|OsRBCS5	KO:00710	Os12g0291100	Similar to Petunia ribulose 1, 5-bisphosphate carboxylase small subunit mRNA (clone pSSU 51), partial cds. (Fragment). [Os12t0291100-01]	ribulose-bisphosphate carboxylase small chain [EC:4.1.1.39]	greenyellow
LOC_Os12g19381	OsRBCS3|OsRBCS5	KO:00710	Os12g0291400	Similar to Petunia ribulose 1, 5-bisphosphate carboxylase small subunit mRNA (clone pSSU 51), partial cds. (Fragment). [Os12t0291400-01]	ribulose-bisphosphate carboxylase small chain [EC:4.1.1.39]	greenyellow
LOC_Os12g19470	OsRBCS4	KO:00710	Os12g0292400	Similar to Petunia ribulose 1, 5-bisphosphate carboxylase small subunit mRNA (clone pSSU 51), partial cds. (Fragment). [Os12t0292400-01]	ribulose-bisphosphate carboxylase small chain [EC:4.1.1.39]	greenyellow
LOC_Os05g49070		KO:00280	Os05g0565500	3-hydroxyacid dehydrogenase/reductase domain containing protein. [Os05t0565500-01]	3-hydroxyisobutyrate dehydrogenase [EC:1.1.1.31]	lightgreen
LOC_Os01g33300		KO:00040	Os01g0517500	Similar to Polygalacturonase (Fragment). [Os01t0517500-01]	galacturan 1,4-alpha-galacturonidase [EC:3.2.1.67]	pink
LOC_Os02g10300		KO:00040	Os02g0196700	Similar to Exopolygalacturonase. [Os02t0196700-00]	galacturan 1,4-alpha-galacturonidase [EC:3.2.1.67]	pink
LOC_Os02g12300		KO:00040	Os02g0214400	Pectate lyase-like protein, Pollen development [Os02t0214400-01]	pectate lyase [EC:4.2.2.2]	pink
LOC_Os03g18860		KO:00040	Os03g0300500	Similar to Pectin methylesterase 6 (Fragment). [Os03t0300500-01]	pectinesterase [EC:3.1.1.11]	pink
LOC_Os04g38560		KO:00040	Os04g0458900	Similar to Pectin methylesterase-like protein. [Os04t0458900-01]	pectinesterase [EC:3.1.1.11]	pink
LOC_Os06g05209		KO:00040	Os06g0144200	Similar to Pectate lyase homolog (EC 4.2.2.2). [Os06t0144200-01]	pectate lyase [EC:4.2.2.2]	pink
LOC_Os06g05260		KO:00040	Os06g0144900	Pectate lyase/Amb allergen domain containing protein. [Os06t0144900-01]	pectate lyase [EC:4.2.2.2]	pink
LOC_Os06g40890		KO:00040	Os06g0611500	Similar to Polygalacturonase (Fragment). [Os06t0611500-01]	galacturan 1,4-alpha-galacturonidase [EC:3.2.1.67]	pink
LOC_Os07g49100		KO:00040	Os07g0691100	Similar to Pectin methylesterase 6 (Fragment). [Os07t0691100-01]	pectinesterase [EC:3.1.1.11]	pink
LOC_Os08g18970		KO:00040	Os08g0286100	Similar to predicted protein. [Os08t0286100-00]	pectate lyase [EC:4.2.2.2]	pink
LOC_Os11g08750		KO:00040	Os11g0192400	Pectin lyase fold/virulence factor domain containing protein. [Os11t0192400-01]	pectinesterase [EC:3.1.1.11]	pink
LOC_Os11g45720		KO:00040	Os11g0683700	Pectin lyase fold domain containing protein. [Os11t0683700-01]	pectinesterase [EC:3.1.1.11]	pink
LOC_Os11g45730		KO:00040	Os11g0683800	Pectin lyase fold/virulence factor domain containing protein. [Os11t0683800-01]	pectinesterase [EC:3.1.1.11]	pink
LOC_Os12g37660		KO:00040	Os12g0563700	Pectin lyase fold domain containing protein. [Os12t0563700-01]	pectinesterase [EC:3.1.1.11]	pink
LOC_Os01g15830	OsPOX1|ddOs319	KO:00940	Os01g0263300	Similar to Peroxidase 72 precursor (EC 1.11.1.7) (Atperox P72) (PRXR8) (ATP6a). [Os01t0263300-01]	peroxidase [EC:1.11.1.7]	turquoise
LOC_Os01g18110		KO:00940	Os01g0283600	Similar to Cinnamoyl CoA reductase. [Os01t0283600-00]	cinnamoyl-CoA reductase [EC:1.2.1.44]	turquoise
LOC_Os01g19020	OsPOD|prx11	KO:00940	Os01g0294700	Haem peroxidase, plant/fungal/bacterial family protein. [Os01t0294700-01]	peroxidase [EC:1.11.1.7]	turquoise
LOC_Os01g28030		KO:00940	Os01g0378100	Plant peroxidase domain containing protein. [Os01t0378100-01]	peroxidase [EC:1.11.1.7]	turquoise
LOC_Os01g32364	Os7BGlu26	KO:00940	Os01g0508000	Similar to Beta-glucosidase. [Os01t0508000-01]	beta-glucosidase [EC:3.2.1.21]	turquoise
LOC_Os01g36240		KO:00940	Os01g0543100	Similar to Peroxidase 72 precursor (EC 1.11.1.7) (Atperox P72) (PRXR8) (ATP6a). [Os01t0543100-01]	peroxidase [EC:1.11.1.7]	turquoise
LOC_Os01g59819		KO:00940	Os01g0813700	Similar to Non-cyanogenic beta-glucosidase. [Os01t0813700-01]	beta-glucosidase [EC:3.2.1.21]	turquoise
LOC_Os02g03870		KO:00940	Os02g0131400	Beta-D-glucan exohydrolase, isoenzyme ExoII (EC 3.2.1.58). [Os02t0131400-00]	beta-glucosidase [EC:3.2.1.21]	turquoise
LOC_Os02g08100	Os4CL3	KO:00940	Os02g0177600	4-coumarate:coenzyme A ligase, Lignin biosynthesis, Defense against wounding [Os02t0177600-01]	4-coumarate--CoA ligase [EC:6.2.1.12]	turquoise
LOC_Os02g09490	GH2|OsCAD2	KO:00940	Os02g0187800	Cinnamyl-alcohol dehydrogenase, Lignin biosynthesis, Monolignol biosynthesis [Os02t0187800-01]	cinnamyl-alcohol dehydrogenase [EC:1.1.1.195]	turquoise
LOC_Os02g14160		KO:00940	Os02g0236600	Peroxidase P7 (EC 1.11.1.7) (TP7). [Os02t0236600-01]	peroxidase [EC:1.11.1.7]	turquoise
LOC_Os02g14170		KO:00940	Os02g0236800	Similar to Peroxidase (EC 1.11.1.7). [Os02t0236800-01]	peroxidase [EC:1.11.1.7]	turquoise
LOC_Os02g26810		KO:00940	Os02g0467600	Similar to Cinnamate 4-hydroxylase CYP73. [Os02t0467600-01]	trans-cinnamate 4-monooxygenase [EC:1.14.14.91]	turquoise
LOC_Os02g39850		KO:00940	Os02g0611800	Similar to Hydroxyanthranilate hydroxycinnamoyltransferase 3. [Os02t0611800-01]	shikimate O-hydroxycinnamoyltransferase [EC:2.3.1.133]	turquoise
LOC_Os02g41630		KO:00940	Os02g0626100	Similar to Phenylalanine ammonia-lyase. [Os02t0626100-01]	phenylalanine/tyrosine ammonia-lyase [EC:4.3.1.25]	turquoise
LOC_Os02g41650	OsPAL	KO:00940	Os02g0626400	Phenylalanine ammonia-lyase (EC 4.3.1.5). [Os02t0626400-01]	phenylalanine ammonia-lyase [EC:4.3.1.24]	turquoise
LOC_Os02g56720		KO:00940	Os02g0812000	NAD(P)-binding domain containing protein. [Os02t0812000-01]	cinnamoyl-CoA reductase [EC:1.2.1.44]	turquoise
LOC_Os03g02920		KO:00940	Os03g0121200	Similar to Peroxidase 1. [Os03t0121200-01]	peroxidase [EC:1.11.1.7]	turquoise
LOC_Os03g11420	Os3BGlu6	KO:00940	Os03g0212800	Similar to Beta-glucosidase. [Os03t0212800-01]	beta-glucosidase [EC:3.2.1.21]	turquoise
LOC_Os03g13200		KO:00940	Os03g0234900	Similar to Peroxidase (EC 1.11.1.7). [Os03t0234900-01]	peroxidase [EC:1.11.1.7]	turquoise
LOC_Os03g22010		KO:00940	Os03g0339300	Hypothetical conserved gene. [Os03t0339300-01]	peroxidase [EC:1.11.1.7]	turquoise
LOC_Os03g25330		KO:00940	Os03g0368900	Haem peroxidase family protein. [Os03t0368900-01]	peroxidase [EC:1.11.1.7]	turquoise
LOC_Os03g32050		KO:00940	Os03g0434800	Similar to Peroxidase 2. [Os03t0434800-00]	peroxidase [EC:1.11.1.7]	turquoise
LOC_Os03g53800		KO:00940	Os03g0749300	Similar to Exoglucanase precursor. [Os03t0749300-01]	beta-glucosidase [EC:3.2.1.21]	turquoise
LOC_Os03g53860		KO:00940	Os03g0749500	Similar to Exo-beta-glucanase. [Os03t0749500-01]	beta-glucosidase [EC:3.2.1.21]	turquoise
LOC_Os04g15920	RIF3	KO:00940	Os04g0229100	Similar to Sinapyl alcohol dehydrogenase. [Os04t0229100-01]	cinnamyl-alcohol dehydrogenase [EC:1.1.1.195]	turquoise
LOC_Os04g39100		KO:00940	Os04g0465100	Haem peroxidase, plant/fungal/bacterial family protein. [Os04t0465100-01]	peroxidase [EC:1.11.1.7]	turquoise
LOC_Os04g39880	Os4BGlu12	KO:00940	Os04g0474800	Similar to OSIGBa0135C13.7 protein. [Os04t0474800-01]	beta-glucosidase [EC:3.2.1.21]	turquoise
LOC_Os04g43410		KO:00940	Os04g0513900	Glycoside hydrolase, family 1 protein. [Os04t0513900-01]	beta-glucosidase [EC:3.2.1.21]	turquoise
LOC_Os04g43760		KO:00940	Os04g0518100	Phenylalanine ammonia-lyase. [Os04t0518100-01]	phenylalanine/tyrosine ammonia-lyase [EC:4.3.1.25]	turquoise
LOC_Os04g59160		KO:00940	Os04g0688200	Similar to Peroxidase (EC 1.11.1.7). [Os04t0688200-01]	peroxidase [EC:1.11.1.7]	turquoise
LOC_Os05g04500		KO:00940	Os05g0135500	Haem peroxidase family protein. [Os05t0135500-01]	peroxidase [EC:1.11.1.7]	turquoise
LOC_Os05g41440	OsC3'H1	KO:00940	Os05g0494000	p-Coumaroyl ester 3-hydroxylase, Determination of lignin content, composition and the degree of cell wall cross-linking [Os05t0494000-01]	5-O-(4-coumaroyl)-D-quinate 3'-monooxygenase [EC:1.14.14.96]	turquoise
LOC_Os05g41990		KO:00940	Os05g0499300	Similar to Peroxidase (EC 1.11.1.7). [Os05t0499300-01]	peroxidase [EC:1.11.1.7]	turquoise
LOC_Os05g42000		KO:00940	Os05g0499400	Haem peroxidase family protein. [Os05t0499400-01]	peroxidase [EC:1.11.1.7]	turquoise
LOC_Os06g16350		KO:00940	Os06g0274800	Similar to Peroxidase 11 precursor (EC 1.11.1.7) (Atperox P11) (ATP23a/ATP23b). [Os06t0274800-01]	peroxidase [EC:1.11.1.7]	turquoise
LOC_Os06g35520		KO:00940	Os06g0547400	Similar to Peroxidase P7 (EC 1.11.1.7) (TP7). [Os06t0547400-01]	peroxidase [EC:1.11.1.7]	turquoise
LOC_Os06g44620	Os4CL4	KO:00940	Os06g0656500	4-coumarate:coenzyme A ligase, Lignin biosynthesis, Defense against wounding [Os06t0656500-01]	4-coumarate--CoA ligase [EC:6.2.1.12]	turquoise
LOC_Os06g46799		KO:00940	Os06g0681600	Haem peroxidase family protein. [Os06t0681600-01]	peroxidase [EC:1.11.1.7]	turquoise
LOC_Os06g48000		KO:00940	Os06g0695200	Similar to Peroxidase precursor (EC 1.11.1.7). [Os06t0695200-00]	peroxidase [EC:1.11.1.7]	turquoise
LOC_Os06g48010		KO:00940	Os06g0695300	Haem peroxidase, plant/fungal/bacterial family protein. [Os06t0695300-01]	peroxidase [EC:1.11.1.7]	turquoise
LOC_Os07g01370		KO:00940	Os07g0104100	Similar to Class III peroxidase 97. [Os07t0104100-01]	peroxidase [EC:1.11.1.7]	turquoise
LOC_Os07g48060		KO:00940	Os07g0677600	Similar to Cationic peroxidase. [Os07t0677600-01]	peroxidase [EC:1.11.1.7]	turquoise
LOC_Os07g49360		KO:00940	Os07g0694300	Similar to Peroxidase. [Os07t0694300-01]	peroxidase [EC:1.11.1.7]	turquoise
LOC_Os08g20730		KO:00940	Os08g0302000	Similar to Peroxidase 40 precursor (EC 1.11.1.7) (Atperox P40). [Os08t0302000-01]	peroxidase [EC:1.11.1.7]	turquoise
LOC_Os08g34280		KO:00940	Os08g0441500	Cinnamoyl-CoA reductase, Lignin formation [Os08t0441500-01]	cinnamoyl-CoA reductase [EC:1.2.1.44]	turquoise
LOC_Os08g38920		KO:00940	Os08g0498600	Similar to Caffeoyl-CoA 3-O-methyltransferase (Fragment). [Os08t0498600-01]	caffeoyl-CoA O-methyltransferase [EC:2.1.1.104]	turquoise
LOC_Os09g31430		KO:00940	Os09g0491100	Similar to Beta-primeverosidase (EC 3.2.1.149). [Os09t0491100-01]	beta-glucosidase [EC:3.2.1.21]	turquoise
LOC_Os09g32964		KO:00940	Os09g0507500	Similar to Peroxidase 55 precursor (EC 1.11.1.7) (Atperox P55) (ATP20a). [Os09t0507500-01]	peroxidase [EC:1.11.1.7]	turquoise
LOC_Os10g02040		KO:00940	Os10g0109300	Similar to Peroxidase (EC 1.11.1.7). [Os10t0109300-01]	peroxidase [EC:1.11.1.7]	turquoise
LOC_Os10g39170		KO:00940	Os10g0536700	Similar to Peroxidase 1. [Os10t0536700-01]	peroxidase [EC:1.11.1.7]	turquoise
LOC_Os11g02130		KO:00940	Os11g0112400	Peroxidase (EC 1.11.1.7). [Os11t0112400-01]	peroxidase [EC:1.11.1.7]	turquoise
LOC_Os11g10460		KO:00940	Os11g0210100	Similar to Class III peroxidase 133. [Os11t0210100-01]	peroxidase [EC:1.11.1.7]	turquoise
LOC_Os11g43980		KO:00940	Os11g0661600	Similar to Peroxidase (EC 1.11.1.7). [Os11t0661600-01]	peroxidase [EC:1.11.1.7]	turquoise
LOC_Os12g02080		KO:00940	Os12g0112000	Similar to Peroxidase precursor (EC 1.11.1.7) (Fragment). [Os12t0112000-01]	peroxidase [EC:1.11.1.7]	turquoise
LOC_Os12g34524		KO:00940	Os12g0530100	Similar to Peroxidase 24 precursor (EC 1.11.1.7) (Atperox P24) (ATP47). [Os12t0530100-01]	peroxidase [EC:1.11.1.7]	turquoise
LOC_Os01g63540		KO:00073	Os01g0854800	Similar to Cytochrome P450 86A1 (EC 1.14.-.-) (CYPLXXXVI) (P450-dependent fatty acid omega-hydroxylase). [Os01t0854800-01]	long-chain fatty acid omega-monooxygenase [EC:1.14.14.80]	turquoise
LOC_Os02g44654		KO:00073	Os02g0666500	Similar to Cytochrome P450. [Os02t0666500-01]	fatty acid omega-hydroxylase [EC:1.14.-.-]	turquoise
LOC_Os03g07140	DPW	KO:00073	Os03g0167600	Similar to Male sterility protein 2. [Os03t0167600-01]	alcohol-forming fatty acyl-CoA reductase [EC:1.2.1.84]	turquoise
LOC_Os03g07250	CYP704B2	KO:00073	Os03g0168600	Cytochrome P450 protein, Anther cutin biosynthesis and pollen exine formation [Os03t0168600-01]	long-chain fatty acid omega-monooxygenase [EC:1.14.14.80]	turquoise
LOC_Os04g28620		KO:00073	Os04g0354600	Similar to Acyl CoA reductase-like protein. [Os04t0354600-01]	alcohol-forming fatty acyl-CoA reductase [EC:1.2.1.84]	turquoise
LOC_Os04g47250		KO:00073	Os04g0560100	Cytochrome P450 family protein. [Os04t0560100-01]	fatty acid omega-hydroxylase [EC:1.14.-.-]	turquoise
LOC_Os06g14350		KO:00073	Os06g0254600	Caleosin related family protein. [Os06t0254600-01]	peroxygenase [EC:1.11.2.3]	turquoise
LOC_Os06g14370		KO:00073	Os06g0254700	Caleosin related family protein. [Os06t0254700-01]	peroxygenase [EC:1.11.2.3]	turquoise
LOC_Os08g20200		KO:00073	Os08g0298700	Similar to male sterility protein 2. [Os08t0298700-01]	alcohol-forming fatty acyl-CoA reductase [EC:1.2.1.84]	turquoise
LOC_Os08g31030		KO:00073	Os08g0401500	Similar to HOTHEAD protein precursor (ADHESION OF CALYX EDGES protein). [Os08t0401500-01]	fatty acid omega-hydroxy dehydrogenase [EC:1.1.-.-]	turquoise
LOC_Os08g44360		KO:00073	Os08g0557800	Similar to Fatty acyl coA reductase. [Os08t0557800-01]	alcohol-forming fatty acyl-CoA reductase [EC:1.2.1.84]	turquoise
LOC_Os09g19930	ONI3	KO:00073	Os09g0363900	Putative omega-alcohol dehydrogenase, Biosynthesis of long-chain fatty acids, Organ separation, Shoot development [Os09t0363900-01]	fatty acid omega-hydroxy dehydrogenase [EC:1.1.-.-]	turquoise
LOC_Os10g33250	WDA1	KO:00073	Os10g0471100	Protein with high similarity to proteins involved in wax production, Cuticular wax biosynthesis [Os10t0471100-01]	aldehyde decarbonylase [EC:4.1.99.5]	turquoise
LOC_Os10g34480		KO:00073	Os10g0486100	Cytochrome P450-like protein (CYP86B1). [Os10t0486100-00]	fatty acid omega-hydroxylase [EC:1.14.-.-]	turquoise
LOC_Os11g31090		KO:00073	Os11g0507200	Similar to transferase. [Os11t0507200-00]	omega-hydroxypalmitate O-feruloyl transferase [EC:2.3.1.188]	turquoise
LOC_Os03g08360	ONI1	KO:00062	Os03g0181500	Fatty acid elongase (beta-ketoacyl-CoA synthase), Shoot development [Os03t0181500-01]	3-ketoacyl-CoA synthase [EC:2.3.1.199]	turquoise
LOC_Os03g12030	WSL4|CUT1L|HMS1	KO:00062	Os03g0220100	beta-ketoacyl-CoA synthase, Homolog of Arabidopsis CER6, Leaf cuticular wax synthesis, Very-long-chain fatty acid (VLCFA) elongation [Os03t0220100-01]	3-ketoacyl-CoA synthase [EC:2.3.1.199]	turquoise
LOC_Os04g40730	WSL3	KO:00062	Os04g0483500	Beta-ketoacyl-CoA reductase, Cuticular wax biosynthesis, Fatty acid elongation [Os04t0483500-01]	17beta-estradiol 17-dehydrogenase / very-long-chain 3-oxoacyl-CoA reductase [EC:1.1.1.62 1.1.1.330]	turquoise
LOC_Os05g49290		KO:00062	Os05g0568000	Similar to FAE1. [Os05t0568000-02]	3-ketoacyl-CoA synthase [EC:2.3.1.199]	turquoise
LOC_Os06g15170		KO:00062	Os06g0262800	Similar to Very-long-chain fatty acid condensing enzyme CUT1. [Os06t0262800-01]	3-ketoacyl-CoA synthase [EC:2.3.1.199]	turquoise
LOC_Os06g19550		KO:00062	Os06g0299300	Short-chain dehydrogenase/reductase SDR domain containing protein. [Os06t0299300-01]	17beta-estradiol 17-dehydrogenase / very-long-chain 3-oxoacyl-CoA reductase [EC:1.1.1.62 1.1.1.330]	turquoise
LOC_Os06g19590		KO:00062	Os06g0300000	Short-chain dehydrogenase/reductase SDR domain containing protein. [Os06t0300000-01]	17beta-estradiol 17-dehydrogenase / very-long-chain 3-oxoacyl-CoA reductase [EC:1.1.1.62 1.1.1.330]	turquoise
LOC_Os06g39750	WSL1	KO:00062	Os06g0598800	Similar to Fatty acid elongase 1-like protein. [Os06t0598800-01]	3-ketoacyl-CoA synthase [EC:2.3.1.199]	turquoise
LOC_Os09g19650		KO:00062	Os09g0360500	Thiolase-like, subgroup domain containing protein. [Os09t0360500-01]	3-ketoacyl-CoA synthase [EC:2.3.1.199]	turquoise
LOC_Os10g28060	ONI2	KO:00062	Os10g0416200	Fatty acid elongase (beta-ketoacyl-CoA synthase), Shoot development [Os10t0416200-01]	3-ketoacyl-CoA synthase [EC:2.3.1.199]	turquoise
LOC_Os10g33370		KO:00062	Os10g0472900	Thiolase-like, subgroup domain containing protein. [Os10t0472900-01]	3-ketoacyl-CoA synthase [EC:2.3.1.199]	turquoise
