# Supplementary material for: Transcriptome and genome sequencing elucidates the molecular basis for the high yield and good quality of the hybrid rice variety Chuanyou6203
Source: Sci Rep. 2020 Nov 17;10:19935. doi: 10.1038/s41598-020-76762-3 (PMC7673993; doi:10.1038/s41598-020-76762-3)
Supplement: Supplementary file 19 — Supplementary Table S10. [file 41598_2020_76762_MOESM19_ESM.xlsx]

## Sheet: rice_GOterm_greenyellow
Transcriptome and genome sequencing elucidates the molecular basis for the high yield and good quality of the hybrid rice variety Chuanyou6203 Juansheng Ren1*, Fan Zhang2*, Fangyuan Gao1, Lihua Zeng3，Xianjun Lu1, Xiuqin Zhao2, Jianqun Lv1, Xiangwen Su1, Liping Liu1, Mingli Dai1, Jianlong Xu2, Guangjun Ren1** 1Crop Research Institute, Sichuan Academy of Agricultural Sciences, Chengdu, 610066, P.R.…
Table S10. Gene ontology analysis of DEGs belonging to green-yellow module
GO term	Ontology	Description	Number in input list	Number in BG/Ref	p-value	FDR
GO:0015979	P	photosynthesis	12	115	1e-09	3.6e-07
GO:0009765	P	photosynthesis, light harvesting	5	16	8e-07	0.00014
GO:0008152	P	metabolic process	152	14398	4.7e-05	0.0046
GO:0055114	P	oxidation reduction	27	1351	5.2e-05	0.0046
GO:0019684	P	photosynthesis, light reaction	5	47	8.2e-05	0.0058
GO:0015833	P	peptide transport	5	86	0.0011	0.044
GO:0006857	P	oligopeptide transport	5	86	0.0011	0.044
GO:0006629	P	lipid metabolic process	13	528	0.00084	0.044
GO:0044255	P	cellular lipid metabolic process	8	229	0.001	0.044
GO:0016903	F	oxidoreductase activity, acting on the aldehyde or oxo group of donors	5	28	8.6e-06	0.0021
GO:0016491	F	oxidoreductase activity	32	1672	2.3e-05	0.0028
GO:0016829	F	lyase activity	10	309	0.00045	0.037
GO:0009521	C	photosystem	6	72	5.7e-05	0.0041
GO:0034357	C	photosynthetic membrane	6	89	0.00017	0.0051
GO:0009579	C	thylakoid	6	93	0.00021	0.0051
