# Supplementary material for: Transcriptome and genome sequencing elucidates the molecular basis for the high yield and good quality of the hybrid rice variety Chuanyou6203
Source: Sci Rep. 2020 Nov 17;10:19935. doi: 10.1038/s41598-020-76762-3 (PMC7673993; doi:10.1038/s41598-020-76762-3)
Supplement: Supplementary file 20 — Supplementary Table S11. [file 41598_2020_76762_MOESM20_ESM.xlsx]

## Sheet: greenyellow_FC
Transcriptome and genome sequencing elucidates the molecular basis for the high yield and good quality of the hybrid rice variety Chuanyou6203 Juansheng Ren1*, Fan Zhang2*, Fangyuan Gao1, Lihua Zeng3，Xianjun Lu1, Xiuqin Zhao2, Jianqun Lv1, Xiangwen Su1, Liping Liu1, Mingli Dai1, Jianlong Xu2, Guangjun Ren1** 1Crop Research Institute, Sichuan Academy of Agricultural Sciences, Chengdu, 610066, P.R.…
Table S11. Upregaluted or downregaluted main cloned yield, quality and KEGG pathway associated genes between CY6203 and its parents
id	Function	Symbol	Log(FC)_SR	Log(FC)_SB	Log(FC)_ER	Log(FC)_EB	Log(FC)_WR	Log(FC)_WB	Log(FC)_YR	Log(FC)_YB	Log(FC)_HR	Log(FC)_HB
LOC_Os01g41710	KO:00195	CAB2R	-1.58	-0.88	0.33	0.16	-0.72	0.32	-1.01	-0.44	0.8	0.79
LOC_Os01g45274	KO:00910	OsCA1|OsbetaCA1	2.44	-0.22	0.33	0.26	-0.4	0.17	-1.47	-0.39	-0.33	0.53
LOC_Os01g71190	KO:00195		0.08	0.14	-1.26	-0.34	-0.06	-0.01	-2.42	-0.96	-1.9	0.27
LOC_Os02g10120	KO:00591	OsLOX5	0.55	-0.05	0.12	0.64	-1.89	-3.37	-1.4	-1.02	-0.34	0.88
LOC_Os02g52650	KO:00195		-0.1	0.11	-0.79	0.37	0.17	0.31	-1.55	-0.54	-1.46	0.09
LOC_Os03g15050	KO:00710		1.45	-0.55	0.45	0.59	-0.45	1.2	-0.3	0.68	-1.37	0.84
LOC_Os03g19240	KO:00630		0.65	0.14	-0.81	-0.48	0	-0.2	-4.86	-2	-3.56	0.98
LOC_Os03g39610	KO:00195	LHCB|LHCPII	-2.18	-1.16	-0.14	0.35	-0.47	0.16	-1.81	-1.11	-0.72	0.74
LOC_Os04g33660	KO:00910		-1.05	0.11	0.37	0.16	-0.27	-0.7	-1.34	-0.55	-0.17	0.61
LOC_Os04g33830	KO:00195		-0.83	-0.43	-0.01	0.25	-0.63	1.31	-0.64	-0.26	-0.82	0.34
LOC_Os04g38410	KO:00195	CP24	-1.03	-0.65	0.2	0.19	-0.84	0.3	-0.6	-0.51	0.15	0.17
LOC_Os05g23880	KO:00591		0.4	0	0.34	-0.21	-0.14	-1.14	-0.3	0.13	-0.16	0.29
LOC_Os07g05480	KO:00196		-0.84	-0.4	-0.34	0.37	-0.3	0.99	-1.86	-0.89	-1.25	1.02
LOC_Os07g36080	KO:00196		-0.3	0.01	0.17	0.43	-0.7	2.08	-0.09	0.13	-0.18	0.24
LOC_Os08g01380	KO:00196	Fd1	-0.31	0.3	-1.19	0.1	-0.28	0.27	-2.6	-1.04	-2.24	0.22
LOC_Os08g36500	KO:00910		-5.06	0	0	-5.06	-0.81	0.52	-2.19	-0.27	-0.9	1.38
LOC_Os08g36680	KO:00910		1.34	0.13	-0.25	-0.37	-0.99	0.44	-1.26	0.22	-0.47	1.55
LOC_Os09g30340	KO:00196		-0.47	-0.78	-0.68	-0.2	-0.97	0.16	-1.71	-0.77	-1.45	0.53
LOC_Os10g37180	KO:00630	OsGDCH	1.72	0.26	0.25	-0.06	0.11	-0.01	-0.23	0.1	-0.23	-0.3
LOC_Os11g13890	KO:00195	ASCAB9-A|CP26|Lhcb5	-1.21	-0.6	0.01	0.16	-0.31	0.27	-1.01	-0.78	-0.29	0.58
LOC_Os12g07210	KO:00710		1.49	-1.84	-1	1.55	-0.23	-0.33	-3.53	-2.31	-0.71	1.73
LOC_Os12g08770	KO:00196		-1.22	-0.46	-0.62	0.33	-0.4	0.82	-2.12	-1.38	-1.37	0.67
LOC_Os12g17600	KO:00630	OsRBCS2	2.61	0.04	0.3	0.32	-0.14	0.53	-1.65	-0.69	-0.56	0.5
LOC_Os12g19381	KO:00630	OsRBCS3|OsRBCS5	2.01	0.12	0.08	0.06	-0.08	0.94	-0.62	-0.22	-0.32	0.06
LOC_Os12g19470	KO:00630	OsRBCS4	1.43	0.06	-0.27	0.13	-0.05	0.71	-1.17	-0.37	-0.7	0.32
LOC_Os12g37260	KO:00591		1.1	0.22	0.12	0.07	0.13	0.89	-0.24	0.44	-0.17	0.25
LOC_Os01g08420	Cloned_quality_associated_gene	SSG4	0.20995	-0.0324946	0.402059	-0.169982	0.140364	0.0575225	0.677466	0.358469	0.236071	-0.114375
LOC_Os02g32660	Cloned_quality_associated_gene	OsBEIIb	2.80679	-0.278265	-2.98861	-2.16851	0.822424	0.0704119	-0.239637	-0.333291	0.0339206	0.0831788
LOC_Os02g51070	Cloned_quality_associated_gene	SSIIB	-1.40512	-0.442357	-0.110208	0.197451	-0.198787	-0.164877	-2.01984	-1.13236	-0.553451	1.00462
LOC_Os02g52710	Cloned_quality_associated_gene	AmyI-1|RAmy1A	0	-6.32193	0.77967	5.32193	0	0	0	0	0	0
LOC_Os05g03040	Cloned_quality_associated_gene	RSR1	-0.0265982	0.0825095	0.845587	0.514401	-0.0250325	0.76014	0.441003	0.1339	0.982757	0.376067
LOC_Os05g06480	Cloned_quality_associated_gene	Chalk5	-3.94954	-3.34354	-4.68575	-4.29341	3.82288	2.80119	1.32193	4.64386	2.00271	0.190713
LOC_Os06g04200	Cloned_quality_associated_gene	Wx	3.28785	-0.354927	-4.7533	-2.78309	0.868545	-0.937763	-0.067069	-0.889253	1.47867	-0.181721
LOC_Os06g06560	Cloned_quality_associated_gene	OsSSI|SSS1	0.188051	-0.168323	-0.563191	-0.0374152	-0.815957	-2.05135	-2.27988	-0.480788	-2.02116	1.19636
LOC_Os06g12450	Cloned_quality_associated_gene	ALK|SSIIa	-0.555679	-0.261471	-5.24584	-4.19795	4.0136	2.41414	-1	-2.87578	-0.318682	-1.16812
LOC_Os07g41200	Cloned_quality_associated_gene	GW7|GL7|SLG7	1.256	1.50911	0.938205	-0.758741	0.645335	-1.24917	-0.264562	0.231591	4.76404	0.579804
LOC_Os08g09230	Cloned_quality_associated_gene	OsSSIIIa|Flo5	0.168203	0.105897	-0.750734	-0.946964	0.759998	-0.960693	2.04999	-0.119937	1.3597	-0.760192
LOC_Os08g36910	Cloned_quality_associated_gene	alphaAmy3|OsAmy3D|RAmy3D	0.807162	-0.402036	-0.0431027	-0.0122241	-2.28175	-3.12521	1.47758	0.00874822	2.37685	-0.150596
LOC_Os01g10110	Cloned_yield_associated_gene	Gn1a|OsCKX2	0.621946	-0.392137	0.373731	-0.602811	0.563158	3.62938	-5.44971	0.949595	-4.95769	-0.328422
LOC_Os01g12160	Cloned_yield_associated_gene	OsJAR2|OsGH3.3|OsGH3-3|SPP1	1.11	0.66	-0.75	0.64	0.14	-0.04	2.4	2.15	2.87	-0.14
LOC_Os01g54810	Yield_associated_gene	THIS1	0.874284	-0.194667	-0.442488	-0.486851	0.384283	0.12464	0.489805	0.439581	-0.0650029	-0.219725
LOC_Os02g50240	Yield_associated_gene	OsGS|OsGS1|GS1|OsGS1;1|OsGLN1;1	-1.1	-0.02	-0.38	0.47	0.33	0.66	-1.79	-0.61	-1.42	0.72
LOC_Os02g15950	Yield_associated_gene	EP3|LP	-0.249789	-0.143301	-0.776733	-0.249161	-0.00686102	0.251723	-0.814699	-0.17359	-0.393602	0.067338
LOC_Os03g06120	Yield_associated_gene	OsMCA1|PAD	-0.945536	0.176129	-0.365829	-0.107391	0.268364	1.25845	0.460289	0.389053	-0.103623	0.694557
LOC_Os03g13400	Yield_associated_gene	LPA1	-0.192597	0.478257	-0.0838898	1.06314	-4.32193	0	1.04259	2.04801	-5.19771	-4.06178
LOC_Os03g60430	Yield_associated_gene	OsIDS1	1.11302	0.272975	2.50155	0.160296	0.584963	0.217591	2.31456	0.97429	1.61147	-0.30563
LOC_Os03g07920	Yield_associated_gene	BG1	0.67	-0.12	0.91	0.41	-9.38	-10.52	1	0.92	2.15	0.04
LOC_Os04g32510	Yield_associated_gene	Gnp4|LAX2	0.71105	0.360161	-0.34692	-0.12119	-0.897145	-0.536247	1.54781	0.71168	0.832572	-0.286073
LOC_Os04g39430	Yield_associated_gene	D11|CPB1|CYP724B1|GNS4|PMM1	-2.00307	0.664377	0.386536	-0.284753	0.0227201	-0.247928	1.77106	0.542675	0.659021	-1.07039
LOC_Os05g41760	Yield_associated_gene	MFS1	-0.471001	0.376722	-0.584963	0.940294	-1.75136	-0.414947	-0.167554	0.0212557	-1.45539	-0.0302075
LOC_Os05g06660	Yield_associated_gene	GS5	1.48	0	1.68	0.45	-0.02	-0.27	3.21	1.58	1.06	-0.45
LOC_Os06g06530	Yield_associated_gene	HGW	-0.570334	0.482289	-0.119513	0.62435	-0.313908	0.475787	0.0935064	0.761082	-0.180636	0.327516
LOC_Os06g46350	Yield_associated_gene	DEP3	-2.94608	-0.307403	0.225469	-0.239383	0	0	2.96059	0.826627	4.06178	-0.260152
LOC_Os07g42410	Yield_associated_gene	DEP2|EP2|SRS1	-1.0424	0.177612	0.166324	0.0173891	-0.0148192	-0.479625	0.251073	0.410223	0.577774	-0.151429
LOC_Os08g06480	Yield_associated_gene	OsTPL|ASP1|OsLIS-L1	-0.401015	0.0290081	-0.297457	-0.129268	-0.0480679	-0.0586736	0.163034	0.0809084	0.0171117	-0.459635
LOC_Os08g31470	Yield_associated_gene	PAY1	-0.343659	-0.0426694	0.0463312	0.0974414	0.0276403	-0.227008	0.35596	0.203093	0.149077	0.0707664
LOC_Os08g39890	Yield_associated_gene	OsSPL14|IPA1|WFP	0.0884279	-0.165756	0.389069	0.00737953	-1.22054	-0.632506	-0.909773	-0.130482	0.268691	0.254948
LOC_Os09g26999	Yield_associated_gene	DEP1|DN1|qPE9-1|OsDEP1	-0.245176	0.14588	1.76349	0.262967	-2.45355	-3.51699	1.00333	0.703791	0.679611	0.523988
LOC_Os10g25780	Yield_associated_gene	BRD2|DIM|DWF1|LHDD10|LTBSG1	-0.196714	0.164043	-0.280606	-0.481365	0.523985	-1.23153	2.13823	0.43765	2.14566	-0.652376
LOC_Os11g12740	Yield_associated_gene	SP1	-0.628853	0.142582	0.514697	-0.146819	0.0929806	-0.352746	-1.23287	-0.640919	-0.0257768	0.100465
LOC_Os02g49230	Cloned_heading_associated_gene	DTH2|OsCOL9|OsCCT08	2.27334	1.45119	0.439185	-0.82619	0.405004	1.65411	4.0205	3.89568	-0.285091	-2.34359
LOC_Os02g49880	Cloned_heading_associated_gene	Ghd2|OsK	0.30854	0.224203	0.914027	-0.416619	-0.605053	0.145202	3.22057	1.33044	5.04597	-0.227732
LOC_Os03g02160	Cloned_heading_associated_gene	Ehd4	-0.0314472	0.134198	0.144495	0.0436281	0.0497889	0.491307	-0.401524	0.142745	-0.344077	0.165952
LOC_Os03g55389	Cloned_heading_associated_gene	Hd6|CK2	0.029524	-0.00902904	0.148975	0.212639	-0.304726	-0.0289026	0.450967	0.332725	0.367975	0.162261
LOC_Os03g57940	Cloned_heading_associated_gene	CKI|EL1|Hd16	0.238613	0.104216	0.431413	-0.0819859	-0.0681824	-0.00464944	0.542359	0.279959	0.1376	-0.142907
LOC_Os04g51000	Yield_associated_gene	RFL|APO2|SSC	-2.26015	-1.7635	0	-2.74416	0	0	-3.32193	0	0	0
LOC_Os04g55510	Yield_associated_gene	OsHIP1|HAF1	1.29959	-0.323725	-0.126448	-0.0187717	0.119835	0.653748	-1.10443	-0.275872	-1.18479	0.234364
LOC_Os06g05060	Cloned_heading_associated_gene	Hd17|Ef7|OsELF3-1|OsELF3.1|OsELF3	0.346501	0.070209	0.25253	-0.0495459	0.0629236	0.277937	-0.123136	0.0509506	0.00414162	0.264582
LOC_Os06g06320	Cloned_heading_associated_gene	Hd3a	0.463854	0.00073698	-0.883519	0.606626	-1.54712	0.691038	-1.17503	-1.05828	-1.52341	0.360311
LOC_Os06g16370	Cloned_heading_associated_gene	Hd1	1.79966	-0.579313	2.21052	-0.484556	0.79886	-0.97242	4.88153	1.09043	3.82782	-1.96748
LOC_Os06g40080	Yield_associated_gene	Se5|OsHY1|OsHO1|YGL2|YE1|PE-1	0.024117	-0.0755456	-0.170307	0.673896	0.142429	0.225447	-2.52837	-1.11888	-1.69982	1.15947
LOC_Os07g15770	Cloned_heading_associated_gene	Ghd7	0	0	-3.32193	0	-1.74705	7.54458	-0.448649	6.71425	-1.84728	6.05961
LOC_Os07g49460	Cloned_heading_associated_gene	Ghd7.1|Hd2|OsPRR37|DTH7	-0.061727	-0.222572	1.0628	0.681697	0.208601	-0.406413	-0.266576	-0.447761	0.961466	0.445517
LOC_Os08g01420	Cloned_heading_associated_gene	Ehd3	-0.247442	0.299997	0.130568	0.0797272	-0.0257471	-0.438005	0.350425	-0.126561	1.21741	0.288053
LOC_Os08g04780	Cloned_heading_associated_gene	Hd18	-0.254834	0.207866	0.159042	-0.185065	-0.0211649	-0.207997	0.26557	0.015198	0.253469	-0.176124
LOC_Os08g07740	Cloned_heading_associated_gene	Hd5|DTH8|Ghd8|OsHAP3H|LHD1|EF8|CAR8|OsNF-YB11	0.529405	-1.4706	1.22972	0.981651	0.22033	-3.98912	2.53327	-0.512613	3.5291	-0.751914
LOC_Os09g03610	Yield_associated_gene	FCA|OsFCA	0.000628762	-0.0284274	0.215241	-0.167153	0.00154928	-0.423986	0.45758	0.0691242	0.639872	-0.149294
LOC_Os09g13740	Yield_associated_gene	SDG724|lvp1	0.0479804	0.195273	0.464485	-0.104856	0.352426	-0.502158	0.956209	0.14138	1.09665	-0.171105
LOC_Os10g28330	Cloned_heading_associated_gene	Ehd2|RID1	0.852443	0.306566	0.0803894	-0.278032	-0.659072	2.35418	-0.621933	2.1391	-1.4188	2.52462
LOC_Os10g32600	Cloned_heading_associated_gene	Ehd1	4.06178	4.06178	0	0	-2.52703	2.30247	-0.182864	0.509014	-2.79058	0.384475
LOC_Os11g47920	Yield_associated_gene	DHD1	0.288931	0.440931	0.533298	0.166641	-0.244783	0.161918	0.358648	0.448489	0.271093	0.220818
