# Supplementary material for: Transcriptome and genome sequencing elucidates the molecular basis for the high yield and good quality of the hybrid rice variety Chuanyou6203
Source: Sci Rep. 2020 Nov 17;10:19935. doi: 10.1038/s41598-020-76762-3 (PMC7673993; doi:10.1038/s41598-020-76762-3)
Supplement: Supplementary file 21 — Supplementary Table S12. [file 41598_2020_76762_MOESM21_ESM.xlsx]

## Sheet: Sheet1
Transcriptome and genome sequencing elucidates the molecular basis for the high yield and good quality of the hybrid rice variety Chuanyou6203 Juansheng Ren*1, Fan Zhang*2, Fangyuan Gao1, Lihua Zeng3，Xianjun Lu1, Xiuqin Zhao2, Jianqun Lv1, Xiangwen Su1, Liping Liu1, Mingli Dai1, Jianlong Xu2, Guangjun Ren1** 1Crop Research Institute, Sichuan Academy of Agricultural Sciences, Chengdu, 610066, P.R.…
Table S12. Primers of qRT-PCR in this study
Marker		5'--3'	Tm	Product	Gene ID
actin	F	CCACTATgTTCCCTggCATT			actin
	R	gTACTCAgCCTTggCAATCC
g08420	F	AAAGGATGGGGGTATGACACT	57.5	164	LOC_Os01g08420
	R	TCCGAAGGAAAGGAGAAGCC	60.9
g25484	F	AATGGAGGCTTTTCGGTCGG	63.8	134	LOC_Os01g25484
	R	CTTCCTGCTTCTGCGGGTG	61.4
g32680	F	CCAACTGCCAAAACCATCCT	59.8	152	LOC_Os10g32680
	R	TCACGAGGGACATAACCAAAGT	58.8
g18360	F	TTGGTGCTGAAGGGAGAGAC	57.3	208	LOC_Os12g18360
	R	TTGTGGGATTGCTTGGCTTG	61.7
g07510	F	ATGGCTAAGTGGGGGTGTCAAG	62.8	120	LOC_Os03g07510
	R	ATGCTGGCTGGTCTCTTCTCC	60.7
g06660	F	AACACATCCTCTGACCTCTCC	55.2	286	LOC_Os05g06660
	R	TCCAGGCATACTCAGCCAAAC	60.1
g47446	F	AAATCCGCAAAATGCTGGGC	64.7	167	LOC_Os05g47446
	R	GAACATCCTCCACCCCTCTT	57.6
g04200	F	GGGGATGAGATACGGAACG	57.4	86	LOC_Os06g04200
	R	TGTGGAAACCAGTCTTGCCTT	59.6
g06320	F	CTCTTGTGGTTGGTAGGGTTG	57.1	95	LOC_Os06g06320
	R	ATTGGACACGGTCTTGGAGC	59.6
g12450	F	CTGCGGTAGAAGAGGAGACG	57.5	196	LOC_Os06g12450
	R	GAACATTCAGCAGCCACCAC	58.5
g41200	F	AGCAGGAGAAGATTGCCACC	59.1	277	LOC_Os07g41200
	R	ACAATGGGAGGCTGGAAGTG	59.6
g49460	F	ACAACACCCTCGCCCAATAC	59.6	212	LOC_Os07g49460
	R	GCCGTTCAGCATTTACAGCA	59.7
g32870	F	ATTATGGTCTGGCTGGTGCT	57	199	LOC_Os08g32870
	R	TGCTTGACGCTTAGGTAGTTGT	57.4
g39890	F	AAGGGTTCCAAGCAGCGTAA	60	265	LOC_Os08g39890
	R	GGTTGACAGAAGAGAGAGAGCA	56.2
g39620	F	GACCGCTGACAAGAAACTGG	59.1	83	LOC_Os12g39620
	R	ACGACGCACCGATAACCTTC	60.4
g33780	F	GTGAAAAGGCAGCAGGGATG	60.4	272	LOC_Os07g33780
	R	CCACGAGGAGAGCACAAATG	58.7
g35080	F	GTTCGGCTGCTGGGATACTG	60.5	121	LOC_Os04g35080
	R	ATGTGAGAGGGCTTACGGGA	59.4
g12600	F	TCTGGACAACATTACCCTCTTCT	57.5	262	LOC_Os09g12600
	R	AATGACCACCACTCGCTTGA	58.5
